# Supplementary material for: The Complex Spatio-Temporal Regulation of the Drosophila Myoblast Attractant Gene duf/kirre
Source: PLoS One. 2009 Sep 9;4(9):e6960. doi: 10.1371/journal.pone.0006960 (PMC2734059; doi:10.1371/journal.pone.0006960)
Supplement: Datasheet S1 — MatInspector results for potential TF binding sites in 10 kb duf upstream region. This table lists MatInspector results for potential binding sites for different TFs in 10 kb duf upstream region. Also listed are occurrences of potential TF binding sites that match the published consensus binding sites for signalling and mesodermal factors (shown in bold). The arrangement of these putative binding sites found in duf upstream region along with primer binding sites used for cloning different duf enhancer constructs are shown. Putative GAGA binding sites characteristic of TREs and PHO and PHO-like binding sites PREs are also highlighted. (0.07 MB XLS) [file pone.0006960.s001.xls]

## Sheet: Sheet1
start	stop	strand	Binding site in 10kb duf upstream D. melanogaster	sequence	Opt.
89	112	(-)	Duf RBx	gtataagcg/gatccaagtgtgatatcgtgtttggcc
0	0	(+)	duf transcription start site	aaaaaaaggaaagagaagcg
-41	-29	(+)	Hunchback, early maternal and zygotic zinc finger gene, activated by bicoid	gcaacAAAAaaaa	0.98
-83	-75	(-)	Ets binding sites for Pnt/ Yan	atatccagc
-160	-148	(-)	Hunchback, early maternal and zygotic zinc finger gene, activated by bicoid	ataacAAAAaaaa	0.98
-170	-158	(-)	Deformed, homeotic gene in drosophila development	aaagTAATtaatt	0.99
-171	-159	(+)	Deformed, homeotic gene in drosophila development	aaatTAATtactt	0.99
-174	-162	(-)	Deformed, homeotic gene in drosophila development	taatTAATttttt	0.99
-183	-171	(+)	Hunchback, early maternal and zygotic zinc finger gene, activated by bicoid	ataacAAAAaaaa	0.98
-272	-252	(-)	Drosophila paired homeodomain	gattttattttcGATTatttt	0.7
-316	-304	(+)	Deformed, homeotic gene in drosophila development	gaatTAATcaagt	0.99
-319	-307	(-)	Deformed, homeotic gene in drosophila development	tgatTAATtctag	0.99
-329	-317	(+)	Drosophila gap gene knirps, involved in embryonic segmentation	tgttttGTTCcta	0.91
-350	-340	(+)	Drosophila homeodomain protein caudal, vertebrate homolog cdx	ttttTTTAaaa	0.98
-387	-371	(+)	Broad-Complex Z1 Zinc Finger isoform	tgaaataaACAActatc	0.88
-415	-395	(-)	Drosophila paired homeodomain	gcgatgatatttGATTgtggg	0.7
-500	-490	(-)	Hairy, transcriptional repressor	cgtCACGcaac	0.88
-511	-499	(+)	Deformed, homeotic gene in drosophila development	cgagTAATtcggt	0.99
-528	-514	(+)	Snail zinc finger protein, involved in dorso-ventral patterning	agtacgTGTTccgat	0.9
-566	-559	(-)	Mothers against dpp (Mad)	gcgacggc
-592	-586	(-)	Brk repressor	gacgcca
-622	-612	(-)	Hairy, transcriptional repressor	gcaCACGcgca	0.88
-639	-627	(-)	Drosophila Doublesex (DSX), involved in sex determination)	aaaACAAtgtgaa	0.86
-666	-656	(+)	Dorsal, protein for dorso-ventral axis formation, homologous to vertebrate c-rel	cagtTTTCccc	0.91
-696	-684	(+)	Suppressor of Hairless, linked to notch pathway	actGTGGgagagg	0.83
-716	-706	(+)	Dorsal, protein for dorso-ventral axis formation, homologous to vertebrate c-rel	cactTTTCtca	0.91
-743	-733	(+)	Hairy, transcriptional repressor	cggCACGcgaa	0.88
-763	-754	(+/-)	Mef2 binding site (Taylor et al., 1995)	YTAWWWWTAR
-791	-777	(+)	GAGA factor encoded by the Trithorax-like gene (Trl)	cgaaagAGAGggagc	0.95
-816	-802	(+)	GAGA factor encoded by the Trithorax-like gene (Trl)	agagagAGAGggaca	0.95
-818	-804	(+)	GAGA factor encoded by the Trithorax-like gene (Trl)	agagagAGAGaggga	0.95
-820	-806	(+)	GAGA factor encoded by the Trithorax-like gene (Trl)	agagagAGAGagagg	0.95
-822	-808	(+)	GAGA factor encoded by the Trithorax-like gene (Trl)	agagagAGAGagaga	0.95
-824	-810	(+)	GAGA factor encoded by the Trithorax-like gene (Trl)	agagagAGAGagaga	0.95
-826	-812	(+)	GAGA factor encoded by the Trithorax-like gene (Trl)	agagagAGAGagaga	0.95
-828	-814	(+)	GAGA factor encoded by the Trithorax-like gene (Trl)	agagagAGAGagaga	0.95
-830	-816	(+)	GAGA factor encoded by the Trithorax-like gene (Trl)	atagagAGAGagaga	0.95
-832	-818	(+)	GAGA factor encoded by the Trithorax-like gene (Trl)	gcatagAGAGagaga	0.95
-865	-856	(+/-)	Mef2 binding site (Taylor et al., 1995)	YTAWWWWTAR
-886	-866	(-)	heat shock factor (Drosophila)	CGAAgtgaaacgaaggcagct	0.78
-901	-891	(+)	Drosophila homeodomain protein caudal, vertebrate homolog cdx	ggttTTTAagc	0.98
-907	-891	(+)	Drosophila Elf-1 (NTF-1), vertebrate homolog CP2 (human, mouse)	cgacctgGTTTttaagc	0.91
-935	-912	(+)	Duf 1 FEx	gtttagaccg/aattccttaacatagaagccgacagcc
-984	-972	(+)	Hunchback, early maternal and zygotic zinc finger gene, activated by bicoid	cccaaaAAAAaaa	0.97
-1000	-993	(-)	Twi binding site (consensus from Fylreg)	ACATATGC
-1034	-1028	(-)	Tinman binding site (Chen and Schwartz, 1995)	CACTTAA
-1037	-1025	(+)	fushi tarazu, involved in body segmentation of the drosophila embryo	atatcaCTTAagc	0.81
-1093	-1081	(+)	fushi tarazu, involved in body segmentation of the drosophila embryo	ccaccaATCAaga	0.81
-1121	-1109	(-)	Hunchback, early maternal and zygotic zinc finger gene, activated by bicoid	ccgacAAAAaaag	0.98
-1139	-1129	(+)	Drosophila homeodomain protein caudal, vertebrate homolog cdx	ttttTTTAtat	0.98
-1143	-1127	(-)	Broad-Complex Z4 Zinc Finger isoform	aaataTAAAaaaaaaat	0.94
-1153	-1145	(-)	Ets binding sites for Pnt/ Yan	acttccgct
-1155	-1141	(-)	E74A early ecdysone-inducible gene in onset of Drosophila metamorphosis	aataagcGGAAgtgc	0.88
-1176	-1170	(+)	Brk repressor	tggcgct
-1220	-1212	(+)	CF2-II, Zinc finger splice variant II	ttATATtta	0.9
-1221	-1209	(-)	Crocodile regulator of head development, member of fork head domain protein family	ctaTAAAtataaa	0.96
-1226	-1218	(+)	CF2-II, Zinc finger splice variant II	atATATtta	0.9
-1227	-1215	(-)	Crocodile regulator of head development, member of fork head domain protein family	ataTAAAtatata	0.96
-1228	-1220	(+)	CF2-II, Zinc finger splice variant II	gtATATatt	0.9
-1229	-1221	(-)	CF2-II, Zinc finger splice variant II	atATATaca	0.85
-1291	-1275	(+)	Broad-Complex Z1 Zinc Finger isoform	agttataaACAAaaatt	0.88
-1352	-1344	(+)	Drosophila gap gene tailless, involved in embryonic segmentation	ttaagTCAA	0.93
-1359	-1347	(+)	fushi tarazu, involved in body segmentation of the drosophila embryo	gactcaATTAagt	0.81
-1382	-1366	(+)	Broad-Complex Z2 Zinc Finger isoform	aaaaaCTAGtatgtaaa	0.87
-1392	-1380	(+)	Deformed, homeotic gene in drosophila development	atagTAATgaaaa	0.99
-1428	-1407	(+)	Duf 1.5 FEx	gttcaacacg/aattccacctaggtgtacagtcgag
-1428	-1407	(-)	Duf 1.5 RBx	gtatagtacg/gatcctcgactgtaccaccttaggtgg
-1478	-1470	(-)	CF2-II, Zinc finger splice variant II	ttATATgtg	0.9
-1546	-1538	(+)	Ets binding sites for Pnt/ Yan	ggtggaaat
-1561	-1553	(-)	chorion factor 1, homologous to retinoid X receptor	tGGGTcacc	0.86
-1579	-1569	(+)	Dorsal, protein for dorso-ventral axis formation, homologous to vertebrate c-rel	gtgtTTTCgca	0.91
-1613	-1597	(+)	Broad-Complex Z2 Zinc Finger isoform	ataaaTTAGtaaaaaca	0.87
-1643	-1627	(+)	Broad-Complex Z2 Zinc Finger isoform	aacaaTTAGgatatatt	0.87
-1645	-1633	(+)	fushi tarazu, involved in body segmentation of the drosophila embryo	tgaacaATTAgga	0.81
-1674	-1662	(-)	fushi tarazu, involved in body segmentation of the drosophila embryo	aaatTAATttctt	0.81
-1675	-1663	(+)	Deformed, homeotic gene in drosophila development	aaagaaATTAatt	0.99
-1675	-1655	(-)	Drosophila PAX6 P3 homeodomain binding site	ttaaattaatttcTTTAaaaa	0.78
-1677	-1657	(+)	Drosophila PAX6 P3 homeodomain binding site	aatttttaaagaaATTAattt	0.78
-1678	-1666	(-)	Deformed, homeotic gene in drosophila development	aaatTAATttaat	0.99
-1681	-1673	(+)	Drosophila gap gene tailless, involved in embryonic segmentation	acaatTAAA	0.93
-1684	-1672	(+)	fushi tarazu, involved in body segmentation of the drosophila embryo	attacaATTAaat	0.81
-1684	-1664	(-)	Drosophila PAX6 P3 homeodomain binding site	agaaattaatttaATTGtaat	0.78
-1715	-1707	(-)	CF2-II, Zinc finger splice variant II	atACATata	0.85
-1716	-1708	(+)	CF2-II, Zinc finger splice variant II	atATATgta	0.9
-1718	-1710	(+)	CF2-II, Zinc finger splice variant II	ctATATatg	0.9
-1766	-1750	(-)	Broad-Complex Z1 Zinc Finger isoform	tcacattaACAAaagtg	0.88
-1794	-1782	(-)	Hunchback, early maternal and zygotic zinc finger gene, activated by bicoid	tgaataAAAAaaa	0.97
-1800	-1792	(+)	CF2-II, Zinc finger splice variant II	atATATttt	0.9
-1803	-1795	(-)	CF2-II, Zinc finger splice variant II	atATATtta	0.9
-1817	-1809	(+)	Drosophila gap gene tailless, involved in embryonic segmentation	aaaatTAAA	0.93
-1835	-1825	(-)	Drosophila homeodomain protein caudal, vertebrate homolog cdx	ttttTTTAagc	0.98
-1888	-1876	(+)	Suppressor of Hairless, linked to notch pathway	acaGTGGgaactc	0.83
-1911	-1905	(+)	Tinman binding site (Chen and Schwartz, 1995)	TCAAGTG
-1925	-1915	(-)	Dorsal, protein for dorso-ventral axis formation, homologous to vertebrate c-rel	cgctTTTCccc	0.91
-1997	-1987	(-)	Dorsal, protein for dorso-ventral axis formation, homologous to vertebrate c-rel	ttatTTTCccc	0.91
-2019	-2009	(-)	Krueppel, zinc finger protein, involved in body segmentation of the drosophila embryo	atgGGGTtaaa	0.9
-2057	-2045	(+)	Drosophila gap gene knirps, involved in embryonic segmentation	actcatGTTCttt	0.91
-2060	-2050	(-)	Zeste transvection gene product	acatGAGTgga	0.92
-2100	-2086	(-)	Snail zinc finger protein, involved in dorso-ventral patterning	aacagaTGTTtacaa	0.9
-2106	-2096	(+)	drosophila T-cell factor, homolog of TCF/LEF, interacts with Armadillo (b-Catenin homolog)	CCTTtgttgta	0.74
-2165	-2145	(-)	heat shock factor (Drosophila)	AGAActttccataccaaaccc	0.75
-2170	-2154	(+)	Drosophila Elf-1 (NTF-1), vertebrate homolog CP2 (human, mouse)	tgggtggGTTTggtatg	0.91
-2201	-2193	(+)	Drosophila gap gene tailless, involved in embryonic segmentation	agaagTAAA	0.93
-2209	-2201	(+)	Drosophila gap gene tailless, involved in embryonic segmentation	agaagTAAA	0.93
-2222	-2214	(+)	Ets binding sites for Pnt/ Yan	tgtggatgt
-2254	-2230	(+)	Duf 2.4 FEx	gctgcatggcg/aattcaaaccgaattataagtggagtg
-2264	-2254	(-)	Zeste transvection gene product	aagtGAGTgct	0.92
-2287	-2275	(-)	Drosophila gap gene knirps, involved in embryonic segmentation	ccttaaGTTCaca	0.91
-2312	-2300	(-)	fushi tarazu, involved in body segmentation of the drosophila embryo	aaagaaTTTAaga	0.81
-2359	-2347	(-)	Drosophila gap gene knirps, involved in embryonic segmentation	atttttGTTCagt	0.91
-2392	-2380	(-)	Suppressor of Hairless, linked to notch pathway	ataGTGCgaaatg	0.83
-2401	-2391	(-)	Drosophila homeodomain protein caudal, vertebrate homolog cdx	tgttTTTAagc	0.98
-2486	-2466	(-)	heat shock factor (Drosophila)	gcaccAGAAccgaaaaaacaa	0.76
-2491	-2471	(-)	heat shock factor (Drosophila)	AGAAccgaaaaaacaacaaaa	0.78
-2553	-2541	(+)	Hunchback, early maternal and zygotic zinc finger gene, activated by bicoid	ggaaaaAAAAaag	0.97
-2555	-2545	(-)	Dorsal, protein for dorso-ventral axis formation, homologous to vertebrate c-rel	ttttTTTCccc	0.91
-2570	-2562	(+)	Drosophila gap gene tailless, involved in embryonic segmentation	agaaaTCAA	0.93
-2676	-2669	(-)	Mothers against dpp (Mad)	gcgacggc
-2698	-2690	(-)	Drosophila gap gene tailless, involved in embryonic segmentation	acaaaTCAA	0.93
-2708	-2688	(+)	Drosophila paired homeodomain	gtcgtcgtcattGATTtgttg	0.7
-2714	-2708	(-)	Twi binding site (from Halfon et al., 2000)	ACATGTG
-2748	-2740	(-)	Ets binding sites for Pnt/ Yan	acttccagt
-2750	-2736	(-)	E74A early ecdysone-inducible gene in onset of Drosophila metamorphosis	gaaaactGGAAgtcg	0.88
-2757	-2743	(-)	E74A early ecdysone-inducible gene in onset of Drosophila metamorphosis	ggaagtcGGAAgaga	0.88
-2765	-2745	(-)	heat shock factor (Drosophila)	aagtcGGAAgagatagtgctg	0.77
-2771	-2761	(-)	Zeste transvection gene product	tgctGAGTggg	0.92
-2838	-2798	(-)	duf 3.0 RBx	ctgcgagaaag/gatccgatcgaaatgcgagacaggacatag
-2838	-2796	(-)	duf 3.0 REX	cactgcgagg/aattcgccgatcgaaatgcgagacaggacatag
-2839	-2815	(+)	Duf 3.0 FEx	gtccatgacg/aattctatgtcctgtctcgcatttcg
-2907	-2895	(-)	fushi tarazu, involved in body segmentation of the drosophila embryo	aatgcaATTTaga	0.81
-2913	-2905	(-)	Drosophila gap gene tailless, involved in embryonic segmentation	agaagTGAA	0.93
-2918	-2908	(+)	Dorsal, protein for dorso-ventral axis formation, homologous to vertebrate c-rel	cattTTTCact	0.91
-2920	-2900	(-)	heat shock factor (Drosophila)	aatttAGAAgtgaaaaatgtt	0.77
-2939	-2919	(-)	Drosophila paired homeodomain	ttgaaattatttGATGaagat	0.7
-2946	-2936	(-)	Dorsal, protein for dorso-ventral axis formation, homologous to vertebrate c-rel	agatTTTCgct	0.91
-3015	-3003	(-)	fushi tarazu, involved in body segmentation of the drosophila embryo	gcagcaATGAagc	0.81
-3042	-3022	(-)	heat shock factor (Drosophila)	TGAAtgggaatgaatggccaa	0.78
-3100	-3086	(-)	GAGA factor encoded by the Trithorax-like gene (Trl)	gaagcgAGAGcgtca	0.95
-3149	-3139	(-)	Hairy, transcriptional repressor	acgCACGctgc	0.88
-3179	-3174	(+)	Twi binding site (from Cripps et al., 1998)	CACATG
-3246	-3234	(+)	Hunchback, early maternal and zygotic zinc finger gene, activated by bicoid	tgcacAAAAatgt	0.98
-3280	-3274	(-)	Brk repressor	agcgcca
-3316	-3304	(+)	Deformed, homeotic gene in drosophila development	taagTAATcccga	0.99
-3328	-3320	(-)	Ets binding sites for Pnt/ Yan	gtttccact
-3362	-3348	(-)	GAGA factor encoded by the Trithorax-like gene (Trl)	tgaaagAGAGggggc	0.95
-3384	-3370	(-)	GAGA factor encoded by the Trithorax-like gene (Trl)	ggagtgAGAGtgaga	0.95
-3396	-3382	(-)	GAGA factor encoded by the Trithorax-like gene (Trl)	agatagAGAGagagt	0.95
-3398	-3384	(-)	GAGA factor encoded by the Trithorax-like gene (Trl)	atagagAGAGagtga	0.95
-3400	-3386	(-)	GAGA factor encoded by the Trithorax-like gene (Trl)	agagagAGAGtgatg	0.95
-3478	-3470	(+)	CF2-II, Zinc finger splice variant II	gtACATgta	0.85
-3502	-3482	(-)	Drosophila paired homeodomain	aacctgtcaaggGATTataaa	0.7
-3511	-3503	(-)	CF2-II, Zinc finger splice variant II	gtATATaaa	0.85
-3515	-3505	(+)	Drosophila homeodomain protein caudal, vertebrate homolog cdx	ttttTTTAtat	0.98
-3519	-3503	(-)	Broad-Complex Z4 Zinc Finger isoform	gtataTAAAaaaaaaag	0.94
-3543	-3533	(+)	Drosophila homeodomain protein caudal, vertebrate homolog cdx	gtttTTTAtat	0.98
-3550	-3534	(+)	Drosophila Elf-1 (NTF-1), vertebrate homolog CP2 (human, mouse)	gttatagGTTTtttata	0.91
-3566	-3554	(-)	fushi tarazu, involved in body segmentation of the drosophila embryo	gaacttATTAaga	0.81
-3585	-3569	(+)	Broad-Complex Z1 Zinc Finger isoform	gtttaaaaACAAttttt	0.88
-3643	-3623	(+)	heat shock factor (Drosophila)	GGAAacaactcgaaaggctca	0.75
-3646	-3638	(+)	Ets binding sites for Pnt/ Yan	tgcggaaac
-3664	-3639	(-)	Duf 3.8 REx	gtatcacacg/aattccgcataatcgagggcggaac
-3668	-3645	(+)	Duf 3.8 FEx	gttacatacg/aattccgttgttccgccctcgattatg
-3668	-3645	(-)	Duf 3.8 RBx	gttaatacacg/gatccataatcgagggcggaacaacgg
-3771	-3757	(-)	GAGA factor encoded by the Trithorax-like gene (Trl)	agacagAGAGagaga	0.95
-3773	-3759	(-)	GAGA factor encoded by the Trithorax-like gene (Trl)	acagagAGAGagagt	0.95
-3775	-3761	(-)	GAGA factor encoded by the Trithorax-like gene (Trl)	agagagAGAGagtga	0.95
-3777	-3763	(-)	GAGA factor encoded by the Trithorax-like gene (Trl)	agagagAGAGtgaga	0.95
-3783	-3769	(-)	GAGA factor encoded by the Trithorax-like gene (Trl)	agagtgAGAGaggaa	0.95
-3805	-3785	(-)	Drosophila PAX6 P3 homeodomain binding site	gagctttaatctaATTGccgc	0.78
-3807	-3787	(+)	Drosophila PAX6 P3 homeodomain binding site	gtgcggcaattagATTAaagc	0.78
-3818	-3804	(-)	E74A early ecdysone-inducible gene in onset of Drosophila metamorphosis	gcactccGGAAaatc	0.88
-3819	-3809	(+)	Dorsal, protein for dorso-ventral axis formation, homologous to vertebrate c-rel	ggatTTTCcgg	0.91
-3843	-3835	(+)	Drosophila gap gene tailless, involved in embryonic segmentation	caaagTCAA	0.93
-3849	-3841	(+)	Drosophila gap gene tailless, involved in embryonic segmentation	aaaatTCAA	0.93
-3856	-3844	(+)	Hunchback, early maternal and zygotic zinc finger gene, activated by bicoid	aagatAAAAaatt	0.98
-3965	-3953	(+)	Drosophila Doublesex (DSX), involved in sex determination)	gcaACAAcgtcgt	0.86
-3985	-3973	(-)	Drosophila gap gene knirps, involved in embryonic segmentation	gtttgtGTTCtgc	0.91
-4157	-4145	(+)	fushi tarazu, involved in body segmentation of the drosophila embryo	ttttcgATTAagt	0.81
-4164	-4144	(+)	Drosophila paired homeodomain	gaaatagttttcGATTaagtt	0.7
-4166	-4150	(+)	Broad-Complex Z2 Zinc Finger isoform	tagaaATAGttttcgat	0.87
-4204	-4192	(-)	Deformed, homeotic gene in drosophila development	tcagTAATccgat	0.99
-4212	-4192	(+)	Drosophila PAX6 P3 homeodomain binding site	ccatataaatcggATTActga	0.78
-4316	-4296	(+)	Drosophila paired homeodomain	attctttaaatgGATCattag	0.7
-4351	-4343	(+)	CF2-II, Zinc finger splice variant II	atATATttt	0.9
-4354	-4346	(-)	CF2-II, Zinc finger splice variant II	atATATttt	0.9
-4379	-4369	(-)	Drosophila homeodomain protein caudal, vertebrate homolog cdx	atttTTTAtaa	0.98
-4388	-4380	(-)	chorion factor 1, homologous to retinoid X receptor	gGGGTaaca	0.86
-4421	-4409	(-)	Hunchback, early maternal and zygotic zinc finger gene, activated by bicoid	cggacAAAAatta	0.98
-4423	-4415	(-)	Drosophila gap gene tailless, involved in embryonic segmentation	aaaatTAAA	0.93
-4441	-4427	(+)	signal transducers and activators of transcription	gcattcaaaGAAAaa	0.82
-4455	-4435	(-)	Drosophila paired homeodomain	tgaatgccaatcGATTggcaa	0.7
-4458	-4438	(+)	Drosophila paired homeodomain	atattgccaatcGATTggcat	0.7
-4466	-4454	(-)	fushi tarazu, involved in body segmentation of the drosophila embryo	aatataATTAcga	0.81
-4467	-4447	(-)	Drosophila PAX6 P3 homeodomain binding site	gattggcaatataATTAcgag	0.78
-4469	-4449	(+)	Drosophila PAX6 P3 homeodomain binding site	gactcgtaattatATTGccaa	0.78
-4477	-4450	(+)	Duf 4.6 FEx	gtccaaccgg/aattctcgttagactcgtaattatattgcc
-4567	-4547	(-)	heat shock factor (Drosophila)	tcgttTGAAaagattttactt	0.77
-4569	-4561	(+)	Drosophila gap gene tailless, involved in embryonic segmentation	aaaagTAAA	0.93
-4576	-4556	(+)	heat shock factor (Drosophila)	gttatTGAAaagtaaaatctt	0.77
-4595	-4583	(-)	Crocodile regulator of head development, member of fork head domain protein family	taaTAAAtaaaat	0.96
-4597	-4581	(-)	Broad-Complex Z4 Zinc Finger isoform	tttaaTAAAtaaaatga	0.94
-4614	-4602	(+)	Hunchback, early maternal and zygotic zinc finger gene, activated by bicoid	agcaaaAAAAaaa	0.97
-4655	-4645	(+)	Hairy, transcriptional repressor	ggcCACGcgat	0.88
-4708	-4696	(+)	Hunchback, early maternal and zygotic zinc finger gene, activated by bicoid	aaaacAAAAaaat	0.98
-4713	-4697	(+)	Broad-Complex Z1 Zinc Finger isoform	tacaaaaaACAAaaaaa	0.88
-4737	-4721	(+)	Broad-Complex Z1 Zinc Finger isoform	atacaaaaACAAatctc	0.88
-4791	-4779	(-)	Drosophila gap gene knirps, involved in embryonic segmentation	ttttgtGTTCtta	0.91
-4830	-4820	(-)	drosophila T-cell factor, homolog of TCF/LEF, interacts with Armadillo (b-Catenin homolog)	CGTTtgatata	0.74
-4834	-4826	(-)	CF2-II, Zinc finger splice variant II	atATATttg	0.9
-4898	-4882	(+)	Broad-Complex Z2 Zinc Finger isoform	actaaATAGaagtatca	0.87
-4923	-4913	(-)	Drosophila homeodomain protein caudal, vertebrate homolog cdx	tgttTTTAcgc	0.98
-4936	-4930	(-)	Tinman binding site (Chen and Schwartz, 1995)	CACTTGA
-4946	-4934	(-)	Suppressor of Hairless, linked to notch pathway	tggGTGCgaacga	0.83
-4967	-4946	(+)	Duf 5.1 FEx	gtataaccgg/aattcccttccacattggtcctctc
-5009	-4995	(+)	E74A early ecdysone-inducible gene in onset of Drosophila metamorphosis	cggaaacGGAAgcgc	0.88
-5011	-5003	(+)	Ets binding sites for Pnt/ Yan	ggcggaaac
-5092	-5082	(+)	Dorsal, protein for dorso-ventral axis formation, homologous to vertebrate c-rel	cgctTTTCtcc	0.91
-5101	-5091	(+)	Dorsal, protein for dorso-ventral axis formation, homologous to vertebrate c-rel	cgatTTTCtcg	0.91
-5132	-5112	(+)	Drosophila paired homeodomain	taaatactaatgGATAgcaca	0.7
-5162	-5150	(+)	Deformed, homeotic gene in drosophila development	atatTAATttttc	0.99
-5166	-5157	(+/-)	Mef2 binding site (Taylor et al., 1995)	YTAWWWWTAR
-5186	-5166	(+)	heat shock factor (Drosophila)	aaactAGAAacgttatttcag	0.77
-5188	-5172	(+)	Broad-Complex Z2 Zinc Finger isoform	taaaaCTAGaaacgtta	0.87
-5213	-5193	(+)	heat shock factor (Drosophila)	CGAAatgaataaaatgaattt	0.78
-5221	-5207	(+)	signal transducers and activators of transcription	agtttctacGAAAtg	0.82
-5221	-5207	(-)	signal transducers and activators of transcription	catttcgtaGAAAct	0.82
-5236	-5211	(+)	Duf 5.35 FEx	cctacgctag/atttcactatgcctgactagtttctacg
-5247	-5233	(-)	Snail zinc finger protein, involved in dorso-ventral patterning	gtcaacTGTTtaaaa	0.9
-5250	-5240	(+)	Drosophila homeodomain protein caudal, vertebrate homolog cdx	ttttTTTAaac	0.98
-5285	-5275	(+)	drosophila T-cell factor, homolog of TCF/LEF, interacts with Armadillo (b-Catenin homolog)	CCATtgatact	0.74
-5341	-5335	(-)	Brk repressor	aacgcca
-5353	-5337	(+)	Broad-Complex Z4 Zinc Finger isoform	aataaGAAAtaaaacgc	0.94
-5363	-5355	(+)	Drosophila gap gene tailless, involved in embryonic segmentation	gaaagTAAA	0.93
-5380	-5368	(+)	Hunchback, early maternal and zygotic zinc finger gene, activated by bicoid	agaaaaAAAAaaa	0.97
-5414	-5390	(+)	Duf 5.5 FEx	cctaagctag/aattcgagcgcaattattgacgtgtgc
-5425	-5417	(-)	Drosophila gap gene tailless, involved in embryonic segmentation	agaagTTAA	0.93
-5427	-5415	(-)	fushi tarazu, involved in body segmentation of the drosophila embryo	aaagaaGTTAagg	0.81
-5427	-5407	(-)	heat shock factor (Drosophila)	gcgctCGAAaagaagttaagg	0.76
-5432	-5412	(-)	heat shock factor (Drosophila)	CGAAaagaagttaaggaaaac	0.78
-5442	-5430	(-)	fushi tarazu, involved in body segmentation of the drosophila embryo	aacacaATCAagc	0.81
-5454	-5446	(-)	Tramtrack 69K zinc finger protein, binding sites in eve gene	ggTCCTgcc	0.9
-5519	-5509	(+)	Dorsal, protein for dorso-ventral axis formation, homologous to vertebrate c-rel	tgatTTTCaca	0.91
-5556	-5536	(-)	heat shock factor (Drosophila)	CGAAcggaaatgattcacact	0.78
-5558	-5546	(+)	Suppressor of Hairless, linked to notch pathway	ggaGTGTgaatca	0.83
-5581	-5571	(-)	Zeste transvection gene product	attcGAGTggc	0.92
-5668	-5656	(+)	Drosophila gap gene knirps, involved in embryonic segmentation	cttcttGTTCttc	0.91
-5689	-5677	(-)	glial cells missing	cgaCCCGaatcga	0.86
-5697	-5677	(-)	heat shock factor (Drosophila)	cgaccCGAAtcgaaattgcgt	0.77
-5711	-5697	(+)	Snail zinc finger protein, involved in dorso-ventral patterning	agcaatTGTTgaaaa	0.9
-5732	-5726	(+)	Brk repressor	tggcgtc
-5746	-5734	(+)	Drosophila gap gene knirps, involved in embryonic segmentation	attgttGTTCcaa	0.91
-5895	-5887	(+)	CF2-II, Zinc finger splice variant II	atATATttg	0.9
-5921	-5901	(+)	Drosophila paired homeodomain	ctgagcgaaatgGATGattgc	0.7
-5988	-5974	(+)	E74A early ecdysone-inducible gene in onset of Drosophila metamorphosis	aagaacaGGAAgtga	0.88
-5989	-5977	(-)	Drosophila gap gene knirps, involved in embryonic segmentation	cttcctGTTCttt	0.91
-6010	-6000	(-)	Dorsal, protein for dorso-ventral axis formation, homologous to vertebrate c-rel	agatTTTCcct	0.91
-6051	-6041	(+)	drosophila T-cell factor, homolog of TCF/LEF, interacts with Armadillo (b-Catenin homolog)	CCTTtgaacct	0.74
-6064	-6044	(+)	heat shock factor (Drosophila)	TGAAaatccttgacctttgaa	0.75
-6066	-6056	(-)	Dorsal, protein for dorso-ventral axis formation, homologous to vertebrate c-rel	ggatTTTCacg	0.91
-6127	-6117	(+)	Hairy, transcriptional repressor	tggCACGcccc	0.88
-6134	-6122	(-)	glial cells missing	gtgCCAGcatcag	0.86
-6321	-6294	(+)	duf 6.4 FEx	caatggatgtg/aattcgccatggggagtttaagccaacacgc
-6381	-6372	(+/-)	Mef2 binding site (Taylor et al., 1995)	YTAWWWWTAR
-6438	-6413	(+)	duf 6.5 FEx	cctgaggattg/aattcactggacggacgggctagatac
-6449	-6429	(-)	heat shock factor (Drosophila)	tccagTGAAtataattttcaa	0.77
-6515	-6495	(-)	Drosophila paired homeodomain	cgaagaataataGATTgagtg	0.7
-6517	-6507	(-)	Zeste transvection gene product	gattGAGTgga	0.92
-6542	-6522	(+)	heat shock factor (Drosophila)	gtccaGGAAttgaagtttaat	0.76
-6555	-6543	(+)	fushi tarazu, involved in body segmentation of the drosophila embryo	ttagcaACTAagc	0.81
-6587	-6567	(+)	Drosophila paired homeodomain	tttggattcattGATTaaatg	0.7
-6704	-6684	(-)	Drosophila paired homeodomain	gaagttaaaatcGATTtgttg	0.7
-6707	-6687	(+)	Drosophila paired homeodomain	catcaacaaatcGATTttaac	0.7
-6742	-6726	(+)	Broad-Complex Z4 Zinc Finger isoform	aataaTAAAcgcaaaag	0.94
-6754	-6744	(+)	Dorsal, protein for dorso-ventral axis formation, homologous to vertebrate c-rel	tcatTTTCaca	0.91
-6874	-6862	(+)	Suppressor of Hairless, linked to notch pathway	actGTGGcaagct	0.83
-6980	-6970	(-)	Dorsal, protein for dorso-ventral axis formation, homologous to vertebrate c-rel	ccgtTTTCtcg	0.91
-7041	-7031	(-)	Zeste transvection gene product	atttGAGTgtg	0.92
-7076	-7066	(+)	Krueppel, zinc finger protein, involved in body segmentation of the drosophila embryo	atgGGGTtaaa	0.9
-7096	-7086	(-)	Dorsal, protein for dorso-ventral axis formation, homologous to vertebrate c-rel	cactTTTCccg	0.91
-7104	-7084	(+)	heat shock factor (Drosophila)	GGAAaagccgggaaaagtgtc	0.75
-7106	-7096	(-)	Dorsal, protein for dorso-ventral axis formation, homologous to vertebrate c-rel	ggctTTTCccg	0.91
-7114	-7094	(+)	heat shock factor (Drosophila)	GGAAatgccgggaaaagccgg	0.75
-7115	-7105	(-)	Dorsal, protein for dorso-ventral axis formation, homologous to vertebrate c-rel	cggcatTTCCc	0.83
-7124	-7104	(+)	heat shock factor (Drosophila)	GGAAatgccgggaaatgccgg	0.75
-7125	-7115	(-)	Dorsal, protein for dorso-ventral axis formation, homologous to vertebrate c-rel	cggcatTTCCc	0.83
-7132	-7118	(+)	signal transducers and activators of transcription	ctttgccggGAAAtg	0.82
-7132	-7118	(-)	signal transducers and activators of transcription	catttcccgGCAAag	0.82
-7148	-7138	(+)	Krueppel, zinc finger protein, involved in body segmentation of the drosophila embryo	agcGGGTtttt	0.9
-7158	-7134	(+)	duf 7.2 FEx	ctcgagaagcg/aattcgctgacgcagcgggtttttgggc
-7158	-7142	(+)	Adf-1	tcGCTGacgcagcgggt	0.89
-7161	-7145	(+)	Adf-1	ccGTCGctgacgcagcg	0.89
-7205	-7193	(+)	fushi tarazu, involved in body segmentation of the drosophila embryo	agaataATTAaat	0.81
-7247	-7235	(+)	Suppressor of Hairless, linked to notch pathway	ggtGTGTgaacgt	0.83
-7258	-7248	(-)	Krueppel, zinc finger protein, involved in body segmentation of the drosophila embryo	atgGGGTtaat	0.9
-7342	-7326	(-)	Drosophila Elf-1 (NTF-1), vertebrate homolog CP2 (human, mouse)	gattttgGTGTagtatg	0.91
-7382	-7362	(-)	heat shock factor (Drosophila)	tatttCGAAtcgaatgcattt	0.76
-7469	-7457	(-)	fushi tarazu, involved in body segmentation of the drosophila embryo	tgcgcaATTAagt	0.81
-7471	-7465	(-)	Tinman binding site (Chen and Schwartz, 1995)	CACTTAA
-7584	-7574	(-)	Dorsal, protein for dorso-ventral axis formation, homologous to vertebrate c-rel	tgttTTTCcgg	0.91
-7589	-7575	(+)	E74A early ecdysone-inducible gene in onset of Drosophila metamorphosis	ttaagccGGAAaaac	0.88
-7606	-7596	(-)	Drosophila homeodomain protein caudal, vertebrate homolog cdx	ctttTTTAtgg	0.98
-7607	-7595	(+)	Hunchback, early maternal and zygotic zinc finger gene, activated by bicoid	gccataAAAAagc	0.97
-7618	-7610	(+)	Drosophila gap gene tailless, involved in embryonic segmentation	aaaatTAAA	0.93
-7629	-7619	(-)	drosophila T-cell factor, homolog of TCF/LEF, interacts with Armadillo (b-Catenin homolog)	ACTTtgatttg	0.74
-7665	-7651	(+)	E74A early ecdysone-inducible gene in onset of Drosophila metamorphosis	acaagacGGAAatgg	0.88
-7702	-7682	(+)	heat shock factor (Drosophila)	GGAAaagccgcgaagaaacat	0.78
-7703	-7693	(-)	Dorsal, protein for dorso-ventral axis formation, homologous to vertebrate c-rel	cggcttTTCCt	0.83
-7725	-7705	(+)	heat shock factor (Drosophila)	AGAAactgcaaggacctcaag	0.75
-7734	-7722	(+)	Crocodile regulator of head development, member of fork head domain protein family	aaaTAAAtaagaa	0.96
-7738	-7726	(+)	Crocodile regulator of head development, member of fork head domain protein family	gaaTAAAtaaata	0.96
-7763	-7751	(-)	Drosophila gap gene knirps, involved in embryonic segmentation	gttgttGTTCgct	0.91
-7783	-7773	(+)	Drosophila homeodomain protein caudal, vertebrate homolog cdx	aattTTTAtga	0.98
-7784	-7772	(-)	Hunchback, early maternal and zygotic zinc finger gene, activated by bicoid	ttcatAAAAattt	0.98
-7798	-7788	(-)	drosophila T-cell factor, homolog of TCF/LEF, interacts with Armadillo (b-Catenin homolog)	CATTtgatttc	0.74
-7799	-7779	(+)	heat shock factor (Drosophila)	TGAAatcaaatgaagaaattt	0.78
-7851	-7825	(+)	duf 7.9 FEx	cgagtcgattg/aattcatgctgttggttggtgcgaggagag
-7875	-7867	(-)	Drosophila gap gene tailless, involved in embryonic segmentation	aaaatTCAA	0.93
-7893	-7883	(+)	drosophila T-cell factor, homolog of TCF/LEF, interacts with Armadillo (b-Catenin homolog)	CCTTtcatttt	0.74
-7933	-7919	(-)	PHO (pleiohomeotic) and PHO-like, polycomp group proteins (PcG) binding to PREs (polycomb group response elements)	ttggggCCATtttgt	0.89
-8051	-8039	(-)	Deformed, homeotic gene in drosophila development	ccatTAATtggta	0.99
-8052	-8040	(+)	fushi tarazu, involved in body segmentation of the drosophila embryo	ttaccaATTAatg	0.81
-8058	-8046	(-)	fushi tarazu, involved in body segmentation of the drosophila embryo	ttggtaATTAaga	0.81
-8095	-8087	(-)	CF2-II, Zinc finger splice variant II	ttATATtta	0.9
-8098	-8086	(+)	Crocodile regulator of head development, member of fork head domain protein family	ataTAAAtataac	0.96
-8100	-8084	(+)	Broad-Complex Z4 Zinc Finger isoform	ttataTAAAtataacat	0.94
-8118	-8110	(+)	CF2-II, Zinc finger splice variant II	atATATtta	0.9
-8119	-8107	(-)	Crocodile regulator of head development, member of fork head domain protein family	aaaTAAAtatata	0.96
-8120	-8112	(+)	CF2-II, Zinc finger splice variant II	ttATATatt	0.9
-8121	-8113	(-)	CF2-II, Zinc finger splice variant II	atATATaaa	0.85
-8127	-8115	(-)	Crocodile regulator of head development, member of fork head domain protein family	ataTAAAtatttt	0.96
-8172	-8152	(+)	heat shock factor (Drosophila)	atttgCGAAcggaatttctaa	0.76
-8298	-8284	(+)	E74A early ecdysone-inducible gene in onset of Drosophila metamorphosis	ggaatctGGAAttac	0.88
-8318	-8308	(-)	Drosophila homeodomain protein caudal, vertebrate homolog cdx	ttttTTTAtag	0.98
-8330	-8323	(+)	Tinman (as found in MEF2 heart enhancer)	TCAAGTGG
-8360	-8340	(-)	Drosophila paired homeodomain	cgcctttaaataGATTctaag	0.7
-8429	-8421	(+)	Tramtrack 69K zinc finger protein, binding sites in eve gene	ggTCCTgcg	0.9
-8450	-8442	(+)	Ets binding sites for Pnt/ Yan	tccggaaat
-8454	-8440	(+)	E74A early ecdysone-inducible gene in onset of Drosophila metamorphosis	ccaatccGGAAatac	0.88
-8475	-8465	(-)	Dorsal, protein for dorso-ventral axis formation, homologous to vertebrate c-rel	cggtTTTCcgg	0.91
-8480	-8466	(+)	E74A early ecdysone-inducible gene in onset of Drosophila metamorphosis	ggacgccGGAAaacc	0.88
-8517	-8503	(+)	E74A early ecdysone-inducible gene in onset of Drosophila metamorphosis	aaaaatcGGAAatat	0.88
-8519	-8499	(+)	heat shock factor (Drosophila)	AGAAaaatcggaaatattttg	0.75
-8537	-8517	(+)	heat shock factor (Drosophila)	CGAAgaaaaaggaagccaaga	0.78
-8557	-8536	(+)	duf 8.6 FEx	cgaattcgatg/aattcaagcgcgcaccaagctggcgaag
-8567	-8559	(-)	Drosophila gap gene tailless, involved in embryonic segmentation	aaaatTAAA	0.93
-8571	-8551	(+)	Drosophila PAX6 P3 homeodomain binding site	taaatttaattttATCAagcg	0.78
-8625	-8613	(+)	Hunchback, early maternal and zygotic zinc finger gene, activated by bicoid	aacacAAAAaacg	0.98
-8629	-8617	(-)	Drosophila gap gene knirps, involved in embryonic segmentation	ttttgtGTTCtac	0.91
-8634	-8618	(+)	Broad-Complex Z2 Zinc Finger isoform	aaataGTAGaacacaaa	0.87
-8637	-8621	(+)	Broad-Complex Z2 Zinc Finger isoform	aagaaATAGtagaacac	0.87
-8683	-8673	(+)	Zeste transvection gene product	aattGAGTgag	0.92
-8694	-8680	(+)	signal transducers and activators of transcription	tcgttccagGAAAtt	0.82
-8694	-8680	(-)	signal transducers and activators of transcription	aatttcctgGAACga	0.82
-8712	-8700	(-)	fushi tarazu, involved in body segmentation of the drosophila embryo	aagcacATTAaga	0.81
-8741	-8731	(-)	Krueppel, zinc finger protein, involved in body segmentation of the drosophila embryo	aggGGGTtaag	0.9
-8837	-8829	(+)	CF2-II, Zinc finger splice variant II	ttATATgtc	0.9
-8881	-8871	(+)	Dorsal, protein for dorso-ventral axis formation, homologous to vertebrate c-rel	gactTTTCact	0.91
-8891	-8881	(+)	Dorsal, protein for dorso-ventral axis formation, homologous to vertebrate c-rel	taatTTTCtcg	0.91
-8893	-8873	(-)	heat shock factor (Drosophila)	TGAAaagtcgagaaaattacc	0.75
-8924	-8912	(-)	fushi tarazu, involved in body segmentation of the drosophila embryo	aatgagATTAagg	0.81
-8932	-8912	(-)	Drosophila paired homeodomain	aatgagattaagGATTaaaag	0.7
-8962	-8942	(+)	heat shock factor (Drosophila)	tttcaAGATtccaaaataagt	0.76
-8978	-8968	(+)	drosophila T-cell factor, homolog of TCF/LEF, interacts with Armadillo (b-Catenin homolog)	CGTTtgataat	0.74
-8989	-8977	(-)	fushi tarazu, involved in body segmentation of the drosophila embryo	cggcatATTAaga	0.81
-9044	-9024	(-)	heat shock factor (Drosophila)	CGAAcactttagaaaggtgac	0.75
-9063	-9043	(+)	heat shock factor (Drosophila)	TGAAtggaaactaatccaagt	0.78
-9092	-9080	(+)	glial cells missing	ttgCCCGcattca	0.86
-9128	-9118	(+)	Dorsal, protein for dorso-ventral axis formation, homologous to vertebrate c-rel	tgctTTTCccg	0.91
-9216	-9206	(+)	Dorsal, protein for dorso-ventral axis formation, homologous to vertebrate c-rel	ccttTTTCccc	0.91
-9257	-9251	(+)	Brk repressor	tggcgtc
-9263	-9249	(-)	PHO (pleiohomeotic) and PHO-like, polycomp group proteins (PcG) binding to PREs (polycomb group response elements)	atgacgCCATtatgg	0.89
-9421	-9411	(+)	Dorsal, protein for dorso-ventral axis formation, homologous to vertebrate c-rel	agttTTTCccg	0.91
-9429	-9415	(-)	Snail zinc finger protein, involved in dorso-ventral patterning	aaaaacTGTTgtgaa	0.9
-9448	-9434	(-)	E74A early ecdysone-inducible gene in onset of Drosophila metamorphosis	aaagaccGGAAaggc	0.88
-9463	-9455	(-)	Ets binding sites for Pnt/ Yan	aatTCCgct
-9474	-9437	(+)	duf 9.5 FEx	gccaaactgttgg/aattccgctcatcttgcctttccggtc
-9515	-9505	(-)	Krueppel, zinc finger protein, involved in body segmentation of the drosophila embryo	aaaGGGTtaag	0.9
-9538	-9526	(+)	fushi tarazu, involved in body segmentation of the drosophila embryo	catttaATTAaga	0.81
-9554	-9548	(-)	Tinman binding site (Chen and Schwartz, 1995)	CACTTAA
-9557	-9545	(+)	fushi tarazu, involved in body segmentation of the drosophila embryo	gagacaCTTAaga	0.81
-9574	-9562	(+)	Drosophila gap gene knirps, involved in embryonic segmentation	tgtttaGTTCcac	0.91
-9585	-9577	(-)	CF2-II, Zinc finger splice variant II	ctATATatt	0.9
-9615	-9599	(-)	Broad-Complex Z2 Zinc Finger isoform	aacaaATAGtttataca	0.87
-9676	-9664	(+)	Drosophila gap gene knirps, involved in embryonic segmentation	agtttaGTTCaag	0.91
-9681	-9661	(-)	heat shock factor (Drosophila)	cggctTGAActaaactttcgc	0.77
-9697	-9685	(-)	Drosophila gap gene knirps, involved in embryonic segmentation	cgttaaGTTCcga	0.91
-9703	-9693	(+)	Dorsal, protein for dorso-ventral axis formation, homologous to vertebrate c-rel	ggttTTTCgga	0.91
-9775	-9750	(+)	duf 9.8 FEx	gctgcatggcg/aattcccgatatgggaccccaactttggc
-9781	-9773	(-)	CF2-II, Zinc finger splice variant II	ggATATata	0.85
-9782	-9774	(+)	CF2-II, Zinc finger splice variant II	atATATatc	0.9
-9782	-9770	(+)	Suppressor of Hairless, linked to notch pathway	attGTGCgaaggc	0.83
-9783	-9775	(-)	CF2-II, Zinc finger splice variant II	atATATata	0.9
-9784	-9776	(+)	CF2-II, Zinc finger splice variant II	atATATata	0.9
-9785	-9777	(-)	CF2-II, Zinc finger splice variant II	atATATata	0.9
-9786	-9778	(+)	CF2-II, Zinc finger splice variant II	atATATata	0.9
-9787	-9779	(-)	CF2-II, Zinc finger splice variant II	atATATata	0.9
-9788	-9780	(+)	CF2-II, Zinc finger splice variant II	atATATata	0.9
-9789	-9781	(-)	CF2-II, Zinc finger splice variant II	atATATata	0.9
-9790	-9782	(+)	CF2-II, Zinc finger splice variant II	atATATata	0.9
-9791	-9783	(-)	CF2-II, Zinc finger splice variant II	atATATata	0.9
-9792	-9784	(+)	CF2-II, Zinc finger splice variant II	atATATata	0.9
-9793	-9785	(-)	CF2-II, Zinc finger splice variant II	atATATata	0.9
-9794	-9786	(+)	CF2-II, Zinc finger splice variant II	atATATata	0.9
-9795	-9787	(-)	CF2-II, Zinc finger splice variant II	atATATata	0.9
-9796	-9788	(+)	CF2-II, Zinc finger splice variant II	atATATata	0.9
-9797	-9789	(-)	CF2-II, Zinc finger splice variant II	atATATata	0.9
-9798	-9790	(+)	CF2-II, Zinc finger splice variant II	atATATata	0.9
-9799	-9791	(-)	CF2-II, Zinc finger splice variant II	atATATatg	0.9
-9801	-9793	(-)	CF2-II, Zinc finger splice variant II	atATATgta	0.9
-9802	-9794	(+)	CF2-II, Zinc finger splice variant II	atACATata	0.85
-9923	-9915	(+)	Ets binding sites for Pnt/ Yan	NSYGGAWRY
-9934	-9922	(+)	Hunchback, early maternal and zygotic zinc finger gene, activated by bicoid	cgaaaaAAAAaag	0.97
-9958	-9946	(+)	Hunchback, early maternal and zygotic zinc finger gene, activated by bicoid	cccaaaAAAAaaa	0.97
