# Supplementary material for: The Complex Spatio-Temporal Regulation of the Drosophila Myoblast Attractant Gene duf/kirre
Source: PLoS One. 2009 Sep 9;4(9):e6960. doi: 10.1371/journal.pone.0006960 (PMC2734059; doi:10.1371/journal.pone.0006960)
Supplement: Datasheet S3 — Predictions from Stubb and PhyloGibbs-MP that match several published consensus sites. This table shows comparison of different predictions of putative TF binding sites using Stubb, PhyloGibbs-MP, and MatInspector Professional® and published consensus sequences in −10 kb duf enhancer region. Matching predictions are highlighted along with the sequence and distance from duf start site and primers used for cloning the enhancer fragments. (0.05 MB XLS) [file pone.0006960.s003.xls]

## Sheet: Sheet2
start	stop	source	strand	name	sequence	score
89	112		(-)	Duf RBx	gtataagcg/gatccaagtgtgatatcgtgtttggcc
0	0		(+)	duf transcription start site	aaaaaaaggaaagagaagcg
-83	-75	Consensus	(-)	Ets binding sites for Pnt/ Yan	atatccagc
-340	-331	phylogibbs		byn	taaaaGTGCAATCTGtgttt	0.76
-430	-421	phylogibbs		Antp	atttaAATAATAAAAcagcc	0.92
-431	-420	stubb		Antp	aatttAAATAATAAAACagccc	0.54
-495	-486	phylogibbs		Cf2-II	ttgcgTGACGCTCGCagcaa	0.91
-566	-559	Consensus	(-)	Mothers against dpp (Mad)	gcgacggc
-592	-586	Consensus	(-)	Brk repressor	gacgcca
-592	-585	stubb		Cf2-II	cgtcgACGCCAGCtgaga	0.56
-619	-610	phylogibbs		twi	atgcgCGTGTGCCTCtgtta	0.89
-696	-684	Matinspector	(+)	Suppressor of Hairless, linked to notch pathway	actGTGGgagagg	0.83
-763	-754	Consensus	(+/-)	Mef2 binding site (Taylor et al., 1995)	YTAWWWWTAR
-778	-769	phylogibbs		Cf2-II	gggagCAACGCTCGGgtatt	0.54
-819	-810	phylogibbs		Trl	gagagAGAGAGAGAGaggga	0.54
-829	-820	phylogibbs		Trl	cgcatAGAGAGAGAGagaga	0.99
-865	-856	Consensus	(+/-)	Mef2 binding site (Taylor et al., 1995)	YTAWWWWTAR
-935	-912	primer	(+)	Duf 1 FEx	gtttagaccg/aattccttaacatagaagccgacagcc
-1000	-993	Consensus	(-)	Twi binding site (consensus from Fylreg)	ACATATGC
-1034	-1028	Consensus	(-)	Tinman binding site (Chen and Schwartz, 1995)	CACTTAA
-1041	-1030	stubb		byn	gggctATAATATCACTTaagcc	0.58
-1153	-1145	Consensus	(-)	Ets binding sites for Pnt/ Yan	acttccgct
-1154	-1146	stubb		Pnt	gtggcACTTCCGCTtattt	0.55
-1176	-1170	Consensus	(+)	Brk repressor	tggcgct
-1206	-1199	stubb		br-Z2	agtttTACACACAttgcg	0.59
-1220	-1210	stubb		bin	atattTATATTTATAGtttta	0.69
-1222	-1213	phylogibbs		bin	atataTTTATATTTAtagtt	0.55
-1290	-1280	stubb		bin	gcaagTTATAAACAAAaattc	0.79
-1347	-1336	stubb		Antp	taagtCAATCTTAAATAacctg	0.71
-1373	-1363	stubb		bin	ctagtATGTAAATAAGtggac	0.52
-1411	-1402	phylogibbs		tin	acagtCGAGTTCAAGcaatt	0.89
-1428	-1407	primer	(+)	Duf 1.5 FEx	gttcaacacg/aattccacctaggtgtacagtcgag
-1428	-1407	primer	(-)	Duf 1.5 RBx	gtatagtacg/gatcctcgactgtaccaccttaggtgg
-1455	-1446	phylogibbs		shn2	cccgcGGAGGATGTCgcctc	0.71
-1477	-1468	phylogibbs		byn	cttcaCATATAACACttttt	0.83
-1477	-1466	stubb		byn	cttcaCATATAACACTTtttcc	0.5
-1487	-1479	stubb		Trl	aagagTTCGCCTTCacata	0.53
-1494	-1488	stubb		tin	caatgTCAAGAGttcgc	0.67
-1499	-1490	phylogibbs		tin	cttatCAATGTCAAGagttc	0.99
-1516	-1511	stubb		sd	tctttATGCCAgtttg	0.63
-1539	-1532	stubb		br-Z2	ggaaaTGGAAGTGgcagt	0.85
-1539	-1530	phylogibbs		Pnt	ggaaaTGGAAGTGGCagtgg	0.95
-1546	-1538	Consensus	(+)	Ets binding sites for Pnt/ Yan	ggtggaaat
-1557	-1549	stubb		Trl	ggtgaCCCATTCTCcggtg	0.51
-1888	-1876	Matinspector	(+)	Suppressor of Hairless, linked to notch pathway	acaGTGGgaactc	0.83
-1895	-1886	phylogibbs		byn	gtcacGAGATCACAGtggga	0.82
-1911	-1905	Consensus	(+)	Tinman binding site (Chen and Schwartz, 1995)	TCAAGTG
-1911	-1905	stubb		tin	gctttTCAAGTGctttg	0.95
-1926	-1917	phylogibbs		dl	gaaagGGGGAAAAGCgcttt	0.96
-1943	-1936	stubb		dl	gaactGGAAAAACtggag	0.68
-1945	-1936	phylogibbs		dl	tcgaaCTGGAAAAACtggag	0.84
-1989	-1981	stubb		Trl	aaaatAAGAGAGCAgcagc	0.54
-1997	-1990	stubb		dl	cgcagGGGAAAATaagag	0.57
-2032	-2022	stubb		bin	cgcatTTTATTTAAATtttta	0.61
-2034	-2025	phylogibbs		bin	tgcgcATTTTATTTAaattt	0.85
-2106	-2096	Matinspector	(+)	drosophila T-cell factor, homolog of TCF/LEF, interacts with Armadillo (b-Catenin homolog)	CCTTtgttgta	0.74
-2124	-2114	stubb		bin	cagctTTTAATTATGGgcctg	0.5
-2126	-2117	phylogibbs		bin	gccagCTTTTAATTAtgggc	0.61
-2156	-2149	stubb		dl	tggtaTGGAAAGTtctca	0.52
-2174	-2165	phylogibbs		Ci	gcggtTCGTGGGTGGgtttg	0.97
-2185	-2176	phylogibbs		Ci	gtgggCGGTGGGCGGttcgt	0.93
-2196	-2192	stubb		kni	gaagtAAAGAagtgg	0.53
-2222	-2214	Consensus	(+)	Ets binding sites for Pnt/ Yan	tgtggatgt
-2244	-2212	stubb		br-Z2	cgaatTATAAGTGGAGTGTGTGTGTGTGTGGATGTGTAaagaa	0.5
-2254	-2230	primer	(+)	Duf 2.4 FEx	gctgcatggcg/aattcaaaccgaattataagtggagtg
-2392	-2380	Matinspector	(-)	Suppressor of Hairless, linked to notch pathway	ataGTGCgaaatg	0.83
-2393	-2384	phylogibbs		byn	aaaaaCATTTCGCACtatcg	0.93
-2393	-2382	stubb		byn	aaaaaCATTTCGCACTAtcgaa	0.67
-2567	-2562	stubb		pan	cagaaATCAAAattgg	0.58
-2593	-2588	stubb		sd	tctatTGACATtcgtc	0.51
-2676	-2669	Consensus	(-)	Mothers against dpp (Mad)	gcgacggc
-2687	-2679	stubb		srp	gttgtTGATGGGCAtgcga	0.67
-2699	-2690	phylogibbs		pan	cgtcaTTGATTTGTTgttga	0.97
-2707	-2701	stubb		Mad	tgtgtCGTCGTCattga	0.78
-2710	-2701	phylogibbs		Mad	acatgTGTCGTCGTCattga	0.97
-2714	-2708	Consensus	(-)	Twi binding site (from Halfon et al., 2000)	ACATGTG
-2716	-2709	stubb		twi	tgtccAACATGTGtcgtc	0.95
-2727	-2718	phylogibbs		shn2	tcaagTTGGGATGTCcaaca	0.89
-2737	-2728	phylogibbs		tin	gttttCGGTTTCAAGttggg	0.85
-2748	-2740	Consensus	(-)	Ets binding sites for Pnt/ Yan	acttccagt
-2838	-2798	primer	(-)	duf 3.0 RBx	ctgcgagaaag/gatccgatcgaaatgcgagacaggacatag
-2838	-2796	primer	(-)	duf 3.0 REX	cactgcgagg/aattcgccgatcgaaatgcgagacaggacatag
-2839	-2815	primer	(+)	Duf 3.0 FEx	gtccatgacg/aattctatgtcctgtctcgcatttcg
-2947	-2938	phylogibbs		dl	cactgAGCGAAAATCttcat	0.76
-2982	-2973	phylogibbs		Cf2-II	tgcttAAACGCTTGCattgt	0.91
-3001	-2994	stubb		eve	tgcggTAATTGCTtccaa	0.73
-3001	-2992	phylogibbs		eve	tgcggTAATTGCTTCcaaat	0.99
-3002	-2996	stubb		exd	ctgcgGTAATTGcttcc	0.88
-3014	-3008	stubb		ap	aacgcTTCATTGctgcg	0.59
-3017	-3008	phylogibbs		ap	ttcaaCGCTTCATTGctgcg	0.98
-3075	-3067	stubb		srp	atctcGGCATACCGctcaa	0.51
-3096	-3087	phylogibbs		Trl	tgacgCTCTCGCTTCgtccg	0.52
-3118	-3109	phylogibbs		Ci	tcgcaCCGCCCAGGTtcacg	0.56
-3170	-3161	phylogibbs		twi	ggacaCGTGTGTCCCgctcg	0.99
-3179	-3174	Consensus	(+)	Twi binding site (from Cripps et al., 1998)	CACATG
-3199	-3191	stubb		Trl	tagggGTTTCTCTCcaaac	0.59
-3239	-3230	phylogibbs		abd-A	acaaaAATGTACATAaattc	0.72
-3280	-3274	Consensus	(-)	Brk repressor	agcgcca
-3304	-3295	phylogibbs		bin	cccgaTAAATAAGAGgaaga	0.81
-3314	-3305	phylogibbs		shn2	agtaaGTAATCCCGAtaaat	0.62
-3328	-3320	Consensus	(-)	Ets binding sites for Pnt/ Yan	gtttccact
-3332	-3323	phylogibbs		Pnt	cgtttGTCGTTTCCActaag	0.89
-3334	-3326	stubb		Trl	gtcgtTTGTCGTTTccact	0.63
-3356	-3348	stubb		Trl	cccctCTCTTTCACtgtct	0.57
-3358	-3349	phylogibbs		Trl	gccccCTCTCTTTCActgtc	0.51
-3396	-3388	stubb		Trl	catcaCTCTCTCTCtatct	0.83
-3416	-3407	phylogibbs		twi	cgtctCGTGTTTCCGtcgcc	0.98
-3438	-3432	stubb		exd	cggggCTCATTGgcatt	0.54
-3441	-3432	phylogibbs		ap	ctgcgGGGCTCATTGgcatt	0.75
-3570	-3559	stubb		Antp	attttTAATCTTAATAAgttca	0.84
-3591	-3585	stubb		vnd	tgtgtTTCAAGTttaaa	0.52
-3637	-3631	stubb		vnd	aaacaACTCGAAaggct	0.55
-3646	-3638	Consensus	(+)	Ets binding sites for Pnt/ Yan	tgcggaaac
-3664	-3639	primer	(-)	Duf 3.8 REx	gtatcacacg/aattccgcataatcgagggcggaac
-3668	-3645	primer	(+)	Duf 3.8 FEx	gttacatacg/aattccgttgttccgccctcgattatg
-3668	-3645	primer	(-)	Duf 3.8 RBx	gttaatacacg/gatccataatcgagggcggaacaacgg
-3675	-3666	phylogibbs		Pnt	ggcagACAGCTTCCGttgtt	0.71
-3689	-3681	stubb		Trl	tagccCTCTCTTTCggcag	0.8
-3689	-3680	phylogibbs		Trl	tagccCTCTCTTTCGgcaga	0.52
-3725	-3720	stubb		sd	gcggaTCGCATagcgc	0.59
-3802	-3796	stubb		exd	tgcggCAATTAGattaa	0.57
-3806	-3797	phylogibbs		eve	ggagtGCGGCAATTAgatta	0.86
-3819	-3810	phylogibbs		dl	ttctgGATTTTCCGGagtgc	0.96
-3989	-3981	stubb		Trl	ctaaaGAGGCAGAAcacaa	0.77
-4007	-3998	phylogibbs		Antp	actgcAATCATAACAacact	0.87
-4025	-4016	phylogibbs		vnd	acaagAGCGACTCGAacaac	0.59
-4028	-4020	stubb		Trl	aaaacAAGAGCGACtcgaa	0.55
-4040	-4031	phylogibbs		Antp	cacaaAATAACAAAAacaag	0.52
-4055	-4046	phylogibbs		Mad	tcagcTGTCATCGGCcacaa	0.75
-4078	-4069	phylogibbs		Pnt	gaggcGGCGCTTCTTtccaa	0.94
-4274	-4269	stubb		sd	aattaTGGCATtgtga	0.59
-4477	-4450	primer	(+)	Duf 4.6 FEx	gtccaaccgg/aattctcgttagactcgtaattatattgcc
-4685	-4676	phylogibbs		Pnt	accaaCGGAAGTGCCaagca	0.96
-4758	-4749	phylogibbs		abd-A	ttttcTATTGAAATGccaaa	0.83
-4779	-4770	phylogibbs		Antp	caaaaCTTTAATATTttcaa	0.88
-4824	-4815	phylogibbs		eve	tatcaAACGCAAATAcaata	0.98
-4830	-4820	Matinspector	(-)	drosophila T-cell factor, homolog of TCF/LEF, interacts with Armadillo (b-Catenin homolog)	CGTTtgatata	0.74
-4897	-4888	phylogibbs		bin	ctgacTAAATAGAAGtatca	0.82
-4928	-4921	stubb		Cf2-II	ttgagGCGAGCGTaaaaa	0.68
-4928	-4919	phylogibbs		Cf2-II	ttgagGCGAGCGTAAaaaca	0.79
-4936	-4930	Consensus	(-)	Tinman binding site (Chen and Schwartz, 1995)	CACTTGA
-4936	-4930	stubb		tin	gcaccCACTTGAggcga	0.54
-4941	-4932	phylogibbs		Ci	cgttcGCACCCACTTgaggc	0.81
-4946	-4934	Matinspector	(-)	Suppressor of Hairless, linked to notch pathway	tggGTGCgaacga	0.83
-4950	-4941	phylogibbs		Trl	tggtcCTCTCGTTCGcaccc	0.52
-4967	-4946	primer	(+)	Duf 5.1 FEx	gtataaccgg/aattcccttccacattggtcctctc
-5004	-4995	phylogibbs		Pnt	ggaaaCGGAAGCGCTcatca	0.97
-5011	-5003	Consensus	(+)	Ets binding sites for Pnt/ Yan	ggcggaaac
-5028	-5021	stubb		eve	cataaTAATTGCCctact	0.83
-5028	-5019	phylogibbs		eve	cataaTAATTGCCCTactag	0.99
-5059	-5050	phylogibbs		eve	ggtatTATTTGCGCTcgaac	0.99
-5166	-5157	Consensus	(+/-)	Mef2 binding site (Taylor et al., 1995)	YTAWWWWTAR
-5236	-5211	primer	(+)	Duf 5.3 FEx	cctacgctag/atttcactatgcctgactagtttctacg
-5285	-5275	Matinspector	(+)	drosophila T-cell factor, homolog of TCF/LEF, interacts with Armadillo (b-Catenin homolog)	CCATtgatact	0.74
-5341	-5335	Consensus	(-)	Brk repressor	aacgcca
-5398	-5389	phylogibbs		twi	attgaCGTGTGCCCCttgca	0.99
-5401	-5390	stubb		E-spl-	attatTGACGTGTGCCCcttgc	0.54
-5410	-5403	stubb		eve	tcgagCGCAATTAttgac	0.76
-5412	-5403	phylogibbs		eve	tttcgAGCGCAATTAttgac	0.99
-5414	-5390	primer	(+)	Duf 5.5 FEx	cctaagctag/aattcgagcgcaattattgacgtgtgc
-5444	-5435	phylogibbs		ap	accctCGCTTGATTGtgttt	0.91
-5454	-5447	stubb		ttk	tcttgGCAGGACCctcgc	0.86
-5454	-5445	phylogibbs		ttk	tcttgGCAGGACCCTcgctt	0.82
-5519	-5512	stubb		dl	tgcatGATTTTCAcatta	0.54
-5519	-5510	phylogibbs		dl	tgcatGATTTTCACAttata	0.95
-5532	-5523	phylogibbs		ap	gaattTGGTTCATTGcatga	0.97
-5547	-5538	stubb		Eip74EF	gaatcATTTCCGTTCgaatt	0.56
-5548	-5539	phylogibbs		abd-A	tgaatCATTTCCGTTcgaat	0.79
-5558	-5546	Matinspector	(+)	Suppressor of Hairless, linked to notch pathway	ggaGTGTgaatca	0.83
-5559	-5552	stubb		br-Z2	cagttGGAGTGTGaatca	0.57
-5560	-5551	phylogibbs		br-Z2	tcagtTGGAGTGTGAatcat	0.93
-5583	-5574	phylogibbs		vnd	ccccgAGCCACTCGAatcgc	0.66
-5638	-5627	stubb		shn1	tcattGGGACCCTTCCCctcac	0.92
-5732	-5726	Consensus	(+)	Brk repressor	tggcgtc
-5963	-5958	stubb		sd	tgcgtTGGCATtgctt	0.53
-5972	-5963	phylogibbs		eve	tgaaaTATTTGCGTTggcat	0.99
-5983	-5974	phylogibbs		Pnt	agaacAGGAAGTGAAatatt	0.97
-5986	-5977	stubb		Eip74EF	gaaagAACAGGAAGTgaaat	0.73
-6011	-6002	phylogibbs		dl	tggctAGGGAAAATCtgcag	0.96
-6051	-6041	Matinspector	(+)	drosophila T-cell factor, homolog of TCF/LEF, interacts with Armadillo (b-Catenin homolog)	CCTTtgaacct	0.74
-6057	-6048	phylogibbs		tin	aaatcCTTGACCTTTgaacc	0.96
-6067	-6058	phylogibbs		dl	ttaaaCGTGAAAATCcttga	0.98
-6112	-6103	phylogibbs		Ci	caatgCCGCCCACGTaacgc	0.97
-6114	-6108	stubb		Mad	cccaaTGCCGCCcacgt	0.7
-6160	-6151	phylogibbs		abd-A	ttggaAATTTAAATGccgct	0.87
-6169	-6163	stubb		exd	ggtggCTAATTGgaaat	0.74
-6179	-6170	phylogibbs		Ci	gccgcCAGTGGGTGGctaat	0.98
-6185	-6179	stubb		Mad	gctttTGCCGCCagtgg	0.51
-6286	-6277	phylogibbs		Ci	tccgcCCACCCACATtttca	0.92
-6288	-6280	stubb		Ci	tttccGCCCACCCAcattt	0.74
-6321	-6294	primer	(+)	duf 6.4 FEx	caatggatgtg/aattcgccatggggagtttaagccaacacgc
-6327	-6318	phylogibbs		Mad	ggatgTCTCGTCGCCatggg	0.84
-6379	-6370	phylogibbs		Antp	catttAATTATAAATtggcg	0.86
-6381	-6372	Consensus	(+/-)	Mef2 binding site (Taylor et al., 1995)	YTAWWWWTAR
-6404	-6395	phylogibbs		abd-A	tgaagTATTGAAATAttgcc	0.57
-6438	-6413	primer	(+)	duf 6.5 FEx	cctgaggattg/aattcactggacggacgggctagatac
-6464	-6455	phylogibbs		pan	catcaATCAAATGGAcaaat	0.9
-6485	-6476	phylogibbs		byn	ttattAATATCGCACaaaag	0.94
-6510	-6501	phylogibbs		Antp	actcaATCTATTATTcttcg	0.75
-6529	-6520	phylogibbs		Antp	ttgaaGTTTAATATTttcca	0.79
-6568	-6559	phylogibbs		Antp	taaatGTTTATAATTtatta	0.87
-6862	-6853	phylogibbs		eve	aagctGAGCCAAATAattcc	0.97
-6960	-6952	stubb		br-Z3	aactcTGATGTGTGgaaaa	0.55
-6960	-6951	phylogibbs		Ci	aactcTGATGTGTGGaaaat	0.8
-6970	-6961	phylogibbs		tin	aacggCTTGAAACTCtgatg	0.72
-7005	-7001	stubb		abd-A	atggcAAATGgcatg	0.53
-7019	-7010	phylogibbs		abd-A	aatgcAATTGAAATAtggca	0.92
-7030	-7021	phylogibbs		abd-A	aaatgAATTAAAATGcaatt	0.9
-7043	-7034	phylogibbs		br-Z2	ggcacACACACTCAAatgaa	0.76
-7097	-7088	phylogibbs		dl	aaagcCGGGAAAAGTgtcag	0.76
-7136	-7116	stubb		STAT	tttggGCGCTTTGCCGGGAAATGCCGggaaa	0.71
-7158	-7134	primer	(+)	duf 7.2 FEx	ctcgagaagcg/aattcgctgacgcagcgggtttttgggc
-7247	-7235	Matinspector	(+)	Suppressor of Hairless, linked to notch pathway	ggtGTGTgaacgt	0.83
-7249	-7240	phylogibbs		br-Z2	ccccaTGGTGTGTGAacgta	0.86
-7362	-7353	phylogibbs		eve	aaataGAGACAAATAtttga	0.82
-7383	-7379	stubb		abd-A	attgtAAATGcattc	0.59
-7405	-7397	stubb		srp	cgagtCGATAGGCTctgat	0.66
-7471	-7465	Consensus	(-)	Tinman binding site (Chen and Schwartz, 1995)	CACTTAA
-7548	-7539	phylogibbs		Antp	gtgacAATCTTAAATggcca	0.91
-7585	-7576	phylogibbs		dl	ttaagCCGGAAAAACaacac	0.93
-7597	-7588	phylogibbs		Cf2-II	aaaaaGCGCGCCTTAagccg	0.56
-7606	-7600	stubb		Abd-B	aaagcCATAAAAaagcg	0.61
-7627	-7618	phylogibbs		pan	atcaaATCAAAGTAAaatta	0.59
-7629	-7619	Matinspector	(-)	drosophila T-cell factor, homolog of TCF/LEF, interacts with Armadillo (b-Catenin homolog)	ACTTtgatttg	0.74
-7718	-7711	stubb		ttk	aactgCAAGGACCtcaag	0.73
-7718	-7709	phylogibbs		ttk	aactgCAAGGACCTCaagga	0.65
-7732	-7723	phylogibbs		bin	ataaaTAAATAAGAAactgc	0.79
-7770	-7766	stubb		abd-A	gaagcTATTAaagcg	0.54
-7775	-7766	phylogibbs		eve	tttatGAAGCTATTAaagcg	0.52
-7781	-7775	stubb		Abd-B	gaaatTTTTATGaagct	0.71
-7796	-7787	phylogibbs		pan	atgaaATCAAATGAAgaaat	0.99
-7798	-7788	Matinspector	(-)	drosophila T-cell factor, homolog of TCF/LEF, interacts with Armadillo (b-Catenin homolog)	CATTtgatttc	0.74
-7808	-7799	phylogibbs		abd-A	agccaAATTGACATGaaatc	0.87
-7809	-7805	stubb		abd-A	aagccAAATTgacat	0.52
-7851	-7825	primer	(+)	duf 7.9 FEx	cgagtcgattg/aattcatgctgttggttggtgcgaggagag
-7861	-7852	phylogibbs		pan	ttattTTATTTTGATcatgc	0.96
-7871	-7862	phylogibbs		Antp	ttgaaTTTTATTATTttatt	0.94
-7883	-7879	stubb		abd-A	attttCATTTacttg	0.62
-7889	-7885	stubb		abd-A	cctttCATTTtcatt	0.57
-7889	-7880	phylogibbs		abd-A	cctttCATTTTCATTtactt	0.61
-7893	-7883	Matinspector	(+)	drosophila T-cell factor, homolog of TCF/LEF, interacts with Armadillo (b-Catenin homolog)	CCTTtcatttt	0.74
-7900	-7891	phylogibbs		eve	aatttTATTTGCCTTtcatt	0.99
-7912	-7903	phylogibbs		bin	ttaagTTAATAAAATtttat	0.7
-7981	-7972	phylogibbs		Cf2-II	acattTAACGCGCCCtaaaa	0.96
-7993	-7984	phylogibbs		twi	tatttCGTGTTAACAtttaa	0.84
-8023	-8017	stubb		Abd-B	aaagcTTTTACGactct	0.67
-8045	-8036	phylogibbs		Ci	ccaatTAATGGTTGGccaag	0.89
-8060	-8051	phylogibbs		bin	caaagCTCTTAATTAccaat	0.56
-8070	-8066	stubb		abd-A	gcaaaAAATGcaaag	0.59
-8220	-8211	phylogibbs		eve	gtaaaTATTTGCGGCttaaa	0.7
-8330	-8323	Consensus	(+)	Tinman (as found in MEF2 heart enhancer)	TCAAGTGG
-8330	-8324	stubb		tin	tcgccTCAAGTGgcggc	0.96
-8354	-8344	stubb		bin	tagaaTCTATTTAAAGgcgaa	0.74
-8430	-8423	stubb		ttk	gttgaGGTCCTGCgatgt	0.94
-8450	-8442	Consensus	(+)	Ets binding sites for Pnt/ Yan	tccggaaat
-8557	-8536	primer	(+)	duf 8.6 FEx	cgaattcgatg/aattcaagcgcgcaccaagctggcgaag
-8779	-8772	stubb		eve	gtcaaTATTTGTCaagcc	0.5
-8978	-8968	Matinspector	(+)	drosophila T-cell factor, homolog of TCF/LEF, interacts with Armadillo (b-Catenin homolog)	CGTTtgataat	0.74
-9132	-9123	stubb		Eip74EF	ttttcATTTGCTTTTcccgc	0.5
-9205	-9198	stubb		eve	ccccaTTATTGTGctgcg	0.51
-9257	-9251	Consensus	(+)	Brk repressor	tggcgtc
-9266	-9259	stubb		eve	acagcGACCATAAtggcg	0.89
-9432	-9425	stubb		br-Z2	tttgaCATTCACAacagt	0.8
-9441	-9434	stubb		br-Z2	tttccGGTCTTTGacatt	0.5
-9463	-9455	Consensus	(-)	Ets binding sites for Pnt/ Yan	aatTCCgct
-9474	-9437	primer	(+)	duf 9.5 FEx	gccaaactgttgg/aattccgctcatcttgcctttccggtc
-9513	-9506	stubb		Kr	ctcttAACCCTTTttggc	0.98
-9554	-9548	Consensus	(-)	Tinman binding site (Chen and Schwartz, 1995)	CACTTAA
-9641	-9635	stubb		Abd-B	aaatgTTTTATGtgcac	0.6
-9730	-9721	stubb		Eip74EF	ggttcTTAGGCCAAAaacta	0.52
-9742	-9733	stubb		sna	attatCCCAGGTGGTtctta	0.81
-9775	-9750	primer	(+)	duf 9.8 FEx	gctgcatggcg/aattcccgatatgggaccccaactttggc
-9782	-9770	Matinspector	(+)	Suppressor of Hairless, linked to notch pathway	attGTGCgaaggc	0.83
-9923	-9915	Consensus	(+)	Ets binding sites for Pnt/ Yan	NSYGGAWRY
