# Supplementary material for: The Complex Spatio-Temporal Regulation of the Drosophila Myoblast Attractant Gene duf/kirre
Source: PLoS One. 2009 Sep 9;4(9):e6960. doi: 10.1371/journal.pone.0006960 (PMC2734059; doi:10.1371/journal.pone.0006960)
Supplement: Dataset S1 — The raw input and output files of enhancer predictions using Stubb. Stubb version 2.1 was run on the 30 kb region upstream of duf and approximately 29 kb intron, using 45 input weight matrices. In release 4 coordinates, the upstream region selected was 2926233–2956233 and the intron was 2956475–2985408, on chromosome X. Orthologous sequence from D. pseudoobscura was selected. As part of the process of running Stubb, these sequences were re-aligned with LAGAN and Stubb was run on these sequences in multi-sequence mode. The raw input and output files are in Supplementary Data S11. (4.59 MB ZIP) [file pone.0006960.s011.zip › supporting_data_S9/stubb_intron/output.b1h+hd_12+8/kirre_intron_dmel.fa.mfasta.align]

Seq 0 (0 to 15) with Seq 1 (0 to 15)
Seq 0 (156 to 165) with Seq 1 (238 to 247)
Seq 0 (302 to 325) with Seq 1 (352 to 375)
Seq 0 (535 to 576) with Seq 1 (603 to 644)
Seq 0 (736 to 751) with Seq 1 (763 to 778)
Seq 0 (752 to 761) with Seq 1 (788 to 797)
Seq 0 (968 to 984) with Seq 1 (1246 to 1262)
Seq 0 (1228 to 1257) with Seq 1 (1617 to 1646)
Seq 0 (1270 to 1353) with Seq 1 (1647 to 1730)
Seq 0 (1361 to 1379) with Seq 1 (1734 to 1752)
Seq 0 (1425 to 1488) with Seq 1 (1786 to 1849)
Seq 0 (1530 to 1539) with Seq 1 (1983 to 1992)
Seq 0 (1540 to 1579) with Seq 1 (2052 to 2091)
Seq 0 (1580 to 1671) with Seq 1 (2095 to 2186)
Seq 0 (1969 to 1996) with Seq 1 (2310 to 2337)
Seq 0 (1997 to 2035) with Seq 1 (2347 to 2385)
Seq 0 (2036 to 2080) with Seq 1 (2387 to 2431)
Seq 0 (2119 to 2128) with Seq 1 (2458 to 2467)
Seq 0 (2141 to 2187) with Seq 1 (2468 to 2514)
Seq 0 (2188 to 2294) with Seq 1 (2575 to 2681)
Seq 0 (2295 to 2307) with Seq 1 (2687 to 2699)
Seq 0 (2318 to 2339) with Seq 1 (2749 to 2770)
Seq 0 (2385 to 2404) with Seq 1 (2902 to 2921)
Seq 0 (2423 to 2451) with Seq 1 (3096 to 3124)
Seq 0 (2452 to 2467) with Seq 1 (3126 to 3141)
Seq 0 (2487 to 2496) with Seq 1 (3192 to 3201)
Seq 0 (2750 to 2782) with Seq 1 (3600 to 3632)
Seq 0 (2783 to 2800) with Seq 1 (3639 to 3656)
Seq 0 (2801 to 2856) with Seq 1 (3669 to 3724)
Seq 0 (3013 to 3025) with Seq 1 (4089 to 4101)
Seq 0 (3026 to 3085) with Seq 1 (4104 to 4163)
Seq 0 (3086 to 3096) with Seq 1 (4165 to 4175)
Seq 0 (3097 to 3118) with Seq 1 (4195 to 4216)
Seq 0 (3119 to 3133) with Seq 1 (4234 to 4248)
Seq 0 (3134 to 3172) with Seq 1 (4263 to 4301)
Seq 0 (3174 to 3203) with Seq 1 (4302 to 4331)
Seq 0 (3276 to 3326) with Seq 1 (4430 to 4480)
Seq 0 (3534 to 3566) with Seq 1 (5107 to 5139)
Seq 0 (3596 to 3612) with Seq 1 (5156 to 5172)
Seq 0 (3673 to 3722) with Seq 1 (5236 to 5285)
Seq 0 (3730 to 3756) with Seq 1 (5296 to 5322)
Seq 0 (3981 to 3990) with Seq 1 (5625 to 5634)
Seq 0 (4288 to 4302) with Seq 1 (5972 to 5986)
Seq 0 (4837 to 4860) with Seq 1 (6438 to 6461)
Seq 0 (5104 to 5116) with Seq 1 (6570 to 6582)
Seq 0 (5296 to 5337) with Seq 1 (6649 to 6690)
Seq 0 (5338 to 5355) with Seq 1 (6707 to 6724)
Seq 0 (5362 to 5477) with Seq 1 (6725 to 6840)
Seq 0 (5478 to 5536) with Seq 1 (6852 to 6910)
Seq 0 (5590 to 5604) with Seq 1 (6974 to 6988)
Seq 0 (5745 to 5761) with Seq 1 (7157 to 7173)
Seq 0 (5896 to 5936) with Seq 1 (7453 to 7493)
Seq 0 (5985 to 6078) with Seq 1 (7582 to 7675)
Seq 0 (6150 to 6160) with Seq 1 (7791 to 7801)
Seq 0 (6172 to 6183) with Seq 1 (7856 to 7867)
Seq 0 (6413 to 6480) with Seq 1 (8443 to 8510)
Seq 0 (6817 to 6856) with Seq 1 (9026 to 9065)
Seq 0 (6859 to 6891) with Seq 1 (9066 to 9098)
Seq 0 (6892 to 6901) with Seq 1 (9102 to 9111)
Seq 0 (7195 to 7204) with Seq 1 (9495 to 9504)
Seq 0 (7339 to 7353) with Seq 1 (9702 to 9716)
Seq 0 (7542 to 7570) with Seq 1 (9901 to 9929)
Seq 0 (7609 to 7675) with Seq 1 (10076 to 10142)
Seq 0 (7979 to 8028) with Seq 1 (10295 to 10344)
Seq 0 (8029 to 8044) with Seq 1 (10349 to 10364)
Seq 0 (8113 to 8153) with Seq 1 (10430 to 10470)
Seq 0 (8154 to 8181) with Seq 1 (10486 to 10513)
Seq 0 (8421 to 8431) with Seq 1 (10607 to 10617)
Seq 0 (8538 to 8699) with Seq 1 (10735 to 10896)
Seq 0 (8762 to 8789) with Seq 1 (11231 to 11258)
Seq 0 (8814 to 8828) with Seq 1 (11339 to 11353)
Seq 0 (8998 to 9007) with Seq 1 (11443 to 11452)
Seq 0 (9016 to 9030) with Seq 1 (11459 to 11473)
Seq 0 (9178 to 9193) with Seq 1 (11637 to 11652)
Seq 0 (9318 to 9330) with Seq 1 (11716 to 11728)
Seq 0 (9441 to 9461) with Seq 1 (11748 to 11768)
Seq 0 (9591 to 9601) with Seq 1 (11885 to 11895)
Seq 0 (9612 to 9627) with Seq 1 (11906 to 11921)
Seq 0 (10162 to 10172) with Seq 1 (12222 to 12232)
Seq 0 (10559 to 10568) with Seq 1 (12571 to 12580)
Seq 0 (10572 to 10584) with Seq 1 (12581 to 12593)
Seq 0 (10608 to 10617) with Seq 1 (12984 to 12993)
Seq 0 (10753 to 10771) with Seq 1 (13821 to 13839)
Seq 0 (10811 to 10823) with Seq 1 (14019 to 14031)
Seq 0 (10979 to 11054) with Seq 1 (14432 to 14507)
Seq 0 (11174 to 11194) with Seq 1 (14661 to 14681)
Seq 0 (11197 to 11215) with Seq 1 (14682 to 14700)
Seq 0 (11248 to 11262) with Seq 1 (14701 to 14715)
Seq 0 (11317 to 11327) with Seq 1 (14768 to 14778)
Seq 0 (11329 to 11390) with Seq 1 (14779 to 14840)
Seq 0 (11391 to 11423) with Seq 1 (14855 to 14887)
Seq 0 (11424 to 11465) with Seq 1 (14933 to 14974)
Seq 0 (11564 to 11619) with Seq 1 (15043 to 15098)
Seq 0 (11620 to 11655) with Seq 1 (15105 to 15140)
Seq 0 (11751 to 11769) with Seq 1 (15279 to 15297)
Seq 0 (12006 to 12029) with Seq 1 (15670 to 15693)
Seq 0 (12095 to 12195) with Seq 1 (15805 to 15905)
Seq 0 (12196 to 12239) with Seq 1 (15907 to 15950)
Seq 0 (12293 to 12330) with Seq 1 (16077 to 16114)
Seq 0 (12555 to 12607) with Seq 1 (16995 to 17047)
Seq 0 (12608 to 12629) with Seq 1 (17087 to 17108)
Seq 0 (12630 to 12651) with Seq 1 (17133 to 17154)
Seq 0 (12682 to 12699) with Seq 1 (17205 to 17222)
Seq 0 (12839 to 12872) with Seq 1 (17345 to 17378)
Seq 0 (13111 to 13162) with Seq 1 (17779 to 17830)
Seq 0 (13163 to 13175) with Seq 1 (17832 to 17844)
Seq 0 (13176 to 13187) with Seq 1 (17848 to 17859)
Seq 0 (13230 to 13249) with Seq 1 (17915 to 17934)
Seq 0 (13261 to 13274) with Seq 1 (17935 to 17948)
Seq 0 (13339 to 13369) with Seq 1 (18000 to 18030)
Seq 0 (13382 to 13391) with Seq 1 (18031 to 18040)
Seq 0 (13392 to 13413) with Seq 1 (18052 to 18073)
Seq 0 (13504 to 13571) with Seq 1 (18210 to 18277)
Seq 0 (13708 to 13725) with Seq 1 (18427 to 18444)
Seq 0 (13733 to 13747) with Seq 1 (18445 to 18459)
Seq 0 (14208 to 14294) with Seq 1 (18877 to 18963)
Seq 0 (14306 to 14372) with Seq 1 (18964 to 19030)
Seq 0 (14634 to 14644) with Seq 1 (19422 to 19432)
Seq 0 (14751 to 14761) with Seq 1 (19711 to 19721)
Seq 0 (14788 to 14813) with Seq 1 (19908 to 19933)
Seq 0 (14836 to 14849) with Seq 1 (19969 to 19982)
Seq 0 (14850 to 14862) with Seq 1 (20015 to 20027)
Seq 0 (14950 to 14962) with Seq 1 (20240 to 20252)
Seq 0 (14964 to 15019) with Seq 1 (20253 to 20308)
Seq 0 (15072 to 15085) with Seq 1 (20425 to 20438)
Seq 0 (15086 to 15106) with Seq 1 (20465 to 20485)
Seq 0 (15107 to 15127) with Seq 1 (20487 to 20507)
Seq 0 (15162 to 15237) with Seq 1 (20583 to 20658)
Seq 0 (15238 to 15264) with Seq 1 (20660 to 20686)
Seq 0 (15275 to 15327) with Seq 1 (20687 to 20739)
Seq 0 (15370 to 15415) with Seq 1 (20771 to 20816)
Seq 0 (15592 to 15604) with Seq 1 (20971 to 20983)
Seq 0 (15628 to 15660) with Seq 1 (21002 to 21034)
Seq 0 (15692 to 15740) with Seq 1 (21121 to 21169)
Seq 0 (15741 to 15753) with Seq 1 (21206 to 21218)
Seq 0 (15755 to 15778) with Seq 1 (21219 to 21242)
Seq 0 (15887 to 15897) with Seq 1 (21365 to 21375)
Seq 0 (16225 to 16259) with Seq 1 (21626 to 21660)
Seq 0 (16378 to 16389) with Seq 1 (21885 to 21896)
Seq 0 (16513 to 16523) with Seq 1 (21923 to 21933)
Seq 0 (16587 to 16658) with Seq 1 (21971 to 22042)
Seq 0 (16765 to 16807) with Seq 1 (22107 to 22149)
Seq 0 (16811 to 16861) with Seq 1 (22150 to 22200)
Seq 0 (16925 to 16959) with Seq 1 (22309 to 22343)
Seq 0 (16960 to 16987) with Seq 1 (22350 to 22377)
Seq 0 (17053 to 17063) with Seq 1 (22433 to 22443)
Seq 0 (17093 to 17108) with Seq 1 (22482 to 22497)
Seq 0 (17110 to 17131) with Seq 1 (22498 to 22519)
Seq 0 (17206 to 17228) with Seq 1 (22817 to 22839)
Seq 0 (17458 to 17473) with Seq 1 (23179 to 23194)
Seq 0 (17495 to 17506) with Seq 1 (23228 to 23239)
Seq 0 (17654 to 17682) with Seq 1 (23392 to 23420)
Seq 0 (17721 to 17737) with Seq 1 (23455 to 23471)
Seq 0 (17743 to 17773) with Seq 1 (23472 to 23502)
Seq 0 (17859 to 17873) with Seq 1 (23577 to 23591)
Seq 0 (17919 to 17942) with Seq 1 (23600 to 23623)
Seq 0 (17955 to 17999) with Seq 1 (23624 to 23668)
Seq 0 (18000 to 18019) with Seq 1 (23672 to 23691)
Seq 0 (18037 to 18064) with Seq 1 (23696 to 23723)
Seq 0 (18065 to 18153) with Seq 1 (23826 to 23914)
Seq 0 (18171 to 18210) with Seq 1 (23990 to 24029)
Seq 0 (18274 to 18292) with Seq 1 (24204 to 24222)
Seq 0 (18355 to 18434) with Seq 1 (24296 to 24375)
Seq 0 (18455 to 18471) with Seq 1 (24398 to 24414)
Seq 0 (18492 to 18505) with Seq 1 (24435 to 24448)
Seq 0 (18540 to 18550) with Seq 1 (24522 to 24532)
Seq 0 (18551 to 18577) with Seq 1 (24535 to 24561)
Seq 0 (18641 to 18652) with Seq 1 (24621 to 24632)
Seq 0 (19384 to 19402) with Seq 1 (26195 to 26213)
Seq 0 (19405 to 19416) with Seq 1 (26216 to 26227)
Seq 0 (19417 to 19428) with Seq 1 (26270 to 26281)
Seq 0 (19854 to 19885) with Seq 1 (27097 to 27128)
Seq 0 (19936 to 19958) with Seq 1 (27177 to 27199)
Seq 0 (19960 to 19976) with Seq 1 (27200 to 27216)
Seq 0 (20142 to 20190) with Seq 1 (27380 to 27428)
Seq 0 (20225 to 20266) with Seq 1 (27485 to 27526)
Seq 0 (20268 to 20310) with Seq 1 (27527 to 27569)
Seq 0 (20311 to 20320) with Seq 1 (27581 to 27590)
Seq 0 (20516 to 20534) with Seq 1 (27717 to 27735)
Seq 0 (20550 to 20559) with Seq 1 (27770 to 27779)
Seq 0 (20618 to 20639) with Seq 1 (27838 to 27859)
Seq 0 (20640 to 20660) with Seq 1 (27894 to 27914)
Seq 0 (20662 to 20675) with Seq 1 (27915 to 27928)
Seq 0 (20676 to 20696) with Seq 1 (27933 to 27953)
Seq 0 (21055 to 21067) with Seq 1 (28430 to 28442)
Seq 0 (21200 to 21261) with Seq 1 (28579 to 28640)
Seq 0 (21262 to 21324) with Seq 1 (28654 to 28716)
Seq 0 (21567 to 21593) with Seq 1 (28863 to 28889)
Seq 0 (21612 to 21634) with Seq 1 (28928 to 28950)
Seq 0 (22706 to 22719) with Seq 1 (30050 to 30063)
Seq 0 (22729 to 22754) with Seq 1 (30064 to 30089)
Seq 0 (23374 to 23386) with Seq 1 (30743 to 30755)
Seq 0 (23418 to 23452) with Seq 1 (30816 to 30850)
Seq 0 (23751 to 23762) with Seq 1 (31149 to 31160)
Seq 0 (23947 to 23958) with Seq 1 (31388 to 31399)
Seq 0 (24192 to 24222) with Seq 1 (31674 to 31704)
Seq 0 (24246 to 24302) with Seq 1 (31772 to 31828)
Seq 0 (24448 to 24460) with Seq 1 (31966 to 31978)
Seq 0 (24462 to 24474) with Seq 1 (31979 to 31991)
Seq 0 (24476 to 24501) with Seq 1 (31992 to 32017)
Seq 0 (24526 to 24603) with Seq 1 (32043 to 32120)
Seq 0 (24617 to 24629) with Seq 1 (32241 to 32253)
Seq 0 (24632 to 24663) with Seq 1 (32254 to 32285)
Seq 0 (24738 to 24770) with Seq 1 (32358 to 32390)
Seq 0 (24771 to 24783) with Seq 1 (32408 to 32420)
Seq 0 (24793 to 24811) with Seq 1 (32443 to 32461)
Seq 0 (24851 to 24874) with Seq 1 (32477 to 32500)
Seq 0 (24886 to 24903) with Seq 1 (32501 to 32518)
Seq 0 (25054 to 25088) with Seq 1 (32813 to 32847)
Seq 0 (25217 to 25244) with Seq 1 (33020 to 33047)
Seq 0 (25245 to 25259) with Seq 1 (33055 to 33069)
Seq 0 (25260 to 25274) with Seq 1 (33071 to 33085)
Seq 0 (25383 to 25420) with Seq 1 (33137 to 33174)
Seq 0 (26436 to 26457) with Seq 1 (34335 to 34356)
Seq 0 (26502 to 26618) with Seq 1 (34393 to 34509)
Seq 0 (26619 to 26635) with Seq 1 (34511 to 34527)
Seq 0 (26715 to 26728) with Seq 1 (34605 to 34618)
Seq 0 (26730 to 26804) with Seq 1 (34619 to 34693)
Seq 0 (26896 to 26945) with Seq 1 (34799 to 34848)
Seq 0 (26994 to 27012) with Seq 1 (34963 to 34981)
Seq 0 (27014 to 27077) with Seq 1 (34982 to 35045)
Seq 0 (27090 to 27112) with Seq 1 (35046 to 35068)
Seq 0 (27443 to 27469) with Seq 1 (35567 to 35593)
Seq 0 (27564 to 27597) with Seq 1 (35608 to 35641)
Seq 0 (27599 to 27635) with Seq 1 (35642 to 35678)
Seq 0 (27636 to 27647) with Seq 1 (35681 to 35692)
Seq 0 (27779 to 27791) with Seq 1 (35938 to 35950)
Seq 0 (27928 to 27944) with Seq 1 (36078 to 36094)
Seq 0 (27952 to 27992) with Seq 1 (36105 to 36145)
Seq 0 (28042 to 28062) with Seq 1 (36177 to 36197)
Seq 0 (28392 to 28405) with Seq 1 (36594 to 36607)
Seq 0 (28406 to 28430) with Seq 1 (36630 to 36654)
Seq 0 (28431 to 28441) with Seq 1 (36686 to 36696)
Seq 0 (28442 to 28468) with Seq 1 (36698 to 36724)
Seq 0 (28511 to 28525) with Seq 1 (37670 to 37684)
Seq 0 (28526 to 28553) with Seq 1 (37687 to 37714)
Seq 0 (28554 to 28573) with Seq 1 (37716 to 37735)
Seq 0 (28575 to 28591) with Seq 1 (37736 to 37752)
Seq 0 (28755 to 28780) with Seq 1 (37889 to 37914)
Seq 0 (28867 to 28888) with Seq 1 (38277 to 38298)
Seq 0 (28924 to 28933) with Seq 1 (38324 to 38333)
Seq 1 (0 to 15) with Seq 0 (0 to 15)
Seq 1 (238 to 247) with Seq 0 (156 to 165)
Seq 1 (352 to 375) with Seq 0 (302 to 325)
Seq 1 (603 to 644) with Seq 0 (535 to 576)
Seq 1 (763 to 778) with Seq 0 (736 to 751)
Seq 1 (788 to 797) with Seq 0 (752 to 761)
Seq 1 (1246 to 1262) with Seq 0 (968 to 984)
Seq 1 (1617 to 1646) with Seq 0 (1228 to 1257)
Seq 1 (1647 to 1730) with Seq 0 (1270 to 1353)
Seq 1 (1734 to 1752) with Seq 0 (1361 to 1379)
Seq 1 (1786 to 1849) with Seq 0 (1425 to 1488)
Seq 1 (1983 to 1992) with Seq 0 (1530 to 1539)
Seq 1 (2052 to 2091) with Seq 0 (1540 to 1579)
Seq 1 (2095 to 2186) with Seq 0 (1580 to 1671)
Seq 1 (2310 to 2337) with Seq 0 (1969 to 1996)
Seq 1 (2347 to 2385) with Seq 0 (1997 to 2035)
Seq 1 (2387 to 2431) with Seq 0 (2036 to 2080)
Seq 1 (2458 to 2467) with Seq 0 (2119 to 2128)
Seq 1 (2468 to 2514) with Seq 0 (2141 to 2187)
Seq 1 (2575 to 2681) with Seq 0 (2188 to 2294)
Seq 1 (2687 to 2699) with Seq 0 (2295 to 2307)
Seq 1 (2749 to 2770) with Seq 0 (2318 to 2339)
Seq 1 (2902 to 2921) with Seq 0 (2385 to 2404)
Seq 1 (3096 to 3124) with Seq 0 (2423 to 2451)
Seq 1 (3126 to 3141) with Seq 0 (2452 to 2467)
Seq 1 (3192 to 3201) with Seq 0 (2487 to 2496)
Seq 1 (3600 to 3632) with Seq 0 (2750 to 2782)
Seq 1 (3639 to 3656) with Seq 0 (2783 to 2800)
Seq 1 (3669 to 3724) with Seq 0 (2801 to 2856)
Seq 1 (4089 to 4101) with Seq 0 (3013 to 3025)
Seq 1 (4104 to 4163) with Seq 0 (3026 to 3085)
Seq 1 (4165 to 4175) with Seq 0 (3086 to 3096)
Seq 1 (4195 to 4216) with Seq 0 (3097 to 3118)
Seq 1 (4234 to 4248) with Seq 0 (3119 to 3133)
Seq 1 (4263 to 4301) with Seq 0 (3134 to 3172)
Seq 1 (4302 to 4331) with Seq 0 (3174 to 3203)
Seq 1 (4430 to 4480) with Seq 0 (3276 to 3326)
Seq 1 (5107 to 5139) with Seq 0 (3534 to 3566)
Seq 1 (5156 to 5172) with Seq 0 (3596 to 3612)
Seq 1 (5236 to 5285) with Seq 0 (3673 to 3722)
Seq 1 (5296 to 5322) with Seq 0 (3730 to 3756)
Seq 1 (5625 to 5634) with Seq 0 (3981 to 3990)
Seq 1 (5972 to 5986) with Seq 0 (4288 to 4302)
Seq 1 (6438 to 6461) with Seq 0 (4837 to 4860)
Seq 1 (6570 to 6582) with Seq 0 (5104 to 5116)
Seq 1 (6649 to 6690) with Seq 0 (5296 to 5337)
Seq 1 (6707 to 6724) with Seq 0 (5338 to 5355)
Seq 1 (6725 to 6840) with Seq 0 (5362 to 5477)
Seq 1 (6852 to 6910) with Seq 0 (5478 to 5536)
Seq 1 (6974 to 6988) with Seq 0 (5590 to 5604)
Seq 1 (7157 to 7173) with Seq 0 (5745 to 5761)
Seq 1 (7453 to 7493) with Seq 0 (5896 to 5936)
Seq 1 (7582 to 7675) with Seq 0 (5985 to 6078)
Seq 1 (7791 to 7801) with Seq 0 (6150 to 6160)
Seq 1 (7856 to 7867) with Seq 0 (6172 to 6183)
Seq 1 (8443 to 8510) with Seq 0 (6413 to 6480)
Seq 1 (9026 to 9065) with Seq 0 (6817 to 6856)
Seq 1 (9066 to 9098) with Seq 0 (6859 to 6891)
Seq 1 (9102 to 9111) with Seq 0 (6892 to 6901)
Seq 1 (9495 to 9504) with Seq 0 (7195 to 7204)
Seq 1 (9702 to 9716) with Seq 0 (7339 to 7353)
Seq 1 (9901 to 9929) with Seq 0 (7542 to 7570)
Seq 1 (10076 to 10142) with Seq 0 (7609 to 7675)
Seq 1 (10295 to 10344) with Seq 0 (7979 to 8028)
Seq 1 (10349 to 10364) with Seq 0 (8029 to 8044)
Seq 1 (10430 to 10470) with Seq 0 (8113 to 8153)
Seq 1 (10486 to 10513) with Seq 0 (8154 to 8181)
Seq 1 (10607 to 10617) with Seq 0 (8421 to 8431)
Seq 1 (10735 to 10896) with Seq 0 (8538 to 8699)
Seq 1 (11231 to 11258) with Seq 0 (8762 to 8789)
Seq 1 (11339 to 11353) with Seq 0 (8814 to 8828)
Seq 1 (11443 to 11452) with Seq 0 (8998 to 9007)
Seq 1 (11459 to 11473) with Seq 0 (9016 to 9030)
Seq 1 (11637 to 11652) with Seq 0 (9178 to 9193)
Seq 1 (11716 to 11728) with Seq 0 (9318 to 9330)
Seq 1 (11748 to 11768) with Seq 0 (9441 to 9461)
Seq 1 (11885 to 11895) with Seq 0 (9591 to 9601)
Seq 1 (11906 to 11921) with Seq 0 (9612 to 9627)
Seq 1 (12222 to 12232) with Seq 0 (10162 to 10172)
Seq 1 (12571 to 12580) with Seq 0 (10559 to 10568)
Seq 1 (12581 to 12593) with Seq 0 (10572 to 10584)
Seq 1 (12984 to 12993) with Seq 0 (10608 to 10617)
Seq 1 (13821 to 13839) with Seq 0 (10753 to 10771)
Seq 1 (14019 to 14031) with Seq 0 (10811 to 10823)
Seq 1 (14432 to 14507) with Seq 0 (10979 to 11054)
Seq 1 (14661 to 14681) with Seq 0 (11174 to 11194)
Seq 1 (14682 to 14700) with Seq 0 (11197 to 11215)
Seq 1 (14701 to 14715) with Seq 0 (11248 to 11262)
Seq 1 (14768 to 14778) with Seq 0 (11317 to 11327)
Seq 1 (14779 to 14840) with Seq 0 (11329 to 11390)
Seq 1 (14855 to 14887) with Seq 0 (11391 to 11423)
Seq 1 (14933 to 14974) with Seq 0 (11424 to 11465)
Seq 1 (15043 to 15098) with Seq 0 (11564 to 11619)
Seq 1 (15105 to 15140) with Seq 0 (11620 to 11655)
Seq 1 (15279 to 15297) with Seq 0 (11751 to 11769)
Seq 1 (15670 to 15693) with Seq 0 (12006 to 12029)
Seq 1 (15805 to 15905) with Seq 0 (12095 to 12195)
Seq 1 (15907 to 15950) with Seq 0 (12196 to 12239)
Seq 1 (16077 to 16114) with Seq 0 (12293 to 12330)
Seq 1 (16995 to 17047) with Seq 0 (12555 to 12607)
Seq 1 (17087 to 17108) with Seq 0 (12608 to 12629)
Seq 1 (17133 to 17154) with Seq 0 (12630 to 12651)
Seq 1 (17205 to 17222) with Seq 0 (12682 to 12699)
Seq 1 (17345 to 17378) with Seq 0 (12839 to 12872)
Seq 1 (17779 to 17830) with Seq 0 (13111 to 13162)
Seq 1 (17832 to 17844) with Seq 0 (13163 to 13175)
Seq 1 (17848 to 17859) with Seq 0 (13176 to 13187)
Seq 1 (17915 to 17934) with Seq 0 (13230 to 13249)
Seq 1 (17935 to 17948) with Seq 0 (13261 to 13274)
Seq 1 (18000 to 18030) with Seq 0 (13339 to 13369)
Seq 1 (18031 to 18040) with Seq 0 (13382 to 13391)
Seq 1 (18052 to 18073) with Seq 0 (13392 to 13413)
Seq 1 (18210 to 18277) with Seq 0 (13504 to 13571)
Seq 1 (18427 to 18444) with Seq 0 (13708 to 13725)
Seq 1 (18445 to 18459) with Seq 0 (13733 to 13747)
Seq 1 (18877 to 18963) with Seq 0 (14208 to 14294)
Seq 1 (18964 to 19030) with Seq 0 (14306 to 14372)
Seq 1 (19422 to 19432) with Seq 0 (14634 to 14644)
Seq 1 (19711 to 19721) with Seq 0 (14751 to 14761)
Seq 1 (19908 to 19933) with Seq 0 (14788 to 14813)
Seq 1 (19969 to 19982) with Seq 0 (14836 to 14849)
Seq 1 (20015 to 20027) with Seq 0 (14850 to 14862)
Seq 1 (20240 to 20252) with Seq 0 (14950 to 14962)
Seq 1 (20253 to 20308) with Seq 0 (14964 to 15019)
Seq 1 (20425 to 20438) with Seq 0 (15072 to 15085)
Seq 1 (20465 to 20485) with Seq 0 (15086 to 15106)
Seq 1 (20487 to 20507) with Seq 0 (15107 to 15127)
Seq 1 (20583 to 20658) with Seq 0 (15162 to 15237)
Seq 1 (20660 to 20686) with Seq 0 (15238 to 15264)
Seq 1 (20687 to 20739) with Seq 0 (15275 to 15327)
Seq 1 (20771 to 20816) with Seq 0 (15370 to 15415)
Seq 1 (20971 to 20983) with Seq 0 (15592 to 15604)
Seq 1 (21002 to 21034) with Seq 0 (15628 to 15660)
Seq 1 (21121 to 21169) with Seq 0 (15692 to 15740)
Seq 1 (21206 to 21218) with Seq 0 (15741 to 15753)
Seq 1 (21219 to 21242) with Seq 0 (15755 to 15778)
Seq 1 (21365 to 21375) with Seq 0 (15887 to 15897)
Seq 1 (21626 to 21660) with Seq 0 (16225 to 16259)
Seq 1 (21885 to 21896) with Seq 0 (16378 to 16389)
Seq 1 (21923 to 21933) with Seq 0 (16513 to 16523)
Seq 1 (21971 to 22042) with Seq 0 (16587 to 16658)
Seq 1 (22107 to 22149) with Seq 0 (16765 to 16807)
Seq 1 (22150 to 22200) with Seq 0 (16811 to 16861)
Seq 1 (22309 to 22343) with Seq 0 (16925 to 16959)
Seq 1 (22350 to 22377) with Seq 0 (16960 to 16987)
Seq 1 (22433 to 22443) with Seq 0 (17053 to 17063)
Seq 1 (22482 to 22497) with Seq 0 (17093 to 17108)
Seq 1 (22498 to 22519) with Seq 0 (17110 to 17131)
Seq 1 (22817 to 22839) with Seq 0 (17206 to 17228)
Seq 1 (23179 to 23194) with Seq 0 (17458 to 17473)
Seq 1 (23228 to 23239) with Seq 0 (17495 to 17506)
Seq 1 (23392 to 23420) with Seq 0 (17654 to 17682)
Seq 1 (23455 to 23471) with Seq 0 (17721 to 17737)
Seq 1 (23472 to 23502) with Seq 0 (17743 to 17773)
Seq 1 (23577 to 23591) with Seq 0 (17859 to 17873)
Seq 1 (23600 to 23623) with Seq 0 (17919 to 17942)
Seq 1 (23624 to 23668) with Seq 0 (17955 to 17999)
Seq 1 (23672 to 23691) with Seq 0 (18000 to 18019)
Seq 1 (23696 to 23723) with Seq 0 (18037 to 18064)
Seq 1 (23826 to 23914) with Seq 0 (18065 to 18153)
Seq 1 (23990 to 24029) with Seq 0 (18171 to 18210)
Seq 1 (24204 to 24222) with Seq 0 (18274 to 18292)
Seq 1 (24296 to 24375) with Seq 0 (18355 to 18434)
Seq 1 (24398 to 24414) with Seq 0 (18455 to 18471)
Seq 1 (24435 to 24448) with Seq 0 (18492 to 18505)
Seq 1 (24522 to 24532) with Seq 0 (18540 to 18550)
Seq 1 (24535 to 24561) with Seq 0 (18551 to 18577)
Seq 1 (24621 to 24632) with Seq 0 (18641 to 18652)
Seq 1 (26195 to 26213) with Seq 0 (19384 to 19402)
Seq 1 (26216 to 26227) with Seq 0 (19405 to 19416)
Seq 1 (26270 to 26281) with Seq 0 (19417 to 19428)
Seq 1 (27097 to 27128) with Seq 0 (19854 to 19885)
Seq 1 (27177 to 27199) with Seq 0 (19936 to 19958)
Seq 1 (27200 to 27216) with Seq 0 (19960 to 19976)
Seq 1 (27380 to 27428) with Seq 0 (20142 to 20190)
Seq 1 (27485 to 27526) with Seq 0 (20225 to 20266)
Seq 1 (27527 to 27569) with Seq 0 (20268 to 20310)
Seq 1 (27581 to 27590) with Seq 0 (20311 to 20320)
Seq 1 (27717 to 27735) with Seq 0 (20516 to 20534)
Seq 1 (27770 to 27779) with Seq 0 (20550 to 20559)
Seq 1 (27838 to 27859) with Seq 0 (20618 to 20639)
Seq 1 (27894 to 27914) with Seq 0 (20640 to 20660)
Seq 1 (27915 to 27928) with Seq 0 (20662 to 20675)
Seq 1 (27933 to 27953) with Seq 0 (20676 to 20696)
Seq 1 (28430 to 28442) with Seq 0 (21055 to 21067)
Seq 1 (28579 to 28640) with Seq 0 (21200 to 21261)
Seq 1 (28654 to 28716) with Seq 0 (21262 to 21324)
Seq 1 (28863 to 28889) with Seq 0 (21567 to 21593)
Seq 1 (28928 to 28950) with Seq 0 (21612 to 21634)
Seq 1 (30050 to 30063) with Seq 0 (22706 to 22719)
Seq 1 (30064 to 30089) with Seq 0 (22729 to 22754)
Seq 1 (30743 to 30755) with Seq 0 (23374 to 23386)
Seq 1 (30816 to 30850) with Seq 0 (23418 to 23452)
Seq 1 (31149 to 31160) with Seq 0 (23751 to 23762)
Seq 1 (31388 to 31399) with Seq 0 (23947 to 23958)
Seq 1 (31674 to 31704) with Seq 0 (24192 to 24222)
Seq 1 (31772 to 31828) with Seq 0 (24246 to 24302)
Seq 1 (31966 to 31978) with Seq 0 (24448 to 24460)
Seq 1 (31979 to 31991) with Seq 0 (24462 to 24474)
Seq 1 (31992 to 32017) with Seq 0 (24476 to 24501)
Seq 1 (32043 to 32120) with Seq 0 (24526 to 24603)
Seq 1 (32241 to 32253) with Seq 0 (24617 to 24629)
Seq 1 (32254 to 32285) with Seq 0 (24632 to 24663)
Seq 1 (32358 to 32390) with Seq 0 (24738 to 24770)
Seq 1 (32408 to 32420) with Seq 0 (24771 to 24783)
Seq 1 (32443 to 32461) with Seq 0 (24793 to 24811)
Seq 1 (32477 to 32500) with Seq 0 (24851 to 24874)
Seq 1 (32501 to 32518) with Seq 0 (24886 to 24903)
Seq 1 (32813 to 32847) with Seq 0 (25054 to 25088)
Seq 1 (33020 to 33047) with Seq 0 (25217 to 25244)
Seq 1 (33055 to 33069) with Seq 0 (25245 to 25259)
Seq 1 (33071 to 33085) with Seq 0 (25260 to 25274)
Seq 1 (33137 to 33174) with Seq 0 (25383 to 25420)
Seq 1 (34335 to 34356) with Seq 0 (26436 to 26457)
Seq 1 (34393 to 34509) with Seq 0 (26502 to 26618)
Seq 1 (34511 to 34527) with Seq 0 (26619 to 26635)
Seq 1 (34605 to 34618) with Seq 0 (26715 to 26728)
Seq 1 (34619 to 34693) with Seq 0 (26730 to 26804)
Seq 1 (34799 to 34848) with Seq 0 (26896 to 26945)
Seq 1 (34963 to 34981) with Seq 0 (26994 to 27012)
Seq 1 (34982 to 35045) with Seq 0 (27014 to 27077)
Seq 1 (35046 to 35068) with Seq 0 (27090 to 27112)
Seq 1 (35567 to 35593) with Seq 0 (27443 to 27469)
Seq 1 (35608 to 35641) with Seq 0 (27564 to 27597)
Seq 1 (35642 to 35678) with Seq 0 (27599 to 27635)
Seq 1 (35681 to 35692) with Seq 0 (27636 to 27647)
Seq 1 (35938 to 35950) with Seq 0 (27779 to 27791)
Seq 1 (36078 to 36094) with Seq 0 (27928 to 27944)
Seq 1 (36105 to 36145) with Seq 0 (27952 to 27992)
Seq 1 (36177 to 36197) with Seq 0 (28042 to 28062)
Seq 1 (36594 to 36607) with Seq 0 (28392 to 28405)
Seq 1 (36630 to 36654) with Seq 0 (28406 to 28430)
Seq 1 (36686 to 36696) with Seq 0 (28431 to 28441)
Seq 1 (36698 to 36724) with Seq 0 (28442 to 28468)
Seq 1 (37670 to 37684) with Seq 0 (28511 to 28525)
Seq 1 (37687 to 37714) with Seq 0 (28526 to 28553)
Seq 1 (37716 to 37735) with Seq 0 (28554 to 28573)
Seq 1 (37736 to 37752) with Seq 0 (28575 to 28591)
Seq 1 (37889 to 37914) with Seq 0 (28755 to 28780)
Seq 1 (38277 to 38298) with Seq 0 (28867 to 28888)
Seq 1 (38324 to 38333) with Seq 0 (28924 to 28933)
