# Supplementary material for: The Complex Spatio-Temporal Regulation of the Drosophila Myoblast Attractant Gene duf/kirre
Source: PLoS One. 2009 Sep 9;4(9):e6960. doi: 10.1371/journal.pone.0006960 (PMC2734059; doi:10.1371/journal.pone.0006960)
Supplement: Dataset S1 — The raw input and output files of enhancer predictions using Stubb. Stubb version 2.1 was run on the 30 kb region upstream of duf and approximately 29 kb intron, using 45 input weight matrices. In release 4 coordinates, the upstream region selected was 2926233–2956233 and the intron was 2956475–2985408, on chromosome X. Orthologous sequence from D. pseudoobscura was selected. As part of the process of running Stubb, these sequences were re-aligned with LAGAN and Stubb was run on these sequences in multi-sequence mode. The raw input and output files are in Supplementary Data S11. (4.59 MB ZIP) [file pone.0006960.s011.zip › supporting_data_S9/stubb_intron/output.b1h+hd_12+8/kirre_intron_dmel.fa.mfasta.ann]

reference = X
stubb_fen   stubb   2956475..2956574   score=26
stubb_fen   stubb   2956575..2956674   score=22
stubb_fen   stubb   2956675..2956774   score=28
stubb_fen   stubb   2956775..2956874   score=30
stubb_fen   stubb   2956875..2956974   score=32
stubb_fen   stubb   2956975..2957074   score=28
stubb_fen   stubb   2957075..2957174   score=24
stubb_fen   stubb   2957175..2957274   score=28
stubb_fen   stubb   2957275..2957374   score=19
stubb_fen   stubb   2957375..2957474   score=18
stubb_fen   stubb   2957475..2957574   score=15
stubb_fen   stubb   2957575..2957674   score=16
stubb_fen   stubb   2957675..2957774   score=21
stubb_fen   stubb   2957775..2957874   score=25
stubb_fen   stubb   2957875..2957974   score=25
stubb_fen   stubb   2957975..2958074   score=22
stubb_fen   stubb   2958075..2958174   score=23
stubb_fen   stubb   2958175..2958274   score=28
stubb_fen   stubb   2958275..2958374   score=30
stubb_fen   stubb   2958375..2958474   score=34
stubb_fen   stubb   2958475..2958574   score=39
stubb_fen   stubb   2958575..2958674   score=40
stubb_fen   stubb   2958675..2958774   score=31
stubb_fen   stubb   2958775..2958874   score=27
stubb_fen   stubb   2958875..2958974   score=27
stubb_fen   stubb   2958975..2959074   score=15
stubb_fen   stubb   2959075..2959174   score=19
stubb_fen   stubb   2959175..2959274   score=18
stubb_fen   stubb   2959275..2959374   score=24
stubb_fen   stubb   2959375..2959474   score=22
stubb_fen   stubb   2959475..2959574   score=21
stubb_fen   stubb   2959575..2959674   score=22
stubb_fen   stubb   2959675..2959774   score=19
stubb_fen   stubb   2959775..2959874   score=20
stubb_fen   stubb   2959875..2959974   score=27
stubb_fen   stubb   2959975..2960074   score=27
stubb_fen   stubb   2960075..2960174   score=26
stubb_fen   stubb   2960175..2960274   score=26
stubb_fen   stubb   2960275..2960374   score=14
stubb_fen   stubb   2960375..2960474   score=12
stubb_fen   stubb   2960475..2960574   score=17
stubb_fen   stubb   2960575..2960674   score=12
stubb_fen   stubb   2960675..2960774   score=13
stubb_fen   stubb   2960775..2960874   score=12
stubb_fen   stubb   2960875..2960974   score=15
stubb_fen   stubb   2960975..2961074   score=16
stubb_fen   stubb   2961075..2961174   score=26
stubb_fen   stubb   2961175..2961274   score=26
stubb_fen   stubb   2961275..2961374   score=27
stubb_fen   stubb   2961375..2961474   score=34
stubb_fen   stubb   2961475..2961574   score=36
stubb_fen   stubb   2961575..2961674   score=38
stubb_fen   stubb   2961675..2961774   score=42
stubb_fen   stubb   2961775..2961874   score=36
stubb_fen   stubb   2961875..2961974   score=31
stubb_fen   stubb   2961975..2962074   score=27
stubb_fen   stubb   2962075..2962174   score=16
stubb_fen   stubb   2962175..2962274   score=13
stubb_fen   stubb   2962275..2962374   score=17
stubb_fen   stubb   2962375..2962474   score=14
stubb_fen   stubb   2962475..2962574   score=11
stubb_fen   stubb   2962575..2962674   score=10
stubb_fen   stubb   2962675..2962774   score=9
stubb_fen   stubb   2962775..2962874   score=9
stubb_fen   stubb   2962875..2962974   score=8
stubb_fen   stubb   2962975..2963074   score=8
stubb_fen   stubb   2963075..2963174   score=8
stubb_fen   stubb   2963175..2963274   score=12
stubb_fen   stubb   2963275..2963374   score=11
stubb_fen   stubb   2963375..2963474   score=9
stubb_fen   stubb   2963475..2963574   score=7
stubb_fen   stubb   2963575..2963674   score=8
stubb_fen   stubb   2963675..2963774   score=9
stubb_fen   stubb   2963775..2963874   score=9
stubb_fen   stubb   2963875..2963974   score=9
stubb_fen   stubb   2963975..2964074   score=9
stubb_fen   stubb   2964075..2964174   score=11
stubb_fen   stubb   2964175..2964274   score=15
stubb_fen   stubb   2964275..2964374   score=10
stubb_fen   stubb   2964375..2964474   score=9
stubb_fen   stubb   2964475..2964574   score=9
stubb_fen   stubb   2964575..2964674   score=9
stubb_fen   stubb   2964675..2964774   score=10
stubb_fen   stubb   2964775..2964874   score=13
stubb_fen   stubb   2964875..2964974   score=11
stubb_fen   stubb   2964975..2965074   score=12
stubb_fen   stubb   2965075..2965174   score=12
stubb_fen   stubb   2965175..2965274   score=9
stubb_fen   stubb   2965275..2965374   score=14
stubb_fen   stubb   2965375..2965474   score=14
stubb_fen   stubb   2965475..2965574   score=14
stubb_fen   stubb   2965575..2965674   score=11
stubb_fen   stubb   2965675..2965774   score=11
stubb_fen   stubb   2965775..2965874   score=6
stubb_fen   stubb   2965875..2965974   score=7
stubb_fen   stubb   2965975..2966074   score=7
stubb_fen   stubb   2966075..2966174   score=8
stubb_fen   stubb   2966175..2966274   score=11
stubb_fen   stubb   2966275..2966374   score=21
stubb_fen   stubb   2966375..2966474   score=19
stubb_fen   stubb   2966475..2966574   score=20
stubb_fen   stubb   2966575..2966674   score=19
stubb_fen   stubb   2966675..2966774   score=22
stubb_fen   stubb   2966775..2966874   score=25
stubb_fen   stubb   2966875..2966974   score=29
stubb_fen   stubb   2966975..2967074   score=29
stubb_fen   stubb   2967075..2967174   score=32
stubb_fen   stubb   2967175..2967274   score=33
stubb_fen   stubb   2967275..2967374   score=22
stubb_fen   stubb   2967375..2967474   score=23
stubb_fen   stubb   2967475..2967574   score=21
stubb_fen   stubb   2967575..2967674   score=36
stubb_fen   stubb   2967675..2967774   score=37
stubb_fen   stubb   2967775..2967874   score=48
stubb_fen   stubb   2967875..2967974   score=46
stubb_fen   stubb   2967975..2968074   score=43
stubb_fen   stubb   2968075..2968174   score=47
stubb_fen   stubb   2968175..2968274   score=46
stubb_fen   stubb   2968275..2968374   score=44
stubb_fen   stubb   2968375..2968474   score=43
stubb_fen   stubb   2968475..2968574   score=28
stubb_fen   stubb   2968575..2968674   score=26
stubb_fen   stubb   2968675..2968774   score=19
stubb_fen   stubb   2968775..2968874   score=13
stubb_fen   stubb   2968875..2968974   score=9
stubb_fen   stubb   2968975..2969074   score=11
stubb_fen   stubb   2969075..2969174   score=17
stubb_fen   stubb   2969175..2969274   score=15
stubb_fen   stubb   2969275..2969374   score=22
stubb_fen   stubb   2969375..2969474   score=23
stubb_fen   stubb   2969475..2969574   score=17
stubb_fen   stubb   2969575..2969674   score=19
stubb_fen   stubb   2969675..2969774   score=20
stubb_fen   stubb   2969775..2969874   score=21
stubb_fen   stubb   2969875..2969974   score=22
stubb_fen   stubb   2969975..2970074   score=23
stubb_fen   stubb   2970075..2970174   score=17
stubb_fen   stubb   2970175..2970274   score=16
stubb_fen   stubb   2970275..2970374   score=14
stubb_fen   stubb   2970375..2970474   score=11
stubb_fen   stubb   2970475..2970574   score=27
stubb_fen   stubb   2970575..2970674   score=34
stubb_fen   stubb   2970675..2970774   score=29
stubb_fen   stubb   2970775..2970874   score=27
stubb_fen   stubb   2970875..2970974   score=24
stubb_fen   stubb   2970975..2971074   score=22
stubb_fen   stubb   2971075..2971174   score=19
stubb_fen   stubb   2971175..2971274   score=18
stubb_fen   stubb   2971275..2971374   score=22
stubb_fen   stubb   2971375..2971474   score=13
stubb_fen   stubb   2971475..2971574   score=16
stubb_fen   stubb   2971575..2971674   score=20
stubb_fen   stubb   2971675..2971774   score=24
stubb_fen   stubb   2971775..2971874   score=23
stubb_fen   stubb   2971875..2971974   score=22
stubb_fen   stubb   2971975..2972074   score=31
stubb_fen   stubb   2972075..2972174   score=32
stubb_fen   stubb   2972175..2972274   score=34
stubb_fen   stubb   2972275..2972374   score=32
stubb_fen   stubb   2972375..2972474   score=44
stubb_fen   stubb   2972475..2972574   score=35
stubb_fen   stubb   2972575..2972674   score=30
stubb_fen   stubb   2972675..2972774   score=37
stubb_fen   stubb   2972775..2972874   score=32
stubb_fen   stubb   2972875..2972974   score=36
stubb_fen   stubb   2972975..2973074   score=32
stubb_fen   stubb   2973075..2973174   score=24
stubb_fen   stubb   2973175..2973274   score=21
stubb_fen   stubb   2973275..2973374   score=18
stubb_fen   stubb   2973375..2973474   score=10
stubb_fen   stubb   2973475..2973574   score=12
stubb_fen   stubb   2973575..2973674   score=14
stubb_fen   stubb   2973675..2973774   score=11
stubb_fen   stubb   2973775..2973874   score=15
stubb_fen   stubb   2973875..2973974   score=14
stubb_fen   stubb   2973975..2974074   score=15
stubb_fen   stubb   2974075..2974174   score=11
stubb_fen   stubb   2974175..2974274   score=11
stubb_fen   stubb   2974275..2974374   score=15
stubb_fen   stubb   2974375..2974474   score=17
stubb_fen   stubb   2974475..2974574   score=17
stubb_fen   stubb   2974575..2974674   score=16
stubb_fen   stubb   2974675..2974774   score=13
stubb_fen   stubb   2974775..2974874   score=10
stubb_fen   stubb   2974875..2974974   score=19
stubb_fen   stubb   2974975..2975074   score=28
stubb_fen   stubb   2975075..2975174   score=35
stubb_fen   stubb   2975175..2975274   score=36
stubb_fen   stubb   2975275..2975374   score=26
stubb_fen   stubb   2975375..2975474   score=31
stubb_fen   stubb   2975475..2975574   score=28
stubb_fen   stubb   2975575..2975674   score=42
stubb_fen   stubb   2975675..2975774   score=46
stubb_fen   stubb   2975775..2975874   score=45
stubb_fen   stubb   2975875..2975974   score=40
stubb_fen   stubb   2975975..2976074   score=34
stubb_fen   stubb   2976075..2976174   score=30
stubb_fen   stubb   2976175..2976274   score=31
stubb_fen   stubb   2976275..2976374   score=24
stubb_fen   stubb   2976375..2976474   score=21
stubb_fen   stubb   2976475..2976574   score=18
stubb_fen   stubb   2976575..2976674   score=9
stubb_fen   stubb   2976675..2976774   score=6
stubb_fen   stubb   2976775..2976874   score=6
stubb_fen   stubb   2976875..2976974   score=6
stubb_fen   stubb   2976975..2977074   score=9
stubb_fen   stubb   2977075..2977174   score=12
stubb_fen   stubb   2977175..2977274   score=8
stubb_fen   stubb   2977275..2977374   score=11
stubb_fen   stubb   2977375..2977474   score=8
stubb_fen   stubb   2977475..2977574   score=6
stubb_fen   stubb   2977575..2977674   score=4
stubb_fen   stubb   2977675..2977774   score=5
stubb_fen   stubb   2977775..2977874   score=9
stubb_fen   stubb   2977875..2977974   score=12
stubb_fen   stubb   2977975..2978074   score=22
stubb_fen   stubb   2978075..2978174   score=25
stubb_fen   stubb   2978175..2978274   score=10
stubb_fen   stubb   2978275..2978374   score=28
stubb_fen   stubb   2978375..2978474   score=27
stubb_fen   stubb   2978475..2978574   score=28
stubb_fen   stubb   2978575..2978674   score=26
stubb_fen   stubb   2978675..2978774   score=23
stubb_fen   stubb   2978775..2978874   score=15
stubb_fen   stubb   2978875..2978974   score=17
stubb_fen   stubb   2978975..2979074   score=10
stubb_fen   stubb   2979075..2979174   score=5
stubb_fen   stubb   2979175..2979274   score=9
stubb_fen   stubb   2979275..2979374   score=12
stubb_fen   stubb   2979375..2979474   score=15
stubb_fen   stubb   2979475..2979574   score=16
stubb_fen   stubb   2979575..2979674   score=19
stubb_fen   stubb   2979675..2979774   score=22
stubb_fen   stubb   2979775..2979874   score=25
stubb_fen   stubb   2979875..2979974   score=18
stubb_fen   stubb   2979975..2980074   score=17
stubb_fen   stubb   2980075..2980174   score=22
stubb_fen   stubb   2980175..2980274   score=26
stubb_fen   stubb   2980275..2980374   score=30
stubb_fen   stubb   2980375..2980474   score=34
stubb_fen   stubb   2980475..2980574   score=30
stubb_fen   stubb   2980575..2980674   score=30
stubb_fen   stubb   2980675..2980774   score=30
stubb_fen   stubb   2980775..2980874   score=31
stubb_fen   stubb   2980875..2980974   score=34
stubb_fen   stubb   2980975..2981074   score=35
stubb_fen   stubb   2981075..2981174   score=37
stubb_fen   stubb   2981175..2981274   score=29
stubb_fen   stubb   2981275..2981374   score=28
stubb_fen   stubb   2981375..2981474   score=24
stubb_fen   stubb   2981475..2981574   score=23
stubb_fen   stubb   2981575..2981674   score=20
stubb_fen   stubb   2981675..2981774   score=19
stubb_fen   stubb   2981775..2981874   score=17
stubb_fen   stubb   2981875..2981974   score=16
stubb_fen   stubb   2981975..2982074   score=14
stubb_fen   stubb   2982075..2982174   score=18
stubb_fen   stubb   2982175..2982274   score=17
stubb_fen   stubb   2982275..2982374   score=20
stubb_fen   stubb   2982375..2982474   score=23
stubb_fen   stubb   2982475..2982574   score=39
stubb_fen   stubb   2982575..2982674   score=41
stubb_fen   stubb   2982675..2982774   score=42
stubb_fen   stubb   2982775..2982874   score=38
stubb_fen   stubb   2982875..2982974   score=35
stubb_fen   stubb   2982975..2983074   score=31
stubb_fen   stubb   2983075..2983174   score=22
stubb_fen   stubb   2983175..2983274   score=27
stubb_fen   stubb   2983275..2983374   score=21
stubb_fen   stubb   2983375..2983474   score=22
stubb_fen   stubb   2983475..2983574   score=12
stubb_fen   stubb   2983575..2983674   score=10
stubb_fen   stubb   2983675..2983774   score=9
stubb_fen   stubb   2983775..2983874   score=9
stubb_fen   stubb   2983875..2983974   score=9
stubb_fen   stubb   2983975..2984074   score=15
stubb_fen   stubb   2984075..2984174   score=18
stubb_fen   stubb   2984175..2984274   score=16
stubb_fen   stubb   2984275..2984374   score=18
stubb_fen   stubb   2984375..2984474   score=18
[stubb_fen]
glyph = xyplot
graph_type = boxes
height = 100
min_score = 0
max_score = 48
scale = left
