# Supplementary material for: The Complex Spatio-Temporal Regulation of the Drosophila Myoblast Attractant Gene duf/kirre
Source: PLoS One. 2009 Sep 9;4(9):e6960. doi: 10.1371/journal.pone.0006960 (PMC2734059; doi:10.1371/journal.pone.0006960)
Supplement: Dataset S1 — The raw input and output files of enhancer predictions using Stubb. Stubb version 2.1 was run on the 30 kb region upstream of duf and approximately 29 kb intron, using 45 input weight matrices. In release 4 coordinates, the upstream region selected was 2926233–2956233 and the intron was 2956475–2985408, on chromosome X. Orthologous sequence from D. pseudoobscura was selected. As part of the process of running Stubb, these sequences were re-aligned with LAGAN and Stubb was run on these sequences in multi-sequence mode. The raw input and output files are in Supplementary Data S11. (4.59 MB ZIP) [file pone.0006960.s011.zip › supporting_data_S9/stubb_intron/output.b1h+hd_12+8/kirre_intron_dmel.fa.mfasta.dict]

>>dmel X:2956475..2985408
Position: 0	Nucl: 1000	Word_av_length: 0.00	Free Energy: 26.0339
byn            	0.0013	0.8291
toy            	0.0018	0.7485
dl             	0.0052	2.3646
pan            	0.0081	6.3018
Su-H-          	0.0051	3.6264
Cf2-II         	0.0018	1.1004
exd            	0.0018	1.5262
Med            	0.0003	0.1149
Trl            	0.0059	3.1774
Pnt_lit        	0.0027	1.7797
Ladybird_group 	0.0034	4.3496
NK2_group      	0.0014	1.8992
Background     	0.9613	770.7713
<
>>dpse
Position: 16	Nucl: 222	Word_av_length: 0.00	Free Energy: 26.0339
byn            	0.0013	0.3572
toy            	0.0018	0.2903
dl             	0.0052	0.9446
pan            	0.0081	0.7778
Su-H-          	0.0051	1.1075
Cf2-II         	0.0018	0.4739
exd            	0.0018	0.3009
Trl            	0.0059	1.0395
Pnt_lit        	0.0027	1.3674
Ladybird_group 	0.0034	0.2860
Background     	0.9613	163.1681
<
>>dpse
Position: 248	Nucl: 104	Word_av_length: 0.00	Free Energy: 26.0339
dl             	0.0052	0.5021
pan            	0.0081	0.2727
Su-H-          	0.0051	0.6678
Cf2-II         	0.0018	0.3125
Trl            	0.0059	0.7866
Pnt_lit        	0.0027	0.2249
Background     	0.9613	80.2092
<
>>dpse
Position: 376	Nucl: 227	Word_av_length: 0.00	Free Energy: 26.0339
byn            	0.0013	0.3361
toy            	0.0018	0.1512
dl             	0.0052	1.1198
pan            	0.0081	0.8435
Su-H-          	0.0051	1.0914
Cf2-II         	0.0018	0.5587
exd            	0.0018	0.1533
Trl            	0.0059	4.3224
Pnt_lit        	0.0027	0.1889
Background     	0.9613	151.7868
<
>>dpse
Position: 645	Nucl: 118	Word_av_length: 0.00	Free Energy: 26.0339
byn            	0.0013	0.1666
dl             	0.0052	0.1095
pan            	0.0081	0.1517
Su-H-          	0.0051	0.5787
Cf2-II         	0.0018	0.2747
exd            	0.0018	0.1196
Trl            	0.0059	0.2240
Pnt_lit        	0.0027	0.3955
Ladybird_group 	0.0034	0.4538
NK2_group      	0.0014	0.1362
Background     	0.9613	94.9641
<
>>dpse
Position: 798	Nucl: 448	Word_av_length: 0.00	Free Energy: 26.0339
byn            	0.0013	0.4415
toy            	0.0018	1.6079
dl             	0.0052	3.6160
pan            	0.0081	5.0155
Su-H-          	0.0051	1.3755
Cf2-II         	0.0018	0.1880
exd            	0.0018	0.7873
Trl            	0.0059	0.2813
Pnt_lit        	0.0027	0.4702
Ladybird_group 	0.0034	0.5227
NK2_group      	0.0014	0.1012
Background     	0.9613	331.6963
<
>>dmel X:2956475..2985408
Position: 100	Nucl: 1000	Word_av_length: 0.00	Free Energy: 22.5293
toy            	0.0014	0.4941
dl             	0.0051	2.6173
pan            	0.0075	5.9913
Su-H-          	0.0029	2.2039
Cf2-II         	0.0002	0.1689
exd            	0.0026	2.1242
Trl            	0.0057	3.2084
Pnt_lit        	0.0013	1.4263
Ladybird_group 	0.0026	3.5062
NK2_group      	0.0010	1.4057
Background     	0.9695	813.7511
<
>>dpse
Position: 182	Nucl: 56	Word_av_length: 0.00	Free Energy: 22.5293
dl             	0.0051	0.1859
pan            	0.0075	0.1038
Su-H-          	0.0029	0.2364
Trl            	0.0057	0.7524
Background     	0.9695	44.3806
<
>>dpse
Position: 248	Nucl: 104	Word_av_length: 0.00	Free Energy: 22.5293
dl             	0.0051	0.5103
pan            	0.0075	0.2591
Su-H-          	0.0029	0.4053
Trl            	0.0057	0.7896
Pnt_lit        	0.0013	0.1230
Background     	0.9695	85.3137
<
>>dpse
Position: 376	Nucl: 227	Word_av_length: 0.00	Free Energy: 22.5293
toy            	0.0014	0.1191
dl             	0.0051	1.1708
pan            	0.0075	0.8015
Su-H-          	0.0029	0.6554
exd            	0.0026	0.2356
Trl            	0.0057	4.4719
Pnt_lit        	0.0013	0.1048
Background     	0.9695	162.1713
<
>>dpse
Position: 645	Nucl: 118	Word_av_length: 0.00	Free Energy: 22.5293
dl             	0.0051	0.1450
pan            	0.0075	0.1578
Su-H-          	0.0029	0.3823
exd            	0.0026	0.1899
Trl            	0.0057	0.2383
Pnt_lit        	0.0013	0.2318
Ladybird_group 	0.0026	0.3830
NK2_group      	0.0010	0.1100
Background     	0.9695	101.7194
<
>>dpse
Position: 798	Nucl: 448	Word_av_length: 0.00	Free Energy: 22.5293
toy            	0.0014	1.4346
dl             	0.0051	3.5583
pan            	0.0075	4.7717
Su-H-          	0.0029	0.8025
exd            	0.0026	1.1487
Trl            	0.0057	0.2794
Pnt_lit        	0.0013	0.2390
Ladybird_group 	0.0026	0.3994
Background     	0.9695	347.6339
<
>>dpse
Position: 1263	Nucl: 115	Word_av_length: 0.00	Free Energy: 22.5293
toy            	0.0014	0.1185
dl             	0.0051	0.5541
pan            	0.0075	0.6544
Su-H-          	0.0029	0.1585
exd            	0.0026	0.6416
Background     	0.9695	98.0152
<
>>dmel X:2956475..2985408
Position: 200	Nucl: 1000	Word_av_length: 0.00	Free Energy: 28.3899
toy            	0.0015	0.5157
dl             	0.0093	4.6334
pan            	0.0106	8.0693
Su-H-          	0.0053	3.9852
Cf2-II         	0.0020	1.5843
exd            	0.0028	2.2671
Trl            	0.0057	3.6021
Pnt_lit        	0.0013	1.4170
Ladybird_group 	0.0029	3.6523
NK2_group      	0.0012	1.6408
Background     	0.9574	753.2802
<
>>dpse
Position: 250	Nucl: 102	Word_av_length: 0.00	Free Energy: 28.3899
dl             	0.0093	0.8071
pan            	0.0106	0.3502
Su-H-          	0.0053	0.6670
Cf2-II         	0.0020	0.3669
Trl            	0.0057	0.7278
Pnt_lit        	0.0013	0.1135
Background     	0.9574	77.1224
<
>>dpse
Position: 376	Nucl: 227	Word_av_length: 0.00	Free Energy: 28.3899
toy            	0.0015	0.1225
dl             	0.0093	1.6895
pan            	0.0106	1.0419
Su-H-          	0.0053	1.1035
Cf2-II         	0.0020	0.6278
exd            	0.0028	0.2291
Trl            	0.0057	4.4026
Background     	0.9574	150.0887
<
>>dpse
Position: 645	Nucl: 118	Word_av_length: 0.00	Free Energy: 28.3899
dl             	0.0093	0.2272
pan            	0.0106	0.2148
Su-H-          	0.0053	0.6696
Cf2-II         	0.0020	0.3342
exd            	0.0028	0.1940
Trl            	0.0057	0.2354
Pnt_lit        	0.0013	0.2207
Ladybird_group 	0.0029	0.4095
NK2_group      	0.0012	0.1284
Background     	0.9574	96.2643
<
>>dpse
Position: 798	Nucl: 448	Word_av_length: 0.00	Free Energy: 28.3899
toy            	0.0015	1.4135
dl             	0.0093	5.1576
pan            	0.0106	5.9871
Su-H-          	0.0053	1.3701
Cf2-II         	0.0020	0.1999
exd            	0.0028	1.0895
Trl            	0.0057	0.2463
Pnt_lit        	0.0013	0.2053
Ladybird_group 	0.0029	0.3974
Background     	0.9574	323.5279
<
>>dpse
Position: 1263	Nucl: 215	Word_av_length: 0.00	Free Energy: 28.3899
toy            	0.0015	0.1883
dl             	0.0093	2.6332
pan            	0.0106	1.7434
Su-H-          	0.0053	0.9021
Cf2-II         	0.0020	0.1106
exd            	0.0028	0.6566
Trl            	0.0057	0.1116
Pnt_lit        	0.0013	0.1033
Ladybird_group 	0.0029	0.1592
Background     	0.9574	166.1406
<
>>dmel X:2956475..2985408
Position: 300	Nucl: 1000	Word_av_length: 0.00	Free Energy: 30.5352
toy            	0.0020	1.1151
dl             	0.0100	5.5240
pan            	0.0092	6.7830
Su-H-          	0.0039	2.9410
Cf2-II         	0.0025	1.9487
exd            	0.0040	3.4071
Trl            	0.0055	3.6240
Pnt_lit        	0.0012	1.3073
Ladybird_group 	0.0028	3.5575
NK2_group      	0.0011	1.4727
Background     	0.9577	746.2440
<
>>dpse
Position: 376	Nucl: 227	Word_av_length: 0.00	Free Energy: 30.5352
toy            	0.0020	0.1689
dl             	0.0100	1.7940
pan            	0.0092	0.9089
Su-H-          	0.0039	0.8387
Cf2-II         	0.0025	0.7708
exd            	0.0040	0.3332
Trl            	0.0055	4.3609
Background     	0.9577	149.9644
<
>>dpse
Position: 645	Nucl: 118	Word_av_length: 0.00	Free Energy: 30.5352
toy            	0.0020	0.1002
dl             	0.0100	0.2520
pan            	0.0092	0.1864
Su-H-          	0.0039	0.5063
Cf2-II         	0.0025	0.4236
exd            	0.0040	0.2786
Trl            	0.0055	0.2304
Pnt_lit        	0.0012	0.2112
Ladybird_group 	0.0028	0.4045
NK2_group      	0.0011	0.1174
Background     	0.9577	96.0420
<
>>dpse
Position: 798	Nucl: 448	Word_av_length: 0.00	Free Energy: 30.5352
toy            	0.0020	1.5936
dl             	0.0100	5.3442
pan            	0.0092	5.3871
Su-H-          	0.0039	1.0301
Cf2-II         	0.0025	0.2460
exd            	0.0040	1.4880
Trl            	0.0055	0.2355
Pnt_lit        	0.0012	0.1842
Ladybird_group 	0.0028	0.3956
Background     	0.9577	322.6547
<
>>dpse
Position: 1263	Nucl: 354	Word_av_length: 0.00	Free Energy: 30.5352
toy            	0.0020	0.3169
dl             	0.0100	3.6178
pan            	0.0092	1.9903
Su-H-          	0.0039	1.2142
Cf2-II         	0.0025	0.6815
exd            	0.0040	1.0920
Trl            	0.0055	0.6896
Pnt_lit        	0.0012	0.2275
Ladybird_group 	0.0028	0.3034
NK2_group      	0.0011	0.1049
Background     	0.9577	274.9591
<
>>dmel X:2956475..2985408
Position: 400	Nucl: 1000	Word_av_length: 0.00	Free Energy: 32.6155
toy            	0.0015	0.6203
dl             	0.0091	4.9791
pan            	0.0100	7.8083
Su-H-          	0.0027	2.2143
exd            	0.0042	3.5384
sd             	0.0003	0.1875
Trl            	0.0066	4.7545
Pnt_lit        	0.0013	1.3800
Ladybird_group 	0.0026	3.2459
NK2_group      	0.0012	1.5471
Background     	0.9603	760.6359
<
>>dpse
Position: 468	Nucl: 135	Word_av_length: 0.00	Free Energy: 32.6155
dl             	0.0091	0.9209
pan            	0.0100	0.4440
Su-H-          	0.0027	0.2160
exd            	0.0042	0.2441
Trl            	0.0066	4.5081
Background     	0.9603	80.1769
<
>>dpse
Position: 645	Nucl: 118	Word_av_length: 0.00	Free Energy: 32.6155
dl             	0.0091	0.2519
pan            	0.0100	0.2107
Su-H-          	0.0027	0.3755
exd            	0.0042	0.3038
Trl            	0.0066	0.2965
Pnt_lit        	0.0013	0.2549
Ladybird_group 	0.0026	0.3869
NK2_group      	0.0012	0.1267
Background     	0.9603	99.1303
<
>>dpse
Position: 798	Nucl: 448	Word_av_length: 0.00	Free Energy: 32.6155
toy            	0.0015	1.4055
dl             	0.0091	5.1254
pan            	0.0100	5.6693
Su-H-          	0.0027	0.7447
exd            	0.0042	1.5936
Trl            	0.0066	0.2938
Pnt_lit        	0.0013	0.2125
Ladybird_group 	0.0026	0.3609
Background     	0.9603	327.5296
<
>>dpse
Position: 1263	Nucl: 354	Word_av_length: 0.00	Free Energy: 32.6155
toy            	0.0015	0.2462
dl             	0.0091	3.4707
pan            	0.0100	2.1514
Su-H-          	0.0027	0.8656
exd            	0.0042	1.1665
sd             	0.0003	0.1341
Trl            	0.0066	0.9450
Pnt_lit        	0.0013	0.2632
Ladybird_group 	0.0026	0.2793
NK2_group      	0.0012	0.1089
Background     	0.9603	280.2649
<
>>dpse
Position: 1753	Nucl: 20	Word_av_length: 0.00	Free Energy: 32.6155
Background     	0.9603	18.4273
<
>>dmel X:2956475..2985408
Position: 500	Nucl: 1000	Word_av_length: 0.00	Free Energy: 28.4666
toy            	0.0015	0.5698
knirps_b1h     	0.0002	0.1592
dl             	0.0081	4.0308
pan            	0.0142	10.5125
Su-H-          	0.0071	5.7318
exd            	0.0042	3.3708
sd             	0.0003	0.1549
Trl            	0.0046	4.7369
Pnt_lit        	0.0014	1.3739
Ladybird_group 	0.0030	3.4023
NK2_group      	0.0011	1.3813
Background     	0.9542	727.6965
<
>>dpse
Position: 568	Nucl: 35	Word_av_length: 0.00	Free Energy: 28.4666
dl             	0.0081	0.1860
pan            	0.0142	0.4258
Su-H-          	0.0071	0.2000
exd            	0.0042	0.1485
Trl            	0.0046	1.1424
Background     	0.9542	18.5009
<
>>dpse
Position: 645	Nucl: 118	Word_av_length: 0.00	Free Energy: 28.4666
dl             	0.0081	0.1990
pan            	0.0142	0.2860
Su-H-          	0.0071	0.9196
exd            	0.0042	0.2962
Trl            	0.0046	0.2029
Pnt_lit        	0.0014	0.2441
Ladybird_group 	0.0030	0.4307
NK2_group      	0.0011	0.1195
Background     	0.9542	95.8553
<
>>dpse
Position: 798	Nucl: 448	Word_av_length: 0.00	Free Energy: 28.4666
toy            	0.0015	1.3882
dl             	0.0081	4.7157
pan            	0.0142	7.0055
Su-H-          	0.0071	1.7973
exd            	0.0042	1.5410
Trl            	0.0046	0.2014
Pnt_lit        	0.0014	0.2279
Ladybird_group 	0.0030	0.3776
Background     	0.9542	316.1662
<
>>dpse
Position: 1263	Nucl: 354	Word_av_length: 0.00	Free Energy: 28.4666
toy            	0.0015	0.2431
dl             	0.0081	3.1986
pan            	0.0142	2.8410
Su-H-          	0.0071	2.1449
exd            	0.0042	1.0813
sd             	0.0003	0.1114
Trl            	0.0046	0.7326
Pnt_lit        	0.0014	0.2594
Ladybird_group 	0.0030	0.3011
NK2_group      	0.0011	0.1002
Background     	0.9542	271.6697
<
>>dpse
Position: 1753	Nucl: 33	Word_av_length: 0.00	Free Energy: 28.4666
pan            	0.0142	0.5643
Su-H-          	0.0071	0.1069
Background     	0.9542	27.8382
<
>>dmel X:2956475..2985408
Position: 600	Nucl: 1000	Word_av_length: 0.00	Free Energy: 24.3972
toy            	0.0014	0.5717
knirps_b1h     	0.0003	0.3525
Ci_cons        	0.0004	0.3566
dl             	0.0065	3.6865
pan            	0.0098	7.1263
Su-H-          	0.0033	2.6598
exd            	0.0032	2.6820
kruppel_b1h    	0.0010	0.7895
sd             	0.0003	0.1566
Trl            	0.0032	4.1813
Pnt_lit        	0.0018	1.5607
Ladybird_group 	0.0024	3.0651
NK2_group      	0.0009	1.3044
Background     	0.9654	771.0161
<
>>dpse
Position: 627	Nucl: 136	Word_av_length: 0.00	Free Energy: 24.3972
toy            	0.0014	0.1098
dl             	0.0065	0.1964
pan            	0.0098	0.3992
Su-H-          	0.0033	0.4437
exd            	0.0032	0.2505
Trl            	0.0032	0.1443
Pnt_lit        	0.0018	0.3394
Ladybird_group 	0.0024	0.3777
NK2_group      	0.0009	0.1276
Background     	0.9654	115.0721
<
>>dpse
Position: 798	Nucl: 448	Word_av_length: 0.00	Free Energy: 24.3972
toy            	0.0014	1.3910
dl             	0.0065	4.1305
pan            	0.0098	5.6288
Su-H-          	0.0033	0.8921
exd            	0.0032	1.2667
sd             	0.0003	0.1072
Trl            	0.0032	0.1495
Pnt_lit        	0.0018	0.3200
Ladybird_group 	0.0024	0.3306
Background     	0.9654	335.7790
<
>>dpse
Position: 1263	Nucl: 354	Word_av_length: 0.00	Free Energy: 24.3972
toy            	0.0014	0.2397
dl             	0.0065	2.8948
pan            	0.0098	2.1147
Su-H-          	0.0033	1.0566
exd            	0.0032	0.9652
sd             	0.0003	0.1377
Trl            	0.0032	0.5410
Pnt_lit        	0.0018	0.3717
Ladybird_group 	0.0024	0.2601
Background     	0.9654	286.5061
<
>>dpse
Position: 1753	Nucl: 33	Word_av_length: 0.00	Free Energy: 24.3972
pan            	0.0098	0.4614
Background     	0.9654	28.4963
<
>>dpse
Position: 1850	Nucl: 133	Word_av_length: 0.00	Free Energy: 24.3972
toy            	0.0014	0.1350
dl             	0.0065	0.2826
pan            	0.0098	0.5778
Su-H-          	0.0033	0.3505
exd            	0.0032	0.2625
kruppel_b1h    	0.0010	0.6493
Trl            	0.0032	0.1698
Pnt_lit        	0.0018	0.5455
Ladybird_group 	0.0024	0.1141
Background     	0.9654	105.7889
<
>>dpse
Position: 1993	Nucl: 59	Word_av_length: 0.00	Free Energy: 24.3972
dl             	0.0065	0.1679
pan            	0.0098	0.7579
Su-H-          	0.0033	0.2793
exd            	0.0032	0.1181
Trl            	0.0032	0.4143
Background     	0.9654	45.3378
<
>>dmel X:2956475..2985408
Position: 700	Nucl: 1000	Word_av_length: 0.00	Free Energy: 28.9688
toy            	0.0016	0.6335
knirps_b1h     	0.0002	0.1757
dl             	0.0084	4.5758
pan            	0.0149	11.1176
Su-H-          	0.0067	5.3998
exd            	0.0017	1.2768
kruppel_b1h    	0.0011	0.8494
sd             	0.0005	0.1966
Trl            	0.0037	4.4791
Pnt_lit        	0.0029	2.3831
Ladybird_group 	0.0023	2.9204
NK2_group      	0.0003	0.3854
Background     	0.9556	734.0552
<
>>dpse
Position: 727	Nucl: 36	Word_av_length: 0.00	Free Energy: 28.9688
Su-H-          	0.0067	0.1704
Pnt_lit        	0.0029	0.1318
Background     	0.9556	31.2822
<
>>dpse
Position: 798	Nucl: 448	Word_av_length: 0.00	Free Energy: 28.9688
toy            	0.0016	1.4603
dl             	0.0084	4.8355
pan            	0.0149	7.4067
Su-H-          	0.0067	1.7049
exd            	0.0017	0.6529
kruppel_b1h    	0.0011	0.1029
sd             	0.0005	0.1347
Trl            	0.0037	0.1595
Pnt_lit        	0.0029	0.4556
Ladybird_group 	0.0023	0.2846
Background     	0.9556	317.1095
<
>>dpse
Position: 1263	Nucl: 354	Word_av_length: 0.00	Free Energy: 28.9688
toy            	0.0016	0.2424
dl             	0.0084	3.2794
pan            	0.0149	3.0152
Su-H-          	0.0067	2.0780
exd            	0.0017	0.5269
sd             	0.0005	0.1749
Trl            	0.0037	0.5957
Pnt_lit        	0.0029	0.5232
Ladybird_group 	0.0023	0.2549
Background     	0.9556	273.0616
<
>>dpse
Position: 1753	Nucl: 33	Word_av_length: 0.00	Free Energy: 28.9688
pan            	0.0149	0.5866
Su-H-          	0.0067	0.1019
Background     	0.9556	27.4851
<
>>dpse
Position: 1850	Nucl: 133	Word_av_length: 0.00	Free Energy: 28.9688
toy            	0.0016	0.1453
dl             	0.0084	0.3523
pan            	0.0149	0.8590
Su-H-          	0.0067	0.6905
exd            	0.0017	0.1360
kruppel_b1h    	0.0011	0.6860
Trl            	0.0037	0.1968
Pnt_lit        	0.0029	0.7702
Ladybird_group 	0.0023	0.1064
Background     	0.9556	100.2669
<
>>dpse
Position: 1993	Nucl: 59	Word_av_length: 0.00	Free Energy: 28.9688
dl             	0.0084	0.2067
pan            	0.0149	0.9023
Su-H-          	0.0067	0.5317
Trl            	0.0037	0.4458
Pnt_lit        	0.0029	0.1151
Background     	0.9556	42.6711
<
>>dpse
Position: 2187	Nucl: 28	Word_av_length: 0.00	Free Energy: 28.9688
dl             	0.0084	0.3690
pan            	0.0149	0.1113
Su-H-          	0.0067	0.2762
Pnt_lit        	0.0029	0.2933
Background     	0.9556	19.7700
<
>>dmel X:2956475..2985408
Position: 800	Nucl: 1000	Word_av_length: 0.00	Free Energy: 19.7649
toy            	0.0019	0.8738
knirps_b1h     	0.0003	0.3700
dl             	0.0037	2.2112
pan            	0.0130	11.0082
Su-H-          	0.0034	2.6917
twi            	0.0002	0.1139
Eip74EF        	0.0006	0.3681
exd            	0.0014	1.1900
kruppel_b1h    	0.0012	0.8641
sd             	0.0014	0.6134
Trl            	0.0043	4.7214
Pnt_lit        	0.0006	0.3872
Ladybird_group 	0.0013	1.6478
NK2_group      	0.0005	0.6124
Background     	0.9661	785.9323
<
>>dpse
Position: 1078	Nucl: 168	Word_av_length: 0.00	Free Energy: 19.7649
toy            	0.0019	1.4111
dl             	0.0037	0.6113
pan            	0.0130	3.3707
Su-H-          	0.0034	0.3021
exd            	0.0014	0.1459
sd             	0.0014	0.1028
Trl            	0.0043	0.1289
Background     	0.9661	115.0253
<
>>dpse
Position: 1263	Nucl: 354	Word_av_length: 0.00	Free Energy: 19.7649
toy            	0.0019	0.2866
dl             	0.0037	2.0848
pan            	0.0130	2.7371
Su-H-          	0.0034	1.1669
exd            	0.0014	0.5256
kruppel_b1h    	0.0012	0.1017
sd             	0.0014	0.5603
Trl            	0.0043	0.6633
Pnt_lit        	0.0006	0.1225
Ladybird_group 	0.0013	0.1567
Background     	0.9661	289.3933
<
>>dpse
Position: 1753	Nucl: 33	Word_av_length: 0.00	Free Energy: 19.7649
pan            	0.0130	0.5479
sd             	0.0014	0.2275
Background     	0.9661	27.3067
<
>>dpse
Position: 1850	Nucl: 133	Word_av_length: 0.00	Free Energy: 19.7649
toy            	0.0019	0.1725
dl             	0.0037	0.1776
pan            	0.0130	0.7638
Su-H-          	0.0034	0.3841
exd            	0.0014	0.1207
kruppel_b1h    	0.0012	0.6957
sd             	0.0014	0.1326
Trl            	0.0043	0.2322
Pnt_lit        	0.0006	0.2108
Background     	0.9661	107.6069
<
>>dpse
Position: 1993	Nucl: 59	Word_av_length: 0.00	Free Energy: 19.7649
dl             	0.0037	0.1008
pan            	0.0130	0.8561
Su-H-          	0.0034	0.2781
sd             	0.0014	0.1668
Trl            	0.0043	0.4948
Background     	0.9661	43.9837
<
>>dpse
Position: 2187	Nucl: 128	Word_av_length: 0.00	Free Energy: 19.7649
toy            	0.0019	0.1150
dl             	0.0037	0.3975
pan            	0.0130	0.5241
Su-H-          	0.0034	0.3728
Eip74EF        	0.0006	0.2429
exd            	0.0014	0.1271
kruppel_b1h    	0.0012	0.1332
sd             	0.0014	0.3603
Trl            	0.0043	0.2203
Pnt_lit        	0.0006	0.1151
Background     	0.9661	107.4844
<
>>dmel X:2956475..2985408
Position: 900	Nucl: 1000	Word_av_length: 0.00	Free Energy: 18.3730
dl             	0.0029	1.8678
pan            	0.0137	12.9115
Su-H-          	0.0071	5.7236
twi            	0.0004	0.2657
Cf2-II         	0.0006	0.4139
exd            	0.0013	1.1125
kruppel_b1h    	0.0012	0.8435
sd             	0.0013	0.6610
Trl            	0.0040	4.4998
Pnt_lit        	0.0004	0.3090
Ladybird_group 	0.0011	1.3651
NK2_group      	0.0002	0.3286
Background     	0.9655	779.5053
<
>>dpse
Position: 1178	Nucl: 68	Word_av_length: 0.00	Free Energy: 18.3730
dl             	0.0029	0.3302
pan            	0.0137	2.0416
Su-H-          	0.0071	0.1655
Background     	0.9655	50.4400
<
>>dpse
Position: 1263	Nucl: 354	Word_av_length: 0.00	Free Energy: 18.3730
dl             	0.0029	1.7687
pan            	0.0137	2.8640
Su-H-          	0.0071	2.3486
twi            	0.0004	0.2128
Cf2-II         	0.0006	0.1784
exd            	0.0013	0.4452
sd             	0.0013	0.5104
Trl            	0.0040	0.6004
Ladybird_group 	0.0011	0.1300
Background     	0.9655	288.1805
<
>>dpse
Position: 1753	Nucl: 33	Word_av_length: 0.00	Free Energy: 18.3730
pan            	0.0137	0.5700
Su-H-          	0.0071	0.1056
sd             	0.0013	0.2132
Background     	0.9655	27.0369
<
>>dpse
Position: 1850	Nucl: 133	Word_av_length: 0.00	Free Energy: 18.3730
dl             	0.0029	0.1473
pan            	0.0137	0.8196
Su-H-          	0.0071	0.7918
exd            	0.0013	0.1062
kruppel_b1h    	0.0012	0.6788
sd             	0.0013	0.1214
Trl            	0.0040	0.2168
Pnt_lit        	0.0004	0.1558
Background     	0.9655	108.3461
<
>>dpse
Position: 1993	Nucl: 59	Word_av_length: 0.00	Free Energy: 18.3730
pan            	0.0137	0.8561
Su-H-          	0.0071	0.5654
sd             	0.0013	0.1468
Trl            	0.0040	0.4681
Background     	0.9655	43.9183
<
>>dpse
Position: 2187	Nucl: 228	Word_av_length: 0.00	Free Energy: 18.3730
dl             	0.0029	0.3425
pan            	0.0137	1.2014
Su-H-          	0.0071	1.3731
twi            	0.0004	0.1233
Cf2-II         	0.0006	0.1635
exd            	0.0013	0.1904
kruppel_b1h    	0.0012	0.1350
sd             	0.0013	0.3576
Trl            	0.0040	0.2597
Pnt_lit        	0.0004	0.1032
Background     	0.9655	196.6233
<
>>dmel X:2956475..2985408
Position: 1000	Nucl: 1000	Word_av_length: 0.00	Free Energy: 15.0088
knirps_b1h     	0.0004	0.4192
dl             	0.0029	1.8400
pan            	0.0126	12.0483
Su-H-          	0.0119	9.1042
Cf2-II         	0.0012	0.8540
exd            	0.0011	0.9996
kruppel_b1h    	0.0023	1.5847
sd             	0.0045	2.4303
Trl            	0.0024	2.1149
Pnt_lit        	0.0016	0.9655
NK2_group      	0.0003	0.2978
Background     	0.9587	767.5551
<
>>dpse
Position: 1389	Nucl: 228	Word_av_length: 0.00	Free Energy: 15.0088
dl             	0.0029	1.2920
pan            	0.0126	1.3808
Su-H-          	0.0119	2.5488
Cf2-II         	0.0012	0.3440
exd            	0.0011	0.1113
kruppel_b1h    	0.0023	0.1704
sd             	0.0045	1.0897
Trl            	0.0024	0.3542
Pnt_lit        	0.0016	0.2742
Background     	0.9587	173.1577
<
>>dpse
Position: 1753	Nucl: 33	Word_av_length: 0.00	Free Energy: 15.0088
pan            	0.0126	0.5408
Su-H-          	0.0119	0.1670
sd             	0.0045	0.4857
Background     	0.9587	25.0855
<
>>dpse
Position: 1850	Nucl: 133	Word_av_length: 0.00	Free Energy: 15.0088
dl             	0.0029	0.1467
pan            	0.0126	0.7165
Su-H-          	0.0119	1.1893
kruppel_b1h    	0.0023	0.8567
sd             	0.0045	0.3652
Trl            	0.0024	0.1180
Pnt_lit        	0.0016	0.4764
Background     	0.9587	101.6146
<
>>dpse
Position: 1993	Nucl: 59	Word_av_length: 0.00	Free Energy: 15.0088
pan            	0.0126	0.7680
Su-H-          	0.0119	0.8586
sd             	0.0045	0.3675
Trl            	0.0024	0.3192
Background     	0.9587	41.9619
<
>>dpse
Position: 2187	Nucl: 123	Word_av_length: 0.00	Free Energy: 15.0088
dl             	0.0029	0.2409
pan            	0.0126	0.4547
Su-H-          	0.0119	1.0990
kruppel_b1h    	0.0023	0.2209
sd             	0.0045	0.9480
Trl            	0.0024	0.1353
Pnt_lit        	0.0016	0.2766
Background     	0.9587	97.7662
<
>>dmel X:2956475..2985408
Position: 1100	Nucl: 1000	Word_av_length: 0.00	Free Energy: 16.5613
knirps_b1h     	0.0004	0.3893
dl             	0.0004	0.2516
pan            	0.0142	13.2153
Su-H-          	0.0115	8.7664
twi            	0.0012	0.9074
Cf2-II         	0.0043	2.6243
exd            	0.0026	2.3031
kruppel_b1h    	0.0026	1.6231
sd             	0.0003	0.1394
Trl            	0.0030	2.4309
Pnt_lit        	0.0017	0.9367
Abd-B_group    	0.0016	1.5029
Background     	0.9561	743.7172
<
>>dpse
Position: 1489	Nucl: 128	Word_av_length: 0.00	Free Energy: 16.5613
pan            	0.0142	0.6202
Su-H-          	0.0115	1.2533
twi            	0.0012	0.1925
Cf2-II         	0.0043	0.8865
exd            	0.0026	0.1513
kruppel_b1h    	0.0026	0.1619
Trl            	0.0030	0.3182
Pnt_lit        	0.0017	0.1120
Abd-B_group    	0.0016	0.1986
Background     	0.9561	97.1668
<
>>dpse
Position: 1753	Nucl: 33	Word_av_length: 0.00	Free Energy: 16.5613
pan            	0.0142	0.5726
Su-H-          	0.0115	0.1671
Cf2-II         	0.0043	0.2591
Background     	0.9561	25.6067
<
>>dpse
Position: 1850	Nucl: 133	Word_av_length: 0.00	Free Energy: 16.5613
pan            	0.0142	0.8143
Su-H-          	0.0115	1.1575
Cf2-II         	0.0043	0.2464
exd            	0.0026	0.2022
kruppel_b1h    	0.0026	0.8760
Trl            	0.0030	0.1434
Pnt_lit        	0.0017	0.4995
Background     	0.9561	100.5572
<
>>dpse
Position: 1993	Nucl: 59	Word_av_length: 0.00	Free Energy: 16.5613
pan            	0.0142	0.8275
Su-H-          	0.0115	0.8790
Cf2-II         	0.0043	0.1940
Trl            	0.0030	0.3677
Background     	0.9561	41.7867
<
>>dpse
Position: 2187	Nucl: 123	Word_av_length: 0.00	Free Energy: 16.5613
pan            	0.0142	0.5278
Su-H-          	0.0115	1.1630
twi            	0.0012	0.1762
Cf2-II         	0.0043	0.3452
exd            	0.0026	0.2399
kruppel_b1h    	0.0026	0.2690
Trl            	0.0030	0.1649
Pnt_lit        	0.0017	0.3065
Abd-B_group    	0.0016	0.1242
Background     	0.9561	97.2628
<
>>dpse
Position: 2432	Nucl: 19	Word_av_length: 0.00	Free Energy: 16.5613
Su-H-          	0.0115	0.1492
Cf2-II         	0.0043	0.5094
Background     	0.9561	13.0579
<
>>dmel X:2956475..2985408
Position: 1200	Nucl: 1000	Word_av_length: 0.00	Free Energy: 21.8176
knirps_b1h     	0.0004	0.4630
dmef_lit       	0.0009	0.9834
pan            	0.0123	11.5386
Su-H-          	0.0071	5.5350
exd            	0.0023	2.0143
kruppel_b1h    	0.0031	2.0811
sd             	0.0029	1.6779
Trl            	0.0082	4.2243
Pnt_lit        	0.0014	0.7967
Abd-B_group    	0.0010	1.0487
Background     	0.9600	773.8453
<
>>dpse
Position: 1589	Nucl: 28	Word_av_length: 0.00	Free Energy: 21.8176
pan            	0.0123	0.1154
Su-H-          	0.0071	0.2919
Trl            	0.0082	0.2178
Background     	0.9600	22.0695
<
>>dpse
Position: 1753	Nucl: 33	Word_av_length: 0.00	Free Energy: 21.8176
pan            	0.0123	0.5407
Su-H-          	0.0071	0.1043
sd             	0.0029	0.3736
Trl            	0.0082	0.1153
Background     	0.9600	25.5860
<
>>dpse
Position: 1850	Nucl: 133	Word_av_length: 0.00	Free Energy: 21.8176
pan            	0.0123	0.7202
Su-H-          	0.0071	0.7434
exd            	0.0023	0.1852
kruppel_b1h    	0.0031	0.9119
sd             	0.0029	0.2492
Trl            	0.0082	0.3931
Pnt_lit        	0.0014	0.4511
Background     	0.9600	103.0217
<
>>dpse
Position: 1993	Nucl: 59	Word_av_length: 0.00	Free Energy: 21.8176
pan            	0.0123	0.7916
Su-H-          	0.0071	0.5135
sd             	0.0029	0.2804
Trl            	0.0082	0.6791
Background     	0.9600	41.5966
<
>>dpse
Position: 2187	Nucl: 123	Word_av_length: 0.00	Free Energy: 21.8176
pan            	0.0123	0.4562
Su-H-          	0.0071	0.7246
exd            	0.0023	0.2128
kruppel_b1h    	0.0031	0.3355
sd             	0.0029	0.7168
Trl            	0.0082	0.4438
Pnt_lit        	0.0014	0.2563
Background     	0.9600	99.1005
<
>>dpse
Position: 2432	Nucl: 26	Word_av_length: 0.00	Free Energy: 21.8176
pan            	0.0123	0.1279
Su-H-          	0.0071	0.1496
Trl            	0.0082	0.2326
Background     	0.9600	20.4165
<
>>dpse
Position: 2515	Nucl: 60	Word_av_length: 0.00	Free Energy: 21.8176
Su-H-          	0.0071	0.2385
Trl            	0.0082	3.1696
Background     	0.9600	29.5087
<
>>dmel X:2956475..2985408
Position: 1300	Nucl: 1000	Word_av_length: 0.00	Free Energy: 25.6060
knirps_b1h     	0.0005	0.5266
STAT_transfac  	0.0003	0.3233
dmef_lit       	0.0009	1.0069
dl             	0.0029	2.5581
Mad            	0.0016	1.1207
pan            	0.0136	11.9681
Su-H-          	0.0068	5.1327
kruppel_b1h    	0.0028	1.7221
sd             	0.0060	3.6817
Trl            	0.0085	4.1184
Pnt_lit        	0.0039	2.3647
Abd-B_group    	0.0015	1.4233
Background     	0.9504	728.7570
<
>>dpse
Position: 1753	Nucl: 33	Word_av_length: 0.00	Free Energy: 25.6060
pan            	0.0136	0.5625
sd             	0.0060	0.5561
Trl            	0.0085	0.1211
Background     	0.9504	23.9348
<
>>dpse
Position: 1850	Nucl: 133	Word_av_length: 0.00	Free Energy: 25.6060
dl             	0.0029	0.1564
pan            	0.0136	0.7758
Su-H-          	0.0068	0.6609
kruppel_b1h    	0.0028	0.8921
sd             	0.0060	0.4937
Trl            	0.0085	0.4032
Pnt_lit        	0.0039	0.9460
Background     	0.9504	97.5391
<
>>dpse
Position: 1993	Nucl: 59	Word_av_length: 0.00	Free Energy: 25.6060
pan            	0.0136	0.8218
Su-H-          	0.0068	0.4633
sd             	0.0060	0.4614
Trl            	0.0085	0.7056
Pnt_lit        	0.0039	0.1281
Background     	0.9504	39.8890
<
>>dpse
Position: 2187	Nucl: 123	Word_av_length: 0.00	Free Energy: 25.6060
dl             	0.0029	0.2481
pan            	0.0136	0.4828
Su-H-          	0.0068	0.6442
kruppel_b1h    	0.0028	0.2801
sd             	0.0060	1.2019
Trl            	0.0085	0.4611
Pnt_lit        	0.0039	0.6125
Abd-B_group    	0.0015	0.1149
Background     	0.9504	92.6470
<
>>dpse
Position: 2432	Nucl: 26	Word_av_length: 0.00	Free Energy: 25.6060
Mad            	0.0016	0.2415
pan            	0.0136	0.1446
Su-H-          	0.0068	0.1334
Trl            	0.0085	0.2020
Background     	0.9504	19.7134
<
>>dpse
Position: 2515	Nucl: 60	Word_av_length: 0.00	Free Energy: 25.6060
dl             	0.0029	0.1031
Mad            	0.0016	0.1187
Su-H-          	0.0068	0.2140
sd             	0.0060	0.1102
Trl            	0.0085	3.1966
Background     	0.9504	27.6728
<
>>dmel X:2956475..2985408
Position: 1400	Nucl: 1000	Word_av_length: 0.00	Free Energy: 25.0945
knirps_b1h     	0.0006	0.6051
dmef_lit       	0.0009	1.0596
dl             	0.0039	3.5721
Mad            	0.0018	1.2294
pan            	0.0123	10.9966
Su-H-          	0.0067	4.7879
Cf2-II         	0.0002	0.1393
kruppel_b1h    	0.0010	0.3506
sd             	0.0062	3.7576
Trl            	0.0094	4.6342
Pnt_lit        	0.0048	2.7122
Abd-B_group    	0.0009	0.9729
Background     	0.9512	743.7299
<
>>dpse
Position: 1761	Nucl: 25	Word_av_length: 0.00	Free Energy: 25.0945
pan            	0.0123	0.5345
Trl            	0.0094	0.1360
Background     	0.9512	19.7820
<
>>dpse
Position: 1850	Nucl: 133	Word_av_length: 0.00	Free Energy: 25.0945
dl             	0.0039	0.1942
pan            	0.0123	0.7137
Su-H-          	0.0067	0.6599
kruppel_b1h    	0.0010	0.6371
sd             	0.0062	0.5073
Trl            	0.0094	0.4930
Pnt_lit        	0.0048	1.0753
Background     	0.9512	98.3650
<
>>dpse
Position: 1993	Nucl: 59	Word_av_length: 0.00	Free Energy: 25.0945
dl             	0.0039	0.1015
pan            	0.0123	0.7917
Su-H-          	0.0067	0.4631
sd             	0.0062	0.4633
Trl            	0.0094	0.7426
Pnt_lit        	0.0048	0.1555
Background     	0.9512	39.7725
<
>>dpse
Position: 2187	Nucl: 123	Word_av_length: 0.00	Free Energy: 25.0945
dl             	0.0039	0.3365
Mad            	0.0018	0.1084
pan            	0.0123	0.4533
Su-H-          	0.0067	0.6518
kruppel_b1h    	0.0010	0.1114
sd             	0.0062	1.1959
Trl            	0.0094	0.5075
Pnt_lit        	0.0048	0.7288
Background     	0.9512	92.7284
<
>>dpse
Position: 2432	Nucl: 26	Word_av_length: 0.00	Free Energy: 25.0945
Mad            	0.0018	0.2609
pan            	0.0123	0.1323
Su-H-          	0.0067	0.1301
Trl            	0.0094	0.2113
Background     	0.9512	19.8692
<
>>dpse
Position: 2515	Nucl: 60	Word_av_length: 0.00	Free Energy: 25.0945
dl             	0.0039	0.1318
Mad            	0.0018	0.1304
Su-H-          	0.0067	0.2033
sd             	0.0062	0.1086
Trl            	0.0094	3.2559
Background     	0.9512	27.0759
<
>>dpse
Position: 2700	Nucl: 49	Word_av_length: 0.00	Free Energy: 25.0945
dl             	0.0039	0.1043
Mad            	0.0018	0.3268
Su-H-          	0.0067	0.1948
sd             	0.0062	0.4430
Trl            	0.0094	1.1285
Pnt_lit        	0.0048	0.2801
Background     	0.9512	29.2559
<
>>dpse
Position: 2771	Nucl: 131	Word_av_length: 0.00	Free Energy: 25.0945
dl             	0.0039	0.2763
pan            	0.0123	1.3709
Su-H-          	0.0067	1.0947
sd             	0.0062	0.9995
Trl            	0.0094	0.4313
Pnt_lit        	0.0048	0.6856
Background     	0.9512	95.1813
<
>>dmel X:2956475..2985408
Position: 1500	Nucl: 1000	Word_av_length: 0.00	Free Energy: 22.5129
STAT_transfac  	0.0006	0.6429
dmef_lit       	0.0008	1.0270
dl             	0.0014	1.2933
Mad            	0.0014	0.9814
pan            	0.0096	9.3887
Su-H-          	0.0026	1.9396
Cf2-II         	0.0002	0.1007
Eip74EF        	0.0019	1.0965
sd             	0.0064	4.0071
Trl            	0.0104	3.3519
Pnt_lit        	0.0027	2.1973
Abd-B_group    	0.0011	1.2634
Background     	0.9608	794.1779
<
>>dpse
Position: 1953	Nucl: 30	Word_av_length: 0.00	Free Energy: 22.5129
pan            	0.0096	0.1074
Trl            	0.0104	0.3162
Background     	0.9608	25.6014
<
>>dpse
Position: 1993	Nucl: 59	Word_av_length: 0.00	Free Energy: 22.5129
pan            	0.0096	0.7234
Su-H-          	0.0026	0.1839
Eip74EF        	0.0019	0.1615
sd             	0.0064	0.5115
Trl            	0.0104	0.7904
Background     	0.9608	40.8120
<
>>dpse
Position: 2187	Nucl: 123	Word_av_length: 0.00	Free Energy: 22.5129
dl             	0.0014	0.1314
pan            	0.0096	0.3672
Su-H-          	0.0026	0.2739
Eip74EF        	0.0019	0.3666
sd             	0.0064	1.3006
Trl            	0.0104	0.5307
Pnt_lit        	0.0027	0.4513
Background     	0.9608	97.2639
<
>>dpse
Position: 2432	Nucl: 26	Word_av_length: 0.00	Free Energy: 22.5129
Mad            	0.0014	0.2194
pan            	0.0096	0.1035
Trl            	0.0104	0.2569
Background     	0.9608	20.6298
<
>>dpse
Position: 2515	Nucl: 60	Word_av_length: 0.00	Free Energy: 22.5129
Mad            	0.0014	0.1033
sd             	0.0064	0.1173
Trl            	0.0104	3.3451
Background     	0.9608	27.6494
<
>>dpse
Position: 2700	Nucl: 49	Word_av_length: 0.00	Free Energy: 22.5129
Mad            	0.0014	0.2661
Eip74EF        	0.0019	0.1163
sd             	0.0064	0.4574
Trl            	0.0104	1.1657
Pnt_lit        	0.0027	0.1711
Background     	0.9608	30.5253
<
>>dpse
Position: 2771	Nucl: 131	Word_av_length: 0.00	Free Energy: 22.5129
dl             	0.0014	0.1006
pan            	0.0096	1.1972
Su-H-          	0.0026	0.4659
Eip74EF        	0.0019	0.2516
sd             	0.0064	1.0884
Trl            	0.0104	0.4942
Pnt_lit        	0.0027	0.4162
Background     	0.9608	102.4364
<
>>dpse
Position: 2922	Nucl: 174	Word_av_length: 0.00	Free Energy: 22.5129
STAT_transfac  	0.0006	0.1856
dl             	0.0014	0.1581
Mad            	0.0014	0.1661
pan            	0.0096	0.8865
Su-H-          	0.0026	0.3278
Eip74EF        	0.0019	0.4322
sd             	0.0064	0.4171
Trl            	0.0104	2.3118
Pnt_lit        	0.0027	0.2044
Abd-B_group    	0.0011	0.1365
Background     	0.9608	130.3526
<
>>dpse
Position: 3142	Nucl: 50	Word_av_length: 0.00	Free Energy: 22.5129
sd             	0.0064	0.6216
Trl            	0.0104	1.5022
Background     	0.9608	31.2853
<
>>dmel X:2956475..2985408
Position: 1600	Nucl: 1000	Word_av_length: 0.00	Free Energy: 23.5542
STAT_transfac  	0.0007	0.7456
dmef_lit       	0.0008	1.1400
dl             	0.0007	0.7063
Mad            	0.0008	0.4363
pan            	0.0051	5.4377
Su-H-          	0.0025	1.9649
Eip74EF        	0.0023	1.4333
exd            	0.0002	0.1424
sd             	0.0065	4.5428
Trl            	0.0108	2.7941
Pnt_lit        	0.0017	1.2881
Abd-B_group    	0.0021	2.2328
Ladybird_group 	0.0007	0.6486
Background     	0.9649	814.3434
<
>>dpse
Position: 2187	Nucl: 123	Word_av_length: 0.00	Free Energy: 23.5542
pan            	0.0051	0.1972
Su-H-          	0.0025	0.2627
Eip74EF        	0.0023	0.4191
sd             	0.0065	1.3536
Trl            	0.0108	0.5431
Pnt_lit        	0.0017	0.2997
Abd-B_group    	0.0021	0.1654
Background     	0.9649	98.6263
<
>>dpse
Position: 2432	Nucl: 26	Word_av_length: 0.00	Free Energy: 23.5542
Mad            	0.0008	0.1339
Trl            	0.0108	0.2966
Background     	0.9649	21.0278
<
>>dpse
Position: 2515	Nucl: 60	Word_av_length: 0.00	Free Energy: 23.5542
sd             	0.0065	0.1223
Trl            	0.0108	3.3922
Background     	0.9649	27.8154
<
>>dpse
Position: 2700	Nucl: 49	Word_av_length: 0.00	Free Energy: 23.5542
Mad            	0.0008	0.1545
Eip74EF        	0.0023	0.1365
sd             	0.0065	0.4725
Trl            	0.0108	1.1794
Pnt_lit        	0.0017	0.1129
Background     	0.9649	31.6257
<
>>dpse
Position: 2771	Nucl: 131	Word_av_length: 0.00	Free Energy: 23.5542
pan            	0.0051	0.7020
Su-H-          	0.0025	0.4596
Eip74EF        	0.0023	0.3020
sd             	0.0065	1.1216
Trl            	0.0108	0.5125
Pnt_lit        	0.0017	0.2653
Background     	0.9649	105.7262
<
>>dpse
Position: 2922	Nucl: 174	Word_av_length: 0.00	Free Energy: 23.5542
STAT_transfac  	0.0007	0.2023
pan            	0.0051	0.4966
Su-H-          	0.0025	0.3088
Eip74EF        	0.0023	0.5164
sd             	0.0065	0.4286
Trl            	0.0108	2.3606
Pnt_lit        	0.0017	0.1301
Abd-B_group    	0.0021	0.2423
Background     	0.9649	131.6050
<
>>dpse
Position: 3142	Nucl: 50	Word_av_length: 0.00	Free Energy: 23.5542
sd             	0.0065	0.6233
Trl            	0.0108	1.5203
Background     	0.9649	31.3376
<
>>dpse
Position: 3202	Nucl: 103	Word_av_length: 0.00	Free Energy: 23.5542
Mad            	0.0008	0.1457
pan            	0.0051	0.1049
Su-H-          	0.0025	0.1397
Eip74EF        	0.0023	0.1924
sd             	0.0065	0.3011
Trl            	0.0108	2.3362
Pnt_lit        	0.0017	0.2023
Abd-B_group    	0.0021	0.1696
Ladybird_group 	0.0007	0.2866
Background     	0.9649	69.8136
<
>>dmel X:2956475..2985408
Position: 1700	Nucl: 1000	Word_av_length: 0.00	Free Energy: 28.8538
bin            	0.0014	1.7704
STAT_transfac  	0.0001	0.1320
dmef_lit       	0.0004	0.6568
dl             	0.0031	2.6609
Mad            	0.0011	0.5861
pan            	0.0033	3.1295
Su-H-          	0.0026	2.1419
Eip74EF        	0.0013	0.9183
exd            	0.0001	0.1098
sd             	0.0063	4.7027
Trl            	0.0115	2.3913
Pnt_lit        	0.0028	1.5925
Abd-B_group    	0.0013	1.5833
Ladybird_group 	0.0022	2.0766
Background     	0.9624	802.9000
<
>>dpse
Position: 2041	Nucl: 269	Word_av_length: 0.00	Free Energy: 28.8538
bin            	0.0014	0.1190
dl             	0.0031	0.4174
Mad            	0.0011	0.2560
pan            	0.0033	1.0368
Su-H-          	0.0026	0.5000
Eip74EF        	0.0013	0.3184
sd             	0.0063	1.6066
Trl            	0.0115	1.2275
Pnt_lit        	0.0028	1.4482
Abd-B_group    	0.0013	0.1626
Ladybird_group 	0.0022	0.2025
Background     	0.9624	213.4838
<
>>dpse
Position: 2432	Nucl: 26	Word_av_length: 0.00	Free Energy: 28.8538
Mad            	0.0011	0.1677
Trl            	0.0115	0.2969
Background     	0.9624	20.8000
<
>>dpse
Position: 2515	Nucl: 60	Word_av_length: 0.00	Free Energy: 28.8538
dl             	0.0031	0.1167
sd             	0.0063	0.1127
Trl            	0.0115	3.4170
Background     	0.9624	27.2335
<
>>dpse
Position: 2700	Nucl: 49	Word_av_length: 0.00	Free Energy: 28.8538
Mad            	0.0011	0.1954
sd             	0.0063	0.4503
Trl            	0.0115	1.1941
Pnt_lit        	0.0028	0.1696
Background     	0.9624	30.7943
<
>>dpse
Position: 2771	Nucl: 131	Word_av_length: 0.00	Free Energy: 28.8538
bin            	0.0014	0.1124
dl             	0.0031	0.2404
pan            	0.0033	0.4592
Su-H-          	0.0026	0.4819
Eip74EF        	0.0013	0.1742
sd             	0.0063	1.0477
Trl            	0.0115	0.5433
Pnt_lit        	0.0028	0.4181
Ladybird_group 	0.0022	0.1051
Background     	0.9624	104.3420
<
>>dpse
Position: 2922	Nucl: 174	Word_av_length: 0.00	Free Energy: 28.8538
bin            	0.0014	0.1386
dl             	0.0031	0.3341
Mad            	0.0011	0.1276
pan            	0.0033	0.3328
Su-H-          	0.0026	0.3162
Eip74EF        	0.0013	0.3117
sd             	0.0063	0.4075
Trl            	0.0115	2.4803
Pnt_lit        	0.0028	0.2174
Abd-B_group    	0.0013	0.1551
Background     	0.9624	132.1869
<
>>dpse
Position: 3142	Nucl: 50	Word_av_length: 0.00	Free Energy: 28.8538
sd             	0.0063	0.6129
Trl            	0.0115	1.5538
Background     	0.9624	31.1687
<
>>dpse
Position: 3202	Nucl: 203	Word_av_length: 0.00	Free Energy: 28.8538
dl             	0.0031	0.9164
Mad            	0.0011	0.1985
pan            	0.0033	0.1373
Su-H-          	0.0026	0.2343
Eip74EF        	0.0013	0.1759
sd             	0.0063	0.8047
Trl            	0.0115	4.6956
Pnt_lit        	0.0028	0.3465
Ladybird_group 	0.0022	0.9234
Background     	0.9624	129.8689
<
>>dmel X:2956475..2985408
Position: 1800	Nucl: 1000	Word_av_length: 0.00	Free Energy: 30.2976
bin            	0.0008	1.0043
STAT_transfac  	0.0009	0.5321
dmef_lit       	0.0005	0.7959
dl             	0.0031	2.0557
Mad            	0.0004	0.2698
pan            	0.0034	2.7829
Eip74EF        	0.0086	6.5153
prd            	0.0009	0.7156
sd             	0.0050	3.9203
Trl            	0.0108	2.5424
Pnt_lit        	0.0017	1.3684
Abd-B_group    	0.0007	0.9038
Ladybird_group 	0.0018	1.6876
Background     	0.9612	781.2755
<
>>dpse
Position: 2141	Nucl: 169	Word_av_length: 0.00	Free Energy: 30.2976
dl             	0.0031	0.3594
pan            	0.0034	0.6576
Eip74EF        	0.0086	1.2439
prd            	0.0009	0.2005
sd             	0.0050	1.0241
Trl            	0.0108	0.8698
Pnt_lit        	0.0017	0.3407
Background     	0.9612	130.7400
<
>>dpse
Position: 2432	Nucl: 26	Word_av_length: 0.00	Free Energy: 30.2976
Eip74EF        	0.0086	0.1108
Trl            	0.0108	0.3150
Background     	0.9612	21.1650
<
>>dpse
Position: 2515	Nucl: 60	Word_av_length: 0.00	Free Energy: 30.2976
dl             	0.0031	0.1260
Eip74EF        	0.0086	0.1518
Trl            	0.0108	3.3660
Background     	0.9612	27.4223
<
>>dpse
Position: 2700	Nucl: 49	Word_av_length: 0.00	Free Energy: 30.2976
Eip74EF        	0.0086	0.4346
sd             	0.0050	0.3294
Trl            	0.0108	1.1497
Pnt_lit        	0.0017	0.1121
Background     	0.9612	30.3279
<
>>dpse
Position: 2771	Nucl: 131	Word_av_length: 0.00	Free Energy: 30.2976
dl             	0.0031	0.2219
pan            	0.0034	0.4655
Eip74EF        	0.0086	1.0748
prd            	0.0009	0.2471
sd             	0.0050	0.7854
Trl            	0.0108	0.4257
Pnt_lit        	0.0017	0.2501
Background     	0.9612	101.0346
<
>>dpse
Position: 2922	Nucl: 174	Word_av_length: 0.00	Free Energy: 30.2976
STAT_transfac  	0.0009	0.2465
dl             	0.0031	0.3022
pan            	0.0034	0.2827
Eip74EF        	0.0086	1.6723
sd             	0.0050	0.3053
Trl            	0.0108	2.0724
Pnt_lit        	0.0017	0.1298
Background     	0.9612	124.8309
<
>>dpse
Position: 3142	Nucl: 50	Word_av_length: 0.00	Free Energy: 30.2976
Eip74EF        	0.0086	0.1672
sd             	0.0050	0.5358
Trl            	0.0108	1.5144
Background     	0.9612	31.2917
<
>>dpse
Position: 3202	Nucl: 398	Word_av_length: 0.00	Free Energy: 30.2976
STAT_transfac  	0.0009	0.5765
dl             	0.0031	1.7887
Mad            	0.0004	0.1161
pan            	0.0034	1.0703
Eip74EF        	0.0086	2.3197
prd            	0.0009	0.1285
sd             	0.0050	0.9187
Trl            	0.0108	4.8749
Pnt_lit        	0.0017	0.4094
Ladybird_group 	0.0018	0.9941
Background     	0.9612	279.0827
<
>>dmel X:2956475..2985408
Position: 1900	Nucl: 1000	Word_av_length: 0.00	Free Energy: 34.3738
bin            	0.0005	0.5873
STAT_transfac  	0.0010	0.5332
Ci_cons        	0.0009	0.3263
dmef_lit       	0.0006	0.9038
dl             	0.0030	1.7527
Mad            	0.0010	0.5636
Eip74EF        	0.0143	10.7652
kruppel_b1h    	0.0025	1.3320
prd            	0.0043	3.4714
sd             	0.0030	2.3512
Trl            	0.0111	2.2913
Pnt_lit        	0.0015	1.3202
Abd-B_group    	0.0005	0.5335
Ladybird_group 	0.0016	1.4060
Background     	0.9540	729.3718
<
>>dpse
Position: 2241	Nucl: 69	Word_av_length: 0.00	Free Energy: 34.3738
dl             	0.0030	0.1030
Eip74EF        	0.0143	0.8802
kruppel_b1h    	0.0025	0.1910
prd            	0.0043	0.5932
sd             	0.0030	0.1589
Trl            	0.0111	0.2880
Background     	0.9540	48.9119
<
>>dpse
Position: 2432	Nucl: 26	Word_av_length: 0.00	Free Energy: 34.3738
Ci_cons        	0.0009	0.1807
Mad            	0.0010	0.1369
Eip74EF        	0.0143	0.1643
Trl            	0.0111	0.2445
Background     	0.9540	19.2625
<
>>dpse
Position: 2515	Nucl: 60	Word_av_length: 0.00	Free Energy: 34.3738
dl             	0.0030	0.1139
Eip74EF        	0.0143	0.2469
Trl            	0.0111	3.3358
Background     	0.9540	26.4942
<
>>dpse
Position: 2700	Nucl: 49	Word_av_length: 0.00	Free Energy: 34.3738
Mad            	0.0010	0.2159
Eip74EF        	0.0143	0.6468
sd             	0.0030	0.1747
Trl            	0.0111	1.1283
Background     	0.9540	28.4607
<
>>dpse
Position: 2771	Nucl: 131	Word_av_length: 0.00	Free Energy: 34.3738
dl             	0.0030	0.1922
Eip74EF        	0.0143	1.6129
kruppel_b1h    	0.0025	0.1652
prd            	0.0043	1.0473
sd             	0.0030	0.4264
Trl            	0.0111	0.3521
Pnt_lit        	0.0015	0.2099
Background     	0.9540	91.7231
<
>>dpse
Position: 2922	Nucl: 174	Word_av_length: 0.00	Free Energy: 34.3738
STAT_transfac  	0.0010	0.2575
Ci_cons        	0.0009	0.1311
dl             	0.0030	0.2606
Mad            	0.0010	0.1147
Eip74EF        	0.0143	2.3857
kruppel_b1h    	0.0025	0.5686
prd            	0.0043	0.3250
sd             	0.0030	0.1605
Trl            	0.0111	1.8693
Pnt_lit        	0.0015	0.1103
Background     	0.9540	113.1541
<
>>dpse
Position: 3142	Nucl: 50	Word_av_length: 0.00	Free Energy: 34.3738
Eip74EF        	0.0143	0.2869
sd             	0.0030	0.3687
Trl            	0.0111	1.5133
Background     	0.9540	30.7459
<
>>dpse
Position: 3202	Nucl: 398	Word_av_length: 0.00	Free Energy: 34.3738
STAT_transfac  	0.0010	0.5687
dl             	0.0030	1.7120
Mad            	0.0010	0.2543
Eip74EF        	0.0143	3.5475
kruppel_b1h    	0.0025	0.5044
prd            	0.0043	0.5763
sd             	0.0030	0.5614
Trl            	0.0111	4.7620
Pnt_lit        	0.0015	0.3541
Ladybird_group 	0.0016	0.8035
Background     	0.9540	268.3856
<
>>dpse
Position: 3725	Nucl: 43	Word_av_length: 0.00	Free Energy: 34.3738
Ci_cons        	0.0009	0.5906
Eip74EF        	0.0143	0.2055
kruppel_b1h    	0.0025	0.7049
Trl            	0.0111	0.2733
Background     	0.9540	25.0798
<
>>dmel X:2956475..2985408
Position: 2000	Nucl: 1000	Word_av_length: 0.00	Free Energy: 39.2063
bin            	0.0007	0.8328
STAT_transfac  	0.0011	0.6043
Ci_cons        	0.0014	0.8105
dmef_lit       	0.0006	0.8496
dl             	0.0033	2.1140
Mad            	0.0006	0.3394
Eip74EF        	0.0142	10.6770
kruppel_b1h    	0.0002	0.1125
Med            	0.0054	2.6238
prd            	0.0045	3.6324
sd             	0.0013	0.9917
Trl            	0.0140	3.7655
Pnt_lit        	0.0014	1.1652
Abd-B_group    	0.0011	1.0469
Ladybird_group 	0.0019	1.6386
Background     	0.9482	703.7385
<
>>dpse
Position: 2432	Nucl: 26	Word_av_length: 0.00	Free Energy: 39.2063
Ci_cons        	0.0014	0.1374
Eip74EF        	0.0142	0.1450
Med            	0.0054	0.6339
Trl            	0.0140	0.1749
Background     	0.9482	17.2533
<
>>dpse
Position: 2515	Nucl: 60	Word_av_length: 0.00	Free Energy: 39.2063
dl             	0.0033	0.1175
Eip74EF        	0.0142	0.2026
Med            	0.0054	0.2730
Trl            	0.0140	3.4578
Background     	0.9482	24.6391
<
>>dpse
Position: 2700	Nucl: 49	Word_av_length: 0.00	Free Energy: 39.2063
Mad            	0.0006	0.1240
Eip74EF        	0.0142	0.6457
Med            	0.0054	0.4052
Trl            	0.0140	1.2081
Background     	0.9482	26.5052
<
>>dpse
Position: 2771	Nucl: 131	Word_av_length: 0.00	Free Energy: 39.2063
dl             	0.0033	0.2273
Eip74EF        	0.0142	1.6194
Med            	0.0054	0.3204
prd            	0.0045	1.0911
sd             	0.0013	0.1930
Trl            	0.0140	0.4298
Pnt_lit        	0.0014	0.1992
Background     	0.9482	90.6994
<
>>dpse
Position: 2922	Nucl: 174	Word_av_length: 0.00	Free Energy: 39.2063
STAT_transfac  	0.0011	0.2685
Ci_cons        	0.0014	0.1892
dl             	0.0033	0.2983
Eip74EF        	0.0142	2.3402
Med            	0.0054	0.6370
prd            	0.0045	0.3534
Trl            	0.0140	2.1046
Abd-B_group    	0.0011	0.1033
Background     	0.9482	111.2591
<
>>dpse
Position: 3142	Nucl: 50	Word_av_length: 0.00	Free Energy: 39.2063
Eip74EF        	0.0142	0.2802
sd             	0.0013	0.1846
Trl            	0.0140	1.6218
Background     	0.9482	30.3807
<
>>dpse
Position: 3202	Nucl: 398	Word_av_length: 0.00	Free Energy: 39.2063
STAT_transfac  	0.0011	0.6130
dl             	0.0033	1.7983
Mad            	0.0006	0.1333
Eip74EF        	0.0142	3.5030
Med            	0.0054	1.2914
prd            	0.0045	0.5932
sd             	0.0013	0.2398
Trl            	0.0140	5.1458
Pnt_lit        	0.0014	0.2984
Abd-B_group    	0.0011	0.1299
Ladybird_group 	0.0019	0.9450
Background     	0.9482	260.8179
<
>>dpse
Position: 3725	Nucl: 143	Word_av_length: 0.00	Free Energy: 39.2063
Ci_cons        	0.0014	0.6750
Eip74EF        	0.0142	0.8934
Med            	0.0054	1.5431
prd            	0.0045	0.5273
Trl            	0.0140	2.0332
Pnt_lit        	0.0014	0.1364
Abd-B_group    	0.0011	0.2074
Background     	0.9482	88.6389
<
>>dmel X:2956475..2985408
Position: 2100	Nucl: 1000	Word_av_length: 0.00	Free Energy: 40.2695
bin            	0.0008	0.9357
STAT_transfac  	0.0008	0.4978
Ci_cons        	0.0016	0.8879
dmef_lit       	0.0005	0.8002
dl             	0.0034	2.6081
Mad            	0.0026	2.1293
Eip74EF        	0.0092	7.7072
exd            	0.0019	1.9007
kruppel_b1h    	0.0002	0.1020
Med            	0.0022	1.1972
prd            	0.0046	3.4144
sd             	0.0036	3.0352
Trl            	0.0128	3.9573
Pnt_lit        	0.0024	1.4456
Ladybird_group 	0.0004	0.2873
Background     	0.9529	723.7048
<
>>dpse
Position: 2439	Nucl: 19	Word_av_length: 0.00	Free Energy: 40.2695
Ci_cons        	0.0016	0.1428
Mad            	0.0026	0.2448
Med            	0.0022	0.1799
Trl            	0.0128	0.2069
Background     	0.9529	11.9119
<
>>dpse
Position: 2515	Nucl: 60	Word_av_length: 0.00	Free Energy: 40.2695
dl             	0.0034	0.1184
Mad            	0.0026	0.1521
Eip74EF        	0.0092	0.1392
Med            	0.0022	0.1093
Trl            	0.0128	3.4366
Background     	0.9529	25.1948
<
>>dpse
Position: 2700	Nucl: 49	Word_av_length: 0.00	Free Energy: 40.2695
Mad            	0.0026	0.4282
Eip74EF        	0.0092	0.4563
Med            	0.0022	0.1651
sd             	0.0036	0.2050
Trl            	0.0128	1.1738
Pnt_lit        	0.0024	0.1267
Background     	0.9529	26.7075
<
>>dpse
Position: 2771	Nucl: 131	Word_av_length: 0.00	Free Energy: 40.2695
dl             	0.0034	0.2307
Eip74EF        	0.0092	1.0612
exd            	0.0019	0.1429
Med            	0.0022	0.1335
prd            	0.0046	1.1121
sd             	0.0036	0.5336
Trl            	0.0128	0.4617
Pnt_lit        	0.0024	0.3303
Background     	0.9529	92.9951
<
>>dpse
Position: 2922	Nucl: 174	Word_av_length: 0.00	Free Energy: 40.2695
STAT_transfac  	0.0008	0.2098
Ci_cons        	0.0016	0.2117
dl             	0.0034	0.3279
Mad            	0.0026	0.2535
Eip74EF        	0.0092	1.7253
exd            	0.0019	0.2214
Med            	0.0022	0.2815
prd            	0.0046	0.3743
sd             	0.0036	0.2069
Trl            	0.0128	2.1601
Pnt_lit        	0.0024	0.1562
Background     	0.9529	116.2836
<
>>dpse
Position: 3142	Nucl: 50	Word_av_length: 0.00	Free Energy: 40.2695
Eip74EF        	0.0092	0.1721
sd             	0.0036	0.4216
Trl            	0.0128	1.5791
Background     	0.9529	30.3735
<
>>dpse
Position: 3202	Nucl: 398	Word_av_length: 0.00	Free Energy: 40.2695
STAT_transfac  	0.0008	0.5533
dl             	0.0034	1.8755
Mad            	0.0026	0.5421
Eip74EF        	0.0092	2.5927
exd            	0.0019	0.1694
Med            	0.0022	0.5326
prd            	0.0046	0.7175
sd             	0.0036	0.6682
Trl            	0.0128	5.0928
Pnt_lit        	0.0024	0.5006
Ladybird_group 	0.0004	0.3359
Background     	0.9529	272.8568
<
>>dpse
Position: 3725	Nucl: 364	Word_av_length: 0.00	Free Energy: 40.2695
bin            	0.0008	0.1357
Ci_cons        	0.0016	0.7956
dl             	0.0034	0.3395
Mad            	0.0026	0.4554
Eip74EF        	0.0092	1.2912
exd            	0.0019	0.5292
Med            	0.0022	0.9169
prd            	0.0046	1.7686
sd             	0.0036	0.7751
Trl            	0.0128	3.0479
Pnt_lit        	0.0024	1.2013
Background     	0.9529	262.0405
<
>>dpse
Position: 4176	Nucl: 19	Word_av_length: 0.00	Free Energy: 40.2695
Ci_cons        	0.0016	0.4100
Pnt_lit        	0.0024	0.1346
Background     	0.9529	13.2768
<
>>dmel X:2956475..2985408
Position: 2200	Nucl: 1000	Word_av_length: 0.00	Free Energy: 31.5459
bin            	0.0003	0.3108
STAT_transfac  	0.0008	0.4905
Ci_cons        	0.0024	1.7381
dl             	0.0029	2.1228
Mad            	0.0024	2.1691
pan            	0.0006	0.4231
Eip74EF        	0.0118	9.6809
exd            	0.0038	3.8826
Med            	0.0023	1.2999
prd            	0.0044	3.1927
sd             	0.0025	1.8892
Trl            	0.0093	3.2027
Pnt_lit        	0.0024	1.4061
Ladybird_group 	0.0004	0.2516
Background     	0.9536	715.1564
<
>>dpse
Position: 2700	Nucl: 49	Word_av_length: 0.00	Free Energy: 31.5459
Mad            	0.0024	0.4038
Eip74EF        	0.0118	0.5755
Med            	0.0023	0.1789
sd             	0.0025	0.1450
Trl            	0.0093	1.0684
Pnt_lit        	0.0024	0.1267
Background     	0.9536	26.8549
<
>>dpse
Position: 2771	Nucl: 131	Word_av_length: 0.00	Free Energy: 31.5459
dl             	0.0029	0.1936
Eip74EF        	0.0118	1.3643
exd            	0.0038	0.2845
Med            	0.0023	0.1389
prd            	0.0044	1.0440
sd             	0.0025	0.3688
Trl            	0.0093	0.3166
Pnt_lit        	0.0024	0.3220
Background     	0.9536	92.2715
<
>>dpse
Position: 2922	Nucl: 174	Word_av_length: 0.00	Free Energy: 31.5459
STAT_transfac  	0.0008	0.2210
Ci_cons        	0.0024	0.2967
dl             	0.0029	0.2791
Mad            	0.0024	0.2429
Eip74EF        	0.0118	2.2011
exd            	0.0038	0.4274
Med            	0.0023	0.3056
prd            	0.0044	0.3572
sd             	0.0025	0.1407
Trl            	0.0093	1.6969
Pnt_lit        	0.0024	0.1594
Background     	0.9536	115.1967
<
>>dpse
Position: 3142	Nucl: 50	Word_av_length: 0.00	Free Energy: 31.5459
Eip74EF        	0.0118	0.2437
sd             	0.0025	0.3278
Trl            	0.0093	1.4269
Background     	0.9536	31.1786
<
>>dpse
Position: 3202	Nucl: 398	Word_av_length: 0.00	Free Energy: 31.5459
STAT_transfac  	0.0008	0.5362
Ci_cons        	0.0024	0.1378
dl             	0.0029	1.6695
Mad            	0.0024	0.5018
pan            	0.0006	0.2658
Eip74EF        	0.0118	3.1962
exd            	0.0038	0.3459
Med            	0.0023	0.5778
prd            	0.0044	0.6782
sd             	0.0025	0.4687
Trl            	0.0093	4.6340
Pnt_lit        	0.0024	0.4994
Ladybird_group 	0.0004	0.3070
Background     	0.9536	272.8933
<
>>dpse
Position: 3725	Nucl: 364	Word_av_length: 0.00	Free Energy: 31.5459
Ci_cons        	0.0024	0.9643
dl             	0.0029	0.2879
Mad            	0.0024	0.3989
pan            	0.0006	0.1844
Eip74EF        	0.0118	1.6520
exd            	0.0038	1.0088
Med            	0.0023	0.9762
prd            	0.0044	1.6874
sd             	0.0025	0.5604
Trl            	0.0093	2.4777
Pnt_lit        	0.0024	1.2207
Background     	0.9536	262.4813
<
>>dpse
Position: 4176	Nucl: 19	Word_av_length: 0.00	Free Energy: 31.5459
Ci_cons        	0.0024	0.5073
Pnt_lit        	0.0024	0.1147
Background     	0.9536	12.6969
<
>>dpse
Position: 4217	Nucl: 17	Word_av_length: 0.00	Free Energy: 31.5459
Eip74EF        	0.0118	0.1771
Med            	0.0023	0.1943
sd             	0.0025	0.1439
Trl            	0.0093	0.2194
Background     	0.9536	11.2331
<
>>dmel X:2956475..2985408
Position: 2300	Nucl: 1000	Word_av_length: 0.00	Free Energy: 27.4458
bin            	0.0014	1.2192
Ci_cons        	0.0020	1.5564
dl             	0.0014	0.9940
Mad            	0.0028	1.8656
Su-H-          	0.0002	0.1566
Eip74EF        	0.0080	6.9012
exd            	0.0032	3.4761
Med            	0.0036	2.0473
prd            	0.0034	2.7754
sd             	0.0012	0.9207
Trl            	0.0100	3.9973
Pnt_lit        	0.0006	0.1490
Ladybird_group 	0.0007	0.3965
Background     	0.9613	766.6270
<
>>dpse
Position: 2700	Nucl: 49	Word_av_length: 0.00	Free Energy: 27.4458
Mad            	0.0028	0.4579
Eip74EF        	0.0080	0.4580
Med            	0.0036	0.2719
Trl            	0.0100	1.1096
Background     	0.9613	27.9606
<
>>dpse
Position: 2771	Nucl: 131	Word_av_length: 0.00	Free Energy: 27.4458
bin            	0.0014	0.1005
dl             	0.0014	0.1099
Eip74EF        	0.0080	1.0381
exd            	0.0032	0.2656
Med            	0.0036	0.2273
prd            	0.0034	0.8837
sd             	0.0012	0.2114
Trl            	0.0100	0.3822
Background     	0.9613	99.2969
<
>>dpse
Position: 2922	Nucl: 174	Word_av_length: 0.00	Free Energy: 27.4458
bin            	0.0014	0.1232
Ci_cons        	0.0020	0.2583
dl             	0.0014	0.1617
Mad            	0.0028	0.2868
Eip74EF        	0.0080	1.6256
exd            	0.0032	0.3829
Med            	0.0036	0.4825
prd            	0.0034	0.2890
Trl            	0.0100	1.8933
Background     	0.9613	122.6180
<
>>dpse
Position: 3142	Nucl: 50	Word_av_length: 0.00	Free Energy: 27.4458
Eip74EF        	0.0080	0.1686
sd             	0.0012	0.1872
Trl            	0.0100	1.4731
Background     	0.9613	32.4401
<
>>dpse
Position: 3202	Nucl: 398	Word_av_length: 0.00	Free Energy: 27.4458
bin            	0.0014	0.1555
STAT_transfac  	0.0002	0.2974
Ci_cons        	0.0020	0.1210
dl             	0.0014	0.9387
Mad            	0.0028	0.6155
Eip74EF        	0.0080	2.4373
exd            	0.0032	0.3038
Med            	0.0036	0.9437
prd            	0.0034	0.5492
sd             	0.0012	0.2470
Trl            	0.0100	4.7998
Pnt_lit        	0.0006	0.1526
Ladybird_group 	0.0007	0.4719
Background     	0.9613	289.5743
<
>>dpse
Position: 3725	Nucl: 364	Word_av_length: 0.00	Free Energy: 27.4458
bin            	0.0014	0.2323
Ci_cons        	0.0020	0.8707
dl             	0.0014	0.1412
Mad            	0.0028	0.4614
Eip74EF        	0.0080	1.1780
exd            	0.0032	0.8747
Med            	0.0036	1.4507
prd            	0.0034	1.3583
sd             	0.0012	0.3444
Trl            	0.0100	2.5789
Pnt_lit        	0.0006	0.5306
Ladybird_group 	0.0007	0.1106
Background     	0.9613	275.1537
<
>>dpse
Position: 4176	Nucl: 19	Word_av_length: 0.00	Free Energy: 27.4458
Ci_cons        	0.0020	0.4915
Background     	0.9613	13.3124
<
>>dpse
Position: 4217	Nucl: 17	Word_av_length: 0.00	Free Energy: 27.4458
Eip74EF        	0.0080	0.1167
Med            	0.0036	0.2962
Trl            	0.0100	0.2166
Background     	0.9613	11.6075
<
>>dpse
Position: 4332	Nucl: 98	Word_av_length: 0.00	Free Energy: 27.4458
bin            	0.0014	0.5416
Mad            	0.0028	1.1426
Eip74EF        	0.0080	0.2628
exd            	0.0032	0.1436
Med            	0.0036	0.5443
Trl            	0.0100	1.1988
Ladybird_group 	0.0007	0.1230
Background     	0.9613	62.6544
<
>>dmel X:2956475..2985408
Position: 2400	Nucl: 1000	Word_av_length: 0.00	Free Energy: 27.8083
bin            	0.0016	1.4052
Ci_cons        	0.0022	1.6718
dl             	0.0008	0.5668
Mad            	0.0034	2.0694
Eip74EF        	0.0082	6.9212
exd            	0.0043	4.5570
Med            	0.0045	2.6090
prd            	0.0018	1.7204
sd             	0.0021	1.8224
Trl            	0.0092	3.5017
Ladybird_group 	0.0010	0.5607
Background     	0.9599	762.3926
<
>>dpse
Position: 2922	Nucl: 174	Word_av_length: 0.00	Free Energy: 27.8083
bin            	0.0016	0.1459
Ci_cons        	0.0022	0.2856
dl             	0.0008	0.1019
Mad            	0.0034	0.3333
Eip74EF        	0.0082	1.6772
exd            	0.0043	0.5154
Med            	0.0045	0.5847
prd            	0.0018	0.1543
sd             	0.0021	0.1305
Trl            	0.0092	1.7824
Background     	0.9599	121.9089
<
>>dpse
Position: 3142	Nucl: 50	Word_av_length: 0.00	Free Energy: 27.8083
Eip74EF        	0.0082	0.1719
sd             	0.0021	0.2943
Trl            	0.0092	1.4305
Background     	0.9599	32.1763
<
>>dpse
Position: 3202	Nucl: 398	Word_av_length: 0.00	Free Energy: 27.8083
bin            	0.0016	0.1807
STAT_transfac  	0.0003	0.3879
Ci_cons        	0.0022	0.1336
dl             	0.0008	0.6099
Mad            	0.0034	0.7153
Eip74EF        	0.0082	2.4609
exd            	0.0043	0.4123
Med            	0.0045	1.1779
prd            	0.0018	0.2891
sd             	0.0021	0.4255
Trl            	0.0092	4.6891
Ladybird_group 	0.0010	0.6626
Background     	0.9599	288.6285
<
>>dpse
Position: 3725	Nucl: 364	Word_av_length: 0.00	Free Energy: 27.8083
bin            	0.0016	0.2816
Ci_cons        	0.0022	0.9051
Mad            	0.0034	0.5297
Eip74EF        	0.0082	1.2223
exd            	0.0043	1.1765
Med            	0.0045	1.7501
prd            	0.0018	0.7491
sd             	0.0021	0.6213
Trl            	0.0092	2.4238
Pnt_lit        	0.0002	0.2410
Ladybird_group 	0.0010	0.1591
Background     	0.9599	277.6060
<
>>dpse
Position: 4176	Nucl: 19	Word_av_length: 0.00	Free Energy: 27.8083
Ci_cons        	0.0022	0.5239
Background     	0.9599	13.0975
<
>>dpse
Position: 4217	Nucl: 17	Word_av_length: 0.00	Free Energy: 27.8083
Eip74EF        	0.0082	0.1082
Med            	0.0045	0.3414
sd             	0.0021	0.1173
Trl            	0.0092	0.1848
Background     	0.9599	11.2373
<
>>dpse
Position: 4332	Nucl: 98	Word_av_length: 0.00	Free Energy: 27.8083
bin            	0.0016	0.5995
Mad            	0.0034	1.2167
Eip74EF        	0.0082	0.2661
exd            	0.0043	0.1794
Med            	0.0045	0.6122
Trl            	0.0092	1.1438
Ladybird_group 	0.0010	0.1616
Background     	0.9599	60.9578
<
>>dpse
Position: 4481	Nucl: 73	Word_av_length: 0.00	Free Energy: 27.8083
Mad            	0.0034	0.7536
Eip74EF        	0.0082	0.9187
exd            	0.0043	0.3357
Med            	0.0045	0.4336
sd             	0.0021	0.1021
Trl            	0.0092	0.2537
Background     	0.9599	48.1620
<
>>dmel X:2956475..2985408
Position: 2500	Nucl: 1000	Word_av_length: 0.00	Free Energy: 15.4585
bin            	0.0020	1.6872
Ci_cons        	0.0025	1.8586
brk            	0.0009	0.5161
dl             	0.0009	0.6840
Mad            	0.0036	2.2674
pan            	0.0037	2.2807
Su-H-          	0.0005	0.3541
Eip74EF        	0.0052	4.7634
exd            	0.0042	4.4328
Med            	0.0024	1.4528
prd            	0.0019	1.7813
sd             	0.0013	1.1950
Trl            	0.0036	1.9527
Abd-B_group    	0.0007	0.5113
Antp_group     	0.0004	0.4092
Ladybird_group 	0.0003	0.2482
NK2_group      	0.0003	0.3632
Background     	0.9650	774.7216
<
>>dpse
Position: 3350	Nucl: 250	Word_av_length: 0.00	Free Energy: 15.4585
bin            	0.0020	0.1803
STAT_transfac  	0.0002	0.3251
Ci_cons        	0.0025	0.1330
brk            	0.0009	0.1199
dl             	0.0009	0.4086
Mad            	0.0036	0.3137
pan            	0.0037	1.0940
Su-H-          	0.0005	0.1039
Eip74EF        	0.0052	1.1789
exd            	0.0042	0.2067
Med            	0.0024	0.3212
prd            	0.0019	0.2062
sd             	0.0013	0.1742
Trl            	0.0036	0.9671
Background     	0.9650	199.1089
<
>>dpse
Position: 3725	Nucl: 364	Word_av_length: 0.00	Free Energy: 15.4585
bin            	0.0020	0.3371
Ci_cons        	0.0025	1.0030
brk            	0.0009	0.3115
Mad            	0.0036	0.6106
pan            	0.0037	1.0358
Su-H-          	0.0005	0.1274
Eip74EF        	0.0052	0.8112
exd            	0.0042	1.1350
Med            	0.0024	1.0382
prd            	0.0019	0.7375
sd             	0.0013	0.3792
Trl            	0.0036	1.3351
Pnt_lit        	0.0004	0.4217
Abd-B_group    	0.0007	0.2287
Antp_group     	0.0004	0.1063
Background     	0.9650	283.7743
<
>>dpse
Position: 4176	Nucl: 19	Word_av_length: 0.00	Free Energy: 15.4585
Ci_cons        	0.0025	0.5314
Background     	0.9650	13.2754
<
>>dpse
Position: 4217	Nucl: 17	Word_av_length: 0.00	Free Energy: 15.4585
Med            	0.0024	0.2297
Background     	0.9650	12.1809
<
>>dpse
Position: 4332	Nucl: 98	Word_av_length: 0.00	Free Energy: 15.4585
bin            	0.0020	0.6550
Ci_cons        	0.0025	0.1032
Mad            	0.0036	1.3379
Eip74EF        	0.0052	0.2057
exd            	0.0042	0.1707
Med            	0.0024	0.3384
Trl            	0.0036	0.8112
Abd-B_group    	0.0007	0.1654
Background     	0.9650	63.0525
<
>>dpse
Position: 4481	Nucl: 173	Word_av_length: 0.00	Free Energy: 15.4585
bin            	0.0020	0.2112
Ci_cons        	0.0025	0.1268
brk            	0.0009	0.1903
dl             	0.0009	0.1319
Mad            	0.0036	0.8989
pan            	0.0037	1.0990
Eip74EF        	0.0052	0.8579
exd            	0.0042	0.4115
Med            	0.0024	0.3276
prd            	0.0019	0.1229
sd             	0.0013	0.1130
Trl            	0.0036	0.3600
Abd-B_group    	0.0007	0.1589
Background     	0.9650	132.5884
<
>>dmel X:2956475..2985408
Position: 2600	Nucl: 1000	Word_av_length: 0.00	Free Energy: 19.1907
bin            	0.0022	1.8600
Ci_cons        	0.0027	1.8875
brk            	0.0005	0.3115
dl             	0.0015	1.0833
Mad            	0.0037	2.8152
pan            	0.0008	0.4820
Su-H-          	0.0011	0.7957
Eip74EF        	0.0089	7.4358
exd            	0.0069	6.5476
Med            	0.0011	0.6955
prd            	0.0005	0.4615
sd             	0.0010	0.9090
Trl            	0.0039	2.2642
Pnt_lit        	0.0005	0.1023
Abd-B_group    	0.0017	1.1248
Antp_group     	0.0010	0.7572
Background     	0.9619	748.2743
<
>>dpse
Position: 3450	Nucl: 150	Word_av_length: 0.00	Free Energy: 19.1907
bin            	0.0022	0.1030
Ci_cons        	0.0027	0.1073
dl             	0.0015	0.4374
Mad            	0.0037	0.1721
pan            	0.0008	0.2335
Su-H-          	0.0011	0.1672
Eip74EF        	0.0089	1.5246
exd            	0.0069	0.1871
Trl            	0.0039	0.1255
Background     	0.9619	120.3056
<
>>dpse
Position: 3725	Nucl: 364	Word_av_length: 0.00	Free Energy: 19.1907
bin            	0.0022	0.3833
Ci_cons        	0.0027	1.0547
brk            	0.0005	0.1952
dl             	0.0015	0.1643
Mad            	0.0037	0.6488
pan            	0.0008	0.2437
Su-H-          	0.0011	0.2869
Eip74EF        	0.0089	1.4200
exd            	0.0069	1.7214
Med            	0.0011	0.5133
prd            	0.0005	0.1805
sd             	0.0010	0.3005
Trl            	0.0039	1.4296
Pnt_lit        	0.0005	0.4911
Abd-B_group    	0.0017	0.4950
Antp_group     	0.0010	0.2014
Background     	0.9619	282.2567
<
>>dpse
Position: 4176	Nucl: 19	Word_av_length: 0.00	Free Energy: 19.1907
Ci_cons        	0.0027	0.4735
Background     	0.9619	13.9482
<
>>dpse
Position: 4217	Nucl: 17	Word_av_length: 0.00	Free Energy: 19.1907
Eip74EF        	0.0089	0.1613
Med            	0.0011	0.1010
Background     	0.9619	12.5354
<
>>dpse
Position: 4332	Nucl: 98	Word_av_length: 0.00	Free Energy: 19.1907
bin            	0.0022	0.6505
Ci_cons        	0.0027	0.1026
Mad            	0.0037	1.4148
Eip74EF        	0.0089	0.3315
exd            	0.0069	0.2624
Med            	0.0011	0.1530
Trl            	0.0039	0.8079
Abd-B_group    	0.0017	0.3082
Antp_group     	0.0010	0.1357
Background     	0.9619	61.0898
<
>>dpse
Position: 4481	Nucl: 626	Word_av_length: 0.00	Free Energy: 19.1907
bin            	0.0022	0.8586
Ci_cons        	0.0027	1.1812
brk            	0.0005	0.2047
dl             	0.0015	1.0021
Mad            	0.0037	1.3530
pan            	0.0008	0.4319
Su-H-          	0.0011	0.5473
Eip74EF        	0.0089	4.8754
exd            	0.0069	3.5167
Med            	0.0011	0.4147
prd            	0.0005	0.1199
sd             	0.0010	0.3990
Trl            	0.0039	2.2390
Pnt_lit        	0.0005	0.1480
Abd-B_group    	0.0017	1.0201
Antp_group     	0.0010	0.6570
Background     	0.9619	463.1980
<
>>dpse
Position: 5140	Nucl: 16	Word_av_length: 0.00	Free Energy: 19.1907
Background     	0.9619	13.7094
<
>>dmel X:2956475..2985408
Position: 2700	Nucl: 1000	Word_av_length: 0.00	Free Energy: 18.1975
bin            	0.0002	0.1509
Ci_cons        	0.0026	1.7906
dl             	0.0013	0.8956
Mad            	0.0035	2.9463
Eip74EF        	0.0077	6.6692
exd            	0.0064	5.9476
Med            	0.0030	2.0848
prd            	0.0004	0.3689
sd             	0.0006	0.5721
Trl            	0.0047	2.9209
Pnt_lit        	0.0011	0.3710
Abd-B_group    	0.0027	1.8502
Antp_group     	0.0004	0.2744
Background     	0.9653	773.9445
<
>>dpse
Position: 3550	Nucl: 50	Word_av_length: 0.00	Free Energy: 18.1975
dl             	0.0013	0.2571
Eip74EF        	0.0077	0.1238
Med            	0.0030	0.1563
Background     	0.9653	44.0119
<
>>dpse
Position: 3725	Nucl: 364	Word_av_length: 0.00	Free Energy: 18.1975
Ci_cons        	0.0026	1.0042
dl             	0.0013	0.1362
Mad            	0.0035	0.5797
Eip74EF        	0.0077	1.2154
exd            	0.0064	1.6343
Med            	0.0030	1.2225
prd            	0.0004	0.1409
sd             	0.0006	0.1710
Trl            	0.0047	1.5988
Pnt_lit        	0.0011	0.8404
Abd-B_group    	0.0027	0.7379
Background     	0.9653	284.7025
<
>>dpse
Position: 4176	Nucl: 19	Word_av_length: 0.00	Free Energy: 18.1975
Ci_cons        	0.0026	0.4308
Background     	0.9653	14.1316
<
>>dpse
Position: 4217	Nucl: 17	Word_av_length: 0.00	Free Energy: 18.1975
Eip74EF        	0.0077	0.1309
Med            	0.0030	0.2395
Trl            	0.0047	0.1055
Background     	0.9653	12.5132
<
>>dpse
Position: 4332	Nucl: 98	Word_av_length: 0.00	Free Energy: 18.1975
bin            	0.0002	0.1108
Ci_cons        	0.0026	0.1417
Mad            	0.0035	1.3147
Eip74EF        	0.0077	0.2897
exd            	0.0064	0.2568
Med            	0.0030	0.3850
Trl            	0.0047	0.8824
Pnt_lit        	0.0011	0.1239
Abd-B_group    	0.0027	0.5084
Background     	0.9653	64.2096
<
>>dpse
Position: 4481	Nucl: 626	Word_av_length: 0.00	Free Energy: 18.1975
bin            	0.0002	0.1018
Ci_cons        	0.0026	1.1216
dl             	0.0013	0.8931
Mad            	0.0035	1.2967
Eip74EF        	0.0077	4.5271
exd            	0.0064	3.3950
Med            	0.0030	1.0399
sd             	0.0006	0.2520
Trl            	0.0047	2.5886
Pnt_lit        	0.0011	0.3185
Abd-B_group    	0.0027	1.6759
Antp_group     	0.0004	0.3252
Background     	0.9653	474.0515
<
>>dpse
Position: 5140	Nucl: 16	Word_av_length: 0.00	Free Energy: 18.1975
Background     	0.9653	13.7499
<
>>dpse
Position: 5173	Nucl: 63	Word_av_length: 0.00	Free Energy: 18.1975
Eip74EF        	0.0077	0.7712
Med            	0.0030	0.1001
Trl            	0.0047	0.2363
Pnt_lit        	0.0011	0.2004
Background     	0.9653	49.4103
<
>>dmel X:2956475..2985408
Position: 2800	Nucl: 1000	Word_av_length: 0.00	Free Energy: 24.6233
bin            	0.0003	0.1543
Ci_cons        	0.0030	2.1165
dl             	0.0013	1.0311
Mad            	0.0034	2.6245
pan            	0.0002	0.1059
Cf2-II         	0.0044	2.2703
Eip74EF        	0.0059	4.3872
exd            	0.0080	7.1252
Med            	0.0054	3.6780
sd             	0.0017	1.5980
Trl            	0.0070	4.8769
Pnt_lit        	0.0010	0.2394
Abd-B_group    	0.0036	2.3581
Antp_group     	0.0004	0.2938
Background     	0.9543	732.8854
<
>>dpse
Position: 3725	Nucl: 364	Word_av_length: 0.00	Free Energy: 24.6233
Ci_cons        	0.0030	1.0296
dl             	0.0013	0.1392
Mad            	0.0034	0.4787
Cf2-II         	0.0044	1.5545
Eip74EF        	0.0059	0.8857
exd            	0.0080	1.7955
Med            	0.0054	1.8438
sd             	0.0017	0.4379
Trl            	0.0070	1.9859
Pnt_lit        	0.0010	0.7050
Abd-B_group    	0.0036	0.9112
Background     	0.9543	266.4561
<
>>dpse
Position: 4176	Nucl: 19	Word_av_length: 0.00	Free Energy: 24.6233
Ci_cons        	0.0030	0.4248
Cf2-II         	0.0044	0.1074
Background     	0.9543	13.2936
<
>>dpse
Position: 4217	Nucl: 17	Word_av_length: 0.00	Free Energy: 24.6233
Med            	0.0054	0.3329
Trl            	0.0070	0.1203
Background     	0.9543	11.3668
<
>>dpse
Position: 4332	Nucl: 98	Word_av_length: 0.00	Free Energy: 24.6233
bin            	0.0003	0.1138
Ci_cons        	0.0030	0.1525
Mad            	0.0034	1.1054
Cf2-II         	0.0044	0.2911
Eip74EF        	0.0059	0.2029
exd            	0.0080	0.2953
Med            	0.0054	0.6171
Trl            	0.0070	1.0527
Abd-B_group    	0.0036	0.5470
Background     	0.9543	60.4850
<
>>dpse
Position: 4481	Nucl: 626	Word_av_length: 0.00	Free Energy: 24.6233
bin            	0.0003	0.1122
Ci_cons        	0.0030	1.1563
dl             	0.0013	0.9324
Mad            	0.0034	1.1793
Cf2-II         	0.0044	1.3368
Eip74EF        	0.0059	3.7282
exd            	0.0080	3.9977
Med            	0.0054	1.6604
sd             	0.0017	0.6506
Trl            	0.0070	3.3236
Pnt_lit        	0.0010	0.2548
Abd-B_group    	0.0036	2.1388
Antp_group     	0.0004	0.3061
Background     	0.9543	450.6968
<
>>dpse
Position: 5140	Nucl: 16	Word_av_length: 0.00	Free Energy: 24.6233
Cf2-II         	0.0044	0.1590
Med            	0.0054	0.1095
Background     	0.9543	12.7220
<
>>dpse
Position: 5173	Nucl: 63	Word_av_length: 0.00	Free Energy: 24.6233
Eip74EF        	0.0059	0.6191
Med            	0.0054	0.1761
Trl            	0.0070	0.3641
Pnt_lit        	0.0010	0.1675
Background     	0.9543	48.4148
<
>>dpse
Position: 5323	Nucl: 43	Word_av_length: 0.00	Free Energy: 24.6233
Mad            	0.0034	0.2960
Cf2-II         	0.0044	1.6292
exd            	0.0080	0.1755
Med            	0.0054	0.6611
Trl            	0.0070	0.1470
Background     	0.9543	19.9156
<
>>dmel X:2956475..2985408
Position: 2900	Nucl: 1000	Word_av_length: 0.00	Free Energy: 22.4856
bin            	0.0008	0.5566
toy            	0.0009	0.4832
Ci_cons        	0.0015	1.0950
brk            	0.0012	0.8139
dl             	0.0025	2.0911
Mad            	0.0047	2.9681
pan            	0.0002	0.1254
Cf2-II         	0.0046	2.2371
Eip74EF        	0.0034	2.1239
exd            	0.0056	4.8775
Med            	0.0009	0.5344
sd             	0.0025	2.3952
Trl            	0.0084	6.4744
Pnt_lit        	0.0016	0.4857
Abd-B_group    	0.0023	1.6343
Antp_group     	0.0006	0.3926
Background     	0.9582	759.1743
<
>>dpse
Position: 3976	Nucl: 113	Word_av_length: 0.00	Free Energy: 22.4856
dl             	0.0025	0.1605
Cf2-II         	0.0046	0.3481
Eip74EF        	0.0034	0.1691
exd            	0.0056	0.3362
sd             	0.0025	0.2441
Trl            	0.0084	0.5000
Pnt_lit        	0.0016	0.7949
Background     	0.9582	88.2553
<
>>dpse
Position: 4176	Nucl: 19	Word_av_length: 0.00	Free Energy: 22.4856
Ci_cons        	0.0015	0.2700
Cf2-II         	0.0046	0.1367
Background     	0.9582	14.4379
<
>>dpse
Position: 4217	Nucl: 17	Word_av_length: 0.00	Free Energy: 22.4856
brk            	0.0012	0.1059
Cf2-II         	0.0046	0.1000
sd             	0.0025	0.1528
Trl            	0.0084	0.1681
Background     	0.9582	12.0418
<
>>dpse
Position: 4332	Nucl: 98	Word_av_length: 0.00	Free Energy: 22.4856
bin            	0.0008	0.2999
Mad            	0.0047	1.4643
Cf2-II         	0.0046	0.2960
Eip74EF        	0.0034	0.1109
exd            	0.0056	0.2089
Trl            	0.0084	1.1232
Pnt_lit        	0.0016	0.1472
Abd-B_group    	0.0023	0.4142
Background     	0.9582	60.3183
<
>>dpse
Position: 4481	Nucl: 626	Word_av_length: 0.00	Free Energy: 22.4856
bin            	0.0008	0.3577
toy            	0.0009	0.4722
Ci_cons        	0.0015	0.7718
brk            	0.0012	0.4440
dl             	0.0025	1.4610
Mad            	0.0047	1.5017
pan            	0.0002	0.1181
Cf2-II         	0.0046	1.4143
Eip74EF        	0.0034	2.3848
exd            	0.0056	2.9718
Med            	0.0009	0.2828
sd             	0.0025	0.9931
Trl            	0.0084	3.8073
Pnt_lit        	0.0016	0.4813
Abd-B_group    	0.0023	1.4087
Antp_group     	0.0006	0.4370
Background     	0.9582	462.2612
<
>>dpse
Position: 5140	Nucl: 16	Word_av_length: 0.00	Free Energy: 22.4856
Cf2-II         	0.0046	0.1639
Pnt_lit        	0.0016	0.1001
Background     	0.9582	12.7791
<
>>dpse
Position: 5173	Nucl: 63	Word_av_length: 0.00	Free Energy: 22.4856
dl             	0.0025	0.1326
Cf2-II         	0.0046	0.1017
Eip74EF        	0.0034	0.3413
Trl            	0.0084	0.4371
Pnt_lit        	0.0016	0.2839
Background     	0.9582	49.7709
<
>>dpse
Position: 5323	Nucl: 143	Word_av_length: 0.00	Free Energy: 22.4856
toy            	0.0009	0.4261
Ci_cons        	0.0015	0.1132
brk            	0.0012	0.4535
dl             	0.0025	0.1462
Mad            	0.0047	1.2987
Cf2-II         	0.0046	2.6203
Eip74EF        	0.0034	0.2024
exd            	0.0056	0.5061
Med            	0.0009	0.2595
sd             	0.0025	0.1538
Trl            	0.0084	0.9185
Pnt_lit        	0.0016	0.2216
Background     	0.9582	82.6563
<
>>dmel X:2956475..2985408
Position: 3000	Nucl: 1000	Word_av_length: 0.00	Free Energy: 21.4421
bin            	0.0013	0.8908
byn            	0.0004	0.4248
toy            	0.0007	0.3747
Ci_cons        	0.0025	1.5644
brk            	0.0003	0.1618
dl             	0.0018	1.4394
Mad            	0.0050	3.4015
Cf2-II         	0.0036	1.5737
Eip74EF        	0.0065	3.8904
exd            	0.0047	4.2620
Med            	0.0039	2.5503
sd             	0.0031	2.7763
Trl            	0.0067	4.9646
Abd-B_group    	0.0005	0.2979
Antp_group     	0.0009	0.5931
Background     	0.9579	759.8519
<
>>dpse
Position: 4176	Nucl: 19	Word_av_length: 0.00	Free Energy: 21.4421
Ci_cons        	0.0025	0.3935
Background     	0.9579	13.8790
<
>>dpse
Position: 4217	Nucl: 17	Word_av_length: 0.00	Free Energy: 21.4421
Med            	0.0039	0.2458
sd             	0.0031	0.1701
Trl            	0.0067	0.1235
Background     	0.9579	11.5167
<
>>dpse
Position: 4332	Nucl: 98	Word_av_length: 0.00	Free Energy: 21.4421
bin            	0.0013	0.4696
Ci_cons        	0.0025	0.1145
Mad            	0.0050	1.4496
Cf2-II         	0.0036	0.2326
Eip74EF        	0.0065	0.2181
exd            	0.0047	0.1688
Med            	0.0039	0.4271
Trl            	0.0067	1.0118
Abd-B_group    	0.0005	0.1082
Antp_group     	0.0009	0.1514
Background     	0.9579	60.5659
<
>>dpse
Position: 4481	Nucl: 626	Word_av_length: 0.00	Free Energy: 21.4421
bin            	0.0013	0.5551
toy            	0.0007	0.4120
Ci_cons        	0.0025	1.0918
dl             	0.0018	1.1628
Mad            	0.0050	1.4884
Cf2-II         	0.0036	1.1246
Eip74EF        	0.0065	3.9905
exd            	0.0047	2.5027
Med            	0.0039	1.2173
sd             	0.0031	1.2081
Trl            	0.0067	3.2460
Abd-B_group    	0.0005	0.3169
Antp_group     	0.0009	0.6333
Background     	0.9579	461.7573
<
>>dpse
Position: 5140	Nucl: 16	Word_av_length: 0.00	Free Energy: 21.4421
Cf2-II         	0.0036	0.1320
Background     	0.9579	12.9756
<
>>dpse
Position: 5173	Nucl: 63	Word_av_length: 0.00	Free Energy: 21.4421
dl             	0.0018	0.1000
Eip74EF        	0.0065	0.6634
Med            	0.0039	0.1355
Trl            	0.0067	0.3324
Background     	0.9579	49.1809
<
>>dpse
Position: 5323	Nucl: 302	Word_av_length: 0.00	Free Energy: 21.4421
toy            	0.0007	0.3712
Ci_cons        	0.0025	0.8786
brk            	0.0003	0.1243
dl             	0.0018	0.2545
Mad            	0.0050	1.6036
Cf2-II         	0.0036	2.5786
Eip74EF        	0.0065	1.6542
exd            	0.0047	0.6267
Med            	0.0039	1.6235
sd             	0.0031	0.7197
Trl            	0.0067	1.3108
Pnt_lit        	0.0003	0.2488
Background     	0.9579	201.4900
<
>>dmel X:2956475..2985408
Position: 3100	Nucl: 1000	Word_av_length: 0.00	Free Energy: 22.7710
bin            	0.0034	2.7097
toy            	0.0012	0.6432
Ci_cons        	0.0012	0.7350
dl             	0.0013	0.9470
Mad            	0.0027	1.4611
Su-H-          	0.0004	0.2782
Cf2-II         	0.0057	2.5212
Eip74EF        	0.0081	5.2321
exd            	0.0015	1.2819
Med            	0.0117	6.8909
sd             	0.0036	2.9219
Trl            	0.0087	6.4608
Antp_group     	0.0008	0.6095
Background     	0.9492	722.7962
<
>>dpse
Position: 4217	Nucl: 17	Word_av_length: 0.00	Free Energy: 22.7710
Med            	0.0117	0.5063
sd             	0.0036	0.1665
Trl            	0.0087	0.1121
Background     	0.9492	10.4391
<
>>dpse
Position: 4332	Nucl: 98	Word_av_length: 0.00	Free Energy: 22.7710
bin            	0.0034	0.8994
Mad            	0.0027	0.7880
Cf2-II         	0.0057	0.3313
Eip74EF        	0.0081	0.2401
Med            	0.0117	1.2672
Trl            	0.0087	1.0926
Antp_group     	0.0008	0.1225
Background     	0.9492	55.7316
<
>>dpse
Position: 4481	Nucl: 626	Word_av_length: 0.00	Free Energy: 22.7710
bin            	0.0034	1.5036
toy            	0.0012	0.6032
Ci_cons        	0.0012	0.6931
dl             	0.0013	0.9453
Mad            	0.0027	0.9010
Su-H-          	0.0004	0.2132
Cf2-II         	0.0057	1.6074
Eip74EF        	0.0081	4.7243
exd            	0.0015	0.8363
Med            	0.0117	3.2023
sd             	0.0036	1.4578
Trl            	0.0087	3.7590
Antp_group     	0.0008	0.5951
Background     	0.9492	442.7279
<
>>dpse
Position: 5140	Nucl: 16	Word_av_length: 0.00	Free Energy: 22.7710
Cf2-II         	0.0057	0.1925
Med            	0.0117	0.2206
Background     	0.9492	12.1726
<
>>dpse
Position: 5173	Nucl: 63	Word_av_length: 0.00	Free Energy: 22.7710
bin            	0.0034	0.1741
Cf2-II         	0.0057	0.1154
Eip74EF        	0.0081	0.7827
Med            	0.0117	0.3700
Trl            	0.0087	0.3843
Background     	0.9492	45.7627
<
>>dpse
Position: 5323	Nucl: 302	Word_av_length: 0.00	Free Energy: 22.7710
bin            	0.0034	0.2489
toy            	0.0012	0.5005
Ci_cons        	0.0012	0.4026
dl             	0.0013	0.1638
Mad            	0.0027	0.7289
Cf2-II         	0.0057	3.2233
Eip74EF        	0.0081	1.8895
exd            	0.0015	0.1998
Med            	0.0117	4.1088
sd             	0.0036	0.8223
Trl            	0.0087	1.4697
Pnt_lit        	0.0002	0.1405
Background     	0.9492	187.8492
<
>>dpse
Position: 5635	Nucl: 109	Word_av_length: 0.00	Free Energy: 22.7710
toy            	0.0012	0.1178
Mad            	0.0027	0.4565
Cf2-II         	0.0057	1.2082
Eip74EF        	0.0081	0.1455
Med            	0.0117	2.5359
sd             	0.0036	0.3654
Trl            	0.0087	0.8147
Background     	0.9492	65.3715
<
>>dmel X:2956475..2985408
Position: 3200	Nucl: 1000	Word_av_length: 0.00	Free Energy: 19.4587
bin            	0.0016	1.3170
toy            	0.0008	0.4471
Ci_cons        	0.0005	0.2052
dl             	0.0009	0.6788
Mad            	0.0035	2.0312
Cf2-II         	0.0041	1.6060
Eip74EF        	0.0069	4.4820
Med            	0.0074	4.8706
sd             	0.0022	2.0511
Trl            	0.0087	7.0059
Pnt_lit        	0.0008	0.3034
Antp_group     	0.0008	0.5750
Background     	0.9616	782.1170
<
>>dpse
Position: 4332	Nucl: 98	Word_av_length: 0.00	Free Energy: 19.4587
bin            	0.0016	0.5816
Mad            	0.0035	1.0927
Cf2-II         	0.0041	0.2813
Eip74EF        	0.0069	0.2182
Med            	0.0074	0.8709
Trl            	0.0087	1.0965
Antp_group     	0.0008	0.1372
Background     	0.9616	60.6819
<
>>dpse
Position: 4481	Nucl: 626	Word_av_length: 0.00	Free Energy: 19.4587
bin            	0.0016	0.7774
toy            	0.0008	0.4387
Ci_cons        	0.0005	0.3666
dl             	0.0009	0.7554
Mad            	0.0035	1.1636
Cf2-II         	0.0041	1.2910
Eip74EF        	0.0069	4.2926
Med            	0.0074	2.2574
sd             	0.0022	1.0052
Trl            	0.0087	3.9700
Pnt_lit        	0.0008	0.2608
Antp_group     	0.0008	0.5973
Background     	0.9616	474.8792
<
>>dpse
Position: 5140	Nucl: 16	Word_av_length: 0.00	Free Energy: 19.4587
Cf2-II         	0.0041	0.1457
Med            	0.0074	0.1513
Background     	0.9616	12.8181
<
>>dpse
Position: 5173	Nucl: 63	Word_av_length: 0.00	Free Energy: 19.4587
Eip74EF        	0.0069	0.6463
Med            	0.0074	0.2331
Trl            	0.0087	0.3859
Pnt_lit        	0.0008	0.1287
Background     	0.9616	48.6501
<
>>dpse
Position: 5323	Nucl: 302	Word_av_length: 0.00	Free Energy: 19.4587
bin            	0.0016	0.1273
toy            	0.0008	0.4023
Ci_cons        	0.0005	0.1893
dl             	0.0009	0.1244
Mad            	0.0035	1.0940
Cf2-II         	0.0041	2.7570
Eip74EF        	0.0069	1.6877
Med            	0.0074	3.0173
sd             	0.0022	0.5409
Trl            	0.0087	1.5403
Pnt_lit        	0.0008	0.4929
Background     	0.9616	203.1858
<
>>dpse
Position: 5635	Nucl: 209	Word_av_length: 0.00	Free Energy: 19.4587
toy            	0.0008	0.1049
Mad            	0.0035	0.8504
Cf2-II         	0.0041	1.1983
Eip74EF        	0.0069	1.0515
Med            	0.0074	1.9819
sd             	0.0022	0.3158
Trl            	0.0087	1.6032
Pnt_lit        	0.0008	0.1207
Background     	0.9616	149.6660
<
>>dmel X:2956475..2985408
Position: 3300	Nucl: 1000	Word_av_length: 0.00	Free Energy: 20.5742
toy            	0.0008	0.4333
Ci_cons        	0.0005	0.1925
dl             	0.0006	0.3179
Mad            	0.0007	0.4424
Su-H-          	0.0012	0.8002
Cf2-II         	0.0050	1.9732
Eip74EF        	0.0078	5.2316
Med            	0.0115	7.2712
sd             	0.0025	2.1934
Trl            	0.0088	6.9381
Pnt_lit        	0.0019	0.9792
Antp_group     	0.0005	0.4631
Background     	0.9583	772.1816
<
>>dpse
Position: 4481	Nucl: 626	Word_av_length: 0.00	Free Energy: 20.5742
toy            	0.0008	0.4275
Ci_cons        	0.0005	0.3250
dl             	0.0006	0.5231
Mad            	0.0007	0.3380
Su-H-          	0.0012	0.6296
Cf2-II         	0.0050	1.4841
Eip74EF        	0.0078	4.7625
Med            	0.0115	3.4111
sd             	0.0025	1.1474
Trl            	0.0088	3.9495
Pnt_lit        	0.0019	0.5533
Antp_group     	0.0005	0.4523
Background     	0.9583	471.2346
<
>>dpse
Position: 5140	Nucl: 16	Word_av_length: 0.00	Free Energy: 20.5742
Cf2-II         	0.0050	0.1643
Med            	0.0115	0.2126
Pnt_lit        	0.0019	0.1022
Background     	0.9583	12.2478
<
>>dpse
Position: 5173	Nucl: 63	Word_av_length: 0.00	Free Energy: 20.5742
Eip74EF        	0.0078	0.6853
Med            	0.0115	0.3043
Trl            	0.0088	0.3801
Pnt_lit        	0.0019	0.2385
Background     	0.9583	47.5085
<
>>dpse
Position: 5323	Nucl: 302	Word_av_length: 0.00	Free Energy: 20.5742
toy            	0.0008	0.3697
Ci_cons        	0.0005	0.1709
Mad            	0.0007	0.2073
Su-H-          	0.0012	0.2675
Cf2-II         	0.0050	3.0554
Eip74EF        	0.0078	1.7866
Med            	0.0115	4.2297
sd             	0.0025	0.5617
Trl            	0.0088	1.5098
Pnt_lit        	0.0019	0.8647
Background     	0.9583	195.2384
<
>>dpse
Position: 5635	Nucl: 337	Word_av_length: 0.00	Free Energy: 20.5742
toy            	0.0008	0.1059
Ci_cons        	0.0005	0.1489
Mad            	0.0007	0.2238
Su-H-          	0.0012	0.3287
Cf2-II         	0.0050	2.1549
Eip74EF        	0.0078	1.4877
Med            	0.0115	5.2650
sd             	0.0025	0.6185
Trl            	0.0088	3.0118
Pnt_lit        	0.0019	0.6002
Background     	0.9583	225.9620
<
>>dmel X:2956475..2985408
Position: 3400	Nucl: 1000	Word_av_length: 0.00	Free Energy: 27.8455
byn            	0.0003	0.2868
toy            	0.0022	1.3085
Su-H-          	0.0033	2.1622
Cf2-II         	0.0119	4.6242
Eip74EF        	0.0039	2.9092
Med            	0.0090	5.1906
Trl            	0.0112	7.8644
Pnt_lit        	0.0072	3.8022
Antp_group     	0.0013	0.8684
Background     	0.9497	747.9727
<
>>dpse
Position: 4973	Nucl: 134	Word_av_length: 0.00	Free Energy: 27.8455
toy            	0.0022	0.6037
Su-H-          	0.0033	0.3471
Cf2-II         	0.0119	1.0986
Eip74EF        	0.0039	0.3871
Med            	0.0090	0.2781
Trl            	0.0112	1.4381
Pnt_lit        	0.0072	0.2727
Antp_group     	0.0013	0.5256
Background     	0.9497	88.9561
<
>>dpse
Position: 5140	Nucl: 16	Word_av_length: 0.00	Free Energy: 27.8455
Cf2-II         	0.0119	0.3144
Med            	0.0090	0.1267
Pnt_lit        	0.0072	0.3014
Background     	0.9497	10.5410
<
>>dpse
Position: 5173	Nucl: 63	Word_av_length: 0.00	Free Energy: 27.8455
Su-H-          	0.0033	0.1996
Cf2-II         	0.0119	0.1509
Eip74EF        	0.0039	0.3245
Med            	0.0090	0.1591
Trl            	0.0112	0.5110
Pnt_lit        	0.0072	0.5906
Background     	0.9497	46.6060
<
>>dpse
Position: 5323	Nucl: 302	Word_av_length: 0.00	Free Energy: 27.8455
toy            	0.0022	0.7750
Su-H-          	0.0033	0.6643
Cf2-II         	0.0119	5.4445
Eip74EF        	0.0039	0.8747
Med            	0.0090	2.8020
Trl            	0.0112	1.7644
Pnt_lit        	0.0072	2.0875
Background     	0.9497	179.5275
<
>>dpse
Position: 5635	Nucl: 337	Word_av_length: 0.00	Free Energy: 27.8455
toy            	0.0022	0.2514
Su-H-          	0.0033	0.7911
Cf2-II         	0.0119	4.2370
Eip74EF        	0.0039	0.8163
Med            	0.0090	3.7402
Trl            	0.0112	3.2999
Pnt_lit        	0.0072	1.8496
Background     	0.9497	214.5280
<
>>dpse
Position: 5987	Nucl: 97	Word_av_length: 0.00	Free Energy: 27.8455
Su-H-          	0.0033	0.3842
Cf2-II         	0.0119	0.9562
Eip74EF        	0.0039	0.1426
Med            	0.0090	0.5140
Trl            	0.0112	0.9252
Pnt_lit        	0.0072	1.3487
Antp_group     	0.0013	0.3448
Background     	0.9497	56.5003
<
>>dmel X:2956475..2985408
Position: 3500	Nucl: 1000	Word_av_length: 0.00	Free Energy: 27.2969
byn            	0.0004	0.4331
toy            	0.0006	0.3899
Su-H-          	0.0021	1.4005
Cf2-II         	0.0097	3.7801
Eip74EF        	0.0054	4.1735
Med            	0.0093	5.2565
sd             	0.0001	0.1219
Trl            	0.0114	8.4907
Pnt_lit        	0.0089	4.1848
Background     	0.9520	756.3775
<
>>dpse
Position: 5073	Nucl: 34	Word_av_length: 0.00	Free Energy: 27.2969
Cf2-II         	0.0097	0.1651
Med            	0.0093	0.1317
Trl            	0.0114	0.6891
Pnt_lit        	0.0089	0.1513
Background     	0.9520	24.5427
<
>>dpse
Position: 5140	Nucl: 16	Word_av_length: 0.00	Free Energy: 27.2969
Cf2-II         	0.0097	0.2558
Med            	0.0093	0.1303
Pnt_lit        	0.0089	0.3649
Background     	0.9520	10.5563
<
>>dpse
Position: 5173	Nucl: 63	Word_av_length: 0.00	Free Energy: 27.2969
Su-H-          	0.0021	0.1221
Cf2-II         	0.0097	0.1117
Eip74EF        	0.0054	0.4230
Med            	0.0093	0.1520
Trl            	0.0114	0.4975
Pnt_lit        	0.0089	0.6476
Background     	0.9520	46.3289
<
>>dpse
Position: 5323	Nucl: 302	Word_av_length: 0.00	Free Energy: 27.2969
byn            	0.0004	0.1003
toy            	0.0006	0.3448
Su-H-          	0.0021	0.4385
Cf2-II         	0.0097	4.8444
Eip74EF        	0.0054	1.2302
Med            	0.0093	3.0207
Trl            	0.0114	1.7581
Pnt_lit        	0.0089	2.3926
Background     	0.9520	184.0598
<
>>dpse
Position: 5635	Nucl: 337	Word_av_length: 0.00	Free Energy: 27.2969
Su-H-          	0.0021	0.5093
Cf2-II         	0.0097	3.5932
Eip74EF        	0.0054	1.0749
Med            	0.0093	3.9044
Trl            	0.0114	3.3545
Pnt_lit        	0.0089	2.2409
Background     	0.9520	216.1017
<
>>dpse
Position: 5987	Nucl: 197	Word_av_length: 0.00	Free Energy: 27.2969
Su-H-          	0.0021	0.4145
Cf2-II         	0.0097	1.1786
Eip74EF        	0.0054	0.8259
Med            	0.0093	0.7839
Trl            	0.0114	1.6134
Pnt_lit        	0.0089	2.7496
Background     	0.9520	131.0260
<
>>dmel X:2956475..2985408
Position: 3600	Nucl: 1000	Word_av_length: 0.00	Free Energy: 26.5806
toy            	0.0006	0.3813
Su-H-          	0.0037	2.3090
Cf2-II         	0.0099	4.2041
Eip74EF        	0.0072	5.0952
Med            	0.0088	5.0828
sd             	0.0022	1.5860
Trl            	0.0092	6.8589
Pnt_lit        	0.0092	4.3581
Background     	0.9493	748.4489
<
>>dpse
Position: 5173	Nucl: 63	Word_av_length: 0.00	Free Energy: 26.5806
Su-H-          	0.0037	0.2111
Cf2-II         	0.0099	0.1106
Eip74EF        	0.0072	0.5434
Med            	0.0088	0.1416
Trl            	0.0092	0.4025
Pnt_lit        	0.0092	0.6483
Background     	0.9493	45.4153
<
>>dpse
Position: 5323	Nucl: 302	Word_av_length: 0.00	Free Energy: 26.5806
toy            	0.0006	0.3067
Su-H-          	0.0037	0.7472
Cf2-II         	0.0099	4.9230
Eip74EF        	0.0072	1.5707
Med            	0.0088	2.8524
sd             	0.0022	0.4316
Trl            	0.0092	1.4889
Pnt_lit        	0.0092	2.4268
Background     	0.9493	180.5363
<
>>dpse
Position: 5635	Nucl: 337	Word_av_length: 0.00	Free Energy: 26.5806
Su-H-          	0.0037	0.8920
Cf2-II         	0.0099	3.6637
Eip74EF        	0.0072	1.3543
Med            	0.0088	3.7201
sd             	0.0022	0.4676
Trl            	0.0092	2.9934
Pnt_lit        	0.0092	2.2487
Background     	0.9493	212.4981
<
>>dpse
Position: 5987	Nucl: 297	Word_av_length: 0.00	Free Energy: 26.5806
Su-H-          	0.0037	1.2540
Cf2-II         	0.0099	1.5734
Eip74EF        	0.0072	1.9011
Med            	0.0088	0.9911
sd             	0.0022	0.6514
Trl            	0.0092	1.6372
Pnt_lit        	0.0092	3.7447
Background     	0.9493	197.8521
<
>>dmel X:2956475..2985408
Position: 3700	Nucl: 1000	Word_av_length: 0.00	Free Energy: 26.6638
toy            	0.0009	0.6016
Su-H-          	0.0077	4.5674
Cf2-II         	0.0130	5.3777
Eip74EF        	0.0071	5.3020
Med            	0.0088	5.1375
sd             	0.0020	1.2892
Trl            	0.0089	6.6947
Pnt_lit        	0.0073	3.6057
Background     	0.9441	727.6928
<
>>dpse
Position: 5323	Nucl: 302	Word_av_length: 0.00	Free Energy: 26.6638
toy            	0.0009	0.4272
Su-H-          	0.0077	1.4201
Cf2-II         	0.0130	5.6569
Eip74EF        	0.0071	1.5002
Med            	0.0088	2.6780
sd             	0.0020	0.3870
Trl            	0.0089	1.4405
Pnt_lit        	0.0073	2.0399
Background     	0.9441	173.9457
<
>>dpse
Position: 5635	Nucl: 337	Word_av_length: 0.00	Free Energy: 26.6638
toy            	0.0009	0.1068
Su-H-          	0.0077	1.7475
Cf2-II         	0.0130	4.4835
Eip74EF        	0.0071	1.3323
Med            	0.0088	3.5979
sd             	0.0020	0.4271
Trl            	0.0089	2.8759
Pnt_lit        	0.0073	1.7431
Background     	0.9441	206.0256
<
>>dpse
Position: 5987	Nucl: 397	Word_av_length: 0.00	Free Energy: 26.6638
toy            	0.0009	0.1965
Su-H-          	0.0077	3.4756
Cf2-II         	0.0130	3.3679
Eip74EF        	0.0071	2.1290
Med            	0.0088	1.4119
sd             	0.0020	0.8253
Trl            	0.0089	1.8313
Pnt_lit        	0.0073	3.2165
Background     	0.9441	262.0703
<
>>dmel X:2956475..2985408
Position: 3800	Nucl: 1000	Word_av_length: 0.00	Free Energy: 14.2090
toy            	0.0010	0.7043
Su-H-          	0.0106	6.7650
Cf2-II         	0.0003	0.1321
Eip74EF        	0.0044	3.5877
Med            	0.0033	2.1851
Trl            	0.0055	4.2426
Pnt_lit        	0.0086	4.6115
Background     	0.9655	810.2092
<
>>dpse
Position: 5444	Nucl: 181	Word_av_length: 0.00	Free Energy: 14.2090
toy            	0.0010	0.4389
Su-H-          	0.0106	1.8275
Eip74EF        	0.0044	0.9073
Med            	0.0033	0.3785
Trl            	0.0055	0.4988
Pnt_lit        	0.0086	1.6337
Background     	0.9655	131.3051
<
>>dpse
Position: 5635	Nucl: 337	Word_av_length: 0.00	Free Energy: 14.2090
toy            	0.0010	0.1740
Su-H-          	0.0106	2.9416
Cf2-II         	0.0003	0.1457
Eip74EF        	0.0044	0.9065
Med            	0.0033	2.0262
Trl            	0.0055	2.4899
Pnt_lit        	0.0086	2.8015
Background     	0.9655	242.2093
<
>>dpse
Position: 5987	Nucl: 497	Word_av_length: 0.00	Free Energy: 14.2090
toy            	0.0010	0.2874
Su-H-          	0.0106	5.4532
Eip74EF        	0.0044	1.6608
Med            	0.0033	0.6767
Trl            	0.0055	1.5729
Pnt_lit        	0.0086	4.8329
Bcd_group      	0.0008	1.0975
Background     	0.9655	366.1335
<
>>dmel X:2956475..2985408
Position: 3900	Nucl: 1000	Word_av_length: 0.00	Free Energy: 12.4707
Su-H-          	0.0119	7.7259
Cf2-II         	0.0002	0.1243
Eip74EF        	0.0027	2.3585
Med            	0.0033	2.1896
Trl            	0.0055	4.1293
Pnt_lit        	0.0078	4.1864
Bcd_group      	0.0010	0.1799
Background     	0.9676	829.7660
<
>>dpse
Position: 5544	Nucl: 81	Word_av_length: 0.00	Free Energy: 12.4707
Su-H-          	0.0119	1.0178
Eip74EF        	0.0027	0.2326
Med            	0.0033	0.1464
Trl            	0.0055	0.3722
Pnt_lit        	0.0078	1.2329
Background     	0.9676	56.4859
<
>>dpse
Position: 5635	Nucl: 337	Word_av_length: 0.00	Free Energy: 12.4707
Su-H-          	0.0119	3.3063
Cf2-II         	0.0002	0.1344
Eip74EF        	0.0027	0.5822
Med            	0.0033	2.0744
Trl            	0.0055	2.4833
Pnt_lit        	0.0078	2.5594
Background     	0.9676	247.3958
<
>>dpse
Position: 5987	Nucl: 451	Word_av_length: 0.00	Free Energy: 12.4707
Su-H-          	0.0119	5.8321
Eip74EF        	0.0027	0.9286
Med            	0.0033	0.6696
Trl            	0.0055	1.4500
Pnt_lit        	0.0078	4.0282
Bcd_group      	0.0010	1.2640
Background     	0.9676	334.2257
<
>>dpse
Position: 6462	Nucl: 39	Word_av_length: 0.00	Free Energy: 12.4707
Su-H-          	0.0119	0.5450
Pnt_lit        	0.0078	0.1045
Background     	0.9676	33.3761
<
>>dmel X:2956475..2985408
Position: 4000	Nucl: 1000	Word_av_length: 0.00	Free Energy: 17.4197
E-spl-         	0.0016	0.3274
pan            	0.0010	0.8257
Su-H-          	0.0097	6.2054
Eip74EF        	0.0072	5.7108
Trl            	0.0065	4.2037
Pnt_lit        	0.0093	5.9935
Antp_group     	0.0004	0.3747
Bcd_group      	0.0024	0.6942
NK2_group      	0.0004	0.4901
Background     	0.9614	783.2972
<
>>dpse
Position: 5684	Nucl: 288	Word_av_length: 0.00	Free Energy: 17.4197
E-spl-         	0.0016	0.8535
Su-H-          	0.0097	2.4276
Eip74EF        	0.0072	1.3362
Trl            	0.0065	2.7153
Pnt_lit        	0.0093	2.4615
Bcd_group      	0.0024	0.1200
Background     	0.9614	200.1156
<
>>dpse
Position: 5987	Nucl: 451	Word_av_length: 0.00	Free Energy: 17.4197
E-spl-         	0.0016	0.2394
pan            	0.0010	0.4186
Su-H-          	0.0097	4.5977
Eip74EF        	0.0072	2.2343
Trl            	0.0065	1.5368
Pnt_lit        	0.0093	4.3739
Antp_group     	0.0004	0.1328
Bcd_group      	0.0024	2.1804
Background     	0.9614	314.6611
<
>>dpse
Position: 6462	Nucl: 139	Word_av_length: 0.00	Free Energy: 17.4197
E-spl-         	0.0016	0.8890
pan            	0.0010	0.1381
Su-H-          	0.0097	0.9069
Eip74EF        	0.0072	1.1239
Trl            	0.0065	0.9156
Pnt_lit        	0.0093	0.5530
Bcd_group      	0.0024	0.4865
Background     	0.9614	92.7703
<
>>dmel X:2956475..2985408
Position: 4100	Nucl: 1000	Word_av_length: 0.00	Free Energy: 12.7012
E-spl-         	0.0013	0.6579
Ci_cons        	0.0004	0.1184
pan            	0.0018	1.4812
Su-H-          	0.0031	2.0050
Eip74EF        	0.0046	3.7958
sd             	0.0014	1.0773
Trl            	0.0036	2.2651
Pnt_lit        	0.0089	5.8483
Antp_group     	0.0003	0.3024
Bcd_group      	0.0022	0.6535
NK2_group      	0.0003	0.4256
Background     	0.9719	837.3000
<
>>dpse
Position: 5784	Nucl: 188	Word_av_length: 0.00	Free Energy: 12.7012
E-spl-         	0.0013	0.2633
Ci_cons        	0.0004	0.1295
Su-H-          	0.0031	0.5977
Eip74EF        	0.0046	0.6183
sd             	0.0014	0.1850
Trl            	0.0036	1.1278
Pnt_lit        	0.0089	1.8209
Background     	0.9719	145.2594
<
>>dpse
Position: 5987	Nucl: 451	Word_av_length: 0.00	Free Energy: 12.7012
E-spl-         	0.0013	0.2175
Ci_cons        	0.0004	0.1550
pan            	0.0018	0.7910
Su-H-          	0.0031	1.6160
Eip74EF        	0.0046	1.5848
sd             	0.0014	0.5872
Trl            	0.0036	1.1055
Pnt_lit        	0.0089	4.5507
Antp_group     	0.0003	0.1029
Bcd_group      	0.0022	2.1278
Background     	0.9719	338.0994
<
>>dpse
Position: 6462	Nucl: 239	Word_av_length: 0.00	Free Energy: 12.7012
E-spl-         	0.0013	0.9104
Ci_cons        	0.0004	0.1782
pan            	0.0018	0.3968
Su-H-          	0.0031	0.5480
Eip74EF        	0.0046	1.1146
sd             	0.0014	0.3027
Trl            	0.0036	1.0455
Pnt_lit        	0.0089	1.5720
Bcd_group      	0.0022	0.5723
Background     	0.9719	178.2490
<
>>dmel X:2956475..2985408
Position: 4200	Nucl: 1000	Word_av_length: 0.00	Free Energy: 13.9766
Ci_cons        	0.0008	0.3999
pan            	0.0023	1.7102
Su-H-          	0.0103	6.4274
Eip74EF        	0.0047	3.4808
sd             	0.0042	3.1658
Trl            	0.0033	1.6956
Pnt_lit        	0.0100	6.4982
Antp_group     	0.0010	0.9344
Ap_group       	0.0001	0.1564
Bcd_group      	0.0027	0.8391
Ladybird_group 	0.0008	0.7549
NK2_group      	0.0015	1.6738
Background     	0.9581	770.2732
<
>>dpse
Position: 5884	Nucl: 88	Word_av_length: 0.00	Free Energy: 13.9766
Ci_cons        	0.0008	0.1025
Su-H-          	0.0103	1.2693
Eip74EF        	0.0047	0.1946
sd             	0.0042	0.1106
Trl            	0.0033	0.8267
Pnt_lit        	0.0100	0.7119
Background     	0.9581	62.0134
<
>>dpse
Position: 5987	Nucl: 451	Word_av_length: 0.00	Free Energy: 13.9766
Ci_cons        	0.0008	0.3066
pan            	0.0023	0.8789
Su-H-          	0.0103	4.6341
Eip74EF        	0.0047	1.4534
sd             	0.0042	1.4901
Trl            	0.0033	1.0292
Pnt_lit        	0.0100	4.5349
Antp_group     	0.0010	0.2860
Bcd_group      	0.0027	2.2222
Ladybird_group 	0.0008	0.1748
NK2_group      	0.0015	0.3325
Background     	0.9581	307.3868
<
>>dpse
Position: 6462	Nucl: 108	Word_av_length: 0.00	Free Energy: 13.9766
pan            	0.0023	0.2459
Su-H-          	0.0103	0.8102
Eip74EF        	0.0047	0.8950
sd             	0.0042	0.4267
Trl            	0.0033	0.7220
Pnt_lit        	0.0100	0.2916
Antp_group     	0.0010	0.1116
Bcd_group      	0.0027	0.4983
Background     	0.9581	73.7228
<
>>dpse
Position: 6583	Nucl: 83	Word_av_length: 0.00	Free Energy: 13.9766
Ci_cons        	0.0008	0.2782
pan            	0.0023	0.1459
Su-H-          	0.0103	0.5918
Eip74EF        	0.0047	0.1880
sd             	0.0042	0.4535
Pnt_lit        	0.0100	1.2066
Background     	0.9581	59.6606
<
>>dmel X:2956475..2985408
Position: 4300	Nucl: 1000	Word_av_length: 0.00	Free Energy: 12.1360
Ci_cons        	0.0014	1.0923
dl             	0.0018	1.5794
pan            	0.0025	1.8011
Su-H-          	0.0023	1.4709
Eip74EF        	0.0057	4.1266
sd             	0.0051	3.7025
Trl            	0.0019	1.1126
Pnt_lit        	0.0087	5.2699
Antp_group     	0.0007	0.6008
Ap_group       	0.0003	0.2696
Bcd_group      	0.0034	1.0960
Ladybird_group 	0.0014	1.3201
NK2_group      	0.0030	3.0360
Background     	0.9618	773.5322
<
>>dpse
Position: 5987	Nucl: 451	Word_av_length: 0.00	Free Energy: 12.1360
Ci_cons        	0.0014	0.5210
dl             	0.0018	0.6614
pan            	0.0025	0.9776
Su-H-          	0.0023	1.1308
Eip74EF        	0.0057	1.8698
sd             	0.0051	1.7602
Trl            	0.0019	0.7126
Pnt_lit        	0.0087	4.3166
Antp_group     	0.0007	0.1872
Bcd_group      	0.0034	2.5386
Ladybird_group 	0.0014	0.3108
NK2_group      	0.0030	0.6716
Background     	0.9618	316.4395
<
>>dpse
Position: 6462	Nucl: 108	Word_av_length: 0.00	Free Energy: 12.1360
pan            	0.0025	0.2761
Su-H-          	0.0023	0.1895
Eip74EF        	0.0057	1.0179
sd             	0.0051	0.4833
Trl            	0.0019	0.5919
Pnt_lit        	0.0087	0.2692
Bcd_group      	0.0034	0.5841
Ladybird_group 	0.0014	0.1534
Background     	0.9618	75.6287
<
>>dpse
Position: 6583	Nucl: 66	Word_av_length: 0.00	Free Energy: 12.1360
Ci_cons        	0.0014	0.1435
Eip74EF        	0.0057	0.2069
sd             	0.0051	0.4757
Pnt_lit        	0.0087	1.1529
Background     	0.9618	48.6389
<
>>dmel X:2956475..2985408
Position: 4400	Nucl: 1000	Word_av_length: 0.00	Free Energy: 15.3716
Ci_cons        	0.0071	5.1844
dl             	0.0014	1.1567
pan            	0.0018	1.2524
Su-H-          	0.0010	0.6479
Eip74EF        	0.0058	4.0745
exd            	0.0002	0.1598
sd             	0.0064	4.7155
Trl            	0.0028	1.8113
Pnt_lit        	0.0056	3.3558
Antp_group     	0.0006	0.5128
Bcd_group      	0.0036	1.1512
Ladybird_group 	0.0020	1.8573
NK2_group      	0.0018	1.7579
Background     	0.9599	762.5479
<
>>dpse
Position: 6001	Nucl: 437	Word_av_length: 0.00	Free Energy: 15.3716
Ci_cons        	0.0071	1.9681
dl             	0.0014	0.5157
pan            	0.0018	0.7284
Su-H-          	0.0010	0.4967
Eip74EF        	0.0058	1.8817
sd             	0.0064	2.0860
Trl            	0.0028	0.9371
Pnt_lit        	0.0056	2.7066
Antp_group     	0.0006	0.1545
Bcd_group      	0.0036	2.6855
Ladybird_group 	0.0020	0.4203
NK2_group      	0.0018	0.4587
Background     	0.9599	306.9779
<
>>dpse
Position: 6462	Nucl: 108	Word_av_length: 0.00	Free Energy: 15.3716
Ci_cons        	0.0071	0.2747
pan            	0.0018	0.2022
Eip74EF        	0.0058	1.0302
sd             	0.0064	0.5779
Trl            	0.0028	0.6903
Pnt_lit        	0.0056	0.1624
Bcd_group      	0.0036	0.6038
Ladybird_group 	0.0020	0.1797
Background     	0.9599	74.2597
<
>>dpse
Position: 6583	Nucl: 66	Word_av_length: 0.00	Free Energy: 15.3716
Ci_cons        	0.0071	0.6134
Eip74EF        	0.0058	0.2095
sd             	0.0064	0.5589
Pnt_lit        	0.0056	0.8020
Background     	0.9599	47.3589
<
>>dpse
Position: 6691	Nucl: 16	Word_av_length: 0.00	Free Energy: 15.3716
Ci_cons        	0.0071	0.8536
Background     	0.9599	7.9182
<
>>dmel X:2956475..2985408
Position: 4500	Nucl: 1000	Word_av_length: 0.00	Free Energy: 16.9768
Ci_cons        	0.0078	5.6356
dl             	0.0015	1.2664
pan            	0.0004	0.2746
Su-H-          	0.0003	0.1872
Eip74EF        	0.0033	2.0639
sd             	0.0082	6.0780
Trl            	0.0014	0.9722
Pnt_lit        	0.0044	3.0332
Antp_group     	0.0002	0.2248
Ap_group       	0.0005	0.5514
Bcd_group      	0.0048	2.4463
Ladybird_group 	0.0014	1.4564
NK2_group      	0.0028	2.5858
Background     	0.9629	770.6467
<
>>dpse
Position: 6101	Nucl: 337	Word_av_length: 0.00	Free Energy: 16.9768
Ci_cons        	0.0078	1.7852
dl             	0.0015	0.5051
pan            	0.0004	0.1181
Su-H-          	0.0003	0.1086
Eip74EF        	0.0033	0.9163
sd             	0.0082	2.3144
Trl            	0.0014	0.2197
Pnt_lit        	0.0044	1.3863
Bcd_group      	0.0048	2.5072
Ladybird_group 	0.0014	0.1284
NK2_group      	0.0028	0.6782
Background     	0.9629	245.6682
<
>>dpse
Position: 6462	Nucl: 108	Word_av_length: 0.00	Free Energy: 16.9768
Ci_cons        	0.0078	0.3337
Eip74EF        	0.0033	0.7717
sd             	0.0082	0.7387
Trl            	0.0014	0.5122
Pnt_lit        	0.0044	0.1553
Bcd_group      	0.0048	0.7172
Ladybird_group 	0.0014	0.1294
Background     	0.9629	77.7697
<
>>dpse
Position: 6583	Nucl: 66	Word_av_length: 0.00	Free Energy: 16.9768
Ci_cons        	0.0078	0.6961
Eip74EF        	0.0033	0.1263
sd             	0.0082	0.6608
Pnt_lit        	0.0044	0.6722
Background     	0.9629	48.3167
<
>>dpse
Position: 6691	Nucl: 16	Word_av_length: 0.00	Free Energy: 16.9768
Ci_cons        	0.0078	0.8723
Background     	0.9629	7.8615
<
>>dmel X:2956475..2985408
Position: 4600	Nucl: 1000	Word_av_length: 0.00	Free Energy: 26.6138
Ci_cons        	0.0092	6.4713
dl             	0.0035	2.8027
Eip74EF        	0.0024	1.4830
sd             	0.0122	8.7301
Trl            	0.0067	3.8849
Pnt_lit        	0.0036	2.7174
Antp_group     	0.0002	0.1722
Ap_group       	0.0005	0.5261
Bcd_group      	0.0049	2.5928
Ladybird_group 	0.0019	1.7920
NK2_group      	0.0020	1.9610
Background     	0.9524	722.3912
<
>>dpse
Position: 6201	Nucl: 237	Word_av_length: 0.00	Free Energy: 26.6138
Ci_cons        	0.0092	1.5269
dl             	0.0035	0.7468
Eip74EF        	0.0024	0.3733
sd             	0.0122	2.8674
Trl            	0.0067	0.4140
Pnt_lit        	0.0036	0.5566
Bcd_group      	0.0049	1.9282
Ladybird_group 	0.0019	0.1293
NK2_group      	0.0020	0.2200
Background     	0.9524	165.6854
<
>>dpse
Position: 6462	Nucl: 108	Word_av_length: 0.00	Free Energy: 26.6138
Ci_cons        	0.0092	0.3612
Eip74EF        	0.0024	0.6528
sd             	0.0122	0.9626
Trl            	0.0067	0.9140
Pnt_lit        	0.0036	0.1173
Bcd_group      	0.0049	0.7144
Ladybird_group 	0.0019	0.1378
Background     	0.9524	74.0078
<
>>dpse
Position: 6583	Nucl: 66	Word_av_length: 0.00	Free Energy: 26.6138
Ci_cons        	0.0092	0.7738
sd             	0.0122	0.8498
Pnt_lit        	0.0036	0.5865
Background     	0.9524	46.8996
<
>>dpse
Position: 6691	Nucl: 16	Word_av_length: 0.00	Free Energy: 26.6138
Ci_cons        	0.0092	0.8897
Background     	0.9524	7.7112
<
>>dpse
Position: 6911	Nucl: 63	Word_av_length: 0.00	Free Energy: 26.6138
Ci_cons        	0.0092	0.2108
dl             	0.0035	0.2443
Trl            	0.0067	2.1563
Bcd_group      	0.0049	0.1721
Background     	0.9524	37.4015
<
>>dmel X:2956475..2985408
Position: 4700	Nucl: 1000	Word_av_length: 0.00	Free Energy: 26.5171
Ci_cons        	0.0083	6.3976
dmef_lit       	0.0008	0.7580
dl             	0.0064	4.0891
pan            	0.0005	0.3459
Su-H-          	0.0029	2.0549
Eip74EF        	0.0015	0.7978
prd            	0.0002	0.1920
sd             	0.0080	6.4232
Trl            	0.0058	2.9164
Pnt_lit        	0.0022	1.8040
Antp_group     	0.0003	0.2647
Ap_group       	0.0008	0.7950
Bcd_group      	0.0072	3.4537
Ladybird_group 	0.0016	1.4868
NK2_group      	0.0016	1.5701
Background     	0.9519	719.8297
<
>>dpse
Position: 6301	Nucl: 137	Word_av_length: 0.00	Free Energy: 26.5171
Ci_cons        	0.0083	0.3889
dl             	0.0064	0.8120
Su-H-          	0.0029	0.3753
sd             	0.0080	0.6970
Trl            	0.0058	0.1986
Bcd_group      	0.0072	1.9976
NK2_group      	0.0016	0.1733
Background     	0.9519	93.8217
<
>>dpse
Position: 6462	Nucl: 108	Word_av_length: 0.00	Free Energy: 26.5171
Ci_cons        	0.0083	0.3092
dl             	0.0064	0.1366
Su-H-          	0.0029	0.2206
Eip74EF        	0.0015	0.4871
sd             	0.0080	0.7011
Trl            	0.0058	0.8788
Bcd_group      	0.0072	0.8305
Ladybird_group 	0.0016	0.1414
Background     	0.9519	74.4007
<
>>dpse
Position: 6583	Nucl: 66	Word_av_length: 0.00	Free Energy: 26.5171
Ci_cons        	0.0083	0.7390
Su-H-          	0.0029	0.1312
sd             	0.0080	0.6826
Pnt_lit        	0.0022	0.4107
Background     	0.9519	48.7996
<
>>dpse
Position: 6691	Nucl: 16	Word_av_length: 0.00	Free Energy: 26.5171
Ci_cons        	0.0083	0.8665
Background     	0.9519	7.8154
<
>>dpse
Position: 6911	Nucl: 63	Word_av_length: 0.00	Free Energy: 26.5171
Ci_cons        	0.0083	0.1834
dl             	0.0064	0.4042
Trl            	0.0058	2.0495
Bcd_group      	0.0072	0.2206
Background     	0.9519	36.7538
<
>>dpse
Position: 6989	Nucl: 95	Word_av_length: 0.00	Free Energy: 26.5171
Ci_cons        	0.0083	0.1770
dl             	0.0064	1.4737
Su-H-          	0.0029	0.2246
Eip74EF        	0.0015	0.1533
sd             	0.0080	0.2302
Trl            	0.0058	0.2417
Bcd_group      	0.0072	1.3135
Background     	0.9519	62.9314
<
>>dmel X:2956475..2985408
Position: 4800	Nucl: 1000	Word_av_length: 0.00	Free Energy: 27.8730
Ci_cons        	0.0091	6.6178
dmef_lit       	0.0006	0.6435
dl             	0.0071	5.3902
pan            	0.0002	0.1794
Su-H-          	0.0027	1.9790
Eip74EF        	0.0027	1.3460
prd            	0.0018	1.2455
sd             	0.0111	8.5791
Trl            	0.0071	3.0814
Pnt_lit        	0.0041	2.4924
Abd-B_group    	0.0002	0.1445
Antp_group     	0.0008	0.7761
Ap_group       	0.0012	1.0939
Bcd_group      	0.0057	2.8580
Ladybird_group 	0.0001	0.1033
Background     	0.9452	697.8560
<
>>dpse
Position: 6401	Nucl: 37	Word_av_length: 0.00	Free Energy: 27.8730
Ci_cons        	0.0091	0.1811
Pnt_lit        	0.0041	0.1934
Bcd_group      	0.0057	1.0248
Background     	0.9452	22.4944
<
>>dpse
Position: 6462	Nucl: 108	Word_av_length: 0.00	Free Energy: 27.8730
Ci_cons        	0.0091	0.3351
dl             	0.0071	0.1522
Su-H-          	0.0027	0.2033
Eip74EF        	0.0027	0.6952
prd            	0.0018	0.1986
sd             	0.0111	0.8980
Trl            	0.0071	0.9153
Pnt_lit        	0.0041	0.1253
Bcd_group      	0.0057	0.7321
Background     	0.9452	70.3887
<
>>dpse
Position: 6583	Nucl: 66	Word_av_length: 0.00	Free Energy: 27.8730
Ci_cons        	0.0091	0.7418
Su-H-          	0.0027	0.1159
Eip74EF        	0.0027	0.1031
sd             	0.0111	0.8277
Pnt_lit        	0.0041	0.6336
Background     	0.9452	45.6916
<
>>dpse
Position: 6691	Nucl: 16	Word_av_length: 0.00	Free Energy: 27.8730
Ci_cons        	0.0091	0.8782
Background     	0.9452	7.7199
<
>>dpse
Position: 6911	Nucl: 63	Word_av_length: 0.00	Free Energy: 27.8730
Ci_cons        	0.0091	0.1984
dl             	0.0071	0.4445
Trl            	0.0071	2.1335
Bcd_group      	0.0057	0.1776
Background     	0.9452	35.3775
<
>>dpse
Position: 6989	Nucl: 168	Word_av_length: 0.00	Free Energy: 27.8730
Ci_cons        	0.0091	0.5041
dl             	0.0071	1.5132
Su-H-          	0.0027	0.2980
Eip74EF        	0.0027	0.6143
prd            	0.0018	0.1203
sd             	0.0111	0.9522
Trl            	0.0071	1.0719
Pnt_lit        	0.0041	0.8224
Bcd_group      	0.0057	1.2708
Background     	0.9452	107.7456
<
>>dpse
Position: 7174	Nucl: 38	Word_av_length: 0.00	Free Energy: 27.8730
Ci_cons        	0.0091	0.2819
Su-H-          	0.0027	0.1378
prd            	0.0018	0.2921
sd             	0.0111	0.5160
Trl            	0.0071	0.2297
Background     	0.9452	24.6441
<
>>dmel X:2956475..2985408
Position: 4900	Nucl: 1000	Word_av_length: 0.00	Free Energy: 34.0330
Ci_cons        	0.0080	6.3153
dmef_lit       	0.0006	0.6902
dl             	0.0083	5.9854
pan            	0.0002	0.1529
Su-H-          	0.0120	8.0777
Eip74EF        	0.0021	0.8917
exd            	0.0007	0.4960
prd            	0.0007	0.4902
sd             	0.0202	14.9228
Trl            	0.0052	1.6666
Pnt_lit        	0.0038	2.3439
Ap_group       	0.0009	0.9937
Bcd_group      	0.0044	2.2767
Background     	0.9327	656.8063
<
>>dpse
Position: 6366	Nucl: 204	Word_av_length: 0.00	Free Energy: 34.0330
Ci_cons        	0.0080	0.3541
dl             	0.0083	0.3110
Su-H-          	0.0120	1.6252
Eip74EF        	0.0021	0.7341
prd            	0.0007	0.1075
sd             	0.0202	2.3234
Trl            	0.0052	1.0659
Pnt_lit        	0.0038	0.2511
Bcd_group      	0.0044	1.5748
Background     	0.9327	136.3388
<
>>dpse
Position: 6583	Nucl: 66	Word_av_length: 0.00	Free Energy: 34.0330
Ci_cons        	0.0080	0.6820
Su-H-          	0.0120	0.4981
sd             	0.0202	1.1229
Pnt_lit        	0.0038	0.5768
Background     	0.9327	42.5291
<
>>dpse
Position: 6691	Nucl: 16	Word_av_length: 0.00	Free Energy: 34.0330
Ci_cons        	0.0080	0.8364
Background     	0.9327	7.7332
<
>>dpse
Position: 6911	Nucl: 63	Word_av_length: 0.00	Free Energy: 34.0330
Ci_cons        	0.0080	0.1912
dl             	0.0083	0.5260
Su-H-          	0.0120	0.4069
Trl            	0.0052	1.9770
Bcd_group      	0.0044	0.1428
Background     	0.9327	34.5386
<
>>dpse
Position: 6989	Nucl: 168	Word_av_length: 0.00	Free Energy: 34.0330
Ci_cons        	0.0080	0.4377
dl             	0.0083	1.5061
Su-H-          	0.0120	1.2975
Eip74EF        	0.0021	0.4949
exd            	0.0007	0.1282
sd             	0.0202	1.4546
Trl            	0.0052	0.8557
Pnt_lit        	0.0038	0.7952
Bcd_group      	0.0044	1.0767
Background     	0.9327	104.0751
<
>>dpse
Position: 7174	Nucl: 279	Word_av_length: 0.00	Free Energy: 34.0330
Ci_cons        	0.0080	1.1772
dl             	0.0083	1.9208
Su-H-          	0.0120	3.0247
Eip74EF        	0.0021	0.3391
exd            	0.0007	0.1658
prd            	0.0007	0.1803
sd             	0.0202	5.1266
Trl            	0.0052	0.7884
Pnt_lit        	0.0038	0.6599
Bcd_group      	0.0044	0.4215
Background     	0.9327	177.0759
<
>>dmel X:2956475..2985408
Position: 5000	Nucl: 1000	Word_av_length: 0.00	Free Energy: 36.6650
Ci_cons        	0.0074	5.5707
dmef_lit       	0.0005	0.6728
dl             	0.0084	5.0107
Su-H-          	0.0152	10.0445
twi            	0.0004	0.4861
Cf2-II         	0.0012	0.8034
Eip74EF        	0.0020	0.8066
sd             	0.0205	15.3645
Trl            	0.0078	3.2054
Pnt_lit        	0.0003	0.1254
Ap_group       	0.0008	0.8451
Bcd_group      	0.0023	1.4282
NK2_group      	0.0014	1.5906
Background     	0.9316	655.6148
<
>>dpse
Position: 6466	Nucl: 104	Word_av_length: 0.00	Free Energy: 36.6650
Ci_cons        	0.0074	0.2735
dl             	0.0084	0.1777
Su-H-          	0.0152	1.1300
Eip74EF        	0.0020	0.6037
sd             	0.0205	1.3939
Trl            	0.0078	0.9095
Bcd_group      	0.0023	0.4041
Background     	0.9316	65.4111
<
>>dpse
Position: 6583	Nucl: 66	Word_av_length: 0.00	Free Energy: 36.6650
Ci_cons        	0.0074	0.7250
Su-H-          	0.0152	0.6928
Cf2-II         	0.0012	0.1431
sd             	0.0205	1.1727
Trl            	0.0078	0.1154
Background     	0.9316	43.8939
<
>>dpse
Position: 6691	Nucl: 16	Word_av_length: 0.00	Free Energy: 36.6650
Ci_cons        	0.0074	0.8181
Background     	0.9316	7.8019
<
>>dpse
Position: 6911	Nucl: 63	Word_av_length: 0.00	Free Energy: 36.6650
Ci_cons        	0.0074	0.1712
dl             	0.0084	0.5129
Su-H-          	0.0152	0.4919
Trl            	0.0078	2.1873
Background     	0.9316	33.4563
<
>>dpse
Position: 6989	Nucl: 168	Word_av_length: 0.00	Free Energy: 36.6650
Ci_cons        	0.0074	0.4457
dl             	0.0084	1.4787
Su-H-          	0.0152	1.7383
Cf2-II         	0.0012	0.1484
Eip74EF        	0.0020	0.5195
sd             	0.0205	1.4765
Trl            	0.0078	1.0089
Pnt_lit        	0.0003	0.1195
Bcd_group      	0.0023	0.6840
NK2_group      	0.0014	0.1046
Background     	0.9316	108.5736
<
>>dpse
Position: 7174	Nucl: 279	Word_av_length: 0.00	Free Energy: 36.6650
Ci_cons        	0.0074	1.0879
dl             	0.0084	1.8939
Su-H-          	0.0152	3.7795
Cf2-II         	0.0012	0.2072
Eip74EF        	0.0020	0.3192
sd             	0.0205	5.1842
Trl            	0.0078	1.0879
Bcd_group      	0.0023	0.2310
Background     	0.9316	178.4573
<
>>dpse
Position: 7494	Nucl: 88	Word_av_length: 0.00	Free Energy: 36.6650
dl             	0.0084	1.1458
Su-H-          	0.0152	0.8492
sd             	0.0205	0.5790
Trl            	0.0078	1.1601
Background     	0.9316	57.2307
<
>>dmel X:2956475..2985408
Position: 5100	Nucl: 1000	Word_av_length: 0.00	Free Energy: 38.1755
Ci_cons        	0.0074	5.4994
dmef_lit       	0.0006	0.6937
dl             	0.0094	5.4107
Su-H-          	0.0103	6.8496
twi            	0.0004	0.3770
Cf2-II         	0.0057	4.0914
exd            	0.0002	0.1053
sd             	0.0205	15.0506
Trl            	0.0073	3.2492
Ap_group       	0.0009	0.9034
Bcd_group      	0.0019	1.3490
NK2_group      	0.0020	2.1438
Background     	0.9332	653.2866
<
>>dpse
Position: 6583	Nucl: 66	Word_av_length: 0.00	Free Energy: 38.1755
Ci_cons        	0.0074	0.6700
Su-H-          	0.0103	0.4555
Cf2-II         	0.0057	0.6250
sd             	0.0205	1.1709
Trl            	0.0073	0.1051
Background     	0.9332	43.3627
<
>>dpse
Position: 6691	Nucl: 16	Word_av_length: 0.00	Free Energy: 38.1755
Ci_cons        	0.0074	0.8357
Background     	0.9332	7.7855
<
>>dpse
Position: 6911	Nucl: 63	Word_av_length: 0.00	Free Energy: 38.1755
Ci_cons        	0.0074	0.1759
dl             	0.0094	0.5798
Su-H-          	0.0103	0.3434
Cf2-II         	0.0057	0.1701
Trl            	0.0073	2.1322
Background     	0.9332	33.9472
<
>>dpse
Position: 6989	Nucl: 168	Word_av_length: 0.00	Free Energy: 38.1755
Ci_cons        	0.0074	0.4603
dl             	0.0094	1.6076
Su-H-          	0.0103	1.2281
Cf2-II         	0.0057	0.7067
sd             	0.0205	1.5100
Trl            	0.0073	0.9711
Bcd_group      	0.0019	0.6527
NK2_group      	0.0020	0.1746
Background     	0.9332	112.1983
<
>>dpse
Position: 7174	Nucl: 279	Word_av_length: 0.00	Free Energy: 38.1755
Ci_cons        	0.0074	1.0853
dl             	0.0094	2.1625
Su-H-          	0.0103	2.6762
Cf2-II         	0.0057	0.9916
sd             	0.0205	5.3001
Trl            	0.0073	1.0603
Bcd_group      	0.0019	0.1964
Background     	0.9332	180.9513
<
>>dpse
Position: 7494	Nucl: 88	Word_av_length: 0.00	Free Energy: 38.1755
dl             	0.0094	1.2709
Su-H-          	0.0103	0.5919
Cf2-II         	0.0057	0.1753
sd             	0.0205	0.5939
Trl            	0.0073	1.1328
Background     	0.9332	57.9626
<
>>dpse
Position: 7676	Nucl: 21	Word_av_length: 0.00	Free Energy: 38.1755
sd             	0.0205	0.5646
Background     	0.9332	16.6829
<
>>dmel X:2956475..2985408
Position: 5200	Nucl: 1000	Word_av_length: 0.00	Free Energy: 42.1084
bin            	0.0014	0.8640
Ci_cons        	0.0062	4.7959
dmef_lit       	0.0005	0.6789
dl             	0.0101	6.0464
Su-H-          	0.0052	3.5967
twi            	0.0003	0.3246
Cf2-II         	0.0061	4.5044
exd            	0.0002	0.1480
sd             	0.0209	16.5310
Trl            	0.0107	4.1998
Bcd_group      	0.0014	1.0265
NK2_group      	0.0014	1.5429
Background     	0.9353	667.7217
<
>>dpse
Position: 6553	Nucl: 96	Word_av_length: 0.00	Free Energy: 42.1084
Ci_cons        	0.0062	0.6754
dl             	0.0101	0.1326
Su-H-          	0.0052	0.2979
Cf2-II         	0.0061	1.0453
sd             	0.0209	1.2137
Trl            	0.0107	1.0837
Background     	0.9353	61.6164
<
>>dpse
Position: 6691	Nucl: 16	Word_av_length: 0.00	Free Energy: 42.1084
Ci_cons        	0.0062	0.8324
Background     	0.9353	7.9165
<
>>dpse
Position: 6911	Nucl: 63	Word_av_length: 0.00	Free Energy: 42.1084
Ci_cons        	0.0062	0.1454
dl             	0.0101	0.5832
Su-H-          	0.0052	0.1686
Cf2-II         	0.0061	0.1700
Trl            	0.0107	2.3201
Background     	0.9353	33.7275
<
>>dpse
Position: 6989	Nucl: 168	Word_av_length: 0.00	Free Energy: 42.1084
bin            	0.0014	0.2314
Ci_cons        	0.0062	0.3632
dl             	0.0101	1.6989
Su-H-          	0.0052	0.6215
Cf2-II         	0.0061	0.7558
sd             	0.0209	1.5100
Trl            	0.0107	1.2105
Bcd_group      	0.0014	0.5366
NK2_group      	0.0014	0.1046
Background     	0.9353	113.5069
<
>>dpse
Position: 7174	Nucl: 279	Word_av_length: 0.00	Free Energy: 42.1084
Ci_cons        	0.0062	0.9498
dl             	0.0101	2.3698
Su-H-          	0.0052	1.4202
Cf2-II         	0.0061	1.0923
sd             	0.0209	5.5003
Trl            	0.0107	1.4538
Bcd_group      	0.0014	0.1453
Background     	0.9353	184.7531
<
>>dpse
Position: 7494	Nucl: 88	Word_av_length: 0.00	Free Energy: 42.1084
dl             	0.0101	1.3158
Su-H-          	0.0052	0.2912
Cf2-II         	0.0061	0.1855
sd             	0.0209	0.5683
Trl            	0.0107	1.3219
Background     	0.9353	58.1348
<
>>dpse
Position: 7676	Nucl: 115	Word_av_length: 0.00	Free Energy: 42.1084
bin            	0.0014	0.6125
shn1_lit       	0.0003	0.4038
dl             	0.0101	1.0852
Su-H-          	0.0052	0.2872
Cf2-II         	0.0061	0.1582
sd             	0.0209	1.1606
Trl            	0.0107	1.0763
Background     	0.9353	74.7001
<
>>dpse
Position: 7802	Nucl: 54	Word_av_length: 0.00	Free Energy: 42.1084
Ci_cons        	0.0062	0.2898
Su-H-          	0.0052	0.1896
Cf2-II         	0.0061	0.2024
sd             	0.0209	0.9875
Trl            	0.0107	0.5927
Background     	0.9353	36.1980
<
>>dpse
Position: 7868	Nucl: 16	Word_av_length: 0.00	Free Energy: 42.1084
sd             	0.0209	0.2062
Trl            	0.0107	0.9385
Background     	0.9353	6.2390
<
>>dmel X:2956475..2985408
Position: 5300	Nucl: 1000	Word_av_length: 0.00	Free Energy: 36.5818
bin            	0.0018	1.0620
Ci_cons        	0.0036	3.0313
dmef_lit       	0.0007	0.8038
dl             	0.0087	4.6791
Su-H-          	0.0079	5.3170
twi            	0.0004	0.4690
Cf2-II         	0.0014	1.2274
exd            	0.0018	1.3891
kruppel_b1h    	0.0017	0.3044
sd             	0.0208	17.1141
Trl            	0.0098	4.1228
Bcd_group      	0.0012	0.9621
NK2_group      	0.0011	1.2155
Background     	0.9388	690.8545
<
>>dpse
Position: 6691	Nucl: 16	Word_av_length: 0.00	Free Energy: 36.5818
Ci_cons        	0.0036	0.7169
Background     	0.9388	8.4959
<
>>dpse
Position: 6911	Nucl: 63	Word_av_length: 0.00	Free Energy: 36.5818
dl             	0.0087	0.5135
Su-H-          	0.0079	0.2660
Trl            	0.0098	2.3002
Background     	0.9388	34.8307
<
>>dpse
Position: 6989	Nucl: 168	Word_av_length: 0.00	Free Energy: 36.5818
bin            	0.0018	0.3035
Ci_cons        	0.0036	0.2180
dl             	0.0087	1.5934
Su-H-          	0.0079	0.9852
Cf2-II         	0.0014	0.1974
exd            	0.0018	0.3064
sd             	0.0208	1.4907
Trl            	0.0098	1.1510
Bcd_group      	0.0012	0.4695
Background     	0.9388	115.6768
<
>>dpse
Position: 7174	Nucl: 279	Word_av_length: 0.00	Free Energy: 36.5818
Ci_cons        	0.0036	0.6168
dl             	0.0087	2.1320
Su-H-          	0.0079	2.1299
Cf2-II         	0.0014	0.2511
exd            	0.0018	0.4211
kruppel_b1h    	0.0017	0.5506
sd             	0.0208	5.3790
Trl            	0.0098	1.3705
Bcd_group      	0.0012	0.1141
Background     	0.9388	184.3637
<
>>dpse
Position: 7494	Nucl: 88	Word_av_length: 0.00	Free Energy: 36.5818
dl             	0.0087	1.1912
Su-H-          	0.0079	0.4394
sd             	0.0208	0.5818
Trl            	0.0098	1.2684
Background     	0.9388	59.0124
<
>>dpse
Position: 7676	Nucl: 115	Word_av_length: 0.00	Free Energy: 36.5818
bin            	0.0018	0.6931
shn1_lit       	0.0001	0.1701
dl             	0.0087	0.9970
Su-H-          	0.0079	0.4359
kruppel_b1h    	0.0017	0.4587
sd             	0.0208	1.0121
Trl            	0.0098	1.0222
Background     	0.9388	73.2985
<
>>dpse
Position: 7802	Nucl: 54	Word_av_length: 0.00	Free Energy: 36.5818
Ci_cons        	0.0036	0.1749
Su-H-          	0.0079	0.3025
sd             	0.0208	0.9878
Trl            	0.0098	0.5900
Background     	0.9388	37.3747
<
>>dpse
Position: 7868	Nucl: 116	Word_av_length: 0.00	Free Energy: 36.5818
bin            	0.0018	0.2647
dl             	0.0087	0.6546
Su-H-          	0.0079	0.7879
exd            	0.0018	0.1603
kruppel_b1h    	0.0017	0.8597
sd             	0.0208	1.4905
Trl            	0.0098	1.4869
Background     	0.9388	68.8801
<
>>dmel X:2956475..2985408
Position: 5400	Nucl: 1000	Word_av_length: 0.00	Free Energy: 31.3376
bin            	0.0026	1.3994
Ci_cons        	0.0006	0.6499
dmef_lit       	0.0005	0.7126
dl             	0.0073	4.1660
Mad            	0.0014	1.2962
Su-H-          	0.0074	5.2507
twi            	0.0009	0.8157
Cf2-II         	0.0009	0.8464
kruppel_b1h    	0.0014	0.2561
prd            	0.0001	0.1066
sd             	0.0182	14.9254
Trl            	0.0083	2.8975
Bcd_group      	0.0011	1.0201
NK2_group      	0.0008	1.0428
Background     	0.9482	739.7687
<
>>dpse
Position: 6911	Nucl: 63	Word_av_length: 0.00	Free Energy: 31.3376
dl             	0.0073	0.4377
Su-H-          	0.0074	0.2616
Trl            	0.0083	2.2251
Background     	0.9482	36.5968
<
>>dpse
Position: 6989	Nucl: 168	Word_av_length: 0.00	Free Energy: 31.3376
bin            	0.0026	0.3930
dl             	0.0073	1.5048
Mad            	0.0014	0.3251
Su-H-          	0.0074	0.9309
Cf2-II         	0.0009	0.1120
sd             	0.0182	1.3977
Trl            	0.0083	1.1309
Bcd_group      	0.0011	0.4341
Background     	0.9482	118.9560
<
>>dpse
Position: 7174	Nucl: 279	Word_av_length: 0.00	Free Energy: 31.3376
Ci_cons        	0.0006	0.1238
dl             	0.0073	1.9753
Mad            	0.0014	0.1304
Su-H-          	0.0074	2.1451
Cf2-II         	0.0009	0.1716
kruppel_b1h    	0.0014	0.4759
sd             	0.0182	5.1305
Trl            	0.0083	1.2516
Bcd_group      	0.0011	0.1186
Background     	0.9482	194.8754
<
>>dpse
Position: 7494	Nucl: 88	Word_av_length: 0.00	Free Energy: 31.3376
dl             	0.0073	1.0493
Mad            	0.0014	0.1104
Su-H-          	0.0074	0.4162
sd             	0.0182	0.5278
Trl            	0.0083	1.2104
Background     	0.9482	61.0095
<
>>dpse
Position: 7676	Nucl: 115	Word_av_length: 0.00	Free Energy: 31.3376
bin            	0.0026	0.8018
shn1_lit       	0.0001	0.1481
dl             	0.0073	0.8965
Su-H-          	0.0074	0.4300
kruppel_b1h    	0.0014	0.4197
sd             	0.0182	0.9351
Trl            	0.0083	0.9753
Background     	0.9482	75.0081
<
>>dpse
Position: 7802	Nucl: 54	Word_av_length: 0.00	Free Energy: 31.3376
Su-H-          	0.0074	0.3027
sd             	0.0182	0.8980
Trl            	0.0083	0.5500
Background     	0.9482	39.0645
<
>>dpse
Position: 7868	Nucl: 216	Word_av_length: 0.00	Free Energy: 31.3376
bin            	0.0026	1.0788
dl             	0.0073	0.7114
Su-H-          	0.0074	1.1926
twi            	0.0009	0.2975
kruppel_b1h    	0.0014	0.8742
sd             	0.0182	3.0893
Trl            	0.0083	2.0731
Background     	0.9482	139.1850
<
>>dmel X:2956475..2985408
Position: 5500	Nucl: 1000	Word_av_length: 0.00	Free Energy: 27.0083
bin            	0.0015	0.9180
Ci_cons        	0.0004	0.4790
dmef_lit       	0.0003	0.4855
dl             	0.0056	3.7091
Mad            	0.0010	1.1500
Su-H-          	0.0069	5.0635
twi            	0.0008	0.8917
Cf2-II         	0.0008	0.7335
kruppel_b1h    	0.0010	0.1196
sd             	0.0132	11.9308
Trl            	0.0076	2.9989
Pnt_lit        	0.0002	0.1177
NK2_group      	0.0005	0.8600
Background     	0.9600	785.1516
<
>>dpse
Position: 6911	Nucl: 63	Word_av_length: 0.00	Free Energy: 27.0083
dl             	0.0056	0.3450
Su-H-          	0.0069	0.2525
Trl            	0.0076	2.1844
Background     	0.9600	38.4681
<
>>dpse
Position: 6989	Nucl: 168	Word_av_length: 0.00	Free Energy: 27.0083
bin            	0.0015	0.2533
dl             	0.0056	1.3676
Mad            	0.0010	0.2411
Su-H-          	0.0069	0.9521
Cf2-II         	0.0008	0.1003
sd             	0.0132	1.1243
Trl            	0.0076	1.1164
Background     	0.9600	127.8355
<
>>dpse
Position: 7174	Nucl: 279	Word_av_length: 0.00	Free Energy: 27.0083
dl             	0.0056	1.7376
Su-H-          	0.0069	2.1224
Cf2-II         	0.0008	0.1531
kruppel_b1h    	0.0010	0.3383
sd             	0.0132	4.3737
Trl            	0.0076	1.1667
Background     	0.9600	205.6844
<
>>dpse
Position: 7494	Nucl: 88	Word_av_length: 0.00	Free Energy: 27.0083
dl             	0.0056	0.8932
Su-H-          	0.0069	0.4030
sd             	0.0132	0.4064
Trl            	0.0076	1.2057
Background     	0.9600	63.4613
<
>>dpse
Position: 7676	Nucl: 115	Word_av_length: 0.00	Free Energy: 27.0083
bin            	0.0015	0.5873
dl             	0.0056	0.7726
Su-H-          	0.0069	0.4744
kruppel_b1h    	0.0010	0.3290
sd             	0.0132	0.7724
Trl            	0.0076	0.9659
Background     	0.9600	81.6308
<
>>dpse
Position: 7802	Nucl: 54	Word_av_length: 0.00	Free Energy: 27.0083
Su-H-          	0.0069	0.2922
sd             	0.0132	0.7144
Trl            	0.0076	0.5213
Background     	0.9600	41.1493
<
>>dpse
Position: 7868	Nucl: 575	Word_av_length: 0.00	Free Energy: 27.0083
bin            	0.0015	0.9248
E-spl-         	0.0003	0.4431
Ci_cons        	0.0004	0.1613
dl             	0.0056	1.5322
Mad            	0.0010	0.1471
Su-H-          	0.0069	3.1724
twi            	0.0008	0.4158
Cf2-II         	0.0008	0.3153
kruppel_b1h    	0.0010	0.9181
sd             	0.0132	5.2717
Trl            	0.0076	3.9501
Background     	0.9600	438.9464
<
>>dpse
Position: 8511	Nucl: 19	Word_av_length: 0.00	Free Energy: 27.0083
Su-H-          	0.0069	0.1601
Background     	0.9600	15.9945
<
>>dmel X:2956475..2985408
Position: 5600	Nucl: 1000	Word_av_length: 0.00	Free Energy: 16.9004
bin            	0.0012	0.8209
dmef_lit       	0.0002	0.3168
dl             	0.0039	2.5880
Mad            	0.0013	1.2311
Su-H-          	0.0043	3.2252
twi            	0.0009	1.0179
kruppel_b1h    	0.0008	0.1132
sd             	0.0112	10.4174
Trl            	0.0049	2.0409
Pnt_lit        	0.0001	0.1079
NK2_group      	0.0005	0.8498
Background     	0.9702	834.9703
<
>>dpse
Position: 6989	Nucl: 168	Word_av_length: 0.00	Free Energy: 16.9004
bin            	0.0012	0.2092
dl             	0.0039	1.1921
Mad            	0.0013	0.2988
Su-H-          	0.0043	0.6553
sd             	0.0112	1.0191
Trl            	0.0049	0.9417
Background     	0.9702	134.1961
<
>>dpse
Position: 7174	Nucl: 279	Word_av_length: 0.00	Free Energy: 16.9004
dl             	0.0039	1.4768
Mad            	0.0013	0.1313
Su-H-          	0.0043	1.4712
kruppel_b1h    	0.0008	0.2866
sd             	0.0112	4.0780
Trl            	0.0049	0.8376
Background     	0.9702	219.0838
<
>>dpse
Position: 7494	Nucl: 88	Word_av_length: 0.00	Free Energy: 16.9004
dl             	0.0039	0.7224
Mad            	0.0013	0.1268
Su-H-          	0.0043	0.2752
sd             	0.0112	0.4040
Trl            	0.0049	1.0017
Background     	0.9702	67.5416
<
>>dpse
Position: 7676	Nucl: 115	Word_av_length: 0.00	Free Energy: 16.9004
bin            	0.0012	0.5052
dl             	0.0039	0.6222
Su-H-          	0.0043	0.3413
kruppel_b1h    	0.0008	0.3076
sd             	0.0112	0.7115
Trl            	0.0049	0.8309
Background     	0.9702	86.6857
<
>>dpse
Position: 7802	Nucl: 54	Word_av_length: 0.00	Free Energy: 16.9004
Su-H-          	0.0043	0.1959
sd             	0.0112	0.6354
Trl            	0.0049	0.3757
Background     	0.9702	43.8732
<
>>dpse
Position: 7868	Nucl: 575	Word_av_length: 0.00	Free Energy: 16.9004
bin            	0.0012	0.8274
E-spl-         	0.0002	0.3754
dl             	0.0039	1.1468
Mad            	0.0013	0.2009
Su-H-          	0.0043	2.1324
twi            	0.0009	0.4511
kruppel_b1h    	0.0008	0.8659
sd             	0.0112	4.8171
Trl            	0.0049	3.2386
Background     	0.9702	463.7038
<
>>dpse
Position: 8511	Nucl: 119	Word_av_length: 0.00	Free Energy: 16.9004
Mad            	0.0013	0.4978
Su-H-          	0.0043	0.4558
twi            	0.0009	0.1583
sd             	0.0112	0.3673
Trl            	0.0049	0.6539
Background     	0.9702	102.5026
<
>>dmel X:2956475..2985408
Position: 5700	Nucl: 1000	Word_av_length: 0.00	Free Energy: 13.8149
bin            	0.0007	0.4726
dl             	0.0010	0.5823
Mad            	0.0010	1.1273
Su-H-          	0.0010	0.7112
twi            	0.0011	1.3098
sd             	0.0105	10.3948
Trl            	0.0044	1.8964
NK2_group      	0.0004	0.8036
Background     	0.9788	878.0890
<
>>dpse
Position: 7112	Nucl: 45	Word_av_length: 0.00	Free Energy: 13.8149
sd             	0.0105	0.2203
Trl            	0.0044	0.7298
Background     	0.9788	36.7769
<
>>dpse
Position: 7174	Nucl: 279	Word_av_length: 0.00	Free Energy: 13.8149
dl             	0.0010	0.6329
Mad            	0.0010	0.1071
Su-H-          	0.0010	0.4066
kruppel_b1h    	0.0007	0.2455
sd             	0.0105	4.1181
Trl            	0.0044	0.7926
Background     	0.9788	234.5567
<
>>dpse
Position: 7494	Nucl: 88	Word_av_length: 0.00	Free Energy: 13.8149
dl             	0.0010	0.2461
Mad            	0.0010	0.1222
sd             	0.0105	0.4374
Trl            	0.0044	0.9948
Background     	0.9788	72.5839
<
>>dpse
Position: 7676	Nucl: 115	Word_av_length: 0.00	Free Energy: 13.8149
bin            	0.0007	0.3327
shn1_lit       	0.0001	0.1724
dl             	0.0010	0.2101
kruppel_b1h    	0.0007	0.2636
sd             	0.0105	0.7266
Trl            	0.0044	0.8238
Background     	0.9788	92.4146
<
>>dpse
Position: 7802	Nucl: 54	Word_av_length: 0.00	Free Energy: 13.8149
sd             	0.0105	0.6047
Trl            	0.0044	0.3469
Background     	0.9788	45.7101
<
>>dpse
Position: 7868	Nucl: 575	Word_av_length: 0.00	Free Energy: 13.8149
bin            	0.0007	0.5606
E-spl-         	0.0002	0.3153
dl             	0.0010	0.3170
Mad            	0.0010	0.1840
Su-H-          	0.0010	0.5422
twi            	0.0011	0.5049
kruppel_b1h    	0.0007	0.8088
sd             	0.0105	4.8488
Trl            	0.0044	3.0939
Background     	0.9788	487.2137
<
>>dpse
Position: 8511	Nucl: 219	Word_av_length: 0.00	Free Energy: 13.8149
Mad            	0.0010	0.4754
Su-H-          	0.0010	0.1866
twi            	0.0011	0.2037
sd             	0.0105	0.6215
Trl            	0.0044	0.6281
Background     	0.9788	202.4227
<
>>dmel X:2956475..2985408
Position: 5800	Nucl: 1000	Word_av_length: 0.00	Free Energy: 17.9280
bin            	0.0008	0.5396
Mad            	0.0022	2.5712
Su-H-          	0.0006	0.3974
twi            	0.0012	1.4376
Cf2-II         	0.0009	0.9495
sd             	0.0091	9.2273
Trl            	0.0051	2.1320
Pnt_lit        	0.0002	0.1324
NK2_group      	0.0005	0.8016
Background     	0.9784	869.5989
<
>>dpse
Position: 7357	Nucl: 96	Word_av_length: 0.00	Free Energy: 17.9280
Mad            	0.0022	0.1171
sd             	0.0091	2.0354
Trl            	0.0051	0.1588
Background     	0.9784	80.0321
<
>>dpse
Position: 7494	Nucl: 88	Word_av_length: 0.00	Free Energy: 17.9280
Mad            	0.0022	0.2733
sd             	0.0091	0.3624
Trl            	0.0051	1.1001
Background     	0.9784	72.8880
<
>>dpse
Position: 7676	Nucl: 115	Word_av_length: 0.00	Free Energy: 17.9280
bin            	0.0008	0.3741
shn1_lit       	0.0001	0.2868
kruppel_b1h    	0.0006	0.2306
sd             	0.0091	0.6519
Trl            	0.0051	0.8861
Background     	0.9784	92.2736
<
>>dpse
Position: 7802	Nucl: 54	Word_av_length: 0.00	Free Energy: 17.9280
twi            	0.0012	0.1017
sd             	0.0091	0.5303
Trl            	0.0051	0.3893
Background     	0.9784	45.2550
<
>>dpse
Position: 7868	Nucl: 575	Word_av_length: 0.00	Free Energy: 17.9280
bin            	0.0008	0.6380
E-spl-         	0.0002	0.3042
Mad            	0.0022	0.3912
Su-H-          	0.0006	0.3297
twi            	0.0012	0.5523
Cf2-II         	0.0009	0.3919
kruppel_b1h    	0.0006	0.7690
sd             	0.0091	4.4589
Trl            	0.0051	3.3148
Background     	0.9784	485.9228
<
>>dpse
Position: 8511	Nucl: 319	Word_av_length: 0.00	Free Energy: 17.9280
Mad            	0.0022	0.9044
Su-H-          	0.0006	0.1903
twi            	0.0012	0.2439
Cf2-II         	0.0009	0.3410
sd             	0.0091	0.7037
Trl            	0.0051	2.0494
Background     	0.9784	281.7871
<
>>dmel X:2956475..2985408
Position: 5900	Nucl: 1000	Word_av_length: 0.00	Free Energy: 14.0850
bin            	0.0007	0.4387
Mad            	0.0026	3.0250
twi            	0.0019	2.2542
sd             	0.0035	4.0810
Trl            	0.0048	2.2389
Antp_group     	0.0008	0.9656
NK2_group      	0.0004	0.7775
Background     	0.9842	892.9420
<
>>dpse
Position: 7494	Nucl: 88	Word_av_length: 0.00	Free Energy: 14.0850
Mad            	0.0026	0.3345
sd             	0.0035	0.1444
Trl            	0.0048	1.1165
Background     	0.9842	74.1155
<
>>dpse
Position: 7676	Nucl: 115	Word_av_length: 0.00	Free Energy: 14.0850
bin            	0.0007	0.3250
shn1_lit       	0.0001	0.3124
kruppel_b1h    	0.0006	0.2671
sd             	0.0035	0.2714
Trl            	0.0048	0.8764
Background     	0.9842	94.8306
<
>>dpse
Position: 7802	Nucl: 54	Word_av_length: 0.00	Free Energy: 14.0850
Mad            	0.0026	0.1014
twi            	0.0019	0.1726
sd             	0.0035	0.2245
Trl            	0.0048	0.3882
Background     	0.9842	46.8632
<
>>dpse
Position: 7868	Nucl: 575	Word_av_length: 0.00	Free Energy: 14.0850
bin            	0.0007	0.5683
E-spl-         	0.0002	0.2721
Mad            	0.0026	0.4612
twi            	0.0019	0.8386
kruppel_b1h    	0.0006	0.8200
sd             	0.0035	2.1733
Trl            	0.0048	3.2181
Antp_group     	0.0008	0.5136
Background     	0.9842	498.7163
<
>>dpse
Position: 8511	Nucl: 515	Word_av_length: 0.00	Free Energy: 14.0850
bin            	0.0007	0.1292
Mad            	0.0026	1.5150
twi            	0.0019	0.7407
kruppel_b1h    	0.0006	0.1336
sd             	0.0035	0.5421
Trl            	0.0048	2.3242
Antp_group     	0.0008	0.1015
Background     	0.9842	469.6170
<
>>dmel X:2956475..2985408
Position: 6000	Nucl: 1000	Word_av_length: 0.00	Free Energy: 11.6514
bin            	0.0004	0.2673
Mad            	0.0027	3.2259
pan            	0.0003	0.2113
sd             	0.0033	3.7385
Trl            	0.0037	1.9052
Antp_group     	0.0008	1.0153
Background     	0.9878	921.9230
<
>>dpse
Position: 7676	Nucl: 115	Word_av_length: 0.00	Free Energy: 11.6514
bin            	0.0004	0.2096
shn1_lit       	0.0001	0.2395
kruppel_b1h    	0.0006	0.2590
sd             	0.0033	0.2603
Trl            	0.0037	0.7638
Background     	0.9878	98.0143
<
>>dpse
Position: 7802	Nucl: 54	Word_av_length: 0.00	Free Energy: 11.6514
Mad            	0.0027	0.1098
sd             	0.0033	0.2340
Trl            	0.0037	0.3150
Background     	0.9878	49.0065
<
>>dpse
Position: 7868	Nucl: 575	Word_av_length: 0.00	Free Energy: 11.6514
bin            	0.0004	0.3426
E-spl-         	0.0002	0.2674
Mad            	0.0027	0.5558
pan            	0.0003	0.3018
kruppel_b1h    	0.0006	0.8074
sd             	0.0033	2.0569
Trl            	0.0037	2.8430
Antp_group     	0.0008	0.5081
Background     	0.9878	510.0836
<
>>dpse
Position: 8511	Nucl: 515	Word_av_length: 0.00	Free Energy: 11.6514
Mad            	0.0027	1.5647
pan            	0.0003	0.1170
kruppel_b1h    	0.0006	0.1289
sd             	0.0033	0.5150
Trl            	0.0037	2.0430
Background     	0.9878	477.9911
<
>>dpse
Position: 9112	Nucl: 98	Word_av_length: 0.00	Free Energy: 11.6514
Mad            	0.0027	0.4536
sd             	0.0033	0.3840
Background     	0.9878	90.6590
<
>>dmel X:2956475..2985408
Position: 6100	Nucl: 1000	Word_av_length: 0.00	Free Energy: 10.0566
Mad            	0.0031	3.5336
pan            	0.0003	0.2161
Trl            	0.0031	1.5669
Antp_group     	0.0007	1.0097
Background     	0.9921	948.0688
<
>>dpse
Position: 7741	Nucl: 50	Word_av_length: 0.00	Free Energy: 10.0566
Background     	0.9921	49.0259
<
>>dpse
Position: 7802	Nucl: 54	Word_av_length: 0.00	Free Energy: 10.0566
Mad            	0.0031	0.1279
Trl            	0.0031	0.2725
Background     	0.9921	50.7530
<
>>dpse
Position: 7868	Nucl: 575	Word_av_length: 0.00	Free Energy: 10.0566
E-spl-         	0.0001	0.1731
Mad            	0.0031	0.6679
pan            	0.0003	0.3256
kruppel_b1h    	0.0004	0.6589
Trl            	0.0031	2.6240
Antp_group     	0.0007	0.4970
Background     	0.9921	529.3594
<
>>dpse
Position: 8511	Nucl: 515	Word_av_length: 0.00	Free Energy: 10.0566
Mad            	0.0031	1.6996
pan            	0.0003	0.1162
Trl            	0.0031	1.8797
Background     	0.9921	483.2177
<
>>dpse
Position: 9112	Nucl: 198	Word_av_length: 0.00	Free Energy: 10.0566
Mad            	0.0031	0.9218
Trl            	0.0031	0.6086
Background     	0.9921	185.1443
<
>>dmel X:2956475..2985408
Position: 6700	Nucl: 1000	Word_av_length: 0.00	Free Energy: 12.8345
dmef_lit       	0.0017	0.3701
Mad            	0.0064	4.5621
exd            	0.0055	5.1830
prd            	0.0002	0.2060
sd             	0.0003	0.2207
Pnt_lit        	0.0011	0.5125
Abd-B_group    	0.0013	1.5342
Ladybird_group 	0.0025	3.4365
Background     	0.9805	868.6260
<
>>dpse
Position: 8909	Nucl: 117	Word_av_length: 0.00	Free Energy: 12.8345
Mad            	0.0064	0.7840
exd            	0.0055	0.4914
Background     	0.9805	107.3221
<
>>dpse
Position: 9112	Nucl: 383	Word_av_length: 0.00	Free Energy: 12.8345
dmef_lit       	0.0017	2.5660
Mad            	0.0064	1.6045
exd            	0.0055	1.4770
Pnt_lit        	0.0011	0.1181
Abd-B_group    	0.0013	0.4590
Ladybird_group 	0.0025	0.2972
Background     	0.9805	325.2583
<
>>dpse
Position: 9505	Nucl: 197	Word_av_length: 0.00	Free Energy: 12.8345
Mad            	0.0064	0.7816
exd            	0.0055	1.3535
Abd-B_group    	0.0013	0.1617
Ladybird_group 	0.0025	0.5505
Background     	0.9805	173.4393
<
>>dpse
Position: 9717	Nucl: 184	Word_av_length: 0.00	Free Energy: 12.8345
Mad            	0.0064	1.5596
exd            	0.0055	0.6257
Pnt_lit        	0.0011	0.2514
Ladybird_group 	0.0025	0.1085
Background     	0.9805	163.0581
<
>>dpse
Position: 9930	Nucl: 146	Word_av_length: 0.00	Free Energy: 12.8345
shn1_lit       	0.0003	0.5577
Mad            	0.0064	1.6901
exd            	0.0055	0.6612
Pnt_lit        	0.0011	0.9515
Ladybird_group 	0.0025	0.1039
Background     	0.9805	112.7138
<
>>dpse
Position: 10143	Nucl: 24	Word_av_length: 0.00	Free Energy: 12.8345
Mad            	0.0064	0.5908
exd            	0.0055	0.1372
Background     	0.9805	19.1263
<
>>dmel X:2956475..2985408
Position: 6800	Nucl: 1000	Word_av_length: 0.00	Free Energy: 11.2014
dmef_lit       	0.0018	0.4199
Mad            	0.0052	2.9484
pan            	0.0002	0.1444
Eip74EF        	0.0034	2.4061
exd            	0.0058	5.3184
prd            	0.0002	0.2050
sd             	0.0009	0.7782
Pnt_lit        	0.0013	0.6366
Abd-B_group    	0.0016	1.8532
Ladybird_group 	0.0027	3.5394
Background     	0.9765	845.4962
<
>>dpse
Position: 9009	Nucl: 17	Word_av_length: 0.00	Free Energy: 11.2014
Mad            	0.0052	0.4337
Background     	0.9765	13.3635
<
>>dpse
Position: 9112	Nucl: 383	Word_av_length: 0.00	Free Energy: 11.2014
dmef_lit       	0.0018	2.6586
Mad            	0.0052	1.2913
pan            	0.0002	0.1257
Eip74EF        	0.0034	1.2256
exd            	0.0058	1.4647
sd             	0.0009	0.2421
Pnt_lit        	0.0013	0.1339
Abd-B_group    	0.0016	0.5751
Ladybird_group 	0.0027	0.3080
Background     	0.9765	312.1312
<
>>dpse
Position: 9505	Nucl: 197	Word_av_length: 0.00	Free Energy: 11.2014
Mad            	0.0052	0.6405
Eip74EF        	0.0034	0.8004
exd            	0.0058	1.3386
sd             	0.0009	0.2263
Abd-B_group    	0.0016	0.2042
Ladybird_group 	0.0027	0.5563
Background     	0.9765	165.3613
<
>>dpse
Position: 9717	Nucl: 184	Word_av_length: 0.00	Free Energy: 11.2014
Mad            	0.0052	1.3739
Eip74EF        	0.0034	0.3433
exd            	0.0058	0.6545
sd             	0.0009	0.1736
Pnt_lit        	0.0013	0.3047
Abd-B_group    	0.0016	0.1158
Ladybird_group 	0.0027	0.1137
Background     	0.9765	159.3022
<
>>dpse
Position: 9930	Nucl: 146	Word_av_length: 0.00	Free Energy: 11.2014
shn1_lit       	0.0003	0.5606
Mad            	0.0052	1.4059
Eip74EF        	0.0034	0.1848
exd            	0.0058	0.6885
sd             	0.0009	0.1038
Pnt_lit        	0.0013	1.1053
Ladybird_group 	0.0027	0.1090
Background     	0.9765	110.8728
<
>>dpse
Position: 10143	Nucl: 124	Word_av_length: 0.00	Free Energy: 11.2014
Mad            	0.0052	0.9279
Eip74EF        	0.0034	0.9715
exd            	0.0058	0.5607
Background     	0.9765	102.0586
<
>>dmel X:2956475..2985408
Position: 7600	Nucl: 1000	Word_av_length: 0.00	Free Energy: 11.0359
E-spl-         	0.0013	0.9015
Ci_cons        	0.0030	1.7607
dl             	0.0048	5.1017
Cf2-II         	0.0002	0.1566
Eip74EF        	0.0036	2.7186
exd            	0.0077	6.6534
Abd-B_group    	0.0022	2.5258
Bcd_group      	0.0005	0.5691
Background     	0.9765	826.8228
<
>>dpse
Position: 10143	Nucl: 152	Word_av_length: 0.00	Free Energy: 11.0359
E-spl-         	0.0013	0.3827
Ci_cons        	0.0030	0.6701
dl             	0.0048	0.2288
Eip74EF        	0.0036	1.0208
exd            	0.0077	0.8754
Background     	0.9765	122.4306
<
>>dpse
Position: 10365	Nucl: 65	Word_av_length: 0.00	Free Energy: 11.0359
Ci_cons        	0.0030	0.5470
Eip74EF        	0.0036	0.2123
exd            	0.0077	0.1937
Background     	0.9765	56.2017
<
>>dpse
Position: 10514	Nucl: 93	Word_av_length: 0.00	Free Energy: 11.0359
dl             	0.0048	0.3039
Eip74EF        	0.0036	0.2182
exd            	0.0077	1.0903
kruppel_b1h    	0.0002	0.1689
Background     	0.9765	78.4807
<
>>dpse
Position: 10618	Nucl: 117	Word_av_length: 0.00	Free Energy: 11.0359
E-spl-         	0.0013	0.2206
Ci_cons        	0.0030	0.5677
dl             	0.0048	0.1403
Eip74EF        	0.0036	0.1966
exd            	0.0077	0.4927
Background     	0.9765	102.5255
<
>>dmel X:2956475..2985408
Position: 7700	Nucl: 1000	Word_av_length: 0.00	Free Energy: 15.8159
E-spl-         	0.0030	1.4173
Ci_cons        	0.0023	1.3089
dl             	0.0043	4.6299
Cf2-II         	0.0044	3.1457
Eip74EF        	0.0031	2.3293
exd            	0.0121	10.4974
Pnt_lit        	0.0006	0.1499
Abd-B_group    	0.0018	1.6067
Bcd_group      	0.0001	0.1402
Background     	0.9682	793.4150
<
>>dpse
Position: 10016	Nucl: 279	Word_av_length: 0.00	Free Energy: 15.8159
E-spl-         	0.0030	1.8872
Ci_cons        	0.0023	0.7454
dl             	0.0043	0.3372
Cf2-II         	0.0044	1.2188
Eip74EF        	0.0031	0.9898
exd            	0.0121	2.3918
Pnt_lit        	0.0006	0.3411
Abd-B_group    	0.0018	0.5834
Background     	0.9682	201.7359
<
>>dpse
Position: 10365	Nucl: 65	Word_av_length: 0.00	Free Energy: 15.8159
Ci_cons        	0.0023	0.4345
Cf2-II         	0.0044	0.1477
Eip74EF        	0.0031	0.1887
exd            	0.0121	0.2939
Background     	0.9682	55.5571
<
>>dpse
Position: 10514	Nucl: 93	Word_av_length: 0.00	Free Energy: 15.8159
dl             	0.0043	0.2663
Cf2-II         	0.0044	0.2265
Eip74EF        	0.0031	0.1841
exd            	0.0121	1.3235
kruppel_b1h    	0.0002	0.1538
Background     	0.9682	76.0074
<
>>dpse
Position: 10618	Nucl: 117	Word_av_length: 0.00	Free Energy: 15.8159
E-spl-         	0.0030	0.3538
Ci_cons        	0.0023	0.3924
dl             	0.0043	0.1255
Cf2-II         	0.0044	0.7741
Eip74EF        	0.0031	0.1572
exd            	0.0121	0.7078
Pnt_lit        	0.0006	0.2579
Background     	0.9682	93.9380
<
>>dmel X:2956475..2985408
Position: 7800	Nucl: 1000	Word_av_length: 0.00	Free Energy: 10.6387
bin            	0.0005	0.2091
E-spl-         	0.0010	0.9444
Ci_cons        	0.0014	1.0580
dl             	0.0029	3.7610
Cf2-II         	0.0008	0.6930
Eip74EF        	0.0038	2.6914
exd            	0.0081	8.4433
Abd-B_group    	0.0021	1.8846
Background     	0.9788	835.2891
<
>>dpse
Position: 10116	Nucl: 179	Word_av_length: 0.00	Free Energy: 10.6387
E-spl-         	0.0010	0.3283
Ci_cons        	0.0014	0.4436
dl             	0.0029	0.1570
Cf2-II         	0.0008	0.1467
Eip74EF        	0.0038	1.1285
exd            	0.0081	1.2156
Background     	0.9788	148.2752
<
>>dpse
Position: 10365	Nucl: 65	Word_av_length: 0.00	Free Energy: 10.6387
Ci_cons        	0.0014	0.3295
Eip74EF        	0.0038	0.2124
exd            	0.0081	0.2071
Background     	0.9788	58.1882
<
>>dpse
Position: 10514	Nucl: 93	Word_av_length: 0.00	Free Energy: 10.6387
dl             	0.0029	0.1730
Eip74EF        	0.0038	0.2276
exd            	0.0081	1.0842
kruppel_b1h    	0.0004	0.3575
Background     	0.9788	77.6904
<
>>dpse
Position: 10618	Nucl: 117	Word_av_length: 0.00	Free Energy: 10.6387
E-spl-         	0.0010	0.1753
Ci_cons        	0.0014	0.3030
Cf2-II         	0.0008	0.1837
Eip74EF        	0.0038	0.2113
exd            	0.0081	0.5139
Background     	0.9788	103.9067
<
>>dpse
Position: 10897	Nucl: 334	Word_av_length: 0.00	Free Energy: 10.6387
bin            	0.0005	0.4858
dl             	0.0029	0.3332
Eip74EF        	0.0038	1.4423
exd            	0.0081	1.0095
kruppel_b1h    	0.0004	0.2328
Abd-B_group    	0.0021	1.2543
Background     	0.9788	288.5072
<
>>dmel X:2956475..2985408
Position: 8200	Nucl: 1000	Word_av_length: 0.00	Free Energy: 10.4973
knirps_b1h     	0.0011	0.5064
Ci_cons        	0.0005	0.7421
pan            	0.0056	4.3102
Cf2-II         	0.0006	0.6336
Eip74EF        	0.0019	1.1599
exd            	0.0042	4.9248
Med            	0.0009	1.0819
Trl            	0.0010	0.7737
Abd-B_group    	0.0036	2.6061
Background     	0.9793	867.3641
<
>>dpse
Position: 10386	Nucl: 221	Word_av_length: 0.00	Free Energy: 10.4973
knirps_b1h     	0.0011	0.2414
shn2_lit       	0.0005	0.8839
pan            	0.0056	0.9183
Eip74EF        	0.0019	0.2702
exd            	0.0042	0.9742
kruppel_b1h    	0.0004	0.3873
Med            	0.0009	0.1045
Abd-B_group    	0.0036	0.1572
Background     	0.9793	185.8361
<
>>dpse
Position: 10618	Nucl: 117	Word_av_length: 0.00	Free Energy: 10.4973
Ci_cons        	0.0005	0.1393
pan            	0.0056	0.4730
Cf2-II         	0.0006	0.1657
Eip74EF        	0.0019	0.1038
exd            	0.0042	0.2618
Med            	0.0009	0.1517
Background     	0.9793	106.4304
<
>>dpse
Position: 10897	Nucl: 334	Word_av_length: 0.00	Free Energy: 10.4973
bin            	0.0003	0.3210
pan            	0.0056	1.8883
Eip74EF        	0.0019	0.8414
exd            	0.0042	0.5513
kruppel_b1h    	0.0004	0.2185
Trl            	0.0010	0.1171
Abd-B_group    	0.0036	1.8675
Background     	0.9793	283.8569
<
>>dpse
Position: 11259	Nucl: 80	Word_av_length: 0.00	Free Energy: 10.4973
pan            	0.0056	0.9972
exd            	0.0042	0.1519
Abd-B_group    	0.0036	0.3023
Background     	0.9793	69.1344
<
>>dpse
Position: 11354	Nucl: 89	Word_av_length: 0.00	Free Energy: 10.4973
pan            	0.0056	0.4936
Abd-B_group    	0.0036	1.3001
Background     	0.9793	72.3018
<
>>dpse
Position: 11474	Nucl: 163	Word_av_length: 0.00	Free Energy: 10.4973
knirps_b1h     	0.0011	1.0521
pan            	0.0056	0.6225
Eip74EF        	0.0019	0.7863
exd            	0.0042	0.3336
Med            	0.0009	0.2412
Trl            	0.0010	0.8198
Background     	0.9793	125.7114
<
>>dmel X:2956475..2985408
Position: 8300	Nucl: 1000	Word_av_length: 0.00	Free Energy: 13.3086
knirps_b1h     	0.0007	0.1396
Ci_cons        	0.0007	0.9361
pan            	0.0112	9.6629
Cf2-II         	0.0011	1.2114
Eip74EF        	0.0019	1.1658
exd            	0.0034	3.8413
Med            	0.0012	1.1937
Trl            	0.0013	0.8977
Abd-B_group    	0.0036	2.6067
Background     	0.9734	838.9177
<
>>dpse
Position: 10486	Nucl: 121	Word_av_length: 0.00	Free Energy: 13.3086
shn2_lit       	0.0006	0.8900
pan            	0.0112	1.0280
Eip74EF        	0.0019	0.1048
exd            	0.0034	0.6849
kruppel_b1h    	0.0005	0.4306
Background     	0.9734	93.0213
<
>>dpse
Position: 10618	Nucl: 117	Word_av_length: 0.00	Free Energy: 13.3086
Ci_cons        	0.0007	0.1719
pan            	0.0112	0.8677
Cf2-II         	0.0011	0.2929
Eip74EF        	0.0019	0.1028
exd            	0.0034	0.2096
Med            	0.0012	0.1884
Background     	0.9734	102.9928
<
>>dpse
Position: 10897	Nucl: 334	Word_av_length: 0.00	Free Energy: 13.3086
bin            	0.0003	0.3142
pan            	0.0112	3.4111
Eip74EF        	0.0019	0.8827
exd            	0.0034	0.4478
kruppel_b1h    	0.0005	0.2525
Trl            	0.0013	0.1310
Abd-B_group    	0.0036	1.8139
Background     	0.9734	275.0867
<
>>dpse
Position: 11259	Nucl: 80	Word_av_length: 0.00	Free Energy: 13.3086
pan            	0.0112	1.6395
exd            	0.0034	0.1182
Abd-B_group    	0.0036	0.2938
Background     	0.9734	65.7765
<
>>dpse
Position: 11354	Nucl: 89	Word_av_length: 0.00	Free Energy: 13.3086
pan            	0.0112	0.9455
Abd-B_group    	0.0036	1.2509
Background     	0.9734	70.2170
<
>>dpse
Position: 11474	Nucl: 163	Word_av_length: 0.00	Free Energy: 13.3086
knirps_b1h     	0.0007	0.9459
pan            	0.0112	1.1295
Cf2-II         	0.0011	0.1231
Eip74EF        	0.0019	0.8223
exd            	0.0034	0.2659
Med            	0.0012	0.3077
Trl            	0.0013	0.8627
Background     	0.9734	122.7487
<
>>dpse
Position: 11653	Nucl: 106	Word_av_length: 0.00	Free Energy: 13.3086
pan            	0.0112	0.5114
Cf2-II         	0.0011	0.1253
Eip74EF        	0.0019	0.1308
exd            	0.0034	0.2223
Med            	0.0012	0.3015
Trl            	0.0013	0.1696
Background     	0.9734	94.6045
<
>>dmel X:2956475..2985408
Position: 8400	Nucl: 1000	Word_av_length: 0.00	Free Energy: 11.7637
bin            	0.0005	0.1463
knirps_b1h     	0.0007	0.1483
Ci_cons        	0.0007	0.9485
pan            	0.0104	8.9186
Cf2-II         	0.0014	1.5031
Eip74EF        	0.0036	2.0068
exd            	0.0020	2.5469
Med            	0.0018	1.7610
Trl            	0.0015	0.9815
Abd-B_group    	0.0034	2.2348
Background     	0.9740	841.5475
<
>>dpse
Position: 10586	Nucl: 21	Word_av_length: 0.00	Free Energy: 11.7637
pan            	0.0104	0.1898
Background     	0.9740	18.8059
<
>>dpse
Position: 10618	Nucl: 117	Word_av_length: 0.00	Free Energy: 11.7637
Ci_cons        	0.0007	0.1655
pan            	0.0104	0.8016
Cf2-II         	0.0014	0.3461
Eip74EF        	0.0036	0.1880
exd            	0.0020	0.1222
Med            	0.0018	0.2637
Background     	0.9740	102.2135
<
>>dpse
Position: 10897	Nucl: 334	Word_av_length: 0.00	Free Energy: 11.7637
bin            	0.0005	0.4486
pan            	0.0104	3.1966
Cf2-II         	0.0014	0.1120
Eip74EF        	0.0036	1.3898
exd            	0.0020	0.2599
Trl            	0.0015	0.1513
Abd-B_group    	0.0034	1.7248
Background     	0.9740	274.1883
<
>>dpse
Position: 11259	Nucl: 80	Word_av_length: 0.00	Free Energy: 11.7637
pan            	0.0104	1.5673
Abd-B_group    	0.0034	0.2767
Background     	0.9740	66.0137
<
>>dpse
Position: 11354	Nucl: 89	Word_av_length: 0.00	Free Energy: 11.7637
pan            	0.0104	0.8983
Abd-B_group    	0.0034	1.2114
Background     	0.9740	70.7899
<
>>dpse
Position: 11474	Nucl: 163	Word_av_length: 0.00	Free Energy: 11.7637
knirps_b1h     	0.0007	0.9351
pan            	0.0104	1.0049
Cf2-II         	0.0014	0.1397
Eip74EF        	0.0036	1.3410
exd            	0.0020	0.1452
Med            	0.0018	0.4121
Trl            	0.0015	0.8902
Background     	0.9740	118.5042
<
>>dpse
Position: 11653	Nucl: 63	Word_av_length: 0.00	Free Energy: 11.7637
pan            	0.0104	0.2604
Cf2-II         	0.0014	0.1205
Med            	0.0018	0.3329
Trl            	0.0015	0.1738
Background     	0.9740	55.1704
<
>>dpse
Position: 11729	Nucl: 69	Word_av_length: 0.00	Free Energy: 11.7637
pan            	0.0104	0.3255
Eip74EF        	0.0036	0.6768
Background     	0.9740	57.9599
<
>>dmel X:2956475..2985408
Position: 8500	Nucl: 1000	Word_av_length: 0.00	Free Energy: 12.7188
bin            	0.0005	0.1816
knirps_b1h     	0.0008	0.1791
Ci_cons        	0.0008	0.9647
pan            	0.0106	8.8585
Eip74EF        	0.0042	2.4091
exd            	0.0017	2.1168
Med            	0.0038	3.8573
Trl            	0.0014	0.8542
Abd-B_group    	0.0045	2.7372
Background     	0.9716	833.4824
<
>>dpse
Position: 10697	Nucl: 38	Word_av_length: 0.00	Free Energy: 12.7188
Ci_cons        	0.0008	0.1355
Med            	0.0038	0.1610
Background     	0.9716	34.0535
<
>>dpse
Position: 10897	Nucl: 334	Word_av_length: 0.00	Free Energy: 12.7188
bin            	0.0005	0.4046
pan            	0.0106	3.2019
Eip74EF        	0.0042	1.5320
exd            	0.0017	0.2193
Med            	0.0038	0.1776
Trl            	0.0014	0.1469
Abd-B_group    	0.0045	2.1724
Background     	0.9716	269.1295
<
>>dpse
Position: 11259	Nucl: 80	Word_av_length: 0.00	Free Energy: 12.7188
pan            	0.0106	1.5796
Abd-B_group    	0.0045	0.3534
Background     	0.9716	64.8275
<
>>dpse
Position: 11354	Nucl: 89	Word_av_length: 0.00	Free Energy: 12.7188
pan            	0.0106	0.8821
Abd-B_group    	0.0045	1.4766
Background     	0.9716	68.2386
<
>>dpse
Position: 11474	Nucl: 163	Word_av_length: 0.00	Free Energy: 12.7188
knirps_b1h     	0.0008	0.9579
pan            	0.0106	1.0033
Eip74EF        	0.0042	1.4798
exd            	0.0017	0.1216
Med            	0.0038	0.7828
Trl            	0.0014	0.8866
Background     	0.9716	115.4297
<
>>dpse
Position: 11653	Nucl: 63	Word_av_length: 0.00	Free Energy: 12.7188
pan            	0.0106	0.2645
Eip74EF        	0.0042	0.1035
Med            	0.0038	0.6626
Trl            	0.0014	0.1537
Background     	0.9716	53.8489
<
>>dpse
Position: 11729	Nucl: 19	Word_av_length: 0.00	Free Energy: 12.7188
pan            	0.0106	0.1358
Background     	0.9716	16.6675
<
>>dpse
Position: 11769	Nucl: 38	Word_av_length: 0.00	Free Energy: 12.7188
pan            	0.0106	0.1372
Eip74EF        	0.0042	0.5529
Med            	0.0038	0.1348
Background     	0.9716	30.0134
<
>>dmel X:2956475..2985408
Position: 8600	Nucl: 1000	Word_av_length: 0.00	Free Energy: 12.5334
bin            	0.0004	0.1974
knirps_b1h     	0.0011	0.2843
brk            	0.0002	0.2133
pan            	0.0121	10.6827
Cf2-II         	0.0001	0.1002
Eip74EF        	0.0056	3.5265
exd            	0.0018	2.1573
Med            	0.0011	1.0706
Trl            	0.0033	1.6941
Abd-B_group    	0.0038	2.2522
Background     	0.9704	832.7068
<
>>dpse
Position: 10897	Nucl: 334	Word_av_length: 0.00	Free Energy: 12.5334
bin            	0.0004	0.3810
pan            	0.0121	3.5614
Eip74EF        	0.0056	1.8476
exd            	0.0018	0.2158
Trl            	0.0033	0.3125
Abd-B_group    	0.0038	1.8360
Background     	0.9704	266.7060
<
>>dpse
Position: 11259	Nucl: 80	Word_av_length: 0.00	Free Energy: 12.5334
dmef_lit       	0.0001	0.1124
pan            	0.0121	1.7213
Eip74EF        	0.0056	0.1060
Abd-B_group    	0.0038	0.2891
Background     	0.9704	64.0121
<
>>dpse
Position: 11354	Nucl: 89	Word_av_length: 0.00	Free Energy: 12.5334
pan            	0.0121	1.0227
Abd-B_group    	0.0038	1.3090
Background     	0.9704	68.8695
<
>>dpse
Position: 11474	Nucl: 163	Word_av_length: 0.00	Free Energy: 12.5334
knirps_b1h     	0.0011	1.0197
pan            	0.0121	1.0688
Eip74EF        	0.0056	1.8026
exd            	0.0018	0.1184
Med            	0.0011	0.2552
Trl            	0.0033	1.0513
Background     	0.9704	113.3407
<
>>dpse
Position: 11653	Nucl: 63	Word_av_length: 0.00	Free Energy: 12.5334
pan            	0.0121	0.3000
Eip74EF        	0.0056	0.1433
Med            	0.0011	0.2053
Trl            	0.0033	0.3627
Background     	0.9704	54.3520
<
>>dpse
Position: 11729	Nucl: 19	Word_av_length: 0.00	Free Energy: 12.5334
pan            	0.0121	0.1544
Eip74EF        	0.0056	0.1305
Background     	0.9704	16.3875
<
>>dpse
Position: 11769	Nucl: 116	Word_av_length: 0.00	Free Energy: 12.5334
knirps_b1h     	0.0011	0.3230
pan            	0.0121	0.2329
Eip74EF        	0.0056	0.9794
Med            	0.0011	0.1247
Trl            	0.0033	1.5376
Background     	0.9704	85.6952
<
>>dmel X:2956475..2985408
Position: 8800	Nucl: 1000	Word_av_length: 0.00	Free Energy: 14.6262
knirps_b1h     	0.0029	1.5044
brk            	0.0002	0.1172
pan            	0.0071	7.0849
Eip74EF        	0.0093	5.9240
Med            	0.0072	5.0026
Trl            	0.0050	2.6385
Abd-B_group    	0.0013	1.0082
Antp_group     	0.0005	0.3228
Background     	0.9663	806.9476
<
>>dpse
Position: 11354	Nucl: 89	Word_av_length: 0.00	Free Energy: 14.6262
pan            	0.0071	0.7156
Eip74EF        	0.0093	0.1487
Abd-B_group    	0.0013	0.5741
Antp_group     	0.0005	0.2458
Background     	0.9663	75.1559
<
>>dpse
Position: 11474	Nucl: 163	Word_av_length: 0.00	Free Energy: 14.6262
knirps_b1h     	0.0029	1.2245
pan            	0.0071	0.6088
Eip74EF        	0.0093	2.4078
Med            	0.0072	1.1350
Trl            	0.0050	1.1084
Background     	0.9663	103.1087
<
>>dpse
Position: 11653	Nucl: 63	Word_av_length: 0.00	Free Energy: 14.6262
knirps_b1h     	0.0029	0.1314
pan            	0.0071	0.1740
Eip74EF        	0.0093	0.2132
Med            	0.0072	0.9912
Trl            	0.0050	0.3967
Background     	0.9663	48.3554
<
>>dpse
Position: 11729	Nucl: 19	Word_av_length: 0.00	Free Energy: 14.6262
Eip74EF        	0.0093	0.2190
Med            	0.0072	0.1067
Background     	0.9663	15.5466
<
>>dpse
Position: 11769	Nucl: 116	Word_av_length: 0.00	Free Energy: 14.6262
knirps_b1h     	0.0029	0.5818
pan            	0.0071	0.1126
Eip74EF        	0.0093	1.2300
Med            	0.0072	0.7041
Trl            	0.0050	1.7546
Background     	0.9663	75.8651
<
>>dpse
Position: 11922	Nucl: 172	Word_av_length: 0.00	Free Energy: 14.6262
knirps_b1h     	0.0029	0.3116
pan            	0.0071	0.4661
Eip74EF        	0.0093	1.9974
Med            	0.0072	1.4885
Trl            	0.0050	0.5676
Background     	0.9663	130.2080
<
>>dmel X:2956475..2985408
Position: 8900	Nucl: 1000	Word_av_length: 0.00	Free Energy: 14.3203
knirps_b1h     	0.0028	1.4678
Mad            	0.0002	0.1616
pan            	0.0066	6.6020
Eip74EF        	0.0085	5.5313
kruppel_b1h    	0.0002	0.2151
Med            	0.0117	7.9346
Trl            	0.0034	1.3766
Abd-B_group    	0.0008	0.6559
Antp_group     	0.0004	0.2636
Background     	0.9655	806.4855
<
>>dpse
Position: 11345	Nucl: 98	Word_av_length: 0.00	Free Energy: 14.3203
pan            	0.0066	0.9190
Eip74EF        	0.0085	0.1663
Abd-B_group    	0.0008	0.3907
Antp_group     	0.0004	0.2133
Background     	0.9655	84.4911
<
>>dpse
Position: 11474	Nucl: 163	Word_av_length: 0.00	Free Energy: 14.3203
knirps_b1h     	0.0028	1.2069
pan            	0.0066	0.5729
Eip74EF        	0.0085	2.2727
Med            	0.0117	1.5688
Trl            	0.0034	1.0288
Background     	0.9655	102.6901
<
>>dpse
Position: 11653	Nucl: 63	Word_av_length: 0.00	Free Energy: 14.3203
knirps_b1h     	0.0028	0.1143
pan            	0.0066	0.1588
Eip74EF        	0.0085	0.1845
Med            	0.0117	1.4235
Trl            	0.0034	0.2476
Background     	0.9655	47.1826
<
>>dpse
Position: 11729	Nucl: 19	Word_av_length: 0.00	Free Energy: 14.3203
Eip74EF        	0.0085	0.1955
Med            	0.0117	0.1694
Background     	0.9655	15.6353
<
>>dpse
Position: 11769	Nucl: 116	Word_av_length: 0.00	Free Energy: 14.3203
knirps_b1h     	0.0028	0.5814
pan            	0.0066	0.1073
Eip74EF        	0.0085	1.2161
Med            	0.0117	1.1052
Trl            	0.0034	1.4093
Background     	0.9655	76.5633
<
>>dpse
Position: 11922	Nucl: 272	Word_av_length: 0.00	Free Energy: 14.3203
knirps_b1h     	0.0028	0.4016
pan            	0.0066	0.6639
Eip74EF        	0.0085	2.2880
Med            	0.0117	3.9720
Trl            	0.0034	0.6072
Background     	0.9655	206.7486
<
>>dmel X:2956475..2985408
Position: 9000	Nucl: 1000	Word_av_length: 0.00	Free Energy: 14.3940
knirps_b1h     	0.0028	1.4994
Mad            	0.0002	0.1609
pan            	0.0045	4.8764
Eip74EF        	0.0075	4.5453
kruppel_b1h    	0.0005	0.6333
Med            	0.0143	9.6244
prd            	0.0001	0.1476
sd             	0.0003	0.2741
Trl            	0.0033	1.2071
Background     	0.9664	818.4359
<
>>dpse
Position: 11474	Nucl: 163	Word_av_length: 0.00	Free Energy: 14.3940
knirps_b1h     	0.0028	1.2224
pan            	0.0045	0.4141
Eip74EF        	0.0075	2.1166
Med            	0.0143	1.7959
Trl            	0.0033	1.0262
Background     	0.9664	103.1400
<
>>dpse
Position: 11653	Nucl: 63	Word_av_length: 0.00	Free Energy: 14.3940
knirps_b1h     	0.0028	0.1092
pan            	0.0045	0.1086
Eip74EF        	0.0075	0.1584
Med            	0.0143	1.6326
Trl            	0.0033	0.2251
Background     	0.9664	46.3733
<
>>dpse
Position: 11729	Nucl: 19	Word_av_length: 0.00	Free Energy: 14.3940
Eip74EF        	0.0075	0.1734
Med            	0.0143	0.2094
Background     	0.9664	15.7402
<
>>dpse
Position: 11769	Nucl: 116	Word_av_length: 0.00	Free Energy: 14.3940
knirps_b1h     	0.0028	0.5854
Eip74EF        	0.0075	1.1260
Med            	0.0143	1.3136
Trl            	0.0033	1.3936
Background     	0.9664	76.2785
<
>>dpse
Position: 11922	Nucl: 372	Word_av_length: 0.00	Free Energy: 14.3940
knirps_b1h     	0.0028	0.4076
Mad            	0.0002	0.1050
pan            	0.0045	0.7447
Eip74EF        	0.0075	2.4147
Med            	0.0143	5.4319
sd             	0.0003	0.1072
Trl            	0.0033	0.7793
Background     	0.9664	292.7433
<
>>dmel X:2956475..2985408
Position: 9100	Nucl: 1000	Word_av_length: 0.00	Free Energy: 11.0020
toy            	0.0004	0.3769
knirps_b1h     	0.0028	1.7505
Ci_cons        	0.0003	0.2038
Mad            	0.0017	1.1849
pan            	0.0022	2.4413
Eip74EF        	0.0059	3.7344
kruppel_b1h    	0.0003	0.4254
Med            	0.0088	6.5543
prd            	0.0001	0.1628
sd             	0.0025	2.1426
Trl            	0.0031	1.1244
Background     	0.9718	836.0870
<
>>dpse
Position: 11559	Nucl: 78	Word_av_length: 0.00	Free Energy: 11.0020
knirps_b1h     	0.0028	1.0881
pan            	0.0022	0.1434
Eip74EF        	0.0059	0.7502
Med            	0.0088	0.2029
sd             	0.0025	0.1053
Trl            	0.0031	0.9530
Background     	0.9718	46.3723
<
>>dpse
Position: 11653	Nucl: 63	Word_av_length: 0.00	Free Energy: 11.0020
knirps_b1h     	0.0028	0.1152
Mad            	0.0017	0.2679
Eip74EF        	0.0059	0.1273
Med            	0.0088	1.0819
sd             	0.0025	0.1270
Trl            	0.0031	0.2145
Background     	0.9718	48.3227
<
>>dpse
Position: 11729	Nucl: 19	Word_av_length: 0.00	Free Energy: 11.0020
Eip74EF        	0.0059	0.1408
Med            	0.0088	0.1339
Background     	0.9718	16.3200
<
>>dpse
Position: 11769	Nucl: 116	Word_av_length: 0.00	Free Energy: 11.0020
knirps_b1h     	0.0028	0.6056
Mad            	0.0017	0.1017
Eip74EF        	0.0059	0.9715
Med            	0.0088	0.8328
Trl            	0.0031	1.3755
Background     	0.9718	79.4413
<
>>dpse
Position: 11922	Nucl: 472	Word_av_length: 0.00	Free Energy: 11.0020
knirps_b1h     	0.0028	0.4869
Ci_cons        	0.0003	0.1417
Mad            	0.0017	0.7913
pan            	0.0022	0.5373
Eip74EF        	0.0059	2.8552
Med            	0.0088	3.9478
sd             	0.0025	1.1703
Trl            	0.0031	0.8195
Background     	0.9718	384.0971
<
>>dmel X:2956475..2985408
Position: 9200	Nucl: 1000	Word_av_length: 0.00	Free Energy: 11.9216
toy            	0.0007	0.6759
knirps_b1h     	0.0045	2.3113
Ci_cons        	0.0014	1.0632
Mad            	0.0004	0.2331
pan            	0.0016	1.5590
twi            	0.0003	0.2732
Cf2-II         	0.0010	0.7132
Eip74EF        	0.0076	5.1095
kruppel_b1h    	0.0006	0.6547
Med            	0.0130	9.0958
prd            	0.0014	1.5385
sd             	0.0011	0.9783
Trl            	0.0020	0.7788
Ladybird_group 	0.0001	0.1595
Background     	0.9643	782.3480
<
>>dpse
Position: 11598	Nucl: 118	Word_av_length: 0.00	Free Energy: 11.9216
knirps_b1h     	0.0045	1.7636
pan            	0.0016	0.1094
Eip74EF        	0.0076	0.6125
Med            	0.0130	1.5989
Trl            	0.0020	0.2265
Background     	0.9643	75.3619
<
>>dpse
Position: 11729	Nucl: 19	Word_av_length: 0.00	Free Energy: 11.9216
Eip74EF        	0.0076	0.1798
Med            	0.0130	0.1908
Background     	0.9643	15.6260
<
>>dpse
Position: 11769	Nucl: 116	Word_av_length: 0.00	Free Energy: 11.9216
toy            	0.0007	0.1095
knirps_b1h     	0.0045	0.8454
Cf2-II         	0.0010	0.1634
Eip74EF        	0.0076	1.1810
Med            	0.0130	1.1393
Trl            	0.0020	0.9910
Background     	0.9643	74.5765
<
>>dpse
Position: 11922	Nucl: 300	Word_av_length: 0.00	Free Energy: 11.9216
knirps_b1h     	0.0045	0.6064
Ci_cons        	0.0014	0.5991
Mad            	0.0004	0.1161
pan            	0.0016	0.2066
Cf2-II         	0.0010	0.2809
Eip74EF        	0.0076	2.1385
Med            	0.0130	4.0606
prd            	0.0014	0.1086
sd             	0.0011	0.2359
Trl            	0.0020	0.4569
Background     	0.9643	225.5109
<
>>dpse
Position: 12233	Nucl: 27	Word_av_length: 0.00	Free Energy: 11.9216
Eip74EF        	0.0076	0.2572
Background     	0.9643	23.4530
<
>>dmel X:2956475..2985408
Position: 9700	Nucl: 1000	Word_av_length: 0.00	Free Energy: 11.0100
E-spl-         	0.0003	0.2306
knirps_b1h     	0.0012	1.2478
Ci_cons        	0.0023	2.3381
Su-H-          	0.0010	0.7619
Cf2-II         	0.0007	0.6103
Eip74EF        	0.0099	6.1735
exd            	0.0020	1.5768
kruppel_b1h    	0.0005	0.7244
Med            	0.0121	10.2013
prd            	0.0001	0.1089
sd             	0.0023	1.8630
Trl            	0.0011	0.5919
Background     	0.9665	781.4619
<
>>dpse
Position: 11760	Nucl: 462	Word_av_length: 0.00	Free Energy: 11.0100
E-spl-         	0.0003	0.1835
knirps_b1h     	0.0012	0.4958
Ci_cons        	0.0023	0.9871
Su-H-          	0.0010	0.2826
Cf2-II         	0.0007	0.3735
Eip74EF        	0.0099	4.6998
exd            	0.0020	0.4866
Med            	0.0121	5.1852
sd             	0.0023	0.5536
Trl            	0.0011	0.9965
Background     	0.9665	340.6461
<
>>dpse
Position: 12233	Nucl: 338	Word_av_length: 0.00	Free Energy: 11.0100
knirps_b1h     	0.0012	0.1871
Ci_cons        	0.0023	0.2224
Su-H-          	0.0010	0.2642
Cf2-II         	0.0007	0.1651
Eip74EF        	0.0099	3.0292
exd            	0.0020	0.4184
Med            	0.0121	3.3726
sd             	0.0023	0.9180
Trl            	0.0011	0.2384
Background     	0.9665	266.3982
<
>>dpse
Position: 12594	Nucl: 390	Word_av_length: 0.00	Free Energy: 11.0100
knirps_b1h     	0.0012	0.1596
Ci_cons        	0.0023	0.2195
Su-H-          	0.0010	0.4532
Cf2-II         	0.0007	0.1363
Eip74EF        	0.0099	3.6623
exd            	0.0020	0.9976
Med            	0.0121	2.0401
sd             	0.0023	0.5952
Trl            	0.0011	0.2476
Background     	0.9665	317.1184
<
>>dpse
Position: 12994	Nucl: 82	Word_av_length: 0.00	Free Energy: 11.0100
Ci_cons        	0.0023	0.3649
Eip74EF        	0.0099	0.5581
exd            	0.0020	0.1078
Med            	0.0121	1.3037
sd             	0.0023	0.2856
Background     	0.9665	60.2402
<
>>dmel X:2956475..2985408
Position: 9800	Nucl: 1000	Word_av_length: 0.00	Free Energy: 21.5688
Ci_cons        	0.0013	1.2998
Su-H-          	0.0050	4.1419
Cf2-II         	0.0035	2.5244
Eip74EF        	0.0039	2.9184
exd            	0.0009	0.6672
kruppel_b1h    	0.0015	1.8862
Med            	0.0139	9.9192
sd             	0.0038	3.7978
Trl            	0.0037	1.5669
Pnt_lit        	0.0012	0.6724
Background     	0.9613	772.2077
<
>>dpse
Position: 11860	Nucl: 362	Word_av_length: 0.00	Free Energy: 21.5688
Ci_cons        	0.0013	0.5717
Su-H-          	0.0050	1.0698
Cf2-II         	0.0035	1.4000
Eip74EF        	0.0039	1.5190
exd            	0.0009	0.2390
kruppel_b1h    	0.0015	0.1371
Med            	0.0139	5.0235
sd             	0.0038	0.7996
Trl            	0.0037	1.0907
Pnt_lit        	0.0012	0.1919
Background     	0.9613	268.5802
<
>>dpse
Position: 12233	Nucl: 338	Word_av_length: 0.00	Free Energy: 21.5688
Ci_cons        	0.0013	0.1176
Su-H-          	0.0050	1.3064
Cf2-II         	0.0035	0.7248
Eip74EF        	0.0039	1.4048
exd            	0.0009	0.1935
Med            	0.0139	3.5795
sd             	0.0038	1.3566
Trl            	0.0037	0.6911
Pnt_lit        	0.0012	0.1933
Background     	0.9613	265.7686
<
>>dpse
Position: 12594	Nucl: 390	Word_av_length: 0.00	Free Energy: 21.5688
Ci_cons        	0.0013	0.1045
Su-H-          	0.0050	1.9469
Cf2-II         	0.0035	0.5271
Eip74EF        	0.0039	1.6547
exd            	0.0009	0.6098
kruppel_b1h    	0.0015	0.2179
Med            	0.0139	2.0466
sd             	0.0038	0.9997
Trl            	0.0037	0.7825
Pnt_lit        	0.0012	0.3133
NK2_group      	0.0001	0.1162
Background     	0.9613	317.4938
<
>>dpse
Position: 12994	Nucl: 827	Word_av_length: 0.00	Free Energy: 21.5688
Ci_cons        	0.0013	0.7857
Su-H-          	0.0050	3.0822
Cf2-II         	0.0035	2.8038
Eip74EF        	0.0039	1.6082
exd            	0.0009	0.4111
kruppel_b1h    	0.0015	1.1916
Med            	0.0139	11.6519
sd             	0.0038	1.7862
Trl            	0.0037	4.5560
Pnt_lit        	0.0012	1.3108
Background     	0.9613	598.2862
<
>>dpse
Position: 13840	Nucl: 28	Word_av_length: 0.00	Free Energy: 21.5688
Su-H-          	0.0050	0.2134
Med            	0.0139	0.1707
Background     	0.9613	23.4632
<
>>dmel X:2956475..2985408
Position: 9900	Nucl: 1000	Word_av_length: 0.00	Free Energy: 19.5908
Ci_cons        	0.0017	1.8568
Su-H-          	0.0120	9.3187
Cf2-II         	0.0008	0.5872
Eip74EF        	0.0023	1.7665
exd            	0.0011	0.8380
kruppel_b1h    	0.0002	0.2145
Med            	0.0108	7.7049
sd             	0.0037	3.8670
Trl            	0.0046	2.0520
Pnt_lit        	0.0020	1.1672
Background     	0.9605	780.1113
<
>>dpse
Position: 11960	Nucl: 262	Word_av_length: 0.00	Free Energy: 19.5908
Ci_cons        	0.0017	0.6729
Su-H-          	0.0120	1.8846
Cf2-II         	0.0008	0.1944
Eip74EF        	0.0023	0.7756
exd            	0.0011	0.2698
Med            	0.0108	3.2542
sd             	0.0037	0.3574
Trl            	0.0046	0.9332
Pnt_lit        	0.0020	0.2893
Background     	0.9605	195.3919
<
>>dpse
Position: 12233	Nucl: 338	Word_av_length: 0.00	Free Energy: 19.5908
Ci_cons        	0.0017	0.1671
Su-H-          	0.0120	3.0251
Cf2-II         	0.0008	0.1670
Eip74EF        	0.0023	0.8565
exd            	0.0011	0.2244
Med            	0.0108	3.0130
sd             	0.0037	1.2853
Trl            	0.0046	0.8139
Pnt_lit        	0.0020	0.3547
Background     	0.9605	265.2294
<
>>dpse
Position: 12594	Nucl: 390	Word_av_length: 0.00	Free Energy: 19.5908
Ci_cons        	0.0017	0.1182
Su-H-          	0.0120	4.0124
Cf2-II         	0.0008	0.1102
Eip74EF        	0.0023	1.0078
exd            	0.0011	0.6876
Med            	0.0108	1.5593
sd             	0.0037	0.9575
Trl            	0.0046	0.9452
Pnt_lit        	0.0020	0.5599
NK2_group      	0.0002	0.3004
Background     	0.9605	312.2153
<
>>dpse
Position: 12994	Nucl: 827	Word_av_length: 0.00	Free Energy: 19.5908
Ci_cons        	0.0017	1.0442
Su-H-          	0.0120	7.2297
Cf2-II         	0.0008	0.7029
Eip74EF        	0.0023	0.9385
exd            	0.0011	0.4999
kruppel_b1h    	0.0002	0.2843
Med            	0.0108	9.5998
sd             	0.0037	1.7331
Trl            	0.0046	4.9477
Pnt_lit        	0.0020	2.1031
Background     	0.9605	603.4675
<
>>dpse
Position: 13840	Nucl: 179	Word_av_length: 0.00	Free Energy: 19.5908
Ci_cons        	0.0017	0.2201
Su-H-          	0.0120	2.1967
Eip74EF        	0.0023	0.2408
exd            	0.0011	0.1135
Med            	0.0108	1.0907
sd             	0.0037	0.6075
Trl            	0.0046	0.9701
Pnt_lit        	0.0020	0.3396
Background     	0.9605	135.8011
<
>>dpse
Position: 14032	Nucl: 76	Word_av_length: 0.00	Free Energy: 19.5908
Su-H-          	0.0120	1.7587
Eip74EF        	0.0023	0.1012
Med            	0.0108	0.2254
sd             	0.0037	0.1309
Trl            	0.0046	0.4725
Background     	0.9605	54.4952
<
>>dmel X:2956475..2985408
Position: 10000	Nucl: 1000	Word_av_length: 0.00	Free Energy: 20.2471
Ci_cons        	0.0012	1.2818
Su-H-          	0.0172	12.3885
Cf2-II         	0.0007	0.5099
Eip74EF        	0.0040	3.6062
exd            	0.0010	0.7644
kruppel_b1h    	0.0003	0.2247
Med            	0.0073	4.4324
sd             	0.0031	3.0678
Trl            	0.0037	1.6112
Pnt_lit        	0.0021	1.1824
NK2_group      	0.0007	0.6498
Background     	0.9585	773.5772
<
>>dpse
Position: 12060	Nucl: 162	Word_av_length: 0.00	Free Energy: 20.2471
Ci_cons        	0.0012	0.4881
Su-H-          	0.0172	1.8222
Cf2-II         	0.0007	0.1473
Eip74EF        	0.0040	0.3271
exd            	0.0010	0.1674
Med            	0.0073	1.5821
sd             	0.0031	0.2464
Trl            	0.0037	0.4690
Pnt_lit        	0.0021	0.1296
NK2_group      	0.0007	0.1266
Background     	0.9585	119.6580
<
>>dpse
Position: 12233	Nucl: 338	Word_av_length: 0.00	Free Energy: 20.2471
Ci_cons        	0.0012	0.1223
Su-H-          	0.0172	4.1749
Cf2-II         	0.0007	0.1538
Eip74EF        	0.0040	1.3638
exd            	0.0010	0.1964
Med            	0.0073	2.2658
sd             	0.0031	1.0918
Trl            	0.0037	0.6496
Pnt_lit        	0.0021	0.3973
NK2_group      	0.0007	0.1118
Background     	0.9585	259.4804
<
>>dpse
Position: 12594	Nucl: 390	Word_av_length: 0.00	Free Energy: 20.2471
Su-H-          	0.0172	5.1872
Eip74EF        	0.0040	1.5930
exd            	0.0010	0.6091
Med            	0.0073	1.0540
sd             	0.0031	0.7851
Trl            	0.0037	0.7463
Pnt_lit        	0.0021	0.5990
NK2_group      	0.0007	0.6692
Background     	0.9585	301.4202
<
>>dpse
Position: 12994	Nucl: 827	Word_av_length: 0.00	Free Energy: 20.2471
Ci_cons        	0.0012	0.7501
Su-H-          	0.0172	10.1769
Cf2-II         	0.0007	0.6517
Eip74EF        	0.0040	1.5983
exd            	0.0010	0.4475
kruppel_b1h    	0.0003	0.3180
Med            	0.0073	6.9760
sd             	0.0031	1.5111
Trl            	0.0037	4.5121
Pnt_lit        	0.0021	2.2487
NK2_group      	0.0007	0.1727
Background     	0.9585	600.1741
<
>>dpse
Position: 13840	Nucl: 179	Word_av_length: 0.00	Free Energy: 20.2471
Ci_cons        	0.0012	0.1534
Su-H-          	0.0172	3.0111
Eip74EF        	0.0040	0.4007
exd            	0.0010	0.1000
Med            	0.0073	0.7388
sd             	0.0031	0.5225
Trl            	0.0037	0.7768
Pnt_lit        	0.0021	0.3393
Background     	0.9585	133.5838
<
>>dpse
Position: 14032	Nucl: 400	Word_av_length: 0.00	Free Energy: 20.2471
Ci_cons        	0.0012	0.2427
Su-H-          	0.0172	7.8855
Cf2-II         	0.0007	0.1806
Eip74EF        	0.0040	1.5921
exd            	0.0010	0.2823
Med            	0.0073	1.7690
sd             	0.0031	0.8833
Trl            	0.0037	0.7765
Pnt_lit        	0.0021	0.4999
NK2_group      	0.0007	0.1013
Background     	0.9585	292.2043
<
>>dmel X:2956475..2985408
Position: 10100	Nucl: 1000	Word_av_length: 0.00	Free Energy: 19.9414
pan            	0.0002	0.1348
Su-H-          	0.0171	11.9928
Eip74EF        	0.0030	2.5473
exd            	0.0009	0.7725
kruppel_b1h    	0.0008	0.7701
Med            	0.0072	4.9704
sd             	0.0034	3.3360
Trl            	0.0039	1.7386
Pnt_lit        	0.0021	1.0803
Ap_group       	0.0004	0.3417
NK2_group      	0.0006	0.5888
Background     	0.9603	785.8135
<
>>dpse
Position: 12160	Nucl: 62	Word_av_length: 0.00	Free Energy: 19.9414
Su-H-          	0.0171	0.7054
Med            	0.0072	0.1265
sd             	0.0034	0.2155
Trl            	0.0039	0.1999
Background     	0.9603	51.7192
<
>>dpse
Position: 12233	Nucl: 338	Word_av_length: 0.00	Free Energy: 19.9414
Su-H-          	0.0171	4.1782
Eip74EF        	0.0030	1.0441
exd            	0.0009	0.1781
Med            	0.0072	2.2961
sd             	0.0034	1.1976
Trl            	0.0039	0.6743
Pnt_lit        	0.0021	0.4004
Background     	0.9603	263.1716
<
>>dpse
Position: 12594	Nucl: 390	Word_av_length: 0.00	Free Energy: 19.9414
pan            	0.0002	0.1133
Su-H-          	0.0171	5.1755
Eip74EF        	0.0030	1.2188
exd            	0.0009	0.5651
kruppel_b1h    	0.0008	0.1261
Med            	0.0072	1.0496
sd             	0.0034	0.8768
Trl            	0.0039	0.7854
Pnt_lit        	0.0021	0.6092
NK2_group      	0.0006	0.6008
Background     	0.9603	304.7827
<
>>dpse
Position: 12994	Nucl: 827	Word_av_length: 0.00	Free Energy: 19.9414
Su-H-          	0.0171	10.2249
Eip74EF        	0.0030	1.2130
exd            	0.0009	0.4060
kruppel_b1h    	0.0008	0.7557
Med            	0.0072	7.0369
sd             	0.0034	1.6667
Trl            	0.0039	4.6453
Pnt_lit        	0.0021	2.2758
NK2_group      	0.0006	0.1453
Background     	0.9603	607.2835
<
>>dpse
Position: 13840	Nucl: 179	Word_av_length: 0.00	Free Energy: 19.9414
Su-H-          	0.0171	3.0154
Eip74EF        	0.0030	0.3019
Med            	0.0072	0.7589
sd             	0.0034	0.5695
Trl            	0.0039	0.8020
Pnt_lit        	0.0021	0.3429
Background     	0.9603	135.3096
<
>>dpse
Position: 14032	Nucl: 400	Word_av_length: 0.00	Free Energy: 19.9414
Su-H-          	0.0171	7.7443
Eip74EF        	0.0030	1.2517
exd            	0.0009	0.2367
kruppel_b1h    	0.0008	0.2087
Med            	0.0072	1.8177
sd             	0.0034	0.9717
Trl            	0.0039	0.8145
Pnt_lit        	0.0021	0.5082
Ap_group       	0.0004	0.5753
Background     	0.9603	291.9173
<
>>dpse
Position: 14508	Nucl: 45	Word_av_length: 0.00	Free Energy: 19.9414
Su-H-          	0.0171	0.9287
Med            	0.0072	0.4978
Trl            	0.0039	0.2880
Background     	0.9603	31.3527
<
>>dmel X:2956475..2985408
Position: 10200	Nucl: 1000	Word_av_length: 0.00	Free Energy: 22.2974
pan            	0.0019	1.4783
Su-H-          	0.0154	10.2886
Eip74EF        	0.0028	2.3161
exd            	0.0017	1.4588
kruppel_b1h    	0.0007	0.7565
Med            	0.0076	5.0119
sd             	0.0054	4.6106
Trl            	0.0046	3.0005
Pnt_lit        	0.0019	0.9643
Ap_group       	0.0003	0.2765
NK2_group      	0.0005	0.5458
Background     	0.9570	770.9966
<
>>dpse
Position: 12212	Nucl: 359	Word_av_length: 0.00	Free Energy: 22.2974
pan            	0.0019	0.5409
Su-H-          	0.0154	4.0994
Eip74EF        	0.0028	0.9896
exd            	0.0017	0.3125
Med            	0.0076	2.4213
sd             	0.0054	1.8505
Trl            	0.0046	0.7489
Pnt_lit        	0.0019	0.3601
Background     	0.9570	276.6124
<
>>dpse
Position: 12594	Nucl: 390	Word_av_length: 0.00	Free Energy: 22.2974
pan            	0.0019	0.9357
Su-H-          	0.0154	4.7221
Eip74EF        	0.0028	1.1052
exd            	0.0017	0.8560
kruppel_b1h    	0.0007	0.1221
Med            	0.0076	1.1067
sd             	0.0054	1.2994
Trl            	0.0046	0.9194
Pnt_lit        	0.0019	0.5670
NK2_group      	0.0005	0.5445
Background     	0.9570	299.2456
<
>>dpse
Position: 12994	Nucl: 827	Word_av_length: 0.00	Free Energy: 22.2974
pan            	0.0019	0.8160
Su-H-          	0.0154	9.2055
Eip74EF        	0.0028	1.1219
exd            	0.0017	0.7363
kruppel_b1h    	0.0007	0.7380
Med            	0.0076	7.3858
sd             	0.0054	2.5064
Trl            	0.0046	5.0222
Pnt_lit        	0.0019	2.0908
NK2_group      	0.0005	0.1327
Background     	0.9570	600.8958
<
>>dpse
Position: 13840	Nucl: 179	Word_av_length: 0.00	Free Energy: 22.2974
pan            	0.0019	0.1573
Su-H-          	0.0154	2.7289
Eip74EF        	0.0028	0.2835
exd            	0.0017	0.1687
Med            	0.0076	0.8057
sd             	0.0054	0.8044
Trl            	0.0046	0.9289
Pnt_lit        	0.0019	0.3196
Background     	0.9570	133.5704
<
>>dpse
Position: 14032	Nucl: 400	Word_av_length: 0.00	Free Energy: 22.2974
pan            	0.0019	0.6631
Su-H-          	0.0154	7.1226
Eip74EF        	0.0028	1.1815
exd            	0.0017	0.4411
kruppel_b1h    	0.0007	0.1973
Med            	0.0076	1.9288
sd             	0.0054	1.4560
Trl            	0.0046	0.9679
Pnt_lit        	0.0019	0.4703
Ap_group       	0.0003	0.4893
Background     	0.9570	288.6838
<
>>dpse
Position: 14508	Nucl: 153	Word_av_length: 0.00	Free Energy: 22.2974
pan            	0.0019	0.4240
Su-H-          	0.0154	1.8013
Eip74EF        	0.0028	0.2654
exd            	0.0017	0.3390
Med            	0.0076	1.1202
sd             	0.0054	1.5487
Trl            	0.0046	0.4355
Background     	0.9570	111.7836
<
>>dmel X:2956475..2985408
Position: 10300	Nucl: 1000	Word_av_length: 0.00	Free Energy: 25.3174
pan            	0.0041	3.5371
Su-H-          	0.0149	9.4829
Eip74EF        	0.0028	2.1885
exd            	0.0017	1.3852
kruppel_b1h    	0.0009	0.8325
Med            	0.0082	5.2453
sd             	0.0057	4.7118
Trl            	0.0053	3.5393
Pnt_lit        	0.0022	1.0750
Ap_group       	0.0013	1.2325
NK2_group      	0.0005	0.4988
Background     	0.9522	747.2732
<
>>dpse
Position: 12312	Nucl: 259	Word_av_length: 0.00	Free Energy: 25.3174
pan            	0.0041	0.8748
Su-H-          	0.0149	2.7541
Eip74EF        	0.0028	0.8738
exd            	0.0017	0.2510
Med            	0.0082	1.9860
sd             	0.0057	1.5128
Trl            	0.0053	0.6733
Pnt_lit        	0.0022	0.3634
Background     	0.9522	191.7455
<
>>dpse
Position: 12594	Nucl: 390	Word_av_length: 0.00	Free Energy: 25.3174
pan            	0.0041	1.7964
Su-H-          	0.0149	4.5747
Eip74EF        	0.0028	1.1083
exd            	0.0017	0.8529
kruppel_b1h    	0.0009	0.1376
Med            	0.0082	1.1538
sd             	0.0057	1.3461
Trl            	0.0053	1.0200
Pnt_lit        	0.0022	0.6367
NK2_group      	0.0005	0.5102
Background     	0.9522	292.4487
<
>>dpse
Position: 12994	Nucl: 827	Word_av_length: 0.00	Free Energy: 25.3174
pan            	0.0041	1.6258
Su-H-          	0.0149	8.7958
Eip74EF        	0.0028	1.1335
exd            	0.0017	0.7339
kruppel_b1h    	0.0009	0.8308
Med            	0.0082	7.7917
sd             	0.0057	2.6005
Trl            	0.0053	5.3124
Pnt_lit        	0.0022	2.3966
NK2_group      	0.0005	0.1181
Background     	0.9522	586.8034
<
>>dpse
Position: 13840	Nucl: 179	Word_av_length: 0.00	Free Energy: 25.3174
pan            	0.0041	0.3282
Su-H-          	0.0149	2.6047
Eip74EF        	0.0028	0.2842
exd            	0.0017	0.1700
Med            	0.0082	0.8501
sd             	0.0057	0.8245
Trl            	0.0053	1.0122
Pnt_lit        	0.0022	0.3746
Background     	0.9522	130.9567
<
>>dpse
Position: 14032	Nucl: 400	Word_av_length: 0.00	Free Energy: 25.3174
pan            	0.0041	1.2651
Su-H-          	0.0149	6.7470
Eip74EF        	0.0028	1.1679
exd            	0.0017	0.3945
kruppel_b1h    	0.0009	0.2184
Med            	0.0082	2.0206
sd             	0.0057	1.4969
Trl            	0.0053	1.0718
Pnt_lit        	0.0022	0.5487
Ap_group       	0.0013	1.1706
Background     	0.9522	278.2470
<
>>dpse
Position: 14508	Nucl: 153	Word_av_length: 0.00	Free Energy: 25.3174
pan            	0.0041	0.7611
Su-H-          	0.0149	1.7150
Eip74EF        	0.0028	0.2632
exd            	0.0017	0.3421
Med            	0.0082	1.1686
sd             	0.0057	1.5852
Trl            	0.0053	0.4771
Background     	0.9522	108.9887
<
>>dpse
Position: 14716	Nucl: 37	Word_av_length: 0.00	Free Energy: 25.3174
Su-H-          	0.0149	0.3421
sd             	0.0057	0.1446
Ap_group       	0.0013	0.5215
Background     	0.9522	26.8081
<
>>dmel X:2956475..2985408
Position: 10400	Nucl: 1000	Word_av_length: 0.00	Free Energy: 29.4419
E-spl-         	0.0003	0.2477
knirps_b1h     	0.0003	0.1451
pan            	0.0042	3.4105
Su-H-          	0.0150	8.7118
Cf2-II         	0.0004	0.2537
Eip74EF        	0.0015	1.1231
exd            	0.0012	0.9466
kruppel_b1h    	0.0010	0.9001
Med            	0.0087	5.9938
sd             	0.0053	4.4047
Trl            	0.0055	3.5572
Pnt_lit        	0.0028	1.5412
Ap_group       	0.0014	1.3483
NK2_group      	0.0016	2.0813
Background     	0.9509	736.5778
<
>>dpse
Position: 12412	Nucl: 159	Word_av_length: 0.00	Free Energy: 29.4419
pan            	0.0042	0.6330
Su-H-          	0.0150	1.9549
Eip74EF        	0.0015	0.1952
Med            	0.0087	1.2504
sd             	0.0053	0.7424
Trl            	0.0055	0.5703
Pnt_lit        	0.0028	0.3041
Background     	0.9509	117.3868
<
>>dpse
Position: 12594	Nucl: 390	Word_av_length: 0.00	Free Energy: 29.4419
pan            	0.0042	1.8228
Su-H-          	0.0150	4.6387
Eip74EF        	0.0015	0.5902
exd            	0.0012	0.6845
kruppel_b1h    	0.0010	0.1582
Med            	0.0087	1.2011
sd             	0.0053	1.2724
Trl            	0.0055	1.0694
Pnt_lit        	0.0028	0.7578
Ap_group       	0.0014	0.1020
NK2_group      	0.0016	1.0306
Background     	0.9509	290.5360
<
>>dpse
Position: 12994	Nucl: 827	Word_av_length: 0.00	Free Energy: 29.4419
E-spl-         	0.0003	0.1565
knirps_b1h     	0.0003	0.3242
pan            	0.0042	1.6332
Su-H-          	0.0150	8.6787
Cf2-II         	0.0004	0.3483
Eip74EF        	0.0015	0.5840
exd            	0.0012	0.5515
kruppel_b1h    	0.0010	0.8830
Med            	0.0087	7.9639
sd             	0.0053	2.4129
Trl            	0.0055	5.3510
Pnt_lit        	0.0028	2.8968
NK2_group      	0.0016	0.3733
Background     	0.9509	579.7273
<
>>dpse
Position: 13840	Nucl: 179	Word_av_length: 0.00	Free Energy: 29.4419
pan            	0.0042	0.3320
Su-H-          	0.0150	2.6073
Eip74EF        	0.0015	0.1474
exd            	0.0012	0.1265
Med            	0.0087	0.8826
sd             	0.0053	0.7749
Trl            	0.0055	1.0273
Pnt_lit        	0.0028	0.4809
Background     	0.9509	129.9839
<
>>dpse
Position: 14032	Nucl: 400	Word_av_length: 0.00	Free Energy: 29.4419
pan            	0.0042	1.2768
Su-H-          	0.0150	6.7809
Eip74EF        	0.0015	0.6564
exd            	0.0012	0.2979
kruppel_b1h    	0.0010	0.2475
Med            	0.0087	2.1160
sd             	0.0053	1.3766
Trl            	0.0055	1.1001
Pnt_lit        	0.0028	0.6888
Ap_group       	0.0014	1.2232
NK2_group      	0.0016	0.1820
Background     	0.9509	277.8288
<
>>dpse
Position: 14508	Nucl: 153	Word_av_length: 0.00	Free Energy: 29.4419
pan            	0.0042	0.7779
Su-H-          	0.0150	1.7396
Eip74EF        	0.0015	0.1432
exd            	0.0012	0.2581
Med            	0.0087	1.2221
sd             	0.0053	1.5532
Trl            	0.0055	0.5032
Pnt_lit        	0.0028	0.1158
Background     	0.9509	109.3550
<
>>dpse
Position: 14716	Nucl: 52	Word_av_length: 0.00	Free Energy: 29.4419
Su-H-          	0.0150	0.7377
Med            	0.0087	0.1995
sd             	0.0053	0.1383
Ap_group       	0.0014	0.5313
Background     	0.9509	36.6605
<
>>dmel X:2956475..2985408
Position: 10500	Nucl: 1000	Word_av_length: 0.00	Free Energy: 29.3394
E-spl-         	0.0003	0.1115
pan            	0.0035	3.1635
Su-H-          	0.0114	6.3945
Cf2-II         	0.0008	0.4943
Eip74EF        	0.0007	0.4924
exd            	0.0010	0.7920
kruppel_b1h    	0.0014	1.3804
Med            	0.0096	5.8979
sd             	0.0040	3.1921
Trl            	0.0059	3.2783
Pnt_lit        	0.0028	1.4070
Ap_group       	0.0018	1.9432
NK2_group      	0.0017	2.2350
Background     	0.9552	760.1976
<
>>dpse
Position: 12512	Nucl: 59	Word_av_length: 0.00	Free Energy: 29.3394
Su-H-          	0.0114	0.4399
Med            	0.0096	0.9740
sd             	0.0040	0.3050
Trl            	0.0059	0.1604
Pnt_lit        	0.0028	0.2122
Background     	0.9552	43.3327
<
>>dpse
Position: 12594	Nucl: 390	Word_av_length: 0.00	Free Energy: 29.3394
pan            	0.0035	1.5959
Su-H-          	0.0114	3.8159
Cf2-II         	0.0008	0.1022
Eip74EF        	0.0007	0.2819
exd            	0.0010	0.5856
kruppel_b1h    	0.0014	0.2152
Med            	0.0096	1.3468
sd             	0.0040	1.0295
Trl            	0.0059	1.1748
Pnt_lit        	0.0028	0.7362
Ap_group       	0.0018	0.1286
NK2_group      	0.0017	1.0740
Background     	0.9552	299.4334
<
>>dpse
Position: 12994	Nucl: 827	Word_av_length: 0.00	Free Energy: 29.3394
E-spl-         	0.0003	0.1853
knirps_b1h     	0.0002	0.2166
pan            	0.0035	1.4165
Su-H-          	0.0114	6.7841
Cf2-II         	0.0008	0.6693
Eip74EF        	0.0007	0.2742
exd            	0.0010	0.4563
kruppel_b1h    	0.0014	1.1203
Med            	0.0096	8.6523
sd             	0.0040	1.9020
Trl            	0.0059	5.5189
Pnt_lit        	0.0028	2.8601
Ap_group       	0.0018	0.1189
NK2_group      	0.0017	0.3946
Background     	0.9552	590.4505
<
>>dpse
Position: 13840	Nucl: 179	Word_av_length: 0.00	Free Energy: 29.3394
pan            	0.0035	0.2879
Su-H-          	0.0114	2.0651
exd            	0.0010	0.1046
Med            	0.0096	0.9875
sd             	0.0040	0.6429
Trl            	0.0059	1.1049
Pnt_lit        	0.0028	0.4977
Background     	0.9552	133.1064
<
>>dpse
Position: 14032	Nucl: 400	Word_av_length: 0.00	Free Energy: 29.3394
E-spl-         	0.0003	0.1356
pan            	0.0035	1.1290
Su-H-          	0.0114	5.6488
Cf2-II         	0.0008	0.1964
Eip74EF        	0.0007	0.3234
exd            	0.0010	0.2494
kruppel_b1h    	0.0014	0.3609
Med            	0.0096	2.3483
sd             	0.0040	1.0868
Trl            	0.0059	1.1724
Pnt_lit        	0.0028	0.7007
Ap_group       	0.0018	1.3386
NK2_group      	0.0017	0.2055
Background     	0.9552	286.0908
<
>>dpse
Position: 14508	Nucl: 153	Word_av_length: 0.00	Free Energy: 29.3394
pan            	0.0035	0.6939
Su-H-          	0.0114	1.4141
exd            	0.0010	0.2113
Med            	0.0096	1.3351
sd             	0.0040	1.3801
Trl            	0.0059	0.5533
Pnt_lit        	0.0028	0.1167
Background     	0.9552	112.4151
<
>>dpse
Position: 14716	Nucl: 52	Word_av_length: 0.00	Free Energy: 29.3394
Su-H-          	0.0114	0.5850
Med            	0.0096	0.2264
Ap_group       	0.0018	0.5854
Background     	0.9552	37.3549
<
>>dpse
Position: 14888	Nucl: 45	Word_av_length: 0.00	Free Energy: 29.3394
Su-H-          	0.0114	0.2544
Med            	0.0096	0.8647
Trl            	0.0059	1.0739
Background     	0.9552	26.0009
<
>>dpse
Position: 14975	Nucl: 34	Word_av_length: 0.00	Free Energy: 29.3394
E-spl-         	0.0003	0.1656
Su-H-          	0.0114	0.1819
Med            	0.0096	0.6135
Background     	0.9552	25.4920
<
>>dmel X:2956475..2985408
Position: 10600	Nucl: 1000	Word_av_length: 0.00	Free Energy: 32.9224
E-spl-         	0.0006	0.1847
pan            	0.0030	2.8611
Su-H-          	0.0128	7.4810
Cf2-II         	0.0070	4.9164
exd            	0.0002	0.1468
kruppel_b1h    	0.0007	0.4433
Med            	0.0113	5.9376
sd             	0.0049	3.8906
Trl            	0.0083	4.3868
Pnt_lit        	0.0017	0.7554
Ap_group       	0.0024	2.2283
NK2_group      	0.0013	2.0384
Background     	0.9457	730.1655
<
>>dpse
Position: 12994	Nucl: 827	Word_av_length: 0.00	Free Energy: 32.9224
E-spl-         	0.0006	0.2874
pan            	0.0030	1.2635
Su-H-          	0.0128	7.2936
Cf2-II         	0.0070	5.0238
kruppel_b1h    	0.0007	0.6302
Med            	0.0113	9.3554
sd             	0.0049	2.2615
Trl            	0.0083	6.2184
Pnt_lit        	0.0017	1.7938
Ap_group       	0.0024	0.1578
NK2_group      	0.0013	0.2753
Background     	0.9457	561.7617
<
>>dpse
Position: 13840	Nucl: 179	Word_av_length: 0.00	Free Energy: 32.9224
E-spl-         	0.0006	0.1460
pan            	0.0030	0.2395
Su-H-          	0.0128	2.2379
Cf2-II         	0.0070	0.7398
Med            	0.0113	1.0884
sd             	0.0049	0.7639
Trl            	0.0083	1.4058
Pnt_lit        	0.0017	0.3107
Ap_group       	0.0024	0.1030
Background     	0.9457	126.0122
<
>>dpse
Position: 14032	Nucl: 400	Word_av_length: 0.00	Free Energy: 32.9224
E-spl-         	0.0006	0.2248
pan            	0.0030	1.0123
Su-H-          	0.0128	6.0995
Cf2-II         	0.0070	1.5979
kruppel_b1h    	0.0007	0.1798
Med            	0.0113	2.4934
sd             	0.0049	1.2752
Trl            	0.0083	1.5404
Pnt_lit        	0.0017	0.4125
Ap_group       	0.0024	1.5157
NK2_group      	0.0013	0.1490
Background     	0.9457	274.5012
<
>>dpse
Position: 14508	Nucl: 153	Word_av_length: 0.00	Free Energy: 32.9224
pan            	0.0030	0.6327
Su-H-          	0.0128	1.4959
Cf2-II         	0.0070	0.5999
Med            	0.0113	1.4460
sd             	0.0049	1.5567
Trl            	0.0083	0.7000
Background     	0.9457	107.3277
<
>>dpse
Position: 14716	Nucl: 52	Word_av_length: 0.00	Free Energy: 32.9224
Su-H-          	0.0128	0.6183
Cf2-II         	0.0070	0.2756
Med            	0.0113	0.2377
sd             	0.0049	0.1023
Trl            	0.0083	0.1325
Ap_group       	0.0024	0.6276
Background     	0.9457	35.2928
<
>>dpse
Position: 14888	Nucl: 45	Word_av_length: 0.00	Free Energy: 32.9224
Su-H-          	0.0128	0.2625
Cf2-II         	0.0070	0.2086
Med            	0.0113	0.8865
Trl            	0.0083	1.2135
Background     	0.9457	23.8260
<
>>dpse
Position: 14975	Nucl: 68	Word_av_length: 0.00	Free Energy: 32.9224
E-spl-         	0.0006	0.1960
Su-H-          	0.0128	0.2861
Cf2-II         	0.0070	0.6978
Med            	0.0113	1.2143
Trl            	0.0083	1.1610
Background     	0.9457	39.2996
<
>>dmel X:2956475..2985408
Position: 10700	Nucl: 1000	Word_av_length: 0.00	Free Energy: 33.6658
E-spl-         	0.0008	0.1968
pan            	0.0034	2.8906
Su-H-          	0.0085	4.3327
twi            	0.0008	0.4369
Cf2-II         	0.0084	5.8217
Eip74EF        	0.0002	0.1133
kruppel_b1h    	0.0013	0.7740
Med            	0.0024	1.5771
sd             	0.0064	4.8698
Trl            	0.0105	5.5788
Ap_group       	0.0051	4.4494
NK2_group      	0.0017	2.2218
Background     	0.9503	733.4666
<
>>dpse
Position: 13768	Nucl: 53	Word_av_length: 0.00	Free Energy: 33.6658
Cf2-II         	0.0084	0.7347
kruppel_b1h    	0.0013	0.6026
Trl            	0.0105	2.0844
Background     	0.9503	20.9351
<
>>dpse
Position: 13840	Nucl: 179	Word_av_length: 0.00	Free Energy: 33.6658
E-spl-         	0.0008	0.2109
pan            	0.0034	0.2736
Su-H-          	0.0085	1.5870
Cf2-II         	0.0084	0.9759
kruppel_b1h    	0.0013	0.1010
Med            	0.0024	0.2585
sd             	0.0064	0.9567
Trl            	0.0105	1.6500
Ap_group       	0.0051	0.2473
Background     	0.9503	130.0442
<
>>dpse
Position: 14032	Nucl: 400	Word_av_length: 0.00	Free Energy: 33.6658
E-spl-         	0.0008	0.2954
pan            	0.0034	1.0858
Su-H-          	0.0085	4.5798
twi            	0.0008	0.1874
Cf2-II         	0.0084	2.1419
kruppel_b1h    	0.0013	0.3565
Med            	0.0024	0.6747
sd             	0.0064	1.6216
Trl            	0.0105	1.9934
Ap_group       	0.0051	1.8684
NK2_group      	0.0017	0.1914
Background     	0.9503	282.0826
<
>>dpse
Position: 14508	Nucl: 153	Word_av_length: 0.00	Free Energy: 33.6658
pan            	0.0034	0.6878
Su-H-          	0.0085	1.0622
Cf2-II         	0.0084	0.8308
Med            	0.0024	0.3909
sd             	0.0064	1.7552
Trl            	0.0105	0.9292
Ap_group       	0.0051	0.1423
Background     	0.9503	111.3144
<
>>dpse
Position: 14716	Nucl: 52	Word_av_length: 0.00	Free Energy: 33.6658
Su-H-          	0.0085	0.4425
Cf2-II         	0.0084	0.3568
Trl            	0.0105	0.1764
Ap_group       	0.0051	0.7853
Background     	0.9503	35.2606
<
>>dpse
Position: 14888	Nucl: 45	Word_av_length: 0.00	Free Energy: 33.6658
Su-H-          	0.0085	0.1808
Cf2-II         	0.0084	0.2778
Med            	0.0024	0.2347
Trl            	0.0105	1.4618
Background     	0.9503	25.8602
<
>>dpse
Position: 14975	Nucl: 68	Word_av_length: 0.00	Free Energy: 33.6658
E-spl-         	0.0008	0.3045
Su-H-          	0.0085	0.1999
Cf2-II         	0.0084	0.8920
Med            	0.0024	0.2936
Trl            	0.0105	1.3976
Background     	0.9503	40.9735
<
>>dpse
Position: 15141	Nucl: 44	Word_av_length: 0.00	Free Energy: 33.6658
Su-H-          	0.0085	0.1345
twi            	0.0008	0.4186
Cf2-II         	0.0084	0.5189
Trl            	0.0105	0.3831
Background     	0.9503	31.5475
<
>>dmel X:2956475..2985408
Position: 10800	Nucl: 1000	Word_av_length: 0.00	Free Energy: 22.0601
pan            	0.0034	2.8287
Su-H-          	0.0053	2.6880
twi            	0.0011	0.7365
Cf2-II         	0.0062	4.5552
Eip74EF        	0.0025	1.8280
Med            	0.0030	1.9531
sd             	0.0022	1.3366
Trl            	0.0063	3.9793
Ap_group       	0.0064	5.4928
NK2_group      	0.0019	2.4339
Background     	0.9615	767.2944
<
>>dpse
Position: 14032	Nucl: 400	Word_av_length: 0.00	Free Energy: 22.0601
pan            	0.0034	1.1153
Su-H-          	0.0053	3.2729
twi            	0.0011	0.2773
Cf2-II         	0.0062	1.7432
Eip74EF        	0.0025	1.1455
Med            	0.0030	0.9061
sd             	0.0022	0.6870
Trl            	0.0063	1.3808
Ap_group       	0.0064	1.9617
NK2_group      	0.0019	0.2267
Background     	0.9615	298.3878
<
>>dpse
Position: 14508	Nucl: 153	Word_av_length: 0.00	Free Energy: 22.0601
pan            	0.0034	0.6814
Su-H-          	0.0053	0.7419
Cf2-II         	0.0062	0.6471
Eip74EF        	0.0025	0.3002
Med            	0.0030	0.5029
sd             	0.0022	1.0267
Trl            	0.0063	0.6620
Ap_group       	0.0064	0.1738
Background     	0.9615	118.4116
<
>>dpse
Position: 14716	Nucl: 52	Word_av_length: 0.00	Free Energy: 22.0601
Su-H-          	0.0053	0.2851
Cf2-II         	0.0062	0.2769
Eip74EF        	0.0025	0.1785
Trl            	0.0063	0.1023
Ap_group       	0.0064	0.9009
Background     	0.9615	36.0148
<
>>dpse
Position: 14888	Nucl: 45	Word_av_length: 0.00	Free Energy: 22.0601
Su-H-          	0.0053	0.1258
Cf2-II         	0.0062	0.2383
Med            	0.0030	0.3176
Trl            	0.0063	1.1816
Ap_group       	0.0064	0.1215
Background     	0.9615	28.1657
<
>>dpse
Position: 14975	Nucl: 68	Word_av_length: 0.00	Free Energy: 22.0601
Su-H-          	0.0053	0.1440
Cf2-II         	0.0062	0.8334
Med            	0.0030	0.4254
Trl            	0.0063	1.1929
Background     	0.9615	46.2377
<
>>dpse
Position: 15141	Nucl: 138	Word_av_length: 0.00	Free Energy: 22.0601
pan            	0.0034	0.1080
Su-H-          	0.0053	0.3858
twi            	0.0011	0.5896
Cf2-II         	0.0062	0.7734
Med            	0.0030	0.2778
Trl            	0.0063	0.6194
Ap_group       	0.0064	0.8347
Background     	0.9615	107.3875
<
>>dpse
Position: 15298	Nucl: 30	Word_av_length: 0.00	Free Energy: 22.0601
pan            	0.0034	0.1920
Su-H-          	0.0053	0.1744
Trl            	0.0063	0.2813
Background     	0.9615	24.0434
<
>>dmel X:2956475..2985408
Position: 10900	Nucl: 1000	Word_av_length: 0.00	Free Energy: 23.2788
Mad            	0.0017	0.7823
pan            	0.0031	2.7310
twi            	0.0014	0.9175
Cf2-II         	0.0088	6.6048
Eip74EF        	0.0006	0.5922
exd            	0.0013	0.8929
Med            	0.0024	1.4360
sd             	0.0032	2.1140
Trl            	0.0060	3.8419
Ap_group       	0.0069	5.4018
Ladybird_group 	0.0006	0.4742
NK2_group      	0.0026	2.1999
Background     	0.9612	767.4370
<
>>dpse
Position: 14353	Nucl: 79	Word_av_length: 0.00	Free Energy: 23.2788
twi            	0.0014	0.1565
Cf2-II         	0.0088	0.8490
Med            	0.0024	0.3166
Trl            	0.0060	0.1861
Background     	0.9612	65.2980
<
>>dpse
Position: 14508	Nucl: 153	Word_av_length: 0.00	Free Energy: 23.2788
Mad            	0.0017	0.3832
pan            	0.0031	0.6593
Cf2-II         	0.0088	0.8911
exd            	0.0013	0.2644
Med            	0.0024	0.3672
sd             	0.0032	1.2882
Trl            	0.0060	0.6924
Ap_group       	0.0069	0.1719
Background     	0.9612	118.4284
<
>>dpse
Position: 14716	Nucl: 52	Word_av_length: 0.00	Free Energy: 23.2788
Mad            	0.0017	0.1137
Cf2-II         	0.0088	0.4166
Trl            	0.0060	0.1096
Ap_group       	0.0069	0.8660
Background     	0.9612	36.9697
<
>>dpse
Position: 14888	Nucl: 45	Word_av_length: 0.00	Free Energy: 23.2788
Mad            	0.0017	0.3410
Cf2-II         	0.0088	0.3074
Med            	0.0024	0.2245
Trl            	0.0060	1.0790
Ap_group       	0.0069	0.1283
Background     	0.9612	28.0607
<
>>dpse
Position: 14975	Nucl: 68	Word_av_length: 0.00	Free Energy: 23.2788
Mad            	0.0017	0.1598
Cf2-II         	0.0088	1.1166
Med            	0.0024	0.3175
Trl            	0.0060	1.1066
Background     	0.9612	45.8311
<
>>dpse
Position: 15141	Nucl: 138	Word_av_length: 0.00	Free Energy: 23.2788
Mad            	0.0017	0.1100
twi            	0.0014	0.6440
Cf2-II         	0.0088	1.0409
Med            	0.0024	0.2089
sd             	0.0032	0.1228
Trl            	0.0060	0.5564
Ap_group       	0.0069	0.8548
Background     	0.9612	106.3701
<
>>dpse
Position: 15298	Nucl: 130	Word_av_length: 0.00	Free Energy: 23.2788
Mad            	0.0017	0.2134
pan            	0.0031	0.3975
Cf2-II         	0.0088	0.3132
exd            	0.0013	0.3617
Med            	0.0024	0.1796
sd             	0.0032	0.4556
Trl            	0.0060	0.3099
Ap_group       	0.0069	1.5891
Ladybird_group 	0.0006	0.1434
NK2_group      	0.0026	1.0088
Background     	0.9612	87.2934
<
>>dmel X:2956475..2985408
Position: 11000	Nucl: 1000	Word_av_length: 0.00	Free Energy: 21.6348
bin            	0.0029	1.9682
pan            	0.0035	2.9489
twi            	0.0010	0.7057
Cf2-II         	0.0061	4.7952
Eip74EF        	0.0003	0.2863
exd            	0.0002	0.1404
Med            	0.0023	1.6154
sd             	0.0029	1.5379
Trl            	0.0064	4.1899
Abd-B_group    	0.0005	0.3830
Ap_group       	0.0070	5.4435
NK2_group      	0.0016	1.1597
Background     	0.9651	784.6005
<
>>dpse
Position: 14508	Nucl: 153	Word_av_length: 0.00	Free Energy: 21.6348
bin            	0.0029	0.1548
pan            	0.0035	0.6963
Cf2-II         	0.0061	0.7024
Med            	0.0023	0.3982
sd             	0.0029	1.2288
Trl            	0.0064	0.7539
Ap_group       	0.0070	0.1873
Background     	0.9651	121.8734
<
>>dpse
Position: 14716	Nucl: 52	Word_av_length: 0.00	Free Energy: 21.6348
Cf2-II         	0.0061	0.3145
Trl            	0.0064	0.1224
Ap_group       	0.0070	0.9091
Background     	0.9651	38.3967
<
>>dpse
Position: 14888	Nucl: 45	Word_av_length: 0.00	Free Energy: 21.6348
Cf2-II         	0.0061	0.2434
Med            	0.0023	0.2434
Trl            	0.0064	1.2315
Ap_group       	0.0070	0.1370
Background     	0.9651	29.2170
<
>>dpse
Position: 14975	Nucl: 68	Word_av_length: 0.00	Free Energy: 21.6348
Cf2-II         	0.0061	0.8418
Med            	0.0023	0.3308
Trl            	0.0064	1.2167
Background     	0.9651	48.0187
<
>>dpse
Position: 15141	Nucl: 138	Word_av_length: 0.00	Free Energy: 21.6348
pan            	0.0035	0.1124
twi            	0.0010	0.5639
Cf2-II         	0.0061	0.7721
Med            	0.0023	0.2133
sd             	0.0029	0.1128
Trl            	0.0064	0.6235
Ap_group       	0.0070	0.8834
Background     	0.9651	109.4966
<
>>dpse
Position: 15298	Nucl: 230	Word_av_length: 0.00	Free Energy: 21.6348
bin            	0.0029	1.5925
pan            	0.0035	0.7814
Cf2-II         	0.0061	0.5346
Med            	0.0023	0.2120
sd             	0.0029	0.8710
Trl            	0.0064	0.4964
Abd-B_group    	0.0005	0.2301
Ap_group       	0.0070	1.8199
NK2_group      	0.0016	0.8572
Background     	0.9651	161.9958
<
>>dmel X:2956475..2985408
Position: 11100	Nucl: 1000	Word_av_length: 0.00	Free Energy: 36.7996
bin            	0.0018	1.2031
E-spl-         	0.0006	0.1550
pan            	0.0032	2.9915
twi            	0.0005	0.2802
Cf2-II         	0.0050	4.2343
sd             	0.0024	1.2155
Trl            	0.0128	6.4318
Abd-B_group    	0.0006	0.5319
Ap_group       	0.0049	3.9544
NK2_group      	0.0015	1.1659
Background     	0.9666	809.2637
<
>>dpse
Position: 14587	Nucl: 74	Word_av_length: 0.00	Free Energy: 36.7996
pan            	0.0032	0.5317
Cf2-II         	0.0050	0.2594
sd             	0.0024	0.4096
Trl            	0.0128	0.3572
Background     	0.9666	61.7053
<
>>dpse
Position: 14716	Nucl: 52	Word_av_length: 0.00	Free Energy: 36.7996
Cf2-II         	0.0050	0.2548
Trl            	0.0128	0.2376
Ap_group       	0.0049	0.7963
Background     	0.9666	38.8588
<
>>dpse
Position: 14888	Nucl: 45	Word_av_length: 0.00	Free Energy: 36.7996
Cf2-II         	0.0050	0.1715
Trl            	0.0128	1.6648
Ap_group       	0.0049	0.1118
Background     	0.9666	28.0002
<
>>dpse
Position: 14975	Nucl: 68	Word_av_length: 0.00	Free Energy: 36.7996
E-spl-         	0.0006	0.3028
Cf2-II         	0.0050	0.5631
Trl            	0.0128	1.6327
Background     	0.9666	45.7056
<
>>dpse
Position: 15141	Nucl: 138	Word_av_length: 0.00	Free Energy: 36.7996
pan            	0.0032	0.1068
twi            	0.0005	0.3338
Cf2-II         	0.0050	0.6552
sd             	0.0024	0.1010
Trl            	0.0128	1.1623
Ap_group       	0.0049	0.6766
Background     	0.9666	112.0230
<
>>dpse
Position: 15298	Nucl: 372	Word_av_length: 0.00	Free Energy: 36.7996
bin            	0.0018	1.2050
E-spl-         	0.0006	0.1922
pan            	0.0032	0.8660
Cf2-II         	0.0050	0.8375
sd             	0.0024	1.3990
Trl            	0.0128	5.3851
Abd-B_group    	0.0006	0.3268
Ap_group       	0.0049	1.7151
NK2_group      	0.0015	0.8728
Background     	0.9666	259.1574
<
>>dpse
Position: 15694	Nucl: 111	Word_av_length: 0.00	Free Energy: 36.7996
E-spl-         	0.0006	0.1549
pan            	0.0032	0.1234
Cf2-II         	0.0050	0.3984
sd             	0.0024	0.4319
Trl            	0.0128	2.2022
Background     	0.9666	81.8017
<
>>dmel X:2956475..2985408
Position: 11200	Nucl: 1000	Word_av_length: 0.00	Free Energy: 37.2285
bin            	0.0017	1.0504
dl             	0.0007	0.7908
Mad            	0.0023	1.6361
pan            	0.0030	2.9792
twi            	0.0007	0.4286
Cf2-II         	0.0091	7.4567
exd            	0.0020	1.6409
Med            	0.0009	0.6578
sd             	0.0014	0.7050
Trl            	0.0116	4.3263
Abd-B_group    	0.0015	1.2421
Ap_group       	0.0059	4.4189
Ladybird_group 	0.0002	0.1347
NK2_group      	0.0017	1.2718
Background     	0.9571	759.6650
<
>>dpse
Position: 14716	Nucl: 52	Word_av_length: 0.00	Free Energy: 37.2285
Mad            	0.0023	0.1507
Cf2-II         	0.0091	0.4228
Trl            	0.0116	0.2071
Ap_group       	0.0059	0.8512
Background     	0.9571	36.5800
<
>>dpse
Position: 14888	Nucl: 45	Word_av_length: 0.00	Free Energy: 37.2285
Mad            	0.0023	0.3963
Cf2-II         	0.0091	0.2682
Trl            	0.0116	1.4284
Ap_group       	0.0059	0.1144
Background     	0.9571	26.0793
<
>>dpse
Position: 14975	Nucl: 68	Word_av_length: 0.00	Free Energy: 37.2285
E-spl-         	0.0003	0.1130
Mad            	0.0023	0.2057
Cf2-II         	0.0091	0.9885
Med            	0.0009	0.1087
Trl            	0.0116	1.4822
Background     	0.9571	43.7747
<
>>dpse
Position: 15141	Nucl: 138	Word_av_length: 0.00	Free Energy: 37.2285
Mad            	0.0023	0.1469
twi            	0.0007	0.4369
Cf2-II         	0.0091	1.0722
exd            	0.0020	0.1310
Trl            	0.0116	0.9982
Ap_group       	0.0059	0.7595
Background     	0.9571	105.8133
<
>>dpse
Position: 15298	Nucl: 372	Word_av_length: 0.00	Free Energy: 37.2285
bin            	0.0017	1.1311
dl             	0.0007	0.1319
Mad            	0.0023	0.3635
pan            	0.0030	0.7309
Cf2-II         	0.0091	1.4244
exd            	0.0020	0.7383
Med            	0.0009	0.1391
sd             	0.0014	0.8750
Trl            	0.0116	5.1241
Abd-B_group    	0.0015	0.7036
Ap_group       	0.0059	1.8258
NK2_group      	0.0017	0.8819
Background     	0.9571	247.7387
<
>>dpse
Position: 15694	Nucl: 111	Word_av_length: 0.00	Free Energy: 37.2285
Mad            	0.0023	0.2029
pan            	0.0030	0.1195
Cf2-II         	0.0091	0.6931
Med            	0.0009	0.1335
sd             	0.0014	0.2814
Trl            	0.0116	2.1275
Background     	0.9571	79.1193
<
>>dmel X:2956475..2985408
Position: 11300	Nucl: 1000	Word_av_length: 0.00	Free Energy: 48.4492
bin            	0.0020	1.3057
E-spl-         	0.0005	0.1731
dl             	0.0008	0.8916
Mad            	0.0066	2.9085
pan            	0.0007	0.6984
Su-H-          	0.0013	0.9275
twi            	0.0008	0.5013
Cf2-II         	0.0114	9.0608
exd            	0.0027	2.1544
Med            	0.0044	2.7714
sd             	0.0025	1.4724
Trl            	0.0143	4.7821
Abd-B_group    	0.0027	2.2485
Ap_group       	0.0037	2.7901
NK2_group      	0.0025	1.7047
Background     	0.9431	716.2979
<
>>dpse
Position: 14751	Nucl: 17	Word_av_length: 0.00	Free Energy: 48.4492
Cf2-II         	0.0114	0.2818
Trl            	0.0143	0.2154
Background     	0.9431	12.2056
<
>>dpse
Position: 14888	Nucl: 45	Word_av_length: 0.00	Free Energy: 48.4492
Mad            	0.0066	0.7702
Cf2-II         	0.0114	0.2569
Med            	0.0044	0.2819
Trl            	0.0143	1.3758
Background     	0.9431	22.7852
<
>>dpse
Position: 14975	Nucl: 68	Word_av_length: 0.00	Free Energy: 48.4492
E-spl-         	0.0005	0.1432
Mad            	0.0066	0.4450
Cf2-II         	0.0114	1.0215
Med            	0.0044	0.4132
Trl            	0.0143	1.5284
Background     	0.9431	39.0256
<
>>dpse
Position: 15141	Nucl: 138	Word_av_length: 0.00	Free Energy: 48.4492
Mad            	0.0066	0.3356
twi            	0.0008	0.4788
Cf2-II         	0.0114	1.2336
exd            	0.0027	0.1729
Med            	0.0044	0.3177
sd             	0.0025	0.1021
Trl            	0.0143	1.1582
Ap_group       	0.0037	0.5494
Background     	0.9431	100.7641
<
>>dpse
Position: 15298	Nucl: 372	Word_av_length: 0.00	Free Energy: 48.4492
bin            	0.0020	1.2762
E-spl-         	0.0005	0.1334
dl             	0.0008	0.1418
Mad            	0.0066	0.7191
pan            	0.0007	0.1749
Su-H-          	0.0013	0.4831
Cf2-II         	0.0114	1.5973
exd            	0.0027	0.9393
Med            	0.0044	0.5217
sd             	0.0025	1.2847
Trl            	0.0143	5.2374
Abd-B_group    	0.0027	1.1558
Ap_group       	0.0037	1.4841
NK2_group      	0.0025	0.9591
Background     	0.9431	232.5228
<
>>dpse
Position: 15694	Nucl: 111	Word_av_length: 0.00	Free Energy: 48.4492
E-spl-         	0.0005	0.1036
Mad            	0.0066	0.4679
Cf2-II         	0.0114	0.7418
exd            	0.0027	0.1142
Med            	0.0044	0.5266
sd             	0.0025	0.4190
Trl            	0.0143	2.2012
NK2_group      	0.0025	0.1266
Background     	0.9431	72.0384
<
>>dpse
Position: 15951	Nucl: 126	Word_av_length: 0.00	Free Energy: 48.4492
Mad            	0.0066	3.0027
Cf2-II         	0.0114	1.0422
exd            	0.0027	0.1159
Med            	0.0044	0.9081
Trl            	0.0143	2.5172
NK2_group      	0.0025	0.3977
Background     	0.9431	61.7045
<
>>dmel X:2956475..2985408
Position: 11400	Nucl: 1000	Word_av_length: 0.00	Free Energy: 46.7180
bin            	0.0029	2.1702
E-spl-         	0.0006	0.2377
dl             	0.0004	0.4170
Mad            	0.0070	3.2838
pan            	0.0004	0.3972
Su-H-          	0.0014	1.0583
twi            	0.0031	2.7604
Cf2-II         	0.0066	5.3472
exd            	0.0023	1.9434
Med            	0.0035	2.2295
sd             	0.0019	1.1495
Trl            	0.0134	4.7130
Abd-B_group    	0.0023	2.1230
Ap_group       	0.0048	4.2317
NK2_group      	0.0009	0.3012
Background     	0.9482	727.5623
<
>>dpse
Position: 14888	Nucl: 45	Word_av_length: 0.00	Free Energy: 46.7180
Mad            	0.0070	0.8424
Cf2-II         	0.0066	0.1525
Med            	0.0035	0.2350
Trl            	0.0134	1.3564
Background     	0.9482	23.4790
<
>>dpse
Position: 14975	Nucl: 68	Word_av_length: 0.00	Free Energy: 46.7180
E-spl-         	0.0006	0.2296
Mad            	0.0070	0.4948
Cf2-II         	0.0066	0.6387
Med            	0.0035	0.3582
Trl            	0.0134	1.5379
Background     	0.9482	40.5941
<
>>dpse
Position: 15141	Nucl: 138	Word_av_length: 0.00	Free Energy: 46.7180
Mad            	0.0070	0.3824
twi            	0.0031	0.9473
Cf2-II         	0.0066	0.7171
exd            	0.0023	0.1517
Med            	0.0035	0.2640
Trl            	0.0134	1.1051
Ap_group       	0.0048	0.6439
Background     	0.9482	101.4667
<
>>dpse
Position: 15298	Nucl: 372	Word_av_length: 0.00	Free Energy: 46.7180
bin            	0.0029	1.6605
E-spl-         	0.0006	0.1712
Mad            	0.0070	0.8248
Su-H-          	0.0014	0.5536
twi            	0.0031	0.1978
Cf2-II         	0.0066	0.9652
exd            	0.0023	0.8669
Med            	0.0035	0.4496
sd             	0.0019	1.0587
Trl            	0.0134	5.1500
Abd-B_group    	0.0023	1.0212
Ap_group       	0.0048	1.6649
NK2_group      	0.0009	0.6553
Background     	0.9482	237.4556
<
>>dpse
Position: 15694	Nucl: 111	Word_av_length: 0.00	Free Energy: 46.7180
E-spl-         	0.0006	0.1313
Mad            	0.0070	0.5246
Su-H-          	0.0014	0.1037
Cf2-II         	0.0066	0.4508
exd            	0.0023	0.1002
Med            	0.0035	0.4546
sd             	0.0019	0.3451
Trl            	0.0134	2.1824
Background     	0.9482	74.7431
<
>>dpse
Position: 15951	Nucl: 126	Word_av_length: 0.00	Free Energy: 46.7180
Mad            	0.0070	3.3243
Cf2-II         	0.0066	0.6474
exd            	0.0023	0.1020
Med            	0.0035	0.7667
Trl            	0.0134	2.5466
NK2_group      	0.0009	0.1646
Background     	0.9482	65.1000
<
>>dpse
Position: 16115	Nucl: 69	Word_av_length: 0.00	Free Energy: 46.7180
Mad            	0.0070	0.1062
twi            	0.0031	0.2850
Cf2-II         	0.0066	0.2858
Med            	0.0035	0.1617
Trl            	0.0134	0.2314
Background     	0.9482	58.3799
<
>>dmel X:2956475..2985408
Position: 11500	Nucl: 1000	Word_av_length: 0.00	Free Energy: 43.7866
bin            	0.0029	2.1758
byn            	0.0009	1.0292
E-spl-         	0.0006	0.2566
dl             	0.0016	1.5310
Mad            	0.0065	3.7644
pan            	0.0017	1.5100
Su-H-          	0.0005	0.3891
twi            	0.0034	2.9376
Cf2-II         	0.0043	3.7664
exd            	0.0020	1.6769
Med            	0.0026	1.8705
sd             	0.0027	1.6244
Trl            	0.0120	4.6792
Abd-B_group    	0.0005	0.3932
Ap_group       	0.0052	3.8927
NK2_group      	0.0007	0.2074
Background     	0.9518	734.8454
<
>>dpse
Position: 14979	Nucl: 64	Word_av_length: 0.00	Free Energy: 43.7866
E-spl-         	0.0006	0.2642
Mad            	0.0065	0.4809
Cf2-II         	0.0043	0.3446
Med            	0.0026	0.2314
Trl            	0.0120	1.5099
Background     	0.9518	39.6023
<
>>dpse
Position: 15141	Nucl: 138	Word_av_length: 0.00	Free Energy: 43.7866
Mad            	0.0065	0.3826
twi            	0.0034	0.9920
Cf2-II         	0.0043	0.5002
exd            	0.0020	0.1342
Med            	0.0026	0.2054
sd             	0.0027	0.1043
Trl            	0.0120	1.0331
Ap_group       	0.0052	0.6821
Background     	0.9518	103.4417
<
>>dpse
Position: 15298	Nucl: 372	Word_av_length: 0.00	Free Energy: 43.7866
bin            	0.0029	1.8178
E-spl-         	0.0006	0.1686
dl             	0.0016	0.2827
Mad            	0.0065	0.7982
pan            	0.0017	0.4392
Su-H-          	0.0005	0.2235
twi            	0.0034	0.2160
Cf2-II         	0.0043	0.6612
exd            	0.0020	0.7747
Med            	0.0026	0.3399
sd             	0.0027	1.3545
Trl            	0.0120	5.0246
Abd-B_group    	0.0005	0.3133
Ap_group       	0.0052	1.7552
NK2_group      	0.0007	0.5574
Background     	0.9518	243.6812
<
>>dpse
Position: 15694	Nucl: 111	Word_av_length: 0.00	Free Energy: 43.7866
byn            	0.0009	0.1676
E-spl-         	0.0006	0.1172
Mad            	0.0065	0.5125
Cf2-II         	0.0043	0.3020
Med            	0.0026	0.3513
sd             	0.0027	0.4357
Trl            	0.0120	2.1203
Background     	0.9518	75.1422
<
>>dpse
Position: 15951	Nucl: 126	Word_av_length: 0.00	Free Energy: 43.7866
Mad            	0.0065	3.3658
Cf2-II         	0.0043	0.4618
Med            	0.0026	0.6108
Trl            	0.0120	2.5392
NK2_group      	0.0007	0.1304
Background     	0.9518	67.7147
<
>>dpse
Position: 16115	Nucl: 169	Word_av_length: 0.00	Free Energy: 43.7866
bin            	0.0029	0.1311
dl             	0.0016	0.4058
Mad            	0.0065	0.1884
pan            	0.0017	0.3434
twi            	0.0034	0.6419
Cf2-II         	0.0043	0.2828
exd            	0.0020	0.1474
Med            	0.0026	0.1764
sd             	0.0027	0.3455
Trl            	0.0120	0.6073
Ap_group       	0.0052	1.2002
Background     	0.9518	130.4386
<
>>dmel X:2956475..2985408
Position: 11600	Nucl: 1000	Word_av_length: 0.00	Free Energy: 47.8647
bin            	0.0014	1.2260
byn            	0.0004	0.5800
dl             	0.0014	1.4335
Mad            	0.0047	2.9200
pan            	0.0003	0.2859
Su-H-          	0.0060	3.6784
twi            	0.0029	2.8510
Cf2-II         	0.0002	0.1737
exd            	0.0077	4.9392
Med            	0.0065	4.2967
sd             	0.0088	4.5441
Trl            	0.0097	3.5356
Abd-B_group    	0.0004	0.4412
Ap_group       	0.0034	3.5761
Background     	0.9457	732.4213
<
>>dpse
Position: 15141	Nucl: 138	Word_av_length: 0.00	Free Energy: 47.8647
Mad            	0.0047	0.2656
Su-H-          	0.0060	0.4228
twi            	0.0029	0.9837
exd            	0.0077	0.5242
Med            	0.0065	0.5084
sd             	0.0088	0.3295
Trl            	0.0097	0.9023
Ap_group       	0.0034	0.4842
Background     	0.9457	103.4069
<
>>dpse
Position: 15298	Nucl: 372	Word_av_length: 0.00	Free Energy: 47.8647
bin            	0.0014	1.1406
dl             	0.0014	0.2302
Mad            	0.0047	0.5357
Su-H-          	0.0060	1.7002
twi            	0.0029	0.1893
exd            	0.0077	2.0548
Med            	0.0065	0.7689
sd             	0.0088	3.0093
Trl            	0.0097	4.8777
Abd-B_group    	0.0004	0.3075
Ap_group       	0.0034	1.3663
NK2_group      	0.0003	0.2587
Background     	0.9457	239.2157
<
>>dpse
Position: 15694	Nucl: 111	Word_av_length: 0.00	Free Energy: 47.8647
Mad            	0.0047	0.3656
Su-H-          	0.0060	0.3925
exd            	0.0077	0.3050
Med            	0.0065	0.8440
sd             	0.0088	0.9014
Trl            	0.0097	1.9577
Background     	0.9457	73.1361
<
>>dpse
Position: 15951	Nucl: 126	Word_av_length: 0.00	Free Energy: 47.8647
Mad            	0.0047	2.7074
Su-H-          	0.0060	0.3276
exd            	0.0077	0.3236
Med            	0.0065	1.5448
sd             	0.0088	0.1380
Trl            	0.0097	2.4516
Background     	0.9457	67.6573
<
>>dpse
Position: 16115	Nucl: 880	Word_av_length: 0.00	Free Energy: 47.8647
bin            	0.0014	0.2876
byn            	0.0004	0.1020
brk            	0.0001	0.1264
dl             	0.0014	0.9807
Mad            	0.0047	2.2924
pan            	0.0003	0.1194
Su-H-          	0.0060	5.0809
twi            	0.0029	1.4963
Cf2-II         	0.0002	0.1397
exd            	0.0077	6.8495
Med            	0.0065	4.6720
sd             	0.0088	8.1071
Trl            	0.0097	5.0977
Ap_group       	0.0034	0.9886
NK2_group      	0.0003	0.1390
Background     	0.9457	615.5361
<
>>dmel X:2956475..2985408
Position: 11700	Nucl: 1000	Word_av_length: 0.00	Free Energy: 46.0386
bin            	0.0036	2.9710
byn            	0.0004	0.5312
dl             	0.0027	2.8553
Mad            	0.0037	2.1859
pan            	0.0043	4.8608
Su-H-          	0.0051	2.9461
exd            	0.0114	7.8157
Med            	0.0097	5.7688
sd             	0.0091	4.6717
Trl            	0.0087	2.4683
Ap_group       	0.0011	0.9644
Background     	0.9398	717.6967
<
>>dpse
Position: 15228	Nucl: 51	Word_av_length: 0.00	Free Energy: 46.0386
Mad            	0.0037	0.1231
pan            	0.0043	0.1031
Su-H-          	0.0051	0.1870
exd            	0.0114	0.4613
Med            	0.0097	0.4420
sd             	0.0091	0.2187
Trl            	0.0087	0.1779
Background     	0.9398	39.3026
<
>>dpse
Position: 15298	Nucl: 372	Word_av_length: 0.00	Free Energy: 46.0386
bin            	0.0036	2.1690
dl             	0.0027	0.4246
Mad            	0.0037	0.4156
pan            	0.0043	0.9892
Su-H-          	0.0051	1.4332
exd            	0.0114	2.6746
Med            	0.0097	1.1016
sd             	0.0091	3.0999
Trl            	0.0087	4.7045
Ap_group       	0.0011	0.7257
NK2_group      	0.0001	0.1141
Background     	0.9398	230.6398
<
>>dpse
Position: 15694	Nucl: 111	Word_av_length: 0.00	Free Energy: 46.0386
Mad            	0.0037	0.2748
pan            	0.0043	0.1343
Su-H-          	0.0051	0.3269
exd            	0.0114	0.4292
Med            	0.0097	1.1850
sd             	0.0091	0.9001
Trl            	0.0087	1.8593
Background     	0.9398	71.2309
<
>>dpse
Position: 15951	Nucl: 126	Word_av_length: 0.00	Free Energy: 46.0386
Mad            	0.0037	2.2401
Su-H-          	0.0051	0.2834
exd            	0.0114	0.4426
Med            	0.0097	2.2631
sd             	0.0091	0.1453
Trl            	0.0087	2.3696
Background     	0.9398	66.5279
<
>>dpse
Position: 16115	Nucl: 880	Word_av_length: 0.00	Free Energy: 46.0386
bin            	0.0036	0.7239
brk            	0.0002	0.2054
dl             	0.0027	1.7254
Mad            	0.0037	1.7294
pan            	0.0043	1.7786
Su-H-          	0.0051	4.2186
exd            	0.0114	8.8988
Med            	0.0097	6.7175
sd             	0.0091	8.2585
Trl            	0.0087	4.6883
Ap_group       	0.0011	0.3985
Background     	0.9398	598.9600
<
>>dpse
Position: 17048	Nucl: 39	Word_av_length: 0.00	Free Energy: 46.0386
bin            	0.0036	0.1768
pan            	0.0043	0.1044
Su-H-          	0.0051	0.2141
exd            	0.0114	0.5657
Med            	0.0097	0.2169
Background     	0.9398	28.4245
<
>>dpse
Position: 17109	Nucl: 24	Word_av_length: 0.00	Free Energy: 46.0386
exd            	0.0114	0.4777
Med            	0.0097	0.2214
Background     	0.9398	17.3874
<
>>dpse
Position: 17155	Nucl: 50	Word_av_length: 0.00	Free Energy: 46.0386
bin            	0.0036	0.6943
pan            	0.0043	0.1142
Su-H-          	0.0051	0.1179
exd            	0.0114	0.1616
Med            	0.0097	0.7467
Trl            	0.0087	0.2072
Background     	0.9398	32.4665
<
>>dmel X:2956475..2985408
Position: 11800	Nucl: 1000	Word_av_length: 0.00	Free Energy: 44.6355
bin            	0.0029	2.6648
byn            	0.0005	0.6534
brk            	0.0004	0.1265
dl             	0.0027	2.9831
Mad            	0.0036	2.1761
pan            	0.0040	4.6101
Su-H-          	0.0018	0.9475
Cf2-II         	0.0001	0.1013
exd            	0.0097	6.9777
Med            	0.0102	6.0625
sd             	0.0119	7.3241
Trl            	0.0097	3.1413
Ap_group       	0.0003	0.4156
Background     	0.9420	719.8483
<
>>dpse
Position: 15464	Nucl: 206	Word_av_length: 0.00	Free Energy: 44.6355
bin            	0.0029	0.4460
Mad            	0.0036	0.1275
pan            	0.0040	0.4508
Su-H-          	0.0018	0.4221
exd            	0.0097	0.9795
Med            	0.0102	0.6511
sd             	0.0119	2.1837
Trl            	0.0097	4.3845
Background     	0.9420	129.8368
<
>>dpse
Position: 15694	Nucl: 111	Word_av_length: 0.00	Free Energy: 44.6355
byn            	0.0005	0.1003
Mad            	0.0036	0.2605
pan            	0.0040	0.1259
Su-H-          	0.0018	0.1147
exd            	0.0097	0.3598
Med            	0.0102	1.2178
sd             	0.0119	1.0477
Trl            	0.0097	1.9017
Background     	0.9420	71.2702
<
>>dpse
Position: 15951	Nucl: 126	Word_av_length: 0.00	Free Energy: 44.6355
Mad            	0.0036	2.1888
Su-H-          	0.0018	0.1011
exd            	0.0097	0.3778
Med            	0.0102	2.3582
sd             	0.0119	0.1909
Trl            	0.0097	2.4184
Background     	0.9420	67.2464
<
>>dpse
Position: 16115	Nucl: 880	Word_av_length: 0.00	Free Energy: 44.6355
bin            	0.0029	0.6024
byn            	0.0005	0.1152
E-spl-         	0.0002	0.1012
brk            	0.0004	0.3428
dl             	0.0027	1.7822
Mad            	0.0036	1.6355
pan            	0.0040	1.6656
Su-H-          	0.0018	1.5270
exd            	0.0097	8.0849
Med            	0.0102	6.9548
sd             	0.0119	10.3444
Trl            	0.0097	5.0490
Ap_group       	0.0003	0.1236
Background     	0.9420	608.8263
<
>>dpse
Position: 17048	Nucl: 39	Word_av_length: 0.00	Free Energy: 44.6355
bin            	0.0029	0.1588
pan            	0.0040	0.1036
exd            	0.0097	0.5148
Med            	0.0102	0.2413
Background     	0.9420	29.4905
<
>>dpse
Position: 17109	Nucl: 24	Word_av_length: 0.00	Free Energy: 44.6355
exd            	0.0097	0.4185
Med            	0.0102	0.2353
Background     	0.9420	17.5629
<
>>dpse
Position: 17155	Nucl: 50	Word_av_length: 0.00	Free Energy: 44.6355
bin            	0.0029	0.6458
pan            	0.0040	0.1217
exd            	0.0097	0.1431
Med            	0.0102	0.7568
Trl            	0.0097	0.2448
Background     	0.9420	32.8998
<
>>dpse
Position: 17223	Nucl: 100	Word_av_length: 0.00	Free Energy: 44.6355
bin            	0.0029	0.7489
Mad            	0.0036	0.1643
pan            	0.0040	0.2571
exd            	0.0097	0.1352
Med            	0.0102	0.5604
sd             	0.0119	0.7552
Trl            	0.0097	0.7069
Background     	0.9420	73.3097
<
>>dmel X:2956475..2985408
Position: 11900	Nucl: 1000	Word_av_length: 0.00	Free Energy: 43.7378
byn            	0.0005	0.7194
toy            	0.0007	0.6703
dl             	0.0033	3.6847
Mad            	0.0034	1.8810
pan            	0.0052	5.8191
Su-H-          	0.0002	0.1085
twi            	0.0007	0.8447
exd            	0.0099	7.4577
Med            	0.0106	6.0033
sd             	0.0088	5.3217
Trl            	0.0105	3.4369
Ap_group       	0.0003	0.4176
Background     	0.9456	735.6171
<
>>dpse
Position: 15564	Nucl: 106	Word_av_length: 0.00	Free Energy: 43.7378
Mad            	0.0034	0.1844
pan            	0.0052	0.1255
exd            	0.0099	0.2248
Med            	0.0106	0.5751
sd             	0.0088	0.3187
Trl            	0.0105	4.1905
Background     	0.9456	58.4021
<
>>dpse
Position: 15694	Nucl: 111	Word_av_length: 0.00	Free Energy: 43.7378
byn            	0.0005	0.1121
Mad            	0.0034	0.2520
pan            	0.0052	0.1672
exd            	0.0099	0.3716
Med            	0.0106	1.2724
sd             	0.0088	0.8877
Trl            	0.0105	1.9773
Background     	0.9456	72.0500
<
>>dpse
Position: 15951	Nucl: 126	Word_av_length: 0.00	Free Energy: 43.7378
Mad            	0.0034	2.0937
exd            	0.0099	0.3915
Med            	0.0106	2.4192
sd             	0.0088	0.1422
Trl            	0.0105	2.4662
Background     	0.9456	68.2185
<
>>dpse
Position: 16115	Nucl: 880	Word_av_length: 0.00	Free Energy: 43.7378
byn            	0.0005	0.1267
toy            	0.0007	0.3413
brk            	0.0003	0.2316
dl             	0.0033	2.0930
Mad            	0.0034	1.5745
pan            	0.0052	2.2090
Su-H-          	0.0002	0.1776
twi            	0.0007	0.4312
exd            	0.0099	8.3032
Med            	0.0106	7.2381
sd             	0.0088	8.4425
Trl            	0.0105	5.3844
Ap_group       	0.0003	0.1323
Background     	0.9456	618.5889
<
>>dpse
Position: 17048	Nucl: 39	Word_av_length: 0.00	Free Energy: 43.7378
toy            	0.0007	0.1020
pan            	0.0052	0.1364
exd            	0.0099	0.5304
Med            	0.0106	0.2401
Trl            	0.0105	0.1050
Background     	0.9456	29.7993
<
>>dpse
Position: 17109	Nucl: 24	Word_av_length: 0.00	Free Energy: 43.7378
exd            	0.0099	0.4467
Med            	0.0106	0.2533
Background     	0.9456	18.0062
<
>>dpse
Position: 17155	Nucl: 50	Word_av_length: 0.00	Free Energy: 43.7378
pan            	0.0052	0.3434
exd            	0.0099	0.2019
Med            	0.0106	0.7877
Trl            	0.0105	0.3555
Background     	0.9456	37.0368
<
>>dpse
Position: 17223	Nucl: 122	Word_av_length: 0.00	Free Energy: 43.7378
Mad            	0.0034	0.1597
pan            	0.0052	0.6770
exd            	0.0099	0.1894
Med            	0.0106	0.5868
sd             	0.0088	0.7294
Trl            	0.0105	1.5592
Background     	0.9456	93.0031
<
>>dpse
Position: 17379	Nucl: 27	Word_av_length: 0.00	Free Energy: 43.7378
exd            	0.0099	0.2367
Med            	0.0106	0.2156
sd             	0.0088	0.2760
Background     	0.9456	22.0305
<
>>dmel X:2956475..2985408
Position: 12000	Nucl: 1000	Word_av_length: 0.00	Free Energy: 28.9119
bin            	0.0007	0.6745
byn            	0.0005	0.6927
toy            	0.0010	1.0875
brk            	0.0004	0.1317
dl             	0.0021	2.1404
Mad            	0.0039	2.1502
pan            	0.0084	7.9389
Su-H-          	0.0014	0.8001
twi            	0.0017	1.3488
Eip74EF        	0.0006	0.4157
exd            	0.0091	6.9273
Med            	0.0080	4.4128
sd             	0.0077	4.7305
Trl            	0.0065	2.7592
Antp_group     	0.0004	0.6071
Ap_group       	0.0005	0.6197
Background     	0.9469	722.8567
<
>>dpse
Position: 15694	Nucl: 111	Word_av_length: 0.00	Free Energy: 28.9119
byn            	0.0005	0.1004
Mad            	0.0039	0.3100
pan            	0.0084	0.2641
exd            	0.0091	0.3429
Med            	0.0080	1.0304
sd             	0.0077	0.8371
Trl            	0.0065	1.6075
Background     	0.9469	75.1131
<
>>dpse
Position: 15951	Nucl: 126	Word_av_length: 0.00	Free Energy: 28.9119
Mad            	0.0039	2.3983
pan            	0.0084	0.1085
exd            	0.0091	0.3775
Med            	0.0080	1.9541
sd             	0.0077	0.1271
Trl            	0.0065	2.2045
Background     	0.9469	70.4651
<
>>dpse
Position: 16115	Nucl: 880	Word_av_length: 0.00	Free Energy: 28.9119
bin            	0.0007	0.1484
byn            	0.0005	0.1295
toy            	0.0010	0.5117
brk            	0.0004	0.3989
dl             	0.0021	1.4383
Mad            	0.0039	1.8865
pan            	0.0084	3.4614
Su-H-          	0.0014	1.2392
twi            	0.0017	0.9874
Eip74EF        	0.0006	0.3106
exd            	0.0091	7.6365
Med            	0.0080	5.6748
sd             	0.0077	7.5068
Trl            	0.0065	3.8665
Antp_group     	0.0004	0.1079
Ap_group       	0.0005	0.1939
Background     	0.9469	626.0919
<
>>dpse
Position: 17048	Nucl: 39	Word_av_length: 0.00	Free Energy: 28.9119
toy            	0.0010	0.1450
pan            	0.0084	0.2100
exd            	0.0091	0.4621
Med            	0.0080	0.1767
Background     	0.9469	29.2453
<
>>dpse
Position: 17109	Nucl: 24	Word_av_length: 0.00	Free Energy: 28.9119
pan            	0.0084	0.1008
exd            	0.0091	0.4211
Med            	0.0080	0.1941
Background     	0.9469	18.0672
<
>>dpse
Position: 17155	Nucl: 50	Word_av_length: 0.00	Free Energy: 28.9119
bin            	0.0007	0.2587
pan            	0.0084	0.3797
exd            	0.0091	0.1646
Med            	0.0080	0.6714
Trl            	0.0065	0.1940
Background     	0.9469	36.0917
<
>>dpse
Position: 17223	Nucl: 122	Word_av_length: 0.00	Free Energy: 28.9119
Mad            	0.0039	0.1818
pan            	0.0084	0.9970
exd            	0.0091	0.1752
Med            	0.0080	0.4618
sd             	0.0077	0.6525
Trl            	0.0065	1.2256
Background     	0.9469	92.9129
<
>>dpse
Position: 17379	Nucl: 127	Word_av_length: 0.00	Free Energy: 28.9119
bin            	0.0007	0.1526
dl             	0.0021	0.1578
pan            	0.0084	2.1683
Su-H-          	0.0014	0.1743
twi            	0.0017	0.7190
Eip74EF        	0.0006	0.1539
exd            	0.0091	0.4784
Med            	0.0080	0.3708
sd             	0.0077	0.3615
Trl            	0.0065	0.1610
Background     	0.9469	92.4075
<
>>dmel X:2956475..2985408
Position: 12100	Nucl: 1000	Word_av_length: 0.00	Free Energy: 26.6680
bin            	0.0006	0.5611
byn            	0.0003	0.4942
toy            	0.0011	1.1203
dmef_lit       	0.0001	0.1061
brk            	0.0014	0.4652
dl             	0.0045	3.8360
Mad            	0.0049	2.7682
pan            	0.0074	6.9534
Su-H-          	0.0019	1.0285
twi            	0.0017	1.3842
Cf2-II         	0.0006	0.3745
Eip74EF        	0.0014	1.0876
exd            	0.0097	7.4297
Med            	0.0032	1.7999
sd             	0.0067	4.3211
Trl            	0.0045	1.9180
Antp_group     	0.0004	0.6264
Ap_group       	0.0004	0.5744
Background     	0.9491	724.7634
<
>>dpse
Position: 15951	Nucl: 126	Word_av_length: 0.00	Free Energy: 26.6680
brk            	0.0014	0.2749
Mad            	0.0049	3.0096
Su-H-          	0.0019	0.1128
exd            	0.0097	0.4356
Med            	0.0032	0.8355
sd             	0.0067	0.1139
Trl            	0.0045	2.0593
Background     	0.9491	72.6781
<
>>dpse
Position: 16115	Nucl: 880	Word_av_length: 0.00	Free Energy: 26.6680
bin            	0.0006	0.1201
toy            	0.0011	0.5440
brk            	0.0014	1.3681
dl             	0.0045	2.5361
Mad            	0.0049	2.4572
pan            	0.0074	3.0719
Su-H-          	0.0019	1.6879
twi            	0.0017	0.9892
Cf2-II         	0.0006	0.3675
Eip74EF        	0.0014	0.7926
exd            	0.0097	7.9747
Med            	0.0032	2.3950
sd             	0.0067	6.6423
Trl            	0.0045	3.0306
Antp_group     	0.0004	0.1134
Ap_group       	0.0004	0.1808
Background     	0.9491	632.1528
<
>>dpse
Position: 17048	Nucl: 39	Word_av_length: 0.00	Free Energy: 26.6680
toy            	0.0011	0.1497
pan            	0.0074	0.1809
exd            	0.0097	0.4910
Background     	0.9491	29.1831
<
>>dpse
Position: 17109	Nucl: 24	Word_av_length: 0.00	Free Energy: 26.6680
exd            	0.0097	0.4558
Background     	0.9491	18.2026
<
>>dpse
Position: 17155	Nucl: 50	Word_av_length: 0.00	Free Energy: 26.6680
bin            	0.0006	0.2267
brk            	0.0014	0.2162
pan            	0.0074	0.3634
exd            	0.0097	0.1827
Med            	0.0032	0.3383
Trl            	0.0045	0.1404
Background     	0.9491	37.3143
<
>>dpse
Position: 17223	Nucl: 122	Word_av_length: 0.00	Free Energy: 26.6680
dl             	0.0045	0.1564
Mad            	0.0049	0.2393
pan            	0.0074	0.9180
Su-H-          	0.0019	0.1094
Eip74EF        	0.0014	0.1147
exd            	0.0097	0.1966
Med            	0.0032	0.2028
sd             	0.0067	0.5907
Trl            	0.0045	0.9954
Background     	0.9491	94.3845
<
>>dpse
Position: 17379	Nucl: 227	Word_av_length: 0.00	Free Energy: 26.6680
bin            	0.0006	0.1068
dl             	0.0045	1.6849
Mad            	0.0049	0.3955
pan            	0.0074	2.2283
Su-H-          	0.0019	0.4451
twi            	0.0017	0.7380
Eip74EF        	0.0014	0.4856
exd            	0.0097	1.0368
Med            	0.0032	0.2754
sd             	0.0067	0.7348
Trl            	0.0045	0.2345
Background     	0.9491	164.8397
<
>>dmel X:2956475..2985408
Position: 12200	Nucl: 1000	Word_av_length: 0.00	Free Energy: 19.9880
byn            	0.0002	0.3929
toy            	0.0011	1.3926
dmef_lit       	0.0007	0.6274
brk            	0.0004	0.1281
dl             	0.0019	1.6237
Mad            	0.0029	1.1483
pan            	0.0059	5.5259
Su-H-          	0.0017	0.9219
twi            	0.0014	1.3755
Eip74EF        	0.0013	1.0621
exd            	0.0063	4.8086
Med            	0.0027	1.5242
sd             	0.0072	4.9579
Trl            	0.0037	1.6818
Antp_group     	0.0012	0.9190
Ap_group       	0.0004	0.5665
Background     	0.9608	781.1188
<
>>dpse
Position: 15951	Nucl: 126	Word_av_length: 0.00	Free Energy: 19.9880
brk            	0.0004	0.1067
Mad            	0.0029	2.3481
Su-H-          	0.0017	0.1111
exd            	0.0063	0.3392
Med            	0.0027	0.8668
sd             	0.0072	0.1392
Trl            	0.0037	2.0299
Background     	0.9608	79.3937
<
>>dpse
Position: 16115	Nucl: 880	Word_av_length: 0.00	Free Energy: 19.9880
toy            	0.0011	0.5970
dmef_lit       	0.0007	0.2801
brk            	0.0004	0.4955
dl             	0.0019	1.3045
Mad            	0.0029	1.6235
pan            	0.0059	2.5819
Su-H-          	0.0017	1.5589
twi            	0.0014	0.9132
Eip74EF        	0.0013	0.7335
exd            	0.0063	5.9062
Med            	0.0027	2.2245
sd             	0.0072	7.2567
Trl            	0.0037	2.7668
Antp_group     	0.0012	0.2930
Ap_group       	0.0004	0.1664
Background     	0.9608	671.6174
<
>>dpse
Position: 17048	Nucl: 39	Word_av_length: 0.00	Free Energy: 19.9880
toy            	0.0011	0.1669
pan            	0.0059	0.1509
exd            	0.0063	0.3396
Background     	0.9608	31.1239
<
>>dpse
Position: 17109	Nucl: 24	Word_av_length: 0.00	Free Energy: 19.9880
exd            	0.0063	0.3439
Background     	0.9608	19.3581
<
>>dpse
Position: 17155	Nucl: 50	Word_av_length: 0.00	Free Energy: 19.9880
pan            	0.0059	0.3561
exd            	0.0063	0.1294
Med            	0.0027	0.3458
Trl            	0.0037	0.1240
Background     	0.9608	40.6041
<
>>dpse
Position: 17223	Nucl: 122	Word_av_length: 0.00	Free Energy: 19.9880
Mad            	0.0029	0.1418
pan            	0.0059	0.7722
exd            	0.0063	0.1278
Med            	0.0027	0.1743
sd             	0.0072	0.6058
Trl            	0.0037	0.9003
Antp_group     	0.0012	0.1117
Background     	0.9608	98.7773
<
>>dpse
Position: 17379	Nucl: 400	Word_av_length: 0.00	Free Energy: 19.9880
toy            	0.0011	0.1119
dmef_lit       	0.0007	0.4082
dl             	0.0019	0.8616
Mad            	0.0029	0.6152
pan            	0.0059	2.9436
Su-H-          	0.0017	0.6199
twi            	0.0014	0.6891
Eip74EF        	0.0013	0.5932
exd            	0.0063	1.4100
Med            	0.0027	0.5127
sd             	0.0072	2.0858
Trl            	0.0037	0.3100
Antp_group     	0.0012	1.1429
Background     	0.9608	308.1284
<
>>dmel X:2956475..2985408
Position: 12300	Nucl: 1000	Word_av_length: 0.00	Free Energy: 13.6809
byn            	0.0003	0.5815
toy            	0.0013	1.4676
dmef_lit       	0.0005	0.4427
dl             	0.0023	1.8511
pan            	0.0042	3.9823
Su-H-          	0.0003	0.1226
twi            	0.0015	1.4234
Eip74EF        	0.0015	1.1611
exd            	0.0065	5.2668
Med            	0.0003	0.1431
sd             	0.0073	5.0172
Trl            	0.0008	0.3055
Antp_group     	0.0012	0.9130
Background     	0.9721	825.9323
<
>>dpse
Position: 16115	Nucl: 880	Word_av_length: 0.00	Free Energy: 13.6809
byn            	0.0003	0.1078
toy            	0.0013	0.7621
dmef_lit       	0.0005	0.1889
brk            	0.0001	0.1071
dl             	0.0023	1.5770
pan            	0.0042	1.8977
Su-H-          	0.0003	0.2613
twi            	0.0015	0.9987
Eip74EF        	0.0015	0.9756
exd            	0.0065	6.4037
Med            	0.0003	0.2498
sd             	0.0073	7.7244
Trl            	0.0008	0.9398
Antp_group     	0.0012	0.2857
Background     	0.9721	717.9379
<
>>dpse
Position: 17048	Nucl: 39	Word_av_length: 0.00	Free Energy: 13.6809
toy            	0.0013	0.1809
pan            	0.0042	0.1076
exd            	0.0065	0.3576
Background     	0.9721	32.3240
<
>>dpse
Position: 17109	Nucl: 24	Word_av_length: 0.00	Free Energy: 13.6809
exd            	0.0065	0.3890
Background     	0.9721	20.2721
<
>>dpse
Position: 17155	Nucl: 50	Word_av_length: 0.00	Free Energy: 13.6809
pan            	0.0042	0.2991
exd            	0.0065	0.1428
Background     	0.9721	44.8947
<
>>dpse
Position: 17223	Nucl: 122	Word_av_length: 0.00	Free Energy: 13.6809
pan            	0.0042	0.5913
Eip74EF        	0.0015	0.1293
exd            	0.0065	0.1485
sd             	0.0073	0.6331
Trl            	0.0008	0.3100
Antp_group     	0.0012	0.1184
Background     	0.9721	106.6519
<
>>dpse
Position: 17379	Nucl: 400	Word_av_length: 0.00	Free Energy: 13.6809
toy            	0.0013	0.1258
dmef_lit       	0.0005	0.2937
dl             	0.0023	0.9735
pan            	0.0042	2.2530
twi            	0.0015	0.6723
Eip74EF        	0.0015	0.7101
exd            	0.0065	1.4963
sd             	0.0073	2.1258
Antp_group     	0.0012	1.2235
Background     	0.9721	324.1224
<
>>dpse
Position: 17860	Nucl: 55	Word_av_length: 0.00	Free Energy: 13.6809
toy            	0.0013	0.1075
dl             	0.0023	0.1238
Eip74EF        	0.0015	0.2348
sd             	0.0073	0.3547
Background     	0.9721	46.5946
<
>>dpse
Position: 17949	Nucl: 25	Word_av_length: 0.00	Free Energy: 13.6809
dl             	0.0023	0.2806
Background     	0.9721	21.4370
<
>>dmel X:2956475..2985408
Position: 12500	Nucl: 1000	Word_av_length: 0.00	Free Energy: 11.9919
toy            	0.0022	2.0314
knirps_b1h     	0.0005	0.1883
dmef_lit       	0.0004	0.3301
dl             	0.0054	5.3442
pan            	0.0070	5.5691
Eip74EF        	0.0033	2.3189
exd            	0.0034	3.7239
sd             	0.0002	0.1653
Antp_group     	0.0016	0.9316
Background     	0.9759	829.8555
<
>>dpse
Position: 16940	Nucl: 55	Word_av_length: 0.00	Free Energy: 11.9919
toy            	0.0022	0.2352
pan            	0.0070	0.1526
Background     	0.9759	49.0611
<
>>dpse
Position: 17048	Nucl: 39	Word_av_length: 0.00	Free Energy: 11.9919
toy            	0.0022	0.2855
pan            	0.0070	0.1752
exd            	0.0034	0.1787
Background     	0.9759	31.4803
<
>>dpse
Position: 17109	Nucl: 24	Word_av_length: 0.00	Free Energy: 11.9919
Eip74EF        	0.0033	0.1023
exd            	0.0034	0.2344
Background     	0.9759	20.6778
<
>>dpse
Position: 17155	Nucl: 50	Word_av_length: 0.00	Free Energy: 11.9919
pan            	0.0070	0.4141
Background     	0.9759	45.0049
<
>>dpse
Position: 17223	Nucl: 122	Word_av_length: 0.00	Free Energy: 11.9919
toy            	0.0022	0.1556
dl             	0.0054	0.2522
pan            	0.0070	0.9081
Eip74EF        	0.0033	0.2928
Antp_group     	0.0016	0.2257
Background     	0.9759	106.9065
<
>>dpse
Position: 17379	Nucl: 400	Word_av_length: 0.00	Free Energy: 11.9919
toy            	0.0022	0.2431
dmef_lit       	0.0004	0.2521
dl             	0.0054	1.9047
pan            	0.0070	3.3031
Eip74EF        	0.0033	1.2684
exd            	0.0034	0.9163
Antp_group     	0.0016	1.2931
Background     	0.9759	325.6273
<
>>dpse
Position: 17860	Nucl: 55	Word_av_length: 0.00	Free Energy: 11.9919
toy            	0.0022	0.2192
dl             	0.0054	0.2566
Eip74EF        	0.0033	0.4175
Background     	0.9759	45.3557
<
>>dpse
Position: 17949	Nucl: 51	Word_av_length: 0.00	Free Energy: 11.9919
dl             	0.0054	0.5176
Eip74EF        	0.0033	0.1272
Background     	0.9759	45.0662
<
>>dpse
Position: 18074	Nucl: 86	Word_av_length: 0.00	Free Energy: 11.9919
toy            	0.0022	0.2850
knirps_b1h     	0.0005	0.4676
dl             	0.0054	0.1945
pan            	0.0070	0.5270
Eip74EF        	0.0033	0.4240
exd            	0.0034	0.1010
Background     	0.9759	66.9363
<
>>dmel X:2956475..2985408
Position: 12600	Nucl: 1000	Word_av_length: 0.00	Free Energy: 17.4578
toy            	0.0025	2.5133
dmef_lit       	0.0005	0.3843
dl             	0.0045	4.3594
pan            	0.0074	5.4347
Eip74EF        	0.0042	3.0926
exd            	0.0036	3.8654
sd             	0.0014	1.3348
Trl            	0.0039	1.7785
Antp_group     	0.0019	1.2029
Background     	0.9698	798.5314
<
>>dpse
Position: 17048	Nucl: 39	Word_av_length: 0.00	Free Energy: 17.4578
toy            	0.0025	0.3224
pan            	0.0074	0.1801
Eip74EF        	0.0042	0.1247
exd            	0.0036	0.1837
Background     	0.9698	30.5582
<
>>dpse
Position: 17109	Nucl: 24	Word_av_length: 0.00	Free Energy: 17.4578
Eip74EF        	0.0042	0.1337
exd            	0.0036	0.2529
Background     	0.9698	20.1046
<
>>dpse
Position: 17155	Nucl: 50	Word_av_length: 0.00	Free Energy: 17.4578
pan            	0.0074	0.4261
Eip74EF        	0.0042	0.1021
Trl            	0.0039	0.1245
Background     	0.9698	43.9984
<
>>dpse
Position: 17223	Nucl: 122	Word_av_length: 0.00	Free Energy: 17.4578
toy            	0.0025	0.1366
dl             	0.0045	0.1602
pan            	0.0074	0.9375
Eip74EF        	0.0042	0.3347
sd             	0.0014	0.1508
Trl            	0.0039	0.8539
Antp_group     	0.0019	0.2112
Background     	0.9698	99.9764
<
>>dpse
Position: 17379	Nucl: 400	Word_av_length: 0.00	Free Energy: 17.4578
toy            	0.0025	0.2712
dmef_lit       	0.0005	0.2869
dl             	0.0045	1.5935
pan            	0.0074	3.3910
twi            	0.0001	0.1221
Eip74EF        	0.0042	1.5639
exd            	0.0036	0.9186
sd             	0.0014	0.4966
Trl            	0.0039	0.3396
Antp_group     	0.0019	1.4604
Background     	0.9698	316.8355
<
>>dpse
Position: 17860	Nucl: 55	Word_av_length: 0.00	Free Energy: 17.4578
toy            	0.0025	0.2454
dl             	0.0045	0.2011
Eip74EF        	0.0042	0.4682
Trl            	0.0039	0.1750
Background     	0.9698	43.1083
<
>>dpse
Position: 17949	Nucl: 51	Word_av_length: 0.00	Free Energy: 17.4578
dl             	0.0045	0.3731
Eip74EF        	0.0042	0.1273
Trl            	0.0039	0.5954
Background     	0.9698	40.9679
<
>>dpse
Position: 18074	Nucl: 136	Word_av_length: 0.00	Free Energy: 17.4578
toy            	0.0025	0.3328
knirps_b1h     	0.0002	0.1596
dl             	0.0045	0.2574
pan            	0.0074	0.9332
Eip74EF        	0.0042	0.5519
exd            	0.0036	0.1540
Trl            	0.0039	0.5030
Background     	0.9698	110.8504
<
>>dpse
Position: 18278	Nucl: 28	Word_av_length: 0.00	Free Energy: 17.4578
Trl            	0.0039	1.6816
Background     	0.9698	12.3059
<
>>dmel X:2956475..2985408
Position: 12700	Nucl: 1000	Word_av_length: 0.00	Free Energy: 15.5967
bin            	0.0011	0.7565
toy            	0.0021	2.3135
dmef_lit       	0.0003	0.2346
dl             	0.0049	4.8515
pan            	0.0019	1.1599
twi            	0.0003	0.1106
Eip74EF        	0.0053	3.8293
exd            	0.0021	2.3996
kruppel_b1h    	0.0014	0.7511
sd             	0.0014	1.3042
Trl            	0.0058	3.1564
Antp_group     	0.0020	1.2620
Background     	0.9712	797.9537
<
>>dpse
Position: 17206	Nucl: 139	Word_av_length: 0.00	Free Energy: 15.5967
bin            	0.0011	0.1168
toy            	0.0021	0.1277
dl             	0.0049	0.1646
pan            	0.0019	0.3465
Eip74EF        	0.0053	0.4897
exd            	0.0021	0.1003
sd             	0.0014	0.1553
Trl            	0.0058	1.0647
Antp_group     	0.0020	0.1989
Background     	0.9712	115.2743
<
>>dpse
Position: 17379	Nucl: 400	Word_av_length: 0.00	Free Energy: 15.5967
bin            	0.0011	0.2618
toy            	0.0021	0.2566
dmef_lit       	0.0003	0.2058
dl             	0.0049	1.6174
pan            	0.0019	1.1353
twi            	0.0003	0.3009
Eip74EF        	0.0053	1.9102
exd            	0.0021	0.5751
kruppel_b1h    	0.0014	0.3352
sd             	0.0014	0.5232
Trl            	0.0058	0.5304
Antp_group     	0.0020	1.5342
Background     	0.9712	319.5829
<
>>dpse
Position: 17860	Nucl: 55	Word_av_length: 0.00	Free Energy: 15.5967
toy            	0.0021	0.2121
dl             	0.0049	0.1981
Eip74EF        	0.0053	0.5162
Trl            	0.0058	0.2391
Background     	0.9712	42.2197
<
>>dpse
Position: 17949	Nucl: 51	Word_av_length: 0.00	Free Energy: 15.5967
dl             	0.0049	0.3469
Eip74EF        	0.0053	0.1399
Trl            	0.0058	0.7591
Background     	0.9712	39.1410
<
>>dpse
Position: 18074	Nucl: 136	Word_av_length: 0.00	Free Energy: 15.5967
toy            	0.0021	0.3103
dl             	0.0049	0.2583
pan            	0.0019	0.2446
Eip74EF        	0.0053	0.6382
kruppel_b1h    	0.0014	0.5586
Trl            	0.0058	0.7065
Background     	0.9712	107.8191
<
>>dpse
Position: 18278	Nucl: 128	Word_av_length: 0.00	Free Energy: 15.5967
bin            	0.0011	0.5281
Eip74EF        	0.0053	0.6644
exd            	0.0021	0.1139
kruppel_b1h    	0.0014	0.3880
Trl            	0.0058	2.5672
Background     	0.9712	85.1743
<
>>dmel X:2956475..2985408
Position: 12800	Nucl: 1000	Word_av_length: 0.00	Free Energy: 22.6440
bin            	0.0009	0.5283
toy            	0.0023	2.3336
dmef_lit       	0.0007	0.5577
dl             	0.0073	6.2888
Mad            	0.0019	1.5411
pan            	0.0009	0.5223
Eip74EF        	0.0062	4.5774
exd            	0.0024	2.5767
kruppel_b1h    	0.0018	0.7856
Trl            	0.0080	3.9906
Antp_group     	0.0016	1.0947
Background     	0.9656	773.3599
<
>>dpse
Position: 17306	Nucl: 39	Word_av_length: 0.00	Free Energy: 22.6440
Trl            	0.0080	0.7271
Background     	0.9656	30.8145
<
>>dpse
Position: 17379	Nucl: 400	Word_av_length: 0.00	Free Energy: 22.6440
bin            	0.0009	0.2123
toy            	0.0023	0.3043
dmef_lit       	0.0007	0.4436
dl             	0.0073	2.3188
Mad            	0.0019	0.4556
pan            	0.0009	0.5889
twi            	0.0002	0.2133
Eip74EF        	0.0062	2.1791
exd            	0.0024	0.6694
kruppel_b1h    	0.0018	0.4086
Trl            	0.0080	0.6723
Antp_group     	0.0016	1.2695
Background     	0.9656	312.8002
<
>>dpse
Position: 17860	Nucl: 55	Word_av_length: 0.00	Free Energy: 22.6440
toy            	0.0023	0.2482
dl             	0.0073	0.2710
Mad            	0.0019	0.1025
Eip74EF        	0.0062	0.5139
Trl            	0.0080	0.2937
Background     	0.9656	40.4897
<
>>dpse
Position: 17949	Nucl: 51	Word_av_length: 0.00	Free Energy: 22.6440
dl             	0.0073	0.4026
Eip74EF        	0.0062	0.1468
Trl            	0.0080	0.8748
Background     	0.9656	37.0602
<
>>dpse
Position: 18074	Nucl: 136	Word_av_length: 0.00	Free Energy: 22.6440
toy            	0.0023	0.3193
dl             	0.0073	0.3772
Mad            	0.0019	0.1515
pan            	0.0009	0.1188
Eip74EF        	0.0062	0.7197
exd            	0.0024	0.1014
kruppel_b1h    	0.0018	0.6692
Trl            	0.0080	0.8962
Background     	0.9656	104.0379
<
>>dpse
Position: 18278	Nucl: 149	Word_av_length: 0.00	Free Energy: 22.6440
bin            	0.0009	0.4578
dl             	0.0073	0.4449
Mad            	0.0019	0.2702
Eip74EF        	0.0062	0.7445
exd            	0.0024	0.1368
kruppel_b1h    	0.0018	0.5479
Trl            	0.0080	2.9624
Background     	0.9656	97.0853
<
>>dpse
Position: 18460	Nucl: 52	Word_av_length: 0.00	Free Energy: 22.6440
dl             	0.0073	0.6330
Mad            	0.0019	0.1731
Eip74EF        	0.0062	0.2739
Trl            	0.0080	1.4589
Background     	0.9656	29.7256
<
>>dmel X:2956475..2985408
Position: 12900	Nucl: 1000	Word_av_length: 0.00	Free Energy: 23.9612
bin            	0.0021	1.6017
toy            	0.0006	0.4988
dmef_lit       	0.0005	0.3750
dl             	0.0093	7.4385
Mad            	0.0028	2.0515
Eip74EF        	0.0037	2.9023
exd            	0.0023	2.3789
kruppel_b1h    	0.0012	0.5584
Trl            	0.0085	4.2686
Antp_group     	0.0026	1.2561
Background     	0.9662	795.1279
<
>>dpse
Position: 17568	Nucl: 211	Word_av_length: 0.00	Free Energy: 23.9612
bin            	0.0021	0.2081
dmef_lit       	0.0005	0.3259
dl             	0.0093	1.9090
Mad            	0.0028	0.4193
Eip74EF        	0.0037	0.5540
exd            	0.0023	0.5055
Trl            	0.0085	0.3020
Antp_group     	0.0026	1.5258
Background     	0.9662	159.5601
<
>>dpse
Position: 17860	Nucl: 55	Word_av_length: 0.00	Free Energy: 23.9612
dl             	0.0093	0.3596
Mad            	0.0028	0.1737
Eip74EF        	0.0037	0.3273
Trl            	0.0085	0.3322
Background     	0.9662	43.4884
<
>>dpse
Position: 17949	Nucl: 51	Word_av_length: 0.00	Free Energy: 23.9612
dl             	0.0093	0.4549
Mad            	0.0028	0.1207
Trl            	0.0085	0.9044
Background     	0.9662	37.0449
<
>>dpse
Position: 18074	Nucl: 136	Word_av_length: 0.00	Free Energy: 23.9612
dl             	0.0093	0.5206
Mad            	0.0028	0.2260
Eip74EF        	0.0037	0.4781
exd            	0.0023	0.1092
kruppel_b1h    	0.0012	0.5534
Trl            	0.0085	1.0019
Background     	0.9662	108.5393
<
>>dpse
Position: 18278	Nucl: 149	Word_av_length: 0.00	Free Energy: 23.9612
bin            	0.0021	0.7671
dl             	0.0093	0.5510
Mad            	0.0028	0.3905
Eip74EF        	0.0037	0.4448
exd            	0.0023	0.1081
kruppel_b1h    	0.0012	0.4126
Trl            	0.0085	3.0436
Background     	0.9662	96.9188
<
>>dpse
Position: 18460	Nucl: 152	Word_av_length: 0.00	Free Energy: 23.9612
bin            	0.0021	0.2019
dl             	0.0093	1.7451
Mad            	0.0028	0.5642
Eip74EF        	0.0037	0.4113
exd            	0.0023	0.1113
Trl            	0.0085	1.9262
Antp_group     	0.0026	0.7990
Background     	0.9662	101.4741
<
>>dmel X:2956475..2985408
Position: 13000	Nucl: 1000	Word_av_length: 0.00	Free Energy: 17.0999
bin            	0.0010	0.7020
dl             	0.0070	5.7524
Mad            	0.0034	2.4124
Eip74EF        	0.0039	3.0540
exd            	0.0025	2.8363
kruppel_b1h    	0.0008	0.3569
Trl            	0.0078	4.0252
Background     	0.9735	838.7053
<
>>dpse
Position: 17668	Nucl: 111	Word_av_length: 0.00	Free Energy: 17.0999
dl             	0.0070	0.6072
Mad            	0.0034	0.3041
Eip74EF        	0.0039	0.3547
exd            	0.0025	0.2518
Trl            	0.0078	0.1713
Background     	0.9735	96.3946
<
>>dpse
Position: 17860	Nucl: 55	Word_av_length: 0.00	Free Energy: 17.0999
dl             	0.0070	0.2771
Mad            	0.0034	0.1949
Eip74EF        	0.0039	0.3358
Trl            	0.0078	0.3110
Background     	0.9735	45.3020
<
>>dpse
Position: 17949	Nucl: 51	Word_av_length: 0.00	Free Energy: 17.0999
dl             	0.0070	0.3732
Mad            	0.0034	0.1467
Trl            	0.0078	0.8894
Background     	0.9735	37.9547
<
>>dpse
Position: 18074	Nucl: 136	Word_av_length: 0.00	Free Energy: 17.0999
dl             	0.0070	0.4089
Mad            	0.0034	0.2586
Eip74EF        	0.0039	0.4922
exd            	0.0025	0.1231
kruppel_b1h    	0.0008	0.4059
Trl            	0.0078	0.9323
Background     	0.9735	112.3603
<
>>dpse
Position: 18278	Nucl: 149	Word_av_length: 0.00	Free Energy: 17.0999
bin            	0.0010	0.5069
dl             	0.0070	0.4634
Mad            	0.0034	0.4501
Eip74EF        	0.0039	0.4742
exd            	0.0025	0.1393
kruppel_b1h    	0.0008	0.2699
Trl            	0.0078	2.9122
Background     	0.9735	102.6711
<
>>dpse
Position: 18460	Nucl: 252	Word_av_length: 0.00	Free Energy: 17.0999
bin            	0.0010	0.1585
dl             	0.0070	2.3400
Mad            	0.0034	1.1490
Eip74EF        	0.0039	0.9594
exd            	0.0025	0.2920
Trl            	0.0078	2.2429
Background     	0.9735	192.4323
<
>>dmel X:2956475..2985408
Position: 13100	Nucl: 1000	Word_av_length: 0.00	Free Energy: 19.5674
bin            	0.0011	0.7620
toy            	0.0011	1.1172
knirps_b1h     	0.0002	0.1071
dl             	0.0063	4.6525
Mad            	0.0037	2.6050
Su-H-          	0.0003	0.1669
Eip74EF        	0.0033	2.5214
exd            	0.0026	2.9390
kruppel_b1h    	0.0015	0.6827
Trl            	0.0096	4.4195
Background     	0.9701	825.3255
<
>>dpse
Position: 17860	Nucl: 55	Word_av_length: 0.00	Free Energy: 19.5674
toy            	0.0011	0.1213
dl             	0.0063	0.2545
Mad            	0.0037	0.2199
Eip74EF        	0.0033	0.2883
Trl            	0.0096	0.3774
Background     	0.9701	43.1175
<
>>dpse
Position: 17949	Nucl: 51	Word_av_length: 0.00	Free Energy: 19.5674
dl             	0.0063	0.3265
Mad            	0.0037	0.1616
Trl            	0.0096	1.0174
Background     	0.9701	36.8222
<
>>dpse
Position: 18074	Nucl: 136	Word_av_length: 0.00	Free Energy: 19.5674
toy            	0.0011	0.1577
knirps_b1h     	0.0002	0.1461
dl             	0.0063	0.3379
Mad            	0.0037	0.2813
Eip74EF        	0.0033	0.4051
exd            	0.0026	0.1168
kruppel_b1h    	0.0015	0.6328
Trl            	0.0096	1.0069
Background     	0.9701	107.0379
<
>>dpse
Position: 18278	Nucl: 149	Word_av_length: 0.00	Free Energy: 19.5674
bin            	0.0011	0.5184
dl             	0.0063	0.3926
Mad            	0.0037	0.4816
Eip74EF        	0.0033	0.3816
exd            	0.0026	0.1399
kruppel_b1h    	0.0015	0.4724
Trl            	0.0096	3.2077
Background     	0.9701	98.2847
<
>>dpse
Position: 18460	Nucl: 352	Word_av_length: 0.00	Free Energy: 19.5674
bin            	0.0011	0.1821
dl             	0.0063	2.9870
Mad            	0.0037	1.5248
Su-H-          	0.0003	0.1069
Eip74EF        	0.0033	0.9859
exd            	0.0026	0.5057
kruppel_b1h    	0.0015	0.2921
Trl            	0.0096	3.5915
Antp_group     	0.0001	0.1738
Background     	0.9701	262.8887
<
>>dmel X:2956475..2985408
Position: 13200	Nucl: 1000	Word_av_length: 0.00	Free Energy: 20.4141
bin            	0.0011	0.7644
toy            	0.0007	0.7983
dl             	0.0053	4.0283
Mad            	0.0027	1.8280
Su-H-          	0.0008	0.5246
Eip74EF        	0.0036	2.5765
exd            	0.0026	2.9833
kruppel_b1h    	0.0028	1.4612
Trl            	0.0103	5.0788
Antp_group     	0.0008	0.1318
Background     	0.9694	824.5558
<
>>dpse
Position: 17885	Nucl: 30	Word_av_length: 0.00	Free Energy: 20.4141
dl             	0.0053	0.2080
Mad            	0.0027	0.1522
Eip74EF        	0.0036	0.3061
Trl            	0.0103	0.3395
Background     	0.9694	21.3557
<
>>dpse
Position: 17949	Nucl: 51	Word_av_length: 0.00	Free Energy: 20.4141
dl             	0.0053	0.2838
Mad            	0.0027	0.1189
Trl            	0.0103	1.0580
Background     	0.9694	36.5144
<
>>dpse
Position: 18074	Nucl: 136	Word_av_length: 0.00	Free Energy: 20.4141
toy            	0.0007	0.1037
dl             	0.0053	0.2856
Mad            	0.0027	0.2050
Su-H-          	0.0008	0.1048
Eip74EF        	0.0036	0.4283
exd            	0.0026	0.1109
kruppel_b1h    	0.0028	0.8566
Trl            	0.0103	1.1488
Background     	0.9694	106.0839
<
>>dpse
Position: 18278	Nucl: 149	Word_av_length: 0.00	Free Energy: 20.4141
bin            	0.0011	0.5455
dl             	0.0053	0.3099
Mad            	0.0027	0.3398
Eip74EF        	0.0036	0.3968
exd            	0.0026	0.1296
kruppel_b1h    	0.0028	0.7610
Trl            	0.0103	3.2818
Background     	0.9694	95.4934
<
>>dpse
Position: 18460	Nucl: 452	Word_av_length: 0.00	Free Energy: 20.4141
bin            	0.0011	0.3006
toy            	0.0007	0.1157
dl             	0.0053	2.6353
Mad            	0.0027	1.2649
Su-H-          	0.0008	0.3816
Eip74EF        	0.0036	1.4367
exd            	0.0026	0.5224
kruppel_b1h    	0.0028	0.9610
Trl            	0.0103	4.1586
Antp_group     	0.0008	1.0274
Background     	0.9694	339.0762
<
>>dmel X:2956475..2985408
Position: 13300	Nucl: 1000	Word_av_length: 0.00	Free Energy: 21.5396
bin            	0.0017	1.2259
toy            	0.0010	1.0649
dl             	0.0047	3.6392
Mad            	0.0022	1.4963
Su-H-          	0.0003	0.2118
Cf2-II         	0.0004	0.2665
Eip74EF        	0.0021	1.5458
exd            	0.0014	1.6119
kruppel_b1h    	0.0032	1.8119
Med            	0.0003	0.2174
sd             	0.0008	0.7507
Trl            	0.0116	6.2109
Antp_group     	0.0015	1.1952
Bcd_group      	0.0006	0.7148
Background     	0.9680	800.8822
<
>>dpse
Position: 17961	Nucl: 39	Word_av_length: 0.00	Free Energy: 21.5396
kruppel_b1h    	0.0032	0.1076
Trl            	0.0116	0.7246
Background     	0.9680	30.4870
<
>>dpse
Position: 18074	Nucl: 136	Word_av_length: 0.00	Free Energy: 21.5396
toy            	0.0010	0.1444
dl             	0.0047	0.2567
Mad            	0.0022	0.1635
Eip74EF        	0.0021	0.2682
kruppel_b1h    	0.0032	0.9292
Trl            	0.0116	1.2756
Background     	0.9680	105.6309
<
>>dpse
Position: 18278	Nucl: 149	Word_av_length: 0.00	Free Energy: 21.5396
bin            	0.0017	0.6970
dl             	0.0047	0.2678
Mad            	0.0022	0.2706
Eip74EF        	0.0021	0.2275
kruppel_b1h    	0.0032	0.8473
Trl            	0.0116	3.4796
Background     	0.9680	93.3813
<
>>dpse
Position: 18460	Nucl: 417	Word_av_length: 0.00	Free Energy: 21.5396
bin            	0.0017	0.3415
toy            	0.0010	0.1528
dl             	0.0047	2.3722
Mad            	0.0022	1.0533
Su-H-          	0.0003	0.1549
Cf2-II         	0.0004	0.1508
Eip74EF        	0.0021	0.8485
exd            	0.0014	0.2635
kruppel_b1h    	0.0032	0.7653
Med            	0.0003	0.1455
sd             	0.0008	0.2586
Trl            	0.0116	4.4181
Antp_group     	0.0015	0.9269
Background     	0.9680	312.4517
<
>>dmel X:2956475..2985408
Position: 13400	Nucl: 1000	Word_av_length: 0.00	Free Energy: 22.1221
bin            	0.0015	1.0182
toy            	0.0013	1.2924
dl             	0.0032	2.1871
Mad            	0.0022	1.4237
pan            	0.0029	2.4800
Su-H-          	0.0011	0.7019
Cf2-II         	0.0005	0.3457
Eip74EF        	0.0055	4.0349
exd            	0.0023	2.4242
kruppel_b1h    	0.0033	1.8239
Med            	0.0003	0.1775
sd             	0.0012	1.1277
Trl            	0.0121	6.0771
Antp_group     	0.0016	1.1654
Bcd_group      	0.0005	0.5326
Background     	0.9607	764.5542
<
>>dpse
Position: 18074	Nucl: 136	Word_av_length: 0.00	Free Energy: 22.1221
toy            	0.0013	0.1687
dl             	0.0032	0.1683
Mad            	0.0022	0.1602
pan            	0.0029	0.3285
Su-H-          	0.0011	0.1364
Eip74EF        	0.0055	0.5835
kruppel_b1h    	0.0033	0.8969
Trl            	0.0121	1.2155
Background     	0.9607	100.9631
<
>>dpse
Position: 18278	Nucl: 149	Word_av_length: 0.00	Free Energy: 22.1221
bin            	0.0015	0.6273
dl             	0.0032	0.1822
Mad            	0.0022	0.2629
Su-H-          	0.0011	0.1128
Eip74EF        	0.0055	0.5536
exd            	0.0023	0.1031
kruppel_b1h    	0.0033	0.8451
Trl            	0.0121	3.4519
Background     	0.9607	90.6171
<
>>dpse
Position: 18460	Nucl: 417	Word_av_length: 0.00	Free Energy: 22.1221
bin            	0.0015	0.2920
toy            	0.0013	0.1791
dl             	0.0032	1.6377
Mad            	0.0022	0.9806
pan            	0.0029	0.8750
Su-H-          	0.0011	0.4898
Cf2-II         	0.0005	0.1910
Eip74EF        	0.0055	2.0226
exd            	0.0023	0.3836
kruppel_b1h    	0.0033	0.7537
Med            	0.0003	0.1249
sd             	0.0012	0.3586
Trl            	0.0121	4.4803
Antp_group     	0.0016	0.9911
Background     	0.9607	297.2846
<
>>dpse
Position: 19031	Nucl: 27	Word_av_length: 0.00	Free Energy: 22.1221
Trl            	0.0121	0.8225
Background     	0.9607	18.8314
<
>>dmel X:2956475..2985408
Position: 13500	Nucl: 1000	Word_av_length: 0.00	Free Energy: 23.0801
bin            	0.0034	2.6860
toy            	0.0007	0.8337
dl             	0.0026	1.6436
Mad            	0.0019	1.2141
pan            	0.0029	2.5551
Su-H-          	0.0009	0.6208
Cf2-II         	0.0010	0.7891
Eip74EF        	0.0026	1.7395
exd            	0.0023	2.4086
kruppel_b1h    	0.0021	1.5238
Med            	0.0009	0.4855
sd             	0.0015	1.3602
Trl            	0.0139	6.7862
Antp_group     	0.0018	1.2530
Bcd_group      	0.0008	0.8668
Background     	0.9607	767.2114
<
>>dpse
Position: 18278	Nucl: 149	Word_av_length: 0.00	Free Energy: 23.0801
bin            	0.0034	0.9570
dl             	0.0026	0.1634
Mad            	0.0019	0.2279
Eip74EF        	0.0026	0.2633
kruppel_b1h    	0.0021	0.6098
Med            	0.0009	0.1408
Trl            	0.0139	3.7290
Background     	0.9607	89.9184
<
>>dpse
Position: 18460	Nucl: 417	Word_av_length: 0.00	Free Energy: 23.0801
bin            	0.0034	0.6546
toy            	0.0007	0.1078
dl             	0.0026	1.3997
Mad            	0.0019	0.8619
pan            	0.0029	0.9057
Su-H-          	0.0009	0.4158
Cf2-II         	0.0010	0.4093
Eip74EF        	0.0026	1.0275
exd            	0.0023	0.3926
kruppel_b1h    	0.0021	0.4993
Med            	0.0009	0.3441
sd             	0.0015	0.4261
Trl            	0.0139	4.9643
Antp_group     	0.0018	1.0614
Background     	0.9607	300.7111
<
>>dpse
Position: 19031	Nucl: 127	Word_av_length: 0.00	Free Energy: 23.0801
bin            	0.0034	0.1452
dl             	0.0026	0.1877
Mad            	0.0019	0.1558
pan            	0.0029	0.2099
Eip74EF        	0.0026	0.3727
Med            	0.0009	0.1501
Trl            	0.0139	2.6463
Background     	0.9607	91.2801
<
>>dmel X:2956475..2985408
Position: 13600	Nucl: 1000	Word_av_length: 0.00	Free Energy: 17.2832
bin            	0.0036	2.4944
toy            	0.0007	0.7940
brk            	0.0005	0.3340
dl             	0.0060	3.6379
pan            	0.0049	4.1544
Su-H-          	0.0017	1.2116
Cf2-II         	0.0012	0.9611
kruppel_b1h    	0.0017	1.2059
Med            	0.0048	2.9090
sd             	0.0026	2.2012
Trl            	0.0087	5.0416
Antp_group     	0.0020	1.6313
Bcd_group      	0.0012	1.1814
Background     	0.9600	767.8296
<
>>dpse
Position: 18319	Nucl: 108	Word_av_length: 0.00	Free Energy: 17.2832
bin            	0.0036	1.0010
dl             	0.0060	0.3357
Su-H-          	0.0017	0.1270
kruppel_b1h    	0.0017	0.4694
Med            	0.0048	0.6556
sd             	0.0026	0.1348
Trl            	0.0087	0.7914
Background     	0.9600	74.6852
<
>>dpse
Position: 18460	Nucl: 417	Word_av_length: 0.00	Free Energy: 17.2832
bin            	0.0036	0.6687
brk            	0.0005	0.1280
dl             	0.0060	2.7796
pan            	0.0049	1.2960
Su-H-          	0.0017	0.7366
Cf2-II         	0.0012	0.4603
kruppel_b1h    	0.0017	0.4031
Med            	0.0048	1.8307
sd             	0.0026	0.7122
Trl            	0.0087	3.7222
Antp_group     	0.0020	1.0063
Bcd_group      	0.0012	0.1625
Background     	0.9600	302.0237
<
>>dpse
Position: 19031	Nucl: 227	Word_av_length: 0.00	Free Energy: 17.2832
bin            	0.0036	0.7249
dmef_lit       	0.0003	0.3073
dl             	0.0060	1.3486
pan            	0.0049	1.1536
Su-H-          	0.0017	0.2521
Cf2-II         	0.0012	0.1567
kruppel_b1h    	0.0017	0.2374
Med            	0.0048	1.0982
sd             	0.0026	0.4661
Trl            	0.0087	2.2713
Bcd_group      	0.0012	0.2853
Background     	0.9600	157.5459
<
>>dmel X:2956475..2985408
Position: 13700	Nucl: 1000	Word_av_length: 0.00	Free Energy: 16.1257
bin            	0.0007	0.5854
toy            	0.0006	0.7313
dmef_lit       	0.0008	0.2805
dl             	0.0059	3.0967
pan            	0.0077	6.0935
Su-H-          	0.0004	0.2605
Cf2-II         	0.0007	0.6523
Med            	0.0002	0.1344
sd             	0.0043	3.9327
Trl            	0.0060	3.4696
Antp_group     	0.0017	1.5962
Bcd_group      	0.0009	1.0225
Background     	0.9701	830.3243
<
>>dpse
Position: 18460	Nucl: 417	Word_av_length: 0.00	Free Energy: 16.1257
bin            	0.0007	0.1407
toy            	0.0006	0.1006
dl             	0.0059	2.8732
pan            	0.0077	1.7654
Su-H-          	0.0004	0.1727
Cf2-II         	0.0007	0.3231
Med            	0.0002	0.1014
sd             	0.0043	1.2018
Trl            	0.0060	3.1661
Antp_group     	0.0017	0.9677
Bcd_group      	0.0009	0.1347
Background     	0.9701	328.9110
<
>>dpse
Position: 19031	Nucl: 391	Word_av_length: 0.00	Free Energy: 16.1257
bin            	0.0007	0.2482
dmef_lit       	0.0008	0.8794
dl             	0.0059	3.0650
pan            	0.0077	2.7629
Cf2-II         	0.0007	0.1327
sd             	0.0043	1.4073
Trl            	0.0060	2.5749
Bcd_group      	0.0009	0.2433
Background     	0.9701	300.2011
<
>>dpse
Position: 19433	Nucl: 55	Word_av_length: 0.00	Free Energy: 16.1257
pan            	0.0077	1.2601
sd             	0.0043	0.1402
Background     	0.9701	43.9201
<
>>dmel X:2956475..2985408
Position: 13800	Nucl: 1000	Word_av_length: 0.00	Free Energy: 14.0225
bin            	0.0002	0.1479
toy            	0.0004	0.5033
dmef_lit       	0.0005	0.1561
dl             	0.0036	1.8697
pan            	0.0116	8.6643
Su-H-          	0.0004	0.3182
Cf2-II         	0.0001	0.1043
prd            	0.0009	0.9536
sd             	0.0026	2.4588
Trl            	0.0035	1.8940
Antp_group     	0.0020	2.1457
Background     	0.9741	855.7938
<
>>dpse
Position: 18469	Nucl: 408	Word_av_length: 0.00	Free Energy: 14.0225
dl             	0.0036	2.0276
pan            	0.0116	2.4245
Su-H-          	0.0004	0.2231
prd            	0.0009	0.1465
sd             	0.0026	0.7858
Trl            	0.0035	1.9924
Antp_group     	0.0020	1.1060
Background     	0.9741	338.3976
<
>>dpse
Position: 19031	Nucl: 391	Word_av_length: 0.00	Free Energy: 14.0225
dmef_lit       	0.0005	0.7943
dl             	0.0036	2.3364
pan            	0.0116	3.8881
Su-H-          	0.0004	0.1140
prd            	0.0009	0.1778
sd             	0.0026	0.9251
Trl            	0.0035	1.9729
Background     	0.9741	312.2045
<
>>dpse
Position: 19433	Nucl: 278	Word_av_length: 0.00	Free Energy: 14.0225
dl             	0.0036	0.2921
pan            	0.0116	4.5942
Su-H-          	0.0004	0.1073
prd            	0.0009	0.2938
sd             	0.0026	0.5607
Trl            	0.0035	0.4870
Antp_group     	0.0020	0.4733
Background     	0.9741	229.9741
<
>>dpse
Position: 19722	Nucl: 186	Word_av_length: 0.00	Free Energy: 14.0225
dl             	0.0036	0.4779
pan            	0.0116	2.9714
prd            	0.0009	0.1707
sd             	0.0026	0.2628
Trl            	0.0035	0.3717
Antp_group     	0.0020	0.1451
Background     	0.9741	155.0928
<
>>dmel X:2956475..2985408
Position: 13900	Nucl: 1000	Word_av_length: 0.00	Free Energy: 11.4312
toy            	0.0003	0.3330
dmef_lit       	0.0006	0.1598
dl             	0.0020	1.0862
pan            	0.0109	7.4637
Eip74EF        	0.0014	0.8629
prd            	0.0014	1.4594
sd             	0.0039	4.0696
Trl            	0.0024	1.5655
Antp_group     	0.0013	1.7582
Bcd_group      	0.0001	0.1287
Background     	0.9756	858.5684
<
>>dpse
Position: 18569	Nucl: 308	Word_av_length: 0.00	Free Energy: 11.4312
dl             	0.0020	0.7035
pan            	0.0109	2.1400
Eip74EF        	0.0014	0.5461
prd            	0.0014	0.1610
sd             	0.0039	0.9188
Trl            	0.0024	0.7672
Antp_group     	0.0013	0.2863
Background     	0.9756	266.2361
<
>>dpse
Position: 19031	Nucl: 391	Word_av_length: 0.00	Free Energy: 11.4312
dmef_lit       	0.0006	0.8371
dl             	0.0020	1.6417
pan            	0.0109	3.6789
Eip74EF        	0.0014	0.4775
prd            	0.0014	0.2725
sd             	0.0039	1.3198
Trl            	0.0024	1.5807
Background     	0.9756	316.0400
<
>>dpse
Position: 19433	Nucl: 278	Word_av_length: 0.00	Free Energy: 11.4312
dl             	0.0020	0.1712
pan            	0.0109	4.3628
Eip74EF        	0.0014	0.2053
prd            	0.0014	0.4359
sd             	0.0039	0.8414
Trl            	0.0024	0.3307
Antp_group     	0.0013	0.3728
Background     	0.9756	231.0096
<
>>dpse
Position: 19722	Nucl: 186	Word_av_length: 0.00	Free Energy: 11.4312
dl             	0.0020	0.2783
pan            	0.0109	2.8208
Eip74EF        	0.0014	0.1874
prd            	0.0014	0.2585
sd             	0.0039	0.4055
Trl            	0.0024	0.2635
Antp_group     	0.0013	0.1007
Background     	0.9756	156.2804
<
>>dpse
Position: 19934	Nucl: 35	Word_av_length: 0.00	Free Energy: 11.4312
pan            	0.0109	0.3116
Eip74EF        	0.0014	0.4343
Background     	0.9756	27.5784
<
>>dpse
Position: 19983	Nucl: 32	Word_av_length: 0.00	Free Energy: 11.4312
Trl            	0.0024	0.1143
Background     	0.9756	29.8833
<
>>dpse
Position: 20028	Nucl: 37	Word_av_length: 0.00	Free Energy: 11.4312
pan            	0.0109	0.5225
Background     	0.9756	32.2200
<
>>dmel X:2956475..2985408
Position: 14000	Nucl: 1000	Word_av_length: 0.00	Free Energy: 27.1975
toy            	0.0003	0.3260
dmef_lit       	0.0006	0.1638
dl             	0.0014	0.8025
pan            	0.0118	8.6441
Cf2-II         	0.0005	0.4195
Eip74EF        	0.0009	0.4947
prd            	0.0003	0.3402
sd             	0.0041	4.0184
Trl            	0.0061	2.7441
Abd-B_group    	0.0003	0.2808
Antp_group     	0.0035	4.0441
Background     	0.9701	829.6804
<
>>dpse
Position: 18669	Nucl: 208	Word_av_length: 0.00	Free Energy: 27.1975
dl             	0.0014	0.2557
pan            	0.0118	1.4052
Cf2-II         	0.0005	0.1582
Eip74EF        	0.0009	0.1623
sd             	0.0041	0.8051
Trl            	0.0061	1.2726
Antp_group     	0.0035	0.5815
Background     	0.9701	171.6292
<
>>dpse
Position: 19031	Nucl: 391	Word_av_length: 0.00	Free Energy: 27.1975
dmef_lit       	0.0006	0.8551
dl             	0.0014	1.2887
pan            	0.0118	3.9657
Eip74EF        	0.0009	0.2837
sd             	0.0041	1.3623
Trl            	0.0061	2.6259
Antp_group     	0.0035	0.1919
Background     	0.9701	309.1400
<
>>dpse
Position: 19433	Nucl: 278	Word_av_length: 0.00	Free Energy: 27.1975
dl             	0.0014	0.1084
pan            	0.0118	4.6073
Eip74EF        	0.0009	0.1244
prd            	0.0003	0.1083
sd             	0.0041	0.8339
Trl            	0.0061	0.7757
Antp_group     	0.0035	0.6752
Background     	0.9701	226.5792
<
>>dpse
Position: 19722	Nucl: 186	Word_av_length: 0.00	Free Energy: 27.1975
dl             	0.0014	0.1825
pan            	0.0118	2.9762
Eip74EF        	0.0009	0.1110
sd             	0.0041	0.4206
Trl            	0.0061	0.6268
Abd-B_group    	0.0003	0.1014
Antp_group     	0.0035	0.2486
Background     	0.9701	153.2576
<
>>dpse
Position: 19934	Nucl: 35	Word_av_length: 0.00	Free Energy: 27.1975
pan            	0.0118	0.3562
Eip74EF        	0.0009	0.2786
Trl            	0.0061	0.2382
Background     	0.9701	27.7034
<
>>dpse
Position: 19983	Nucl: 32	Word_av_length: 0.00	Free Energy: 27.1975
Trl            	0.0061	0.2644
Background     	0.9701	28.8702
<
>>dpse
Position: 20028	Nucl: 212	Word_av_length: 0.00	Free Energy: 27.1975
pan            	0.0118	1.0690
Cf2-II         	0.0005	0.1141
Eip74EF        	0.0009	0.1872
sd             	0.0041	0.5669
Trl            	0.0061	3.4204
Antp_group     	0.0035	1.1608
Background     	0.9701	156.1129
<
>>dmel X:2956475..2985408
Position: 14100	Nucl: 1000	Word_av_length: 0.00	Free Energy: 34.0349
dl             	0.0027	2.2512
pan            	0.0162	12.2519
Eip74EF        	0.0028	1.5825
prd            	0.0002	0.2043
sd             	0.0043	4.0559
Trl            	0.0058	2.7756
Abd-B_group    	0.0006	0.6536
Antp_group     	0.0033	3.7219
Ladybird_group 	0.0001	0.1307
Background     	0.9633	794.6509
<
>>dpse
Position: 18769	Nucl: 108	Word_av_length: 0.00	Free Energy: 34.0349
dl             	0.0027	0.2559
pan            	0.0162	1.3809
Eip74EF        	0.0028	0.2602
sd             	0.0043	0.6720
Trl            	0.0058	0.1810
Antp_group     	0.0033	0.4953
Background     	0.9633	84.1401
<
>>dpse
Position: 19031	Nucl: 391	Word_av_length: 0.00	Free Energy: 34.0349
dmef_lit       	0.0005	0.8266
dl             	0.0027	1.9403
pan            	0.0162	4.9260
Eip74EF        	0.0028	0.8503
sd             	0.0043	1.3650
Trl            	0.0058	2.5133
Antp_group     	0.0033	0.1686
Background     	0.9633	295.5276
<
>>dpse
Position: 19433	Nucl: 278	Word_av_length: 0.00	Free Energy: 34.0349
dl             	0.0027	0.2057
pan            	0.0162	5.5629
Eip74EF        	0.0028	0.3812
sd             	0.0043	0.8383
Trl            	0.0058	0.7282
Abd-B_group    	0.0006	0.1147
Antp_group     	0.0033	0.6350
Background     	0.9633	219.7014
<
>>dpse
Position: 19722	Nucl: 186	Word_av_length: 0.00	Free Energy: 34.0349
dl             	0.0027	0.3356
pan            	0.0162	3.5948
Eip74EF        	0.0028	0.3403
sd             	0.0043	0.4125
Trl            	0.0058	0.5729
Abd-B_group    	0.0006	0.2058
Antp_group     	0.0033	0.2104
Background     	0.9633	146.9742
<
>>dpse
Position: 19934	Nucl: 35	Word_av_length: 0.00	Free Energy: 34.0349
pan            	0.0162	0.3938
Eip74EF        	0.0028	0.5775
Trl            	0.0058	0.1614
Background     	0.9633	25.3647
<
>>dpse
Position: 19983	Nucl: 32	Word_av_length: 0.00	Free Energy: 34.0349
Trl            	0.0058	0.2517
Background     	0.9633	28.3402
<
>>dpse
Position: 20028	Nucl: 212	Word_av_length: 0.00	Free Energy: 34.0349
dl             	0.0027	0.1044
pan            	0.0162	1.3889
Eip74EF        	0.0028	0.5740
sd             	0.0043	0.5788
Trl            	0.0058	3.3206
Abd-B_group    	0.0006	0.1136
Antp_group     	0.0033	1.1058
Background     	0.9633	151.9061
<
>>dpse
Position: 20309	Nucl: 116	Word_av_length: 0.00	Free Energy: 34.0349
pan            	0.0162	1.5888
Eip74EF        	0.0028	0.7357
sd             	0.0043	0.1791
Trl            	0.0058	0.5971
Background     	0.9633	91.5793
<
>>dpse
Position: 20439	Nucl: 26	Word_av_length: 0.00	Free Energy: 34.0349
pan            	0.0162	0.2132
Background     	0.9633	23.6490
<
>>dmel X:2956475..2985408
Position: 14200	Nucl: 1000	Word_av_length: 0.00	Free Energy: 29.4573
dl             	0.0023	2.0904
pan            	0.0131	9.9927
Eip74EF        	0.0033	1.9829
exd            	0.0005	0.4891
prd            	0.0002	0.2261
sd             	0.0026	2.3906
Trl            	0.0051	1.9960
Abd-B_group    	0.0014	1.5243
Antp_group     	0.0030	3.7285
Ladybird_group 	0.0001	0.1870
Background     	0.9679	810.5413
<
>>dpse
Position: 19031	Nucl: 391	Word_av_length: 0.00	Free Energy: 29.4573
dmef_lit       	0.0005	0.8181
dl             	0.0023	1.7598
pan            	0.0131	4.2487
Eip74EF        	0.0033	0.9905
sd             	0.0026	0.8966
Trl            	0.0051	2.3285
Abd-B_group    	0.0014	0.1627
Antp_group     	0.0030	0.1508
Background     	0.9679	303.0140
<
>>dpse
Position: 19433	Nucl: 278	Word_av_length: 0.00	Free Energy: 29.4573
dl             	0.0023	0.1761
pan            	0.0131	4.8829
Eip74EF        	0.0033	0.4490
exd            	0.0005	0.1303
sd             	0.0026	0.5293
Trl            	0.0051	0.6532
Abd-B_group    	0.0014	0.2497
Antp_group     	0.0030	0.5751
Background     	0.9679	224.1579
<
>>dpse
Position: 19722	Nucl: 186	Word_av_length: 0.00	Free Energy: 29.4573
dl             	0.0023	0.2859
pan            	0.0131	3.1310
Eip74EF        	0.0033	0.3894
sd             	0.0026	0.2531
Trl            	0.0051	0.4869
Abd-B_group    	0.0014	0.3860
Antp_group     	0.0030	0.1800
Background     	0.9679	149.4237
<
>>dpse
Position: 19934	Nucl: 35	Word_av_length: 0.00	Free Energy: 29.4573
pan            	0.0131	0.3168
Eip74EF        	0.0033	0.6358
Trl            	0.0051	0.1334
Background     	0.9679	25.6151
<
>>dpse
Position: 19983	Nucl: 32	Word_av_length: 0.00	Free Energy: 29.4573
Trl            	0.0051	0.2133
Background     	0.9679	28.5902
<
>>dpse
Position: 20028	Nucl: 212	Word_av_length: 0.00	Free Energy: 29.4573
pan            	0.0131	1.1323
Eip74EF        	0.0033	0.6620
sd             	0.0026	0.3990
Trl            	0.0051	3.1428
Abd-B_group    	0.0014	0.2335
Antp_group     	0.0030	1.0327
Background     	0.9679	154.5202
<
>>dpse
Position: 20309	Nucl: 116	Word_av_length: 0.00	Free Energy: 29.4573
pan            	0.0131	1.3409
Eip74EF        	0.0033	0.8299
sd             	0.0026	0.1097
Trl            	0.0051	0.5202
Background     	0.9679	92.8936
<
>>dpse
Position: 20439	Nucl: 26	Word_av_length: 0.00	Free Energy: 29.4573
pan            	0.0131	0.1735
Background     	0.9679	23.9590
<
>>dpse
Position: 20508	Nucl: 75	Word_av_length: 0.00	Free Energy: 29.4573
pan            	0.0131	0.2343
Eip74EF        	0.0033	0.2452
sd             	0.0026	0.3050
Trl            	0.0051	0.3040
Background     	0.9679	66.5677
<
>>dmel X:2956475..2985408
Position: 14300	Nucl: 1000	Word_av_length: 0.00	Free Energy: 27.9358
E-spl-         	0.0003	0.3383
dl             	0.0024	2.1598
pan            	0.0132	9.8576
Eip74EF        	0.0029	1.7381
exd            	0.0025	2.6163
prd            	0.0001	0.1486
sd             	0.0002	0.1530
Trl            	0.0062	3.2123
Abd-B_group    	0.0017	1.8665
Antp_group     	0.0013	1.4326
Ap_group       	0.0002	0.1993
Ladybird_group 	0.0007	0.8636
Background     	0.9677	808.1696
<
>>dpse
Position: 19031	Nucl: 391	Word_av_length: 0.00	Free Energy: 27.9358
dmef_lit       	0.0005	0.8307
dl             	0.0024	1.7560
pan            	0.0132	4.3181
Eip74EF        	0.0029	0.8879
exd            	0.0025	0.4508
Trl            	0.0062	2.5736
Abd-B_group    	0.0017	0.2015
Background     	0.9677	303.4868
<
>>dpse
Position: 19433	Nucl: 278	Word_av_length: 0.00	Free Energy: 27.9358
dl             	0.0024	0.1852
pan            	0.0132	4.9246
Eip74EF        	0.0029	0.4056
exd            	0.0025	0.6576
Trl            	0.0062	0.8104
Abd-B_group    	0.0017	0.3377
Antp_group     	0.0013	0.3124
Ladybird_group 	0.0007	0.1058
Background     	0.9677	222.9486
<
>>dpse
Position: 19722	Nucl: 186	Word_av_length: 0.00	Free Energy: 27.9358
dl             	0.0024	0.2875
pan            	0.0132	3.1644
Eip74EF        	0.0029	0.3521
exd            	0.0025	0.3053
Trl            	0.0062	0.5765
Abd-B_group    	0.0017	0.4524
Background     	0.9677	148.0510
<
>>dpse
Position: 19934	Nucl: 35	Word_av_length: 0.00	Free Energy: 27.9358
pan            	0.0132	0.3271
Eip74EF        	0.0029	0.5983
Trl            	0.0062	0.1693
Background     	0.9677	25.7320
<
>>dpse
Position: 19983	Nucl: 32	Word_av_length: 0.00	Free Energy: 27.9358
exd            	0.0025	0.1299
Trl            	0.0062	0.2511
Background     	0.9677	27.7879
<
>>dpse
Position: 20028	Nucl: 212	Word_av_length: 0.00	Free Energy: 27.9358
pan            	0.0132	1.1495
Eip74EF        	0.0029	0.5878
exd            	0.0025	0.2559
Trl            	0.0062	3.3712
Abd-B_group    	0.0017	0.2997
Antp_group     	0.0013	0.5880
Ap_group       	0.0002	0.1643
Ladybird_group 	0.0007	0.1658
Background     	0.9677	154.4618
<
>>dpse
Position: 20309	Nucl: 116	Word_av_length: 0.00	Free Energy: 27.9358
pan            	0.0132	1.3491
Eip74EF        	0.0029	0.7546
Trl            	0.0062	0.6145
Background     	0.9677	92.6041
<
>>dpse
Position: 20439	Nucl: 26	Word_av_length: 0.00	Free Energy: 27.9358
pan            	0.0132	0.1739
Background     	0.9677	23.9585
<
>>dpse
Position: 20508	Nucl: 75	Word_av_length: 0.00	Free Energy: 27.9358
E-spl-         	0.0003	0.1506
pan            	0.0132	0.2368
Eip74EF        	0.0029	0.2268
exd            	0.0025	0.2875
Trl            	0.0062	0.3601
Background     	0.9677	64.5571
<
>>dmel X:2956475..2985408
Position: 14400	Nucl: 1000	Word_av_length: 0.00	Free Energy: 24.4712
E-spl-         	0.0005	0.5677
dl             	0.0036	3.5959
Mad            	0.0008	0.7314
pan            	0.0098	6.3151
Eip74EF        	0.0020	1.0479
exd            	0.0024	2.3338
prd            	0.0002	0.2209
sd             	0.0030	2.7601
Trl            	0.0045	2.5028
Abd-B_group    	0.0017	1.8248
Antp_group     	0.0014	1.5212
Ap_group       	0.0003	0.2065
Ladybird_group 	0.0010	1.1936
Background     	0.9683	805.2759
<
>>dpse
Position: 19188	Nucl: 234	Word_av_length: 0.00	Free Energy: 24.4712
dmef_lit       	0.0005	0.7998
dl             	0.0036	1.9987
pan            	0.0098	2.4221
Eip74EF        	0.0020	0.2852
exd            	0.0024	0.2882
sd             	0.0030	0.8423
Trl            	0.0045	0.4058
Abd-B_group    	0.0017	0.1438
Background     	0.9683	178.5394
<
>>dpse
Position: 19433	Nucl: 278	Word_av_length: 0.00	Free Energy: 24.4712
dl             	0.0036	0.2832
pan            	0.0098	4.1032
Eip74EF        	0.0020	0.2944
exd            	0.0024	0.6240
sd             	0.0030	0.6152
Trl            	0.0045	0.5778
Abd-B_group    	0.0017	0.3560
Antp_group     	0.0014	0.3267
Ladybird_group 	0.0010	0.1515
Background     	0.9683	225.7333
<
>>dpse
Position: 19722	Nucl: 186	Word_av_length: 0.00	Free Energy: 24.4712
dl             	0.0036	0.4305
pan            	0.0098	2.6330
Eip74EF        	0.0020	0.2501
exd            	0.0024	0.2967
sd             	0.0030	0.3086
Trl            	0.0045	0.4283
Abd-B_group    	0.0017	0.4707
Background     	0.9683	149.8540
<
>>dpse
Position: 19934	Nucl: 35	Word_av_length: 0.00	Free Energy: 24.4712
pan            	0.0098	0.2698
Eip74EF        	0.0020	0.5093
Trl            	0.0045	0.1425
Background     	0.9683	26.6745
<
>>dpse
Position: 19983	Nucl: 32	Word_av_length: 0.00	Free Energy: 24.4712
exd            	0.0024	0.1216
Trl            	0.0045	0.1855
Background     	0.9683	28.3583
<
>>dpse
Position: 20028	Nucl: 212	Word_av_length: 0.00	Free Energy: 24.4712
dl             	0.0036	0.1360
Mad            	0.0008	0.4942
pan            	0.0098	0.8558
Eip74EF        	0.0020	0.4213
exd            	0.0024	0.2372
sd             	0.0030	0.4459
Trl            	0.0045	2.9922
Abd-B_group    	0.0017	0.3087
Antp_group     	0.0014	0.5965
Ap_group       	0.0003	0.1611
Ladybird_group 	0.0010	0.2285
Background     	0.9683	154.0503
<
>>dpse
Position: 20309	Nucl: 116	Word_av_length: 0.00	Free Energy: 24.4712
pan            	0.0098	1.0920
Eip74EF        	0.0020	0.5612
sd             	0.0030	0.1363
Trl            	0.0045	0.4709
Background     	0.9683	95.7476
<
>>dpse
Position: 20439	Nucl: 26	Word_av_length: 0.00	Free Energy: 24.4712
pan            	0.0098	0.1338
Background     	0.9683	24.1234
<
>>dpse
Position: 20508	Nucl: 75	Word_av_length: 0.00	Free Energy: 24.4712
E-spl-         	0.0005	0.1782
Mad            	0.0008	0.1005
pan            	0.0098	0.1794
Eip74EF        	0.0020	0.1354
exd            	0.0024	0.2708
sd             	0.0030	0.2953
Trl            	0.0045	0.2479
Background     	0.9683	63.9927
<
>>dpse
Position: 20740	Nucl: 31	Word_av_length: 0.00	Free Energy: 24.4712
Trl            	0.0045	0.1945
Background     	0.9683	28.7699
<
>>dmel X:2956475..2985408
Position: 14500	Nucl: 1000	Word_av_length: 0.00	Free Energy: 22.0828
E-spl-         	0.0007	0.7094
dl             	0.0015	1.7368
Mad            	0.0006	0.5925
pan            	0.0080	5.3916
Eip74EF        	0.0024	1.3393
exd            	0.0027	2.8284
prd            	0.0005	0.4589
sd             	0.0019	2.0027
Trl            	0.0050	2.9361
Antp_group     	0.0017	1.8132
Ap_group       	0.0001	0.1032
Ladybird_group 	0.0014	1.6594
Background     	0.9733	828.9169
<
>>dpse
Position: 19288	Nucl: 134	Word_av_length: 0.00	Free Energy: 22.0828
dl             	0.0015	0.5836
pan            	0.0080	1.1722
Eip74EF        	0.0024	0.2333
exd            	0.0027	0.1987
sd             	0.0019	0.1549
Trl            	0.0050	0.4081
Ladybird_group 	0.0014	0.1031
Background     	0.9733	111.7370
<
>>dpse
Position: 19433	Nucl: 278	Word_av_length: 0.00	Free Energy: 22.0828
dl             	0.0015	0.1228
pan            	0.0080	3.6121
Eip74EF        	0.0024	0.3648
exd            	0.0027	0.7221
prd            	0.0005	0.1527
sd             	0.0019	0.4009
Trl            	0.0050	0.6376
Antp_group     	0.0017	0.4229
Ladybird_group 	0.0014	0.2205
Background     	0.9733	230.4416
<
>>dpse
Position: 19722	Nucl: 186	Word_av_length: 0.00	Free Energy: 22.0828
dl             	0.0015	0.2014
pan            	0.0080	2.3416
Eip74EF        	0.0024	0.3157
exd            	0.0027	0.3490
sd             	0.0019	0.2040
Trl            	0.0050	0.4878
Antp_group     	0.0017	0.1276
Ladybird_group 	0.0014	0.1491
Background     	0.9733	155.7673
<
>>dpse
Position: 19934	Nucl: 35	Word_av_length: 0.00	Free Energy: 22.0828
pan            	0.0080	0.2113
Eip74EF        	0.0024	0.5603
Trl            	0.0050	0.1478
Background     	0.9733	26.6267
<
>>dpse
Position: 19983	Nucl: 32	Word_av_length: 0.00	Free Energy: 22.0828
exd            	0.0027	0.1355
Trl            	0.0050	0.2000
Background     	0.9733	28.3535
<
>>dpse
Position: 20028	Nucl: 212	Word_av_length: 0.00	Free Energy: 22.0828
Mad            	0.0006	0.4128
pan            	0.0080	0.7124
Eip74EF        	0.0024	0.4936
exd            	0.0027	0.2860
sd             	0.0019	0.3070
Trl            	0.0050	3.0742
Antp_group     	0.0017	0.7233
Ladybird_group 	0.0014	0.3289
Background     	0.9733	156.3449
<
>>dpse
Position: 20309	Nucl: 116	Word_av_length: 0.00	Free Energy: 22.0828
pan            	0.0080	0.9222
Eip74EF        	0.0024	0.6519
exd            	0.0027	0.1085
Trl            	0.0050	0.5143
Background     	0.9733	96.8242
<
>>dpse
Position: 20439	Nucl: 26	Word_av_length: 0.00	Free Energy: 22.0828
pan            	0.0080	0.1061
Background     	0.9733	24.2893
<
>>dpse
Position: 20508	Nucl: 75	Word_av_length: 0.00	Free Energy: 22.0828
E-spl-         	0.0007	0.2660
pan            	0.0080	0.1421
Eip74EF        	0.0024	0.1598
exd            	0.0027	0.2946
sd             	0.0019	0.1824
Trl            	0.0050	0.2698
Background     	0.9733	63.5041
<
>>dpse
Position: 20740	Nucl: 31	Word_av_length: 0.00	Free Energy: 22.0828
Trl            	0.0050	0.2084
Background     	0.9733	28.6461
<
>>dpse
Position: 20817	Nucl: 84	Word_av_length: 0.00	Free Energy: 22.0828
E-spl-         	0.0007	0.2456
pan            	0.0080	0.2755
Eip74EF        	0.0024	0.2343
sd             	0.0019	0.1593
Trl            	0.0050	0.3823
Background     	0.9733	71.4889
<
>>dmel X:2956475..2985408
Position: 14600	Nucl: 1000	Word_av_length: 0.00	Free Energy: 19.9060
E-spl-         	0.0008	0.8057
dl             	0.0006	0.7773
Mad            	0.0007	0.6269
pan            	0.0092	7.1351
Eip74EF        	0.0026	1.6407
exd            	0.0015	1.6278
prd            	0.0002	0.1699
sd             	0.0022	2.3818
Trl            	0.0044	2.3397
Abd-B_group    	0.0009	0.8587
Antp_group     	0.0020	2.0723
Background     	0.9749	842.6971
<
>>dpse
Position: 19388	Nucl: 34	Word_av_length: 0.00	Free Energy: 19.9060
pan            	0.0092	0.1761
Trl            	0.0044	0.2435
Background     	0.9749	30.0963
<
>>dpse
Position: 19433	Nucl: 278	Word_av_length: 0.00	Free Energy: 19.9060
pan            	0.0092	3.9637
Eip74EF        	0.0026	0.3927
exd            	0.0015	0.4054
sd             	0.0022	0.4630
Trl            	0.0044	0.5645
Abd-B_group    	0.0009	0.1939
Antp_group     	0.0020	0.5079
Background     	0.9749	231.8347
<
>>dpse
Position: 19722	Nucl: 186	Word_av_length: 0.00	Free Energy: 19.9060
pan            	0.0092	2.5633
Eip74EF        	0.0026	0.3428
exd            	0.0015	0.1940
sd             	0.0022	0.2298
Trl            	0.0044	0.4322
Abd-B_group    	0.0009	0.3121
Antp_group     	0.0020	0.1443
Background     	0.9749	155.7684
<
>>dpse
Position: 19934	Nucl: 35	Word_av_length: 0.00	Free Energy: 19.9060
pan            	0.0092	0.2404
Eip74EF        	0.0026	0.5825
Trl            	0.0044	0.1256
Background     	0.9749	26.5220
<
>>dpse
Position: 19983	Nucl: 32	Word_av_length: 0.00	Free Energy: 19.9060
Trl            	0.0044	0.1763
Background     	0.9749	28.9724
<
>>dpse
Position: 20028	Nucl: 212	Word_av_length: 0.00	Free Energy: 19.9060
Mad            	0.0007	0.4302
pan            	0.0092	0.8264
Eip74EF        	0.0026	0.5318
exd            	0.0015	0.1592
sd             	0.0022	0.3436
Trl            	0.0044	2.9179
Abd-B_group    	0.0009	0.1907
Antp_group     	0.0020	0.9701
Background     	0.9749	157.3477
<
>>dpse
Position: 20309	Nucl: 116	Word_av_length: 0.00	Free Energy: 19.9060
pan            	0.0092	1.0394
Eip74EF        	0.0026	0.7146
sd             	0.0022	0.1016
Trl            	0.0044	0.4527
Background     	0.9749	96.9141
<
>>dpse
Position: 20439	Nucl: 26	Word_av_length: 0.00	Free Energy: 19.9060
pan            	0.0092	0.1228
Background     	0.9749	24.3120
<
>>dpse
Position: 20508	Nucl: 75	Word_av_length: 0.00	Free Energy: 19.9060
E-spl-         	0.0008	0.2702
pan            	0.0092	0.1663
Eip74EF        	0.0026	0.1739
exd            	0.0015	0.1767
sd             	0.0022	0.2006
Trl            	0.0044	0.2363
Background     	0.9749	64.4400
<
>>dpse
Position: 20740	Nucl: 31	Word_av_length: 0.00	Free Energy: 19.9060
Trl            	0.0044	0.1854
Background     	0.9749	28.9644
<
>>dpse
Position: 20817	Nucl: 154	Word_av_length: 0.00	Free Energy: 19.9060
E-spl-         	0.0008	0.2608
dl             	0.0006	0.1419
pan            	0.0092	0.8788
Eip74EF        	0.0026	0.3732
sd             	0.0022	0.2351
Trl            	0.0044	0.4097
Background     	0.9749	133.8914
<
>>dmel X:2956475..2985408
Position: 14700	Nucl: 1000	Word_av_length: 0.00	Free Energy: 18.4092
E-spl-         	0.0009	0.7917
dl             	0.0006	0.6718
Mad            	0.0009	0.7736
pan            	0.0036	3.3150
Eip74EF        	0.0032	1.7588
exd            	0.0016	1.6280
Med            	0.0003	0.2999
sd             	0.0018	1.8116
Trl            	0.0058	3.3567
Abd-B_group    	0.0004	0.3745
Antp_group     	0.0023	2.6186
Background     	0.9781	856.5966
<
>>dpse
Position: 19660	Nucl: 51	Word_av_length: 0.00	Free Energy: 18.4092
pan            	0.0036	0.1068
exd            	0.0016	0.1453
sd             	0.0018	0.1690
Trl            	0.0058	0.2481
Background     	0.9781	45.6072
<
>>dpse
Position: 19722	Nucl: 186	Word_av_length: 0.00	Free Energy: 18.4092
pan            	0.0036	1.3900
Eip74EF        	0.0032	0.4477
exd            	0.0016	0.2107
sd             	0.0018	0.2029
Trl            	0.0058	0.5709
Abd-B_group    	0.0004	0.1592
Antp_group     	0.0023	0.1751
Background     	0.9781	161.5963
<
>>dpse
Position: 19934	Nucl: 35	Word_av_length: 0.00	Free Energy: 18.4092
Eip74EF        	0.0032	0.6524
Trl            	0.0058	0.1543
Background     	0.9781	26.4216
<
>>dpse
Position: 19983	Nucl: 32	Word_av_length: 0.00	Free Energy: 18.4092
Trl            	0.0058	0.2211
Background     	0.9781	28.5420
<
>>dpse
Position: 20028	Nucl: 212	Word_av_length: 0.00	Free Energy: 18.4092
Mad            	0.0009	0.5136
pan            	0.0036	0.3288
Eip74EF        	0.0032	0.6262
exd            	0.0016	0.1663
Med            	0.0003	0.1153
sd             	0.0018	0.2775
Trl            	0.0058	3.1780
Antp_group     	0.0023	1.0356
Background     	0.9781	155.8720
<
>>dpse
Position: 20309	Nucl: 116	Word_av_length: 0.00	Free Energy: 18.4092
pan            	0.0036	0.4742
Eip74EF        	0.0032	0.8540
Trl            	0.0058	0.5828
Background     	0.9781	97.8630
<
>>dpse
Position: 20439	Nucl: 26	Word_av_length: 0.00	Free Energy: 18.4092
Background     	0.9781	24.4956
<
>>dpse
Position: 20508	Nucl: 75	Word_av_length: 0.00	Free Energy: 18.4092
E-spl-         	0.0009	0.2682
Ci_cons        	0.0004	0.1258
Mad            	0.0009	0.1012
Eip74EF        	0.0032	0.1987
exd            	0.0016	0.1652
sd             	0.0018	0.1666
Trl            	0.0058	0.3011
Background     	0.9781	63.3072
<
>>dpse
Position: 20740	Nucl: 31	Word_av_length: 0.00	Free Energy: 18.4092
Trl            	0.0058	0.2308
Background     	0.9781	28.5168
<
>>dpse
Position: 20817	Nucl: 154	Word_av_length: 0.00	Free Energy: 18.4092
E-spl-         	0.0009	0.2713
Ci_cons        	0.0004	0.1079
dl             	0.0006	0.1495
pan            	0.0036	0.3680
Eip74EF        	0.0032	0.4371
sd             	0.0018	0.1929
Trl            	0.0058	0.5286
Background     	0.9781	134.6990
<
>>dpse
Position: 20984	Nucl: 18	Word_av_length: 0.00	Free Energy: 18.4092
Eip74EF        	0.0032	0.3710
Background     	0.9781	13.8676
<
>>dpse
Position: 21035	Nucl: 86	Word_av_length: 0.00	Free Energy: 18.4092
Ci_cons        	0.0004	0.3361
pan            	0.0036	0.1050
exd            	0.0016	0.1794
Trl            	0.0058	0.6776
Background     	0.9781	72.3164
<
>>dmel X:2956475..2985408
Position: 14800	Nucl: 1000	Word_av_length: 0.00	Free Energy: 22.8022
E-spl-         	0.0011	0.8561
Ci_cons        	0.0008	0.1176
dl             	0.0008	0.8771
Mad            	0.0008	0.6020
pan            	0.0025	2.6615
Eip74EF        	0.0040	2.0915
exd            	0.0016	1.6008
kruppel_b1h    	0.0003	0.1233
Med            	0.0028	2.2280
sd             	0.0057	6.1218
Trl            	0.0077	4.3180
Abd-B_group    	0.0010	1.0965
Antp_group     	0.0008	0.7537
Ap_group       	0.0004	0.2713
Ladybird_group 	0.0010	1.0609
Background     	0.9688	805.8051
<
>>dpse
Position: 19934	Nucl: 35	Word_av_length: 0.00	Free Energy: 22.8022
Eip74EF        	0.0040	0.7103
sd             	0.0057	0.1111
Trl            	0.0077	0.1797
Background     	0.9688	25.2923
<
>>dpse
Position: 19983	Nucl: 32	Word_av_length: 0.00	Free Energy: 22.8022
Trl            	0.0077	0.2796
Background     	0.9688	27.3324
<
>>dpse
Position: 20028	Nucl: 212	Word_av_length: 0.00	Free Energy: 22.8022
Mad            	0.0008	0.3734
pan            	0.0025	0.2150
Eip74EF        	0.0040	0.7509
exd            	0.0016	0.1563
Med            	0.0028	0.8105
sd             	0.0057	0.6517
Trl            	0.0077	3.4662
Abd-B_group    	0.0010	0.2125
Antp_group     	0.0008	0.4121
Ap_group       	0.0004	0.3354
Ladybird_group 	0.0010	0.2654
Background     	0.9688	145.5098
<
>>dpse
Position: 20309	Nucl: 116	Word_av_length: 0.00	Free Energy: 22.8022
pan            	0.0025	0.3270
Eip74EF        	0.0040	1.0227
sd             	0.0057	0.2814
Trl            	0.0077	0.7326
Background     	0.9688	93.4654
<
>>dpse
Position: 20439	Nucl: 26	Word_av_length: 0.00	Free Energy: 22.8022
Trl            	0.0077	0.1067
Background     	0.9688	23.9744
<
>>dpse
Position: 20508	Nucl: 75	Word_av_length: 0.00	Free Energy: 22.8022
E-spl-         	0.0011	0.2097
Ci_cons        	0.0008	0.2329
Eip74EF        	0.0040	0.2212
exd            	0.0016	0.1486
Med            	0.0028	0.2547
sd             	0.0057	0.4228
Trl            	0.0077	0.3696
Background     	0.9688	59.5197
<
>>dpse
Position: 20740	Nucl: 31	Word_av_length: 0.00	Free Energy: 22.8022
Med            	0.0028	0.1508
Trl            	0.0077	0.2801
Background     	0.9688	27.1232
<
>>dpse
Position: 20817	Nucl: 154	Word_av_length: 0.00	Free Energy: 22.8022
E-spl-         	0.0011	0.2814
Ci_cons        	0.0008	0.1927
dl             	0.0008	0.2108
pan            	0.0025	0.2469
Eip74EF        	0.0040	0.5110
kruppel_b1h    	0.0003	0.1349
Med            	0.0028	0.2585
sd             	0.0057	0.5760
Trl            	0.0077	0.6554
Background     	0.9688	126.6456
<
>>dpse
Position: 20984	Nucl: 18	Word_av_length: 0.00	Free Energy: 22.8022
Eip74EF        	0.0040	0.4141
Background     	0.9688	13.1890
<
>>dpse
Position: 21035	Nucl: 86	Word_av_length: 0.00	Free Energy: 22.8022
Ci_cons        	0.0008	0.5099
exd            	0.0016	0.1783
Med            	0.0028	0.2597
sd             	0.0057	0.2198
Trl            	0.0077	0.7026
Background     	0.9688	68.0486
<
>>dpse
Position: 21170	Nucl: 36	Word_av_length: 0.00	Free Energy: 22.8022
Trl            	0.0077	0.3455
Background     	0.9688	31.3800
<
>>dpse
Position: 21243	Nucl: 21	Word_av_length: 0.00	Free Energy: 22.8022
Trl            	0.0077	0.1040
Background     	0.9688	18.9438
<
>>dmel X:2956475..2985408
Position: 14900	Nucl: 1000	Word_av_length: 0.00	Free Energy: 13.9009
E-spl-         	0.0036	2.0878
dl             	0.0010	1.0266
pan            	0.0040	4.3052
exd            	0.0008	0.7970
kruppel_b1h    	0.0011	0.2248
Med            	0.0030	2.6341
sd             	0.0056	5.8362
Trl            	0.0064	4.2362
Abd-B_group    	0.0023	2.3706
Background     	0.9714	815.9427
<
>>dpse
Position: 20190	Nucl: 50	Word_av_length: 0.00	Free Energy: 13.9009
E-spl-         	0.0036	0.1170
Med            	0.0030	0.1424
sd             	0.0056	0.5530
Trl            	0.0064	0.6391
Background     	0.9714	38.0976
<
>>dpse
Position: 20309	Nucl: 116	Word_av_length: 0.00	Free Energy: 13.9009
pan            	0.0040	0.5427
Med            	0.0030	0.1110
sd             	0.0056	0.2891
Trl            	0.0064	0.7031
Abd-B_group    	0.0023	0.1080
Background     	0.9714	102.2320
<
>>dpse
Position: 20439	Nucl: 26	Word_av_length: 0.00	Free Energy: 13.9009
Background     	0.9714	24.1078
<
>>dpse
Position: 20508	Nucl: 75	Word_av_length: 0.00	Free Energy: 13.9009
E-spl-         	0.0036	0.5142
Ci_cons        	0.0005	0.1398
Med            	0.0030	0.2643
sd             	0.0056	0.3072
Trl            	0.0064	0.3231
Background     	0.9714	60.0526
<
>>dpse
Position: 20740	Nucl: 31	Word_av_length: 0.00	Free Energy: 13.9009
E-spl-         	0.0036	0.1280
Med            	0.0030	0.1577
Trl            	0.0064	0.2284
Background     	0.9714	26.8212
<
>>dpse
Position: 20817	Nucl: 154	Word_av_length: 0.00	Free Energy: 13.9009
E-spl-         	0.0036	0.6839
Ci_cons        	0.0005	0.1226
dl             	0.0010	0.2440
pan            	0.0040	0.3838
kruppel_b1h    	0.0011	0.4739
Med            	0.0030	0.2520
sd             	0.0056	0.5372
Trl            	0.0064	0.5309
Abd-B_group    	0.0023	0.1920
Background     	0.9714	123.9024
<
>>dpse
Position: 20984	Nucl: 18	Word_av_length: 0.00	Free Energy: 13.9009
Background     	0.9714	16.1494
<
>>dpse
Position: 21035	Nucl: 86	Word_av_length: 0.00	Free Energy: 13.9009
E-spl-         	0.0036	0.2983
Ci_cons        	0.0005	0.3329
pan            	0.0040	0.1150
Med            	0.0030	0.2851
sd             	0.0056	0.2159
Trl            	0.0064	0.6349
Background     	0.9714	68.4750
<
>>dpse
Position: 21170	Nucl: 36	Word_av_length: 0.00	Free Energy: 13.9009
kruppel_b1h    	0.0011	0.2142
Trl            	0.0064	0.2766
Background     	0.9714	30.8875
<
>>dpse
Position: 21243	Nucl: 122	Word_av_length: 0.00	Free Energy: 13.9009
E-spl-         	0.0036	1.1676
pan            	0.0040	0.1429
kruppel_b1h    	0.0011	0.5604
Med            	0.0030	0.3718
Trl            	0.0064	1.4288
Abd-B_group    	0.0023	0.5400
Background     	0.9714	79.9863
<
>>dmel X:2956475..2985408
Position: 15000	Nucl: 1000	Word_av_length: 0.00	Free Energy: 16.3806
E-spl-         	0.0058	2.8685
toy            	0.0027	2.2753
dl             	0.0005	0.4731
pan            	0.0018	1.9950
exd            	0.0003	0.3043
kruppel_b1h    	0.0012	0.2492
Med            	0.0026	2.1168
sd             	0.0051	5.9126
Trl            	0.0051	3.5698
Abd-B_group    	0.0013	1.3537
Background     	0.9732	815.9117
<
>>dpse
Position: 20309	Nucl: 116	Word_av_length: 0.00	Free Energy: 16.3806
pan            	0.0018	0.2664
sd             	0.0051	0.2800
Trl            	0.0051	0.5805
Background     	0.9732	104.9221
<
>>dpse
Position: 20439	Nucl: 26	Word_av_length: 0.00	Free Energy: 16.3806
E-spl-         	0.0058	0.1316
toy            	0.0027	0.1992
Background     	0.9732	22.8220
<
>>dpse
Position: 20508	Nucl: 75	Word_av_length: 0.00	Free Energy: 16.3806
E-spl-         	0.0058	0.6845
Med            	0.0026	0.2189
sd             	0.0051	0.2288
Trl            	0.0051	0.2551
Background     	0.9732	59.7311
<
>>dpse
Position: 20740	Nucl: 31	Word_av_length: 0.00	Free Energy: 16.3806
E-spl-         	0.0058	0.1997
Med            	0.0026	0.1339
Trl            	0.0051	0.1784
Background     	0.9732	26.6243
<
>>dpse
Position: 20817	Nucl: 154	Word_av_length: 0.00	Free Energy: 16.3806
E-spl-         	0.0058	0.8564
toy            	0.0027	0.1880
dl             	0.0005	0.1255
pan            	0.0018	0.1836
kruppel_b1h    	0.0012	0.5043
Med            	0.0026	0.2097
sd             	0.0051	0.4932
Trl            	0.0051	0.4102
Abd-B_group    	0.0013	0.1162
Background     	0.9732	124.1961
<
>>dpse
Position: 20984	Nucl: 18	Word_av_length: 0.00	Free Energy: 16.3806
Background     	0.9732	16.5276
<
>>dpse
Position: 21035	Nucl: 86	Word_av_length: 0.00	Free Energy: 16.3806
E-spl-         	0.0058	0.4903
Ci_cons        	0.0003	0.1625
Med            	0.0026	0.2541
sd             	0.0051	0.2020
Trl            	0.0051	0.5630
Background     	0.9732	68.9883
<
>>dpse
Position: 21170	Nucl: 36	Word_av_length: 0.00	Free Energy: 16.3806
kruppel_b1h    	0.0012	0.2270
Trl            	0.0051	0.2210
Background     	0.9732	31.1960
<
>>dpse
Position: 21243	Nucl: 122	Word_av_length: 0.00	Free Energy: 16.3806
E-spl-         	0.0058	1.3354
toy            	0.0027	0.1956
kruppel_b1h    	0.0012	0.5912
Med            	0.0026	0.3217
Trl            	0.0051	1.2180
Abd-B_group    	0.0013	0.3437
Background     	0.9732	80.0700
<
>>dpse
Position: 21376	Nucl: 102	Word_av_length: 0.00	Free Energy: 16.3806
E-spl-         	0.0058	1.7315
toy            	0.0027	0.8069
Med            	0.0026	0.3407
sd             	0.0051	0.1018
Trl            	0.0051	0.2676
Background     	0.9732	64.9605
<
>>dmel X:2956475..2985408
Position: 15100	Nucl: 1000	Word_av_length: 0.00	Free Energy: 20.7576
byn            	0.0004	0.3579
E-spl-         	0.0068	2.6023
toy            	0.0039	3.4787
Ci_cons        	0.0005	0.1020
kruppel_b1h    	0.0014	0.3030
Med            	0.0033	2.4780
sd             	0.0062	6.9945
Trl            	0.0069	4.1080
Abd-B_group    	0.0004	0.3998
Antp_group     	0.0007	0.1118
Background     	0.9695	810.1902
<
>>dpse
Position: 20508	Nucl: 75	Word_av_length: 0.00	Free Energy: 20.7576
E-spl-         	0.0068	0.6907
toy            	0.0039	0.1064
Ci_cons        	0.0005	0.1063
Med            	0.0033	0.2646
sd             	0.0062	0.2576
Trl            	0.0069	0.3300
Background     	0.9695	57.9735
<
>>dpse
Position: 20740	Nucl: 31	Word_av_length: 0.00	Free Energy: 20.7576
E-spl-         	0.0068	0.2215
Med            	0.0033	0.1627
Trl            	0.0069	0.2262
Background     	0.9695	25.8540
<
>>dpse
Position: 20817	Nucl: 154	Word_av_length: 0.00	Free Energy: 20.7576
E-spl-         	0.0068	0.9043
toy            	0.0039	0.2578
Ci_cons        	0.0005	0.1045
kruppel_b1h    	0.0014	0.5755
Med            	0.0033	0.2497
sd             	0.0062	0.5946
Trl            	0.0069	0.5337
Background     	0.9695	122.1908
<
>>dpse
Position: 20984	Nucl: 18	Word_av_length: 0.00	Free Energy: 20.7576
Background     	0.9695	16.5821
<
>>dpse
Position: 21035	Nucl: 86	Word_av_length: 0.00	Free Energy: 20.7576
E-spl-         	0.0068	0.5119
Ci_cons        	0.0005	0.2615
Med            	0.0033	0.2921
sd             	0.0062	0.2411
Trl            	0.0069	0.6292
Background     	0.9695	67.1245
<
>>dpse
Position: 21170	Nucl: 36	Word_av_length: 0.00	Free Energy: 20.7576
kruppel_b1h    	0.0014	0.2541
Trl            	0.0069	0.2778
Background     	0.9695	30.5338
<
>>dpse
Position: 21243	Nucl: 122	Word_av_length: 0.00	Free Energy: 20.7576
E-spl-         	0.0068	1.3808
toy            	0.0039	0.3254
kruppel_b1h    	0.0014	0.6604
Med            	0.0033	0.3762
Trl            	0.0069	1.4443
Abd-B_group    	0.0004	0.1398
Background     	0.9695	76.9863
<
>>dpse
Position: 21376	Nucl: 202	Word_av_length: 0.00	Free Energy: 20.7576
E-spl-         	0.0068	2.8836
toy            	0.0039	0.9670
Med            	0.0033	0.6092
sd             	0.0062	0.1921
Trl            	0.0069	1.7772
Antp_group     	0.0007	0.8198
Background     	0.9695	123.3661
<
>>dmel X:2956475..2985408
Position: 15200	Nucl: 1000	Word_av_length: 0.00	Free Energy: 24.5881
byn            	0.0005	0.5194
E-spl-         	0.0077	2.4875
toy            	0.0043	3.6196
Ci_cons        	0.0005	0.2266
Mad            	0.0003	0.1494
Cf2-II         	0.0002	0.1245
kruppel_b1h    	0.0018	0.4900
Med            	0.0044	2.8725
sd             	0.0062	6.9355
Trl            	0.0080	4.4239
Abd-B_group    	0.0004	0.3217
Antp_group     	0.0015	1.0743
Background     	0.9643	789.6121
<
>>dpse
Position: 20740	Nucl: 31	Word_av_length: 0.00	Free Energy: 24.5881
E-spl-         	0.0077	0.2349
Med            	0.0044	0.2043
Trl            	0.0080	0.2504
Background     	0.9643	25.1246
<
>>dpse
Position: 20817	Nucl: 154	Word_av_length: 0.00	Free Energy: 24.5881
E-spl-         	0.0077	0.9443
toy            	0.0043	0.2795
Ci_cons        	0.0005	0.1208
kruppel_b1h    	0.0018	0.6630
Med            	0.0044	0.3120
sd             	0.0062	0.5999
Trl            	0.0080	0.6094
Background     	0.9643	118.9076
<
>>dpse
Position: 20984	Nucl: 18	Word_av_length: 0.00	Free Energy: 24.5881
Background     	0.9643	16.3295
<
>>dpse
Position: 21035	Nucl: 86	Word_av_length: 0.00	Free Energy: 24.5881
E-spl-         	0.0077	0.5269
Ci_cons        	0.0005	0.2863
Med            	0.0044	0.3588
sd             	0.0062	0.2486
Trl            	0.0080	0.6573
Background     	0.9643	65.6561
<
>>dpse
Position: 21170	Nucl: 36	Word_av_length: 0.00	Free Energy: 24.5881
kruppel_b1h    	0.0018	0.2897
Med            	0.0044	0.1003
Trl            	0.0080	0.3060
Background     	0.9643	29.7990
<
>>dpse
Position: 21243	Nucl: 122	Word_av_length: 0.00	Free Energy: 24.5881
E-spl-         	0.0077	1.4195
toy            	0.0043	0.3641
kruppel_b1h    	0.0018	0.7602
Med            	0.0044	0.4651
Trl            	0.0080	1.5770
Abd-B_group    	0.0004	0.1162
Background     	0.9643	73.0642
<
>>dpse
Position: 21376	Nucl: 302	Word_av_length: 0.00	Free Energy: 24.5881
E-spl-         	0.0077	4.6000
toy            	0.0043	1.3142
Mad            	0.0003	0.1375
Med            	0.0044	1.5085
sd             	0.0062	0.3866
Trl            	0.0080	2.8421
Antp_group     	0.0015	0.9128
Background     	0.9643	177.4144
<
>>dmel X:2956475..2985408
Position: 15300	Nucl: 1000	Word_av_length: 0.00	Free Energy: 23.6699
E-spl-         	0.0069	1.5894
toy            	0.0049	4.1642
Ci_cons        	0.0005	0.2074
Su-H-          	0.0004	0.3032
Cf2-II         	0.0004	0.2181
kruppel_b1h    	0.0020	0.5694
Med            	0.0059	3.9305
sd             	0.0074	8.0310
Trl            	0.0077	4.1803
Pnt_lit        	0.0015	0.7640
Abd-B_group    	0.0006	0.4793
Antp_group     	0.0016	1.0756
Background     	0.9603	775.9268
<
>>dpse
Position: 20740	Nucl: 31	Word_av_length: 0.00	Free Energy: 23.6699
E-spl-         	0.0069	0.2118
Med            	0.0059	0.2746
Trl            	0.0077	0.2418
Background     	0.9603	24.5442
<
>>dpse
Position: 20817	Nucl: 154	Word_av_length: 0.00	Free Energy: 23.6699
E-spl-         	0.0069	0.8589
toy            	0.0049	0.3211
Ci_cons        	0.0005	0.1167
kruppel_b1h    	0.0020	0.7118
Med            	0.0059	0.4112
sd             	0.0074	0.6988
Trl            	0.0077	0.5803
Background     	0.9603	116.5861
<
>>dpse
Position: 20984	Nucl: 18	Word_av_length: 0.00	Free Energy: 23.6699
Background     	0.9603	16.0683
<
>>dpse
Position: 21035	Nucl: 86	Word_av_length: 0.00	Free Energy: 23.6699
E-spl-         	0.0069	0.4929
toy            	0.0049	0.1112
Ci_cons        	0.0005	0.2773
Med            	0.0059	0.4870
sd             	0.0074	0.2906
Trl            	0.0077	0.6413
Background     	0.9603	64.3019
<
>>dpse
Position: 21170	Nucl: 36	Word_av_length: 0.00	Free Energy: 23.6699
kruppel_b1h    	0.0020	0.3352
Med            	0.0059	0.1360
Trl            	0.0077	0.2971
Background     	0.9603	29.0406
<
>>dpse
Position: 21243	Nucl: 122	Word_av_length: 0.00	Free Energy: 23.6699
E-spl-         	0.0069	1.3490
toy            	0.0049	0.3851
kruppel_b1h    	0.0020	0.8076
Med            	0.0059	0.5963
sd             	0.0074	0.1050
Trl            	0.0077	1.5059
Abd-B_group    	0.0006	0.1631
Background     	0.9603	71.3472
<
>>dpse
Position: 21376	Nucl: 250	Word_av_length: 0.00	Free Energy: 23.6699
E-spl-         	0.0069	2.9003
toy            	0.0049	1.2775
Med            	0.0059	1.3946
sd             	0.0074	0.3338
Trl            	0.0077	2.5573
Pnt_lit        	0.0015	0.8601
Antp_group     	0.0016	0.9090
Background     	0.9603	144.4833
<
>>dpse
Position: 21661	Nucl: 40	Word_av_length: 0.00	Free Energy: 23.6699
E-spl-         	0.0069	1.5755
Med            	0.0059	0.4628
Background     	0.9603	18.1523
<
>>dmel X:2956475..2985408
Position: 15400	Nucl: 1000	Word_av_length: 0.00	Free Energy: 22.1379
E-spl-         	0.0060	1.4316
toy            	0.0050	3.8045
Ci_cons        	0.0004	0.1781
Su-H-          	0.0019	1.5282
kruppel_b1h    	0.0022	0.6043
Med            	0.0008	0.5101
sd             	0.0091	8.4966
Trl            	0.0063	3.6424
Pnt_lit        	0.0019	1.1162
Abd-B_group    	0.0002	0.1825
Antp_group     	0.0014	1.0158
Background     	0.9647	801.7408
<
>>dpse
Position: 20817	Nucl: 154	Word_av_length: 0.00	Free Energy: 22.1379
E-spl-         	0.0060	0.8031
toy            	0.0050	0.3210
Su-H-          	0.0019	0.2804
kruppel_b1h    	0.0022	0.7973
sd             	0.0091	0.8199
Trl            	0.0063	0.4806
Pnt_lit        	0.0019	0.1241
Background     	0.9647	117.8133
<
>>dpse
Position: 20984	Nucl: 18	Word_av_length: 0.00	Free Energy: 22.1379
Background     	0.9647	16.3376
<
>>dpse
Position: 21035	Nucl: 86	Word_av_length: 0.00	Free Energy: 22.1379
E-spl-         	0.0060	0.4936
toy            	0.0050	0.1143
Ci_cons        	0.0004	0.2619
sd             	0.0091	0.3455
Trl            	0.0063	0.6690
Background     	0.9647	66.1245
<
>>dpse
Position: 21170	Nucl: 36	Word_av_length: 0.00	Free Energy: 22.1379
kruppel_b1h    	0.0022	0.3526
Trl            	0.0063	0.2469
Background     	0.9647	29.7563
<
>>dpse
Position: 21243	Nucl: 122	Word_av_length: 0.00	Free Energy: 22.1379
E-spl-         	0.0060	1.3353
toy            	0.0050	0.4333
Su-H-          	0.0019	0.1266
kruppel_b1h    	0.0022	0.8648
sd             	0.0091	0.1313
Trl            	0.0063	1.4002
Pnt_lit        	0.0019	0.1417
Background     	0.9647	74.4877
<
>>dpse
Position: 21376	Nucl: 250	Word_av_length: 0.00	Free Energy: 22.1379
E-spl-         	0.0060	2.7780
toy            	0.0050	1.3506
Su-H-          	0.0019	0.4446
Med            	0.0008	0.2124
sd             	0.0091	0.4254
Trl            	0.0063	2.3712
Pnt_lit        	0.0019	1.1473
Antp_group     	0.0014	0.9052
Background     	0.9647	149.6866
<
>>dpse
Position: 21661	Nucl: 224	Word_av_length: 0.00	Free Energy: 22.1379
E-spl-         	0.0060	1.8319
toy            	0.0050	1.1504
Su-H-          	0.0019	0.2529
kruppel_b1h    	0.0022	0.3878
Med            	0.0008	0.2286
sd             	0.0091	2.9907
Trl            	0.0063	0.4112
Pnt_lit        	0.0019	0.1339
Background     	0.9647	157.3655
<
>>dmel X:2956475..2985408
Position: 15500	Nucl: 1000	Word_av_length: 0.00	Free Energy: 31.0200
E-spl-         	0.0055	1.4803
toy            	0.0053	3.9608
pan            	0.0002	0.1907
Su-H-          	0.0036	2.7800
kruppel_b1h    	0.0010	0.2335
Med            	0.0011	0.6634
sd             	0.0100	8.6813
Trl            	0.0107	5.3836
Pnt_lit        	0.0009	0.4308
Abd-B_group    	0.0004	0.3503
Antp_group     	0.0014	1.0436
Background     	0.9598	779.8472
<
>>dpse
Position: 20879	Nucl: 92	Word_av_length: 0.00	Free Energy: 31.0200
toy            	0.0053	0.1282
Su-H-          	0.0036	0.3608
kruppel_b1h    	0.0010	0.2417
sd             	0.0100	0.7098
Trl            	0.0107	0.3143
Background     	0.9598	76.4007
<
>>dpse
Position: 20984	Nucl: 18	Word_av_length: 0.00	Free Energy: 31.0200
Trl            	0.0107	0.1235
Background     	0.9598	15.8489
<
>>dpse
Position: 21035	Nucl: 86	Word_av_length: 0.00	Free Energy: 31.0200
E-spl-         	0.0055	0.5047
toy            	0.0053	0.1286
Su-H-          	0.0036	0.1545
sd             	0.0100	0.3742
Trl            	0.0107	0.8307
Background     	0.9598	65.8830
<
>>dpse
Position: 21170	Nucl: 36	Word_av_length: 0.00	Free Energy: 31.0200
kruppel_b1h    	0.0010	0.1935
Trl            	0.0107	0.4243
Background     	0.9598	30.1254
<
>>dpse
Position: 21243	Nucl: 122	Word_av_length: 0.00	Free Energy: 31.0200
E-spl-         	0.0055	1.2796
toy            	0.0053	0.4294
Su-H-          	0.0036	0.2358
kruppel_b1h    	0.0010	0.5472
Med            	0.0011	0.1238
sd             	0.0100	0.1484
Trl            	0.0107	1.9312
Abd-B_group    	0.0004	0.1090
Background     	0.9598	73.1111
<
>>dpse
Position: 21376	Nucl: 250	Word_av_length: 0.00	Free Energy: 31.0200
E-spl-         	0.0055	2.7637
toy            	0.0053	1.3811
Su-H-          	0.0036	0.8024
Med            	0.0011	0.2776
sd             	0.0100	0.4488
Trl            	0.0107	3.1027
Pnt_lit        	0.0009	0.6133
Antp_group     	0.0014	0.9065
Background     	0.9598	145.2184
<
>>dpse
Position: 21661	Nucl: 224	Word_av_length: 0.00	Free Energy: 31.0200
E-spl-         	0.0055	1.7895
toy            	0.0053	1.2065
Su-H-          	0.0036	0.4625
kruppel_b1h    	0.0010	0.2013
Med            	0.0011	0.2994
sd             	0.0100	3.1713
Trl            	0.0107	0.6499
Background     	0.9598	154.4836
<
>>dpse
Position: 21897	Nucl: 110	Word_av_length: 0.00	Free Energy: 31.0200
toy            	0.0053	0.4121
Su-H-          	0.0036	0.2857
sd             	0.0100	0.9631
Trl            	0.0107	2.9507
Background     	0.9598	68.2943
<
>>dmel X:2956475..2985408
Position: 15600	Nucl: 1000	Word_av_length: 0.00	Free Energy: 32.3335
byn            	0.0004	0.4604
E-spl-         	0.0065	1.8562
toy            	0.0080	6.1830
shn2_lit       	0.0002	0.2126
Su-H-          	0.0006	0.4436
kruppel_b1h    	0.0007	0.1536
Med            	0.0021	1.2565
sd             	0.0072	6.0000
Trl            	0.0112	5.8003
Pnt_lit        	0.0013	0.6521
Antp_group     	0.0015	1.0095
Background     	0.9599	768.1009
<
>>dpse
Position: 20984	Nucl: 18	Word_av_length: 0.00	Free Energy: 32.3335
toy            	0.0080	0.1011
Trl            	0.0112	0.1269
Background     	0.9599	15.9249
<
>>dpse
Position: 21035	Nucl: 86	Word_av_length: 0.00	Free Energy: 32.3335
E-spl-         	0.0065	0.5885
toy            	0.0080	0.1979
Ci_cons        	0.0002	0.1134
Med            	0.0021	0.1851
sd             	0.0072	0.2810
Trl            	0.0112	0.8344
Background     	0.9599	64.7764
<
>>dpse
Position: 21170	Nucl: 36	Word_av_length: 0.00	Free Energy: 32.3335
kruppel_b1h    	0.0007	0.1328
Trl            	0.0112	0.4643
Background     	0.9599	30.4191
<
>>dpse
Position: 21243	Nucl: 122	Word_av_length: 0.00	Free Energy: 32.3335
E-spl-         	0.0065	1.3347
toy            	0.0080	0.6060
kruppel_b1h    	0.0007	0.4043
Med            	0.0021	0.2314
sd             	0.0072	0.1115
Trl            	0.0112	1.9603
Background     	0.9599	73.0613
<
>>dpse
Position: 21376	Nucl: 250	Word_av_length: 0.00	Free Energy: 32.3335
E-spl-         	0.0065	2.9049
toy            	0.0080	1.6079
Su-H-          	0.0006	0.1344
Med            	0.0021	0.5032
sd             	0.0072	0.3181
Trl            	0.0112	3.1178
Pnt_lit        	0.0013	0.8183
Antp_group     	0.0015	0.9213
Background     	0.9599	141.4975
<
>>dpse
Position: 21661	Nucl: 224	Word_av_length: 0.00	Free Energy: 32.3335
E-spl-         	0.0065	1.8230
toy            	0.0080	1.6750
kruppel_b1h    	0.0007	0.1269
Med            	0.0021	0.5297
sd             	0.0072	2.5594
Trl            	0.0112	0.6686
Background     	0.9599	152.8439
<
>>dpse
Position: 21897	Nucl: 26	Word_av_length: 0.00	Free Energy: 32.3335
E-spl-         	0.0065	0.1084
toy            	0.0080	0.1635
sd             	0.0072	0.1940
Trl            	0.0112	0.1533
Background     	0.9599	20.6326
<
>>dpse
Position: 21934	Nucl: 37	Word_av_length: 0.00	Free Energy: 32.3335
sd             	0.0072	0.1048
Trl            	0.0112	1.9288
Background     	0.9599	18.1309
<
>>dmel X:2956475..2985408
Position: 15700	Nucl: 1000	Word_av_length: 0.00	Free Energy: 34.4470
byn            	0.0004	0.4050
E-spl-         	0.0068	2.0092
toy            	0.0093	6.7521
pan            	0.0009	0.8410
Su-H-          	0.0012	0.8826
exd            	0.0002	0.2177
kruppel_b1h    	0.0009	0.2138
Med            	0.0002	0.1162
sd             	0.0104	8.3640
Trl            	0.0127	6.8965
Pnt_lit        	0.0024	1.2733
Antp_group     	0.0017	1.0603
Background     	0.9526	726.0123
<
>>dpse
Position: 21170	Nucl: 36	Word_av_length: 0.00	Free Energy: 34.4470
kruppel_b1h    	0.0009	0.1724
Trl            	0.0127	0.5123
Background     	0.9526	29.6937
<
>>dpse
Position: 21243	Nucl: 122	Word_av_length: 0.00	Free Energy: 34.4470
E-spl-         	0.0068	1.3423
toy            	0.0093	0.6819
kruppel_b1h    	0.0009	0.4950
sd             	0.0104	0.1561
Trl            	0.0127	2.0849
Pnt_lit        	0.0024	0.1590
Background     	0.9526	70.1289
<
>>dpse
Position: 21376	Nucl: 250	Word_av_length: 0.00	Free Energy: 34.4470
E-spl-         	0.0068	2.9026
toy            	0.0093	1.7185
Su-H-          	0.0012	0.2671
sd             	0.0104	0.4439
Trl            	0.0127	3.2715
Pnt_lit        	0.0024	1.2904
Antp_group     	0.0017	0.9309
Background     	0.9526	136.1476
<
>>dpse
Position: 21661	Nucl: 224	Word_av_length: 0.00	Free Energy: 34.4470
E-spl-         	0.0068	1.9765
toy            	0.0093	1.7922
pan            	0.0009	0.1996
Su-H-          	0.0012	0.1543
kruppel_b1h    	0.0009	0.1611
sd             	0.0104	3.1741
Trl            	0.0127	0.7458
Pnt_lit        	0.0024	0.1653
Background     	0.9526	146.0256
<
>>dpse
Position: 21897	Nucl: 26	Word_av_length: 0.00	Free Energy: 34.4470
E-spl-         	0.0068	0.1081
toy            	0.0093	0.1796
sd             	0.0104	0.2633
Trl            	0.0127	0.1591
Background     	0.9526	19.5383
<
>>dpse
Position: 21934	Nucl: 37	Word_av_length: 0.00	Free Energy: 34.4470
sd             	0.0104	0.1545
Trl            	0.0127	1.9399
Background     	0.9526	17.8627
<
>>dpse
Position: 22043	Nucl: 41	Word_av_length: 0.00	Free Energy: 34.4470
toy            	0.0093	0.2537
sd             	0.0104	0.2565
Trl            	0.0127	0.1687
Background     	0.9526	33.8938
<
>>dmel X:2956475..2985408
Position: 15800	Nucl: 1000	Word_av_length: 0.00	Free Energy: 32.6653
byn            	0.0010	0.9473
E-spl-         	0.0067	2.0768
toy            	0.0076	5.6087
shn2_lit       	0.0001	0.1112
pan            	0.0008	0.6847
Su-H-          	0.0023	1.6346
exd            	0.0003	0.2574
Med            	0.0037	2.2591
sd             	0.0051	3.5860
Trl            	0.0138	8.0238
Pnt_lit        	0.0028	1.4315
Antp_group     	0.0017	1.1011
Background     	0.9539	734.5475
<
>>dpse
Position: 21278	Nucl: 87	Word_av_length: 0.00	Free Energy: 32.6653
E-spl-         	0.0067	1.2573
Su-H-          	0.0023	0.1181
Med            	0.0037	0.2754
Trl            	0.0138	2.0954
Pnt_lit        	0.0028	0.1567
Background     	0.9539	48.6631
<
>>dpse
Position: 21376	Nucl: 250	Word_av_length: 0.00	Free Energy: 32.6653
byn            	0.0010	0.1307
E-spl-         	0.0067	2.7446
toy            	0.0076	1.4873
Su-H-          	0.0023	0.4684
Med            	0.0037	0.7862
sd             	0.0051	0.2138
Trl            	0.0138	3.2829
Pnt_lit        	0.0028	1.3525
Antp_group     	0.0017	0.9305
Background     	0.9539	134.8890
<
>>dpse
Position: 21661	Nucl: 224	Word_av_length: 0.00	Free Energy: 32.6653
byn            	0.0010	0.1084
E-spl-         	0.0067	1.8130
toy            	0.0076	1.5973
pan            	0.0008	0.1772
Su-H-          	0.0023	0.2970
Med            	0.0037	0.8716
sd             	0.0051	2.0143
Trl            	0.0138	0.8082
Pnt_lit        	0.0028	0.2120
Background     	0.9539	150.5548
<
>>dpse
Position: 21897	Nucl: 26	Word_av_length: 0.00	Free Energy: 32.6653
E-spl-         	0.0067	0.1043
toy            	0.0076	0.1502
Su-H-          	0.0023	0.1127
sd             	0.0051	0.1355
Trl            	0.0138	0.1813
Background     	0.9539	19.7655
<
>>dpse
Position: 21934	Nucl: 37	Word_av_length: 0.00	Free Energy: 32.6653
Trl            	0.0138	1.9484
Background     	0.9539	17.8159
<
>>dpse
Position: 22043	Nucl: 64	Word_av_length: 0.00	Free Energy: 32.6653
toy            	0.0076	0.2383
Med            	0.0037	0.1825
sd             	0.0051	0.1274
Trl            	0.0138	0.4728
Pnt_lit        	0.0028	0.1824
Background     	0.9539	52.9931
<
>>dmel X:2956475..2985408
Position: 15900	Nucl: 1000	Word_av_length: 0.00	Free Energy: 44.6045
bin            	0.0001	0.1297
byn            	0.0011	0.9297
E-spl-         	0.0073	1.8195
toy            	0.0079	5.4387
shn2_lit       	0.0002	0.1646
brk            	0.0022	1.2912
pan            	0.0071	6.0017
Su-H-          	0.0051	3.5036
Eip74EF        	0.0008	0.6529
Med            	0.0047	2.7153
sd             	0.0059	3.1956
Trl            	0.0189	10.0989
Pnt_lit        	0.0051	2.7382
Antp_group     	0.0019	1.1106
Background     	0.9315	648.2925
<
>>dpse
Position: 21301	Nucl: 325	Word_av_length: 0.00	Free Energy: 44.6045
byn            	0.0011	0.1256
E-spl-         	0.0073	3.8508
toy            	0.0079	1.4758
brk            	0.0022	0.5570
pan            	0.0071	0.1335
Su-H-          	0.0051	1.0726
Med            	0.0047	1.1014
sd             	0.0059	0.2659
Trl            	0.0189	6.3622
Pnt_lit        	0.0051	2.1016
Antp_group     	0.0019	0.9446
Background     	0.9315	151.1690
<
>>dpse
Position: 21661	Nucl: 224	Word_av_length: 0.00	Free Energy: 44.6045
E-spl-         	0.0073	1.6522
toy            	0.0079	1.4206
brk            	0.0022	0.5053
pan            	0.0071	1.3067
Su-H-          	0.0051	0.6361
Eip74EF        	0.0008	0.1245
Med            	0.0047	0.9628
sd             	0.0059	2.1379
Trl            	0.0189	1.0261
Pnt_lit        	0.0051	0.3568
Background     	0.9315	137.1173
<
>>dpse
Position: 21897	Nucl: 26	Word_av_length: 0.00	Free Energy: 44.6045
E-spl-         	0.0073	0.1005
toy            	0.0079	0.1433
pan            	0.0071	0.1031
Su-H-          	0.0051	0.2385
sd             	0.0059	0.1490
Trl            	0.0189	0.2251
Pnt_lit        	0.0051	0.1419
Background     	0.9315	17.6551
<
>>dpse
Position: 21934	Nucl: 37	Word_av_length: 0.00	Free Energy: 44.6045
Trl            	0.0189	1.9880
Background     	0.9315	16.7835
<
>>dpse
Position: 22043	Nucl: 64	Word_av_length: 0.00	Free Energy: 44.6045
toy            	0.0079	0.2442
pan            	0.0071	0.3337
Su-H-          	0.0051	0.2012
Med            	0.0047	0.2297
sd             	0.0059	0.1311
Trl            	0.0189	0.5687
Pnt_lit        	0.0051	0.3031
Background     	0.9315	47.9220
<
>>dpse
Position: 22201	Nucl: 38	Word_av_length: 0.00	Free Energy: 44.6045
E-spl-         	0.0073	0.6022
Med            	0.0047	0.1470
sd             	0.0059	0.5548
Trl            	0.0189	0.8359
Background     	0.9315	18.5066
<
>>dmel X:2956475..2985408
Position: 16000	Nucl: 1000	Word_av_length: 0.00	Free Energy: 35.8796
byn            	0.0014	1.3662
E-spl-         	0.0036	0.8702
toy            	0.0020	1.5281
shn2_lit       	0.0001	0.1271
brk            	0.0003	0.1639
pan            	0.0103	9.2632
Su-H-          	0.0014	1.0085
Eip74EF        	0.0002	0.1915
Med            	0.0090	5.6211
sd             	0.0053	2.8991
Trl            	0.0190	11.0413
Pnt_lit        	0.0050	2.6693
Antp_group     	0.0018	1.1154
Background     	0.9404	693.4539
<
>>dpse
Position: 21401	Nucl: 225	Word_av_length: 0.00	Free Energy: 35.8796
byn            	0.0014	0.1796
E-spl-         	0.0036	1.6397
toy            	0.0020	0.1700
pan            	0.0103	0.1893
Su-H-          	0.0014	0.2936
Med            	0.0090	1.9172
sd             	0.0053	0.2217
Trl            	0.0190	3.7221
Pnt_lit        	0.0050	2.1486
Antp_group     	0.0018	0.9367
Background     	0.9404	122.0760
<
>>dpse
Position: 21661	Nucl: 224	Word_av_length: 0.00	Free Energy: 35.8796
byn            	0.0014	0.1272
E-spl-         	0.0036	1.3357
toy            	0.0020	0.4717
pan            	0.0103	1.8726
Su-H-          	0.0014	0.1959
Med            	0.0090	2.0083
sd             	0.0053	2.0444
Trl            	0.0190	1.0826
Pnt_lit        	0.0050	0.3902
Background     	0.9404	148.3386
<
>>dpse
Position: 21897	Nucl: 26	Word_av_length: 0.00	Free Energy: 35.8796
pan            	0.0103	0.1628
sd             	0.0053	0.1446
Trl            	0.0190	0.2466
Pnt_lit        	0.0050	0.1596
Background     	0.9404	19.1788
<
>>dpse
Position: 21934	Nucl: 37	Word_av_length: 0.00	Free Energy: 35.8796
Med            	0.0090	0.1839
Trl            	0.0190	1.9997
Background     	0.9404	17.1798
<
>>dpse
Position: 22043	Nucl: 64	Word_av_length: 0.00	Free Energy: 35.8796
pan            	0.0103	0.4713
Med            	0.0090	0.4374
sd             	0.0053	0.1166
Trl            	0.0190	0.5910
Pnt_lit        	0.0050	0.3298
Background     	0.9404	49.7360
<
>>dpse
Position: 22201	Nucl: 108	Word_av_length: 0.00	Free Energy: 35.8796
E-spl-         	0.0036	0.3100
pan            	0.0103	0.2405
Med            	0.0090	0.3893
sd             	0.0053	0.7119
Trl            	0.0190	3.7011
Pnt_lit        	0.0050	0.2070
Background     	0.9404	60.2933
<
>>dmel X:2956475..2985408
Position: 16100	Nucl: 1000	Word_av_length: 0.00	Free Energy: 30.6116
E-spl-         	0.0010	0.2691
toy            	0.0007	0.6332
shn2_lit       	0.0001	0.1014
brk            	0.0003	0.2148
pan            	0.0100	9.0451
twi            	0.0001	0.1073
Med            	0.0064	4.6781
sd             	0.0042	2.3882
Trl            	0.0187	11.7099
Pnt_lit        	0.0018	1.5911
Antp_group     	0.0015	0.9601
Background     	0.9549	755.1688
<
>>dpse
Position: 21501	Nucl: 125	Word_av_length: 0.00	Free Energy: 30.6116
pan            	0.0100	0.2302
Med            	0.0064	0.7785
sd             	0.0042	0.1172
Trl            	0.0187	2.6013
Pnt_lit        	0.0018	0.2750
Antp_group     	0.0015	0.9178
Background     	0.9549	82.0480
<
>>dpse
Position: 21661	Nucl: 224	Word_av_length: 0.00	Free Energy: 30.6116
E-spl-         	0.0010	0.8138
toy            	0.0007	0.2023
brk            	0.0003	0.1260
pan            	0.0100	1.9322
Med            	0.0064	1.8004
sd             	0.0042	1.8201
Trl            	0.0187	1.1268
Pnt_lit        	0.0018	0.1641
Background     	0.9549	164.3458
<
>>dpse
Position: 21897	Nucl: 26	Word_av_length: 0.00	Free Energy: 30.6116
pan            	0.0100	0.1763
sd             	0.0042	0.1212
Trl            	0.0187	0.2752
Background     	0.9549	21.1770
<
>>dpse
Position: 21934	Nucl: 37	Word_av_length: 0.00	Free Energy: 30.6116
Med            	0.0064	0.1323
Trl            	0.0187	2.0049
Background     	0.9549	17.8786
<
>>dpse
Position: 22043	Nucl: 64	Word_av_length: 0.00	Free Energy: 30.6116
pan            	0.0100	0.4568
Med            	0.0064	0.3298
Trl            	0.0187	0.5968
Pnt_lit        	0.0018	0.1483
Background     	0.9549	53.4286
<
>>dpse
Position: 22201	Nucl: 108	Word_av_length: 0.00	Free Energy: 30.6116
E-spl-         	0.0010	0.1145
pan            	0.0100	0.2344
Med            	0.0064	0.3326
sd             	0.0042	0.6330
Trl            	0.0187	3.7192
Background     	0.9549	65.1114
<
>>dpse
Position: 22378	Nucl: 55	Word_av_length: 0.00	Free Energy: 30.6116
pan            	0.0100	0.2854
Trl            	0.0187	1.7807
Background     	0.9549	37.7465
<
>>dpse
Position: 22444	Nucl: 38	Word_av_length: 0.00	Free Energy: 30.6116
pan            	0.0100	0.5313
Med            	0.0064	0.1034
sd             	0.0042	0.1338
Trl            	0.0187	0.2923
Background     	0.9549	31.7496
<
>>dmel X:2956475..2985408
Position: 16200	Nucl: 1000	Word_av_length: 0.00	Free Energy: 37.7458
E-spl-         	0.0009	0.1758
toy            	0.0006	0.4922
shn2_lit       	0.0005	0.4418
pan            	0.0127	11.0299
twi            	0.0017	1.1064
Med            	0.0083	6.1289
sd             	0.0038	1.9578
Trl            	0.0218	12.9247
Pnt_lit        	0.0018	1.5574
Background     	0.9477	725.8029
<
>>dpse
Position: 21601	Nucl: 25	Word_av_length: 0.00	Free Energy: 37.7458
Med            	0.0083	0.1764
Trl            	0.0218	1.2132
Background     	0.9477	13.4190
<
>>dpse
Position: 21661	Nucl: 224	Word_av_length: 0.00	Free Energy: 37.7458
E-spl-         	0.0009	0.7167
toy            	0.0006	0.1556
pan            	0.0127	2.2274
twi            	0.0017	0.4024
Med            	0.0083	2.2102
sd             	0.0038	1.6737
Trl            	0.0218	1.2716
Pnt_lit        	0.0018	0.1576
Background     	0.9477	158.5801
<
>>dpse
Position: 21897	Nucl: 26	Word_av_length: 0.00	Free Energy: 37.7458
pan            	0.0127	0.2198
sd             	0.0038	0.1102
Trl            	0.0218	0.3170
Background     	0.9477	20.7055
<
>>dpse
Position: 21934	Nucl: 37	Word_av_length: 0.00	Free Energy: 37.7458
Med            	0.0083	0.1798
Trl            	0.0218	2.0257
Background     	0.9477	17.4378
<
>>dpse
Position: 22043	Nucl: 64	Word_av_length: 0.00	Free Energy: 37.7458
pan            	0.0127	0.5489
Med            	0.0083	0.4296
Trl            	0.0218	0.6655
Pnt_lit        	0.0018	0.1501
Background     	0.9477	51.9030
<
>>dpse
Position: 22201	Nucl: 108	Word_av_length: 0.00	Free Energy: 37.7458
pan            	0.0127	0.2764
Med            	0.0083	0.4249
sd             	0.0038	0.5825
Trl            	0.0218	3.9452
Background     	0.9477	62.5102
<
>>dpse
Position: 22378	Nucl: 55	Word_av_length: 0.00	Free Energy: 37.7458
pan            	0.0127	0.3507
Trl            	0.0218	1.8552
Background     	0.9477	36.6420
<
>>dpse
Position: 22444	Nucl: 38	Word_av_length: 0.00	Free Energy: 37.7458
pan            	0.0127	0.6510
Med            	0.0083	0.1303
sd             	0.0038	0.1254
Trl            	0.0218	0.3288
Background     	0.9477	30.7141
<
>>dpse
Position: 22520	Nucl: 68	Word_av_length: 0.00	Free Energy: 37.7458
shn2_lit       	0.0005	0.1809
twi            	0.0017	0.4131
Med            	0.0083	0.3661
Trl            	0.0218	2.1141
Pnt_lit        	0.0018	0.1319
Background     	0.9477	39.7277
<
>>dmel X:2956475..2985408
Position: 16300	Nucl: 1000	Word_av_length: 0.00	Free Energy: 32.0740
byn            	0.0004	0.2816
shn2_lit       	0.0005	0.4808
Ci_cons        	0.0013	0.5347
Mad            	0.0009	0.9723
pan            	0.0114	10.9232
Med            	0.0042	3.8480
sd             	0.0004	0.1980
Trl            	0.0160	10.1130
Pnt_lit        	0.0008	0.6815
Background     	0.9639	787.7226
<
>>dpse
Position: 21807	Nucl: 78	Word_av_length: 0.00	Free Energy: 32.0740
pan            	0.0114	1.6171
Med            	0.0042	0.1481
sd             	0.0004	0.1261
Trl            	0.0160	0.1978
Background     	0.9639	63.4770
<
>>dpse
Position: 21897	Nucl: 26	Word_av_length: 0.00	Free Energy: 32.0740
pan            	0.0114	0.2139
Trl            	0.0160	0.2640
Background     	0.9639	22.3183
<
>>dpse
Position: 21934	Nucl: 37	Word_av_length: 0.00	Free Energy: 32.0740
Trl            	0.0160	1.9886
Background     	0.9639	18.5826
<
>>dpse
Position: 22043	Nucl: 64	Word_av_length: 0.00	Free Energy: 32.0740
pan            	0.0114	0.5152
Med            	0.0042	0.2199
Trl            	0.0160	0.5349
Background     	0.9639	55.5975
<
>>dpse
Position: 22201	Nucl: 108	Word_av_length: 0.00	Free Energy: 32.0740
pan            	0.0114	0.2851
Med            	0.0042	0.2553
Trl            	0.0160	3.6056
Background     	0.9639	71.2209
<
>>dpse
Position: 22378	Nucl: 55	Word_av_length: 0.00	Free Energy: 32.0740
pan            	0.0114	0.3100
Trl            	0.0160	1.6364
Background     	0.9639	39.0180
<
>>dpse
Position: 22444	Nucl: 38	Word_av_length: 0.00	Free Energy: 32.0740
pan            	0.0114	0.5644
Trl            	0.0160	0.2555
Background     	0.9639	32.5763
<
>>dpse
Position: 22520	Nucl: 297	Word_av_length: 0.00	Free Energy: 32.0740
shn2_lit       	0.0005	0.2052
Ci_cons        	0.0013	1.1305
Mad            	0.0009	0.2154
pan            	0.0114	1.5864
Med            	0.0042	1.0834
Trl            	0.0160	3.8357
Pnt_lit        	0.0008	0.3112
Background     	0.9639	228.3306
<
>>dpse
Position: 22840	Nucl: 71	Word_av_length: 0.00	Free Energy: 32.0740
byn            	0.0004	0.2143
pan            	0.0114	0.2904
Med            	0.0042	0.2277
Trl            	0.0160	0.5209
Background     	0.9639	60.6790
<
>>dmel X:2956475..2985408
Position: 16400	Nucl: 1000	Word_av_length: 0.00	Free Energy: 36.9033
toy            	0.0004	0.3274
Ci_cons        	0.0012	0.4645
pan            	0.0095	9.0433
twi            	0.0019	1.9618
exd            	0.0021	1.4718
Med            	0.0046	4.1834
Trl            	0.0179	10.5471
Pnt_lit        	0.0007	0.5935
Background     	0.9616	780.8854
<
>>dpse
Position: 21810	Nucl: 113	Word_av_length: 0.00	Free Energy: 36.9033
toy            	0.0004	0.1274
Ci_cons        	0.0012	0.1114
pan            	0.0095	1.6150
twi            	0.0019	0.2211
exd            	0.0021	0.4693
Med            	0.0046	0.1928
Trl            	0.0179	0.7785
Background     	0.9616	87.6281
<
>>dpse
Position: 21934	Nucl: 37	Word_av_length: 0.00	Free Energy: 36.9033
Med            	0.0046	0.1032
Trl            	0.0179	2.0012
Background     	0.9616	18.4373
<
>>dpse
Position: 22043	Nucl: 64	Word_av_length: 0.00	Free Energy: 36.9033
pan            	0.0095	0.4385
Med            	0.0046	0.2428
Trl            	0.0179	0.5664
Background     	0.9616	55.0037
<
>>dpse
Position: 22201	Nucl: 108	Word_av_length: 0.00	Free Energy: 36.9033
pan            	0.0095	0.2297
twi            	0.0019	0.1087
Med            	0.0046	0.2799
Trl            	0.0179	3.7692
Background     	0.9616	69.4324
<
>>dpse
Position: 22378	Nucl: 55	Word_av_length: 0.00	Free Energy: 36.9033
pan            	0.0095	0.2640
Trl            	0.0179	1.6788
Background     	0.9616	38.7421
<
>>dpse
Position: 22444	Nucl: 38	Word_av_length: 0.00	Free Energy: 36.9033
pan            	0.0095	0.4864
Trl            	0.0179	0.2867
Background     	0.9616	32.7637
<
>>dpse
Position: 22520	Nucl: 297	Word_av_length: 0.00	Free Energy: 36.9033
Ci_cons        	0.0012	1.1285
pan            	0.0095	1.3518
twi            	0.0019	0.5166
exd            	0.0021	0.4404
Med            	0.0046	1.2268
Trl            	0.0179	3.9775
Pnt_lit        	0.0007	0.2308
Background     	0.9616	224.7440
<
>>dpse
Position: 22840	Nucl: 171	Word_av_length: 0.00	Free Energy: 36.9033
pan            	0.0095	0.7246
exd            	0.0021	0.5233
Med            	0.0046	0.5541
Trl            	0.0179	3.1262
Background     	0.9616	129.7003
<
>>dmel X:2956475..2985408
Position: 16500	Nucl: 1000	Word_av_length: 0.00	Free Energy: 32.8081
byn            	0.0010	1.0444
Ci_cons        	0.0010	0.3685
pan            	0.0072	7.6664
twi            	0.0013	1.2968
exd            	0.0007	0.5809
Med            	0.0041	3.9371
Trl            	0.0155	9.6958
Pnt_lit        	0.0006	0.5536
Background     	0.9687	803.8135
<
>>dpse
Position: 21934	Nucl: 37	Word_av_length: 0.00	Free Energy: 32.8081
Trl            	0.0155	1.9815
Background     	0.9687	18.7390
<
>>dpse
Position: 22043	Nucl: 64	Word_av_length: 0.00	Free Energy: 32.8081
pan            	0.0072	0.3435
Med            	0.0041	0.2209
Trl            	0.0155	0.5218
Background     	0.9687	56.7090
<
>>dpse
Position: 22201	Nucl: 108	Word_av_length: 0.00	Free Energy: 32.8081
pan            	0.0072	0.1828
Med            	0.0041	0.2538
Trl            	0.0155	3.5860
Background     	0.9687	72.1179
<
>>dpse
Position: 22378	Nucl: 55	Word_av_length: 0.00	Free Energy: 32.8081
pan            	0.0072	0.2062
Trl            	0.0155	1.5936
Background     	0.9687	39.9258
<
>>dpse
Position: 22444	Nucl: 38	Word_av_length: 0.00	Free Energy: 32.8081
pan            	0.0072	0.3795
Trl            	0.0155	0.2579
Background     	0.9687	33.6400
<
>>dpse
Position: 22520	Nucl: 297	Word_av_length: 0.00	Free Energy: 32.8081
Ci_cons        	0.0010	1.0151
pan            	0.0072	1.0769
twi            	0.0013	0.3819
exd            	0.0007	0.1570
Med            	0.0041	1.1112
Trl            	0.0155	3.8122
Pnt_lit        	0.0006	0.2044
Background     	0.9687	233.4101
<
>>dpse
Position: 22840	Nucl: 339	Word_av_length: 0.00	Free Energy: 32.8081
byn            	0.0010	0.4701
Ci_cons        	0.0010	0.1556
pan            	0.0072	1.6277
twi            	0.0013	0.2946
exd            	0.0007	0.2892
Med            	0.0041	0.8312
Trl            	0.0155	3.4808
Background     	0.9687	280.4460
<
>>dpse
Position: 23195	Nucl: 33	Word_av_length: 0.00	Free Energy: 32.8081
pan            	0.0072	0.1040
Med            	0.0041	0.1355
Trl            	0.0155	0.1242
Background     	0.9687	30.1770
<
>>dmel X:2956475..2985408
Position: 16600	Nucl: 1000	Word_av_length: 0.00	Free Energy: 24.6912
bin            	0.0013	0.8725
byn            	0.0010	1.0749
Ci_cons        	0.0012	0.5161
pan            	0.0066	7.0787
twi            	0.0013	1.3054
Med            	0.0091	8.0364
Trl            	0.0136	8.9838
Pnt_lit        	0.0003	0.2745
Abd-B_group    	0.0003	0.2995
NK2_group      	0.0003	0.3380
Background     	0.9650	773.7905
<
>>dpse
Position: 22043	Nucl: 64	Word_av_length: 0.00	Free Energy: 24.6912
pan            	0.0066	0.3240
Med            	0.0091	0.4851
Trl            	0.0136	0.4764
Background     	0.9650	55.6446
<
>>dpse
Position: 22201	Nucl: 108	Word_av_length: 0.00	Free Energy: 24.6912
pan            	0.0066	0.1750
Med            	0.0091	0.5307
Trl            	0.0136	3.4250
Background     	0.9650	71.5589
<
>>dpse
Position: 22378	Nucl: 55	Word_av_length: 0.00	Free Energy: 24.6912
pan            	0.0066	0.1853
Trl            	0.0136	1.5266
Background     	0.9650	39.8561
<
>>dpse
Position: 22444	Nucl: 38	Word_av_length: 0.00	Free Energy: 24.6912
pan            	0.0066	0.3547
Med            	0.0091	0.1566
Trl            	0.0136	0.2226
Background     	0.9650	33.4488
<
>>dpse
Position: 22520	Nucl: 297	Word_av_length: 0.00	Free Energy: 24.6912
bin            	0.0013	0.3882
Ci_cons        	0.0012	1.1480
pan            	0.0066	0.9046
twi            	0.0013	0.3849
Med            	0.0091	2.1680
Trl            	0.0136	3.6391
Background     	0.9650	224.7488
<
>>dpse
Position: 22840	Nucl: 339	Word_av_length: 0.00	Free Energy: 24.6912
bin            	0.0013	0.1968
byn            	0.0010	0.4944
Ci_cons        	0.0012	0.2083
pan            	0.0066	1.5188
twi            	0.0013	0.2994
Med            	0.0091	1.8264
Trl            	0.0136	3.2622
Background     	0.9650	273.9255
<
>>dpse
Position: 23195	Nucl: 33	Word_av_length: 0.00	Free Energy: 24.6912
Med            	0.0091	0.2880
Trl            	0.0136	0.1056
Background     	0.9650	29.4300
<
>>dpse
Position: 23240	Nucl: 93	Word_av_length: 0.00	Free Energy: 24.6912
bin            	0.0013	0.4690
pan            	0.0066	0.1626
Med            	0.0091	1.2493
Trl            	0.0136	0.4851
Background     	0.9650	73.1001
<
>>dmel X:2956475..2985408
Position: 16700	Nucl: 1000	Word_av_length: 0.00	Free Energy: 21.0356
bin            	0.0009	0.6839
byn            	0.0010	1.0610
Ci_cons        	0.0011	0.5672
pan            	0.0045	5.0543
twi            	0.0011	1.2097
Cf2-II         	0.0012	0.8481
Med            	0.0096	8.9657
Trl            	0.0113	6.4285
Pnt_lit        	0.0002	0.2327
Abd-B_group    	0.0001	0.1646
Background     	0.9688	802.6507
<
>>dpse
Position: 22042	Nucl: 65	Word_av_length: 0.00	Free Energy: 21.0356
pan            	0.0045	0.2283
Med            	0.0096	0.4956
Trl            	0.0113	0.4115
Background     	0.9688	57.2018
<
>>dpse
Position: 22201	Nucl: 108	Word_av_length: 0.00	Free Energy: 21.0356
pan            	0.0045	0.1276
Med            	0.0096	0.5583
Trl            	0.0113	3.1979
Background     	0.9688	73.2502
<
>>dpse
Position: 22378	Nucl: 55	Word_av_length: 0.00	Free Energy: 21.0356
pan            	0.0045	0.1280
Trl            	0.0113	1.4165
Background     	0.9688	41.0326
<
>>dpse
Position: 22444	Nucl: 38	Word_av_length: 0.00	Free Energy: 21.0356
pan            	0.0045	0.2407
Med            	0.0096	0.1600
Trl            	0.0113	0.1802
Background     	0.9688	34.1769
<
>>dpse
Position: 22520	Nucl: 297	Word_av_length: 0.00	Free Energy: 21.0356
bin            	0.0009	0.3190
Ci_cons        	0.0011	1.0373
pan            	0.0045	0.6622
twi            	0.0011	0.3618
Cf2-II         	0.0012	0.3763
Med            	0.0096	2.2272
Trl            	0.0113	3.4228
Background     	0.9688	227.2024
<
>>dpse
Position: 22840	Nucl: 339	Word_av_length: 0.00	Free Energy: 21.0356
bin            	0.0009	0.1492
byn            	0.0010	0.4767
Ci_cons        	0.0011	0.1791
pan            	0.0045	1.0883
twi            	0.0011	0.2968
Cf2-II         	0.0012	0.2316
Med            	0.0096	1.8751
Trl            	0.0113	3.0181
Background     	0.9688	278.5953
<
>>dpse
Position: 23195	Nucl: 33	Word_av_length: 0.00	Free Energy: 21.0356
Med            	0.0096	0.2975
Background     	0.9688	29.5702
<
>>dpse
Position: 23240	Nucl: 152	Word_av_length: 0.00	Free Energy: 21.0356
bin            	0.0009	0.3803
pan            	0.0045	0.1947
Cf2-II         	0.0012	0.2480
Med            	0.0096	1.8971
Trl            	0.0113	1.1029
Background     	0.9688	121.2696
<
>>dpse
Position: 23421	Nucl: 17	Word_av_length: 0.00	Free Energy: 21.0356
Med            	0.0096	0.1093
Trl            	0.0113	0.3111
Background     	0.9688	13.6861
<
>>dmel X:2956475..2985408
Position: 16800	Nucl: 1000	Word_av_length: 0.00	Free Energy: 18.9602
bin            	0.0009	0.6744
byn            	0.0008	0.9380
Ci_cons        	0.0011	0.5507
dl             	0.0016	1.7886
pan            	0.0043	5.0192
twi            	0.0013	1.3319
Cf2-II         	0.0013	0.9450
Med            	0.0082	7.7704
Trl            	0.0096	4.5505
Background     	0.9707	816.7856
<
>>dpse
Position: 22201	Nucl: 108	Word_av_length: 0.00	Free Energy: 18.9602
dl             	0.0016	0.1279
pan            	0.0043	0.1274
Med            	0.0082	0.4963
Trl            	0.0096	3.0190
Background     	0.9707	74.2514
<
>>dpse
Position: 22378	Nucl: 55	Word_av_length: 0.00	Free Energy: 18.9602
pan            	0.0043	0.1241
Trl            	0.0096	1.3149
Background     	0.9707	41.9100
<
>>dpse
Position: 22444	Nucl: 38	Word_av_length: 0.00	Free Energy: 18.9602
pan            	0.0043	0.2322
Med            	0.0082	0.1409
Trl            	0.0096	0.1577
Background     	0.9707	34.3062
<
>>dpse
Position: 22520	Nucl: 297	Word_av_length: 0.00	Free Energy: 18.9602
bin            	0.0009	0.3162
Ci_cons        	0.0011	1.0375
dl             	0.0016	0.2538
pan            	0.0043	0.6265
twi            	0.0013	0.4022
Cf2-II         	0.0013	0.4217
Med            	0.0082	1.9455
Trl            	0.0096	3.2584
Background     	0.9707	228.9548
<
>>dpse
Position: 22840	Nucl: 339	Word_av_length: 0.00	Free Energy: 18.9602
bin            	0.0009	0.1488
byn            	0.0008	0.3620
Ci_cons        	0.0011	0.1808
dl             	0.0016	0.5236
pan            	0.0043	1.0443
twi            	0.0013	0.3324
Cf2-II         	0.0013	0.2571
Med            	0.0082	1.6110
Trl            	0.0096	2.8211
Background     	0.9707	279.8189
<
>>dpse
Position: 23195	Nucl: 33	Word_av_length: 0.00	Free Energy: 18.9602
Med            	0.0082	0.2592
Background     	0.9707	29.7578
<
>>dpse
Position: 23240	Nucl: 152	Word_av_length: 0.00	Free Energy: 18.9602
bin            	0.0009	0.3742
pan            	0.0043	0.1883
Cf2-II         	0.0013	0.2723
Med            	0.0082	1.6930
Trl            	0.0096	0.9680
Background     	0.9707	123.7285
<
>>dpse
Position: 23421	Nucl: 34	Word_av_length: 0.00	Free Energy: 18.9602
Med            	0.0082	0.1588
Trl            	0.0096	0.4170
Background     	0.9707	28.1187
<
>>dpse
Position: 23503	Nucl: 26	Word_av_length: 0.00	Free Energy: 18.9602
Med            	0.0082	0.1670
Background     	0.9707	24.1403
<
>>dmel X:2956475..2985408
Position: 16900	Nucl: 1000	Word_av_length: 0.00	Free Energy: 10.6946
bin            	0.0004	0.3252
byn            	0.0008	0.9853
Ci_cons        	0.0008	0.3159
dl             	0.0015	1.8871
pan            	0.0019	2.2969
Cf2-II         	0.0010	0.7638
Med            	0.0037	3.4257
Trl            	0.0053	2.1091
Pnt_lit        	0.0019	1.3752
Background     	0.9826	891.4045
<
>>dpse
Position: 22284	Nucl: 25	Word_av_length: 0.00	Free Energy: 10.6946
Trl            	0.0053	0.5396
Background     	0.9826	19.8214
<
>>dpse
Position: 22378	Nucl: 55	Word_av_length: 0.00	Free Energy: 10.6946
Trl            	0.0053	0.9987
Background     	0.9826	45.3566
<
>>dpse
Position: 22444	Nucl: 38	Word_av_length: 0.00	Free Energy: 10.6946
pan            	0.0019	0.1019
Background     	0.9826	35.8843
<
>>dpse
Position: 22520	Nucl: 297	Word_av_length: 0.00	Free Energy: 10.6946
bin            	0.0004	0.1643
Ci_cons        	0.0008	0.8734
dl             	0.0015	0.2418
pan            	0.0019	0.3008
Cf2-II         	0.0010	0.3451
Med            	0.0037	0.9640
Trl            	0.0053	2.6650
Pnt_lit        	0.0019	0.6190
Background     	0.9826	244.5119
<
>>dpse
Position: 22840	Nucl: 339	Word_av_length: 0.00	Free Energy: 10.6946
byn            	0.0008	0.3469
Ci_cons        	0.0008	0.1280
dl             	0.0015	0.5033
pan            	0.0019	0.4827
Cf2-II         	0.0010	0.1995
Med            	0.0037	0.7531
Trl            	0.0053	2.2409
Pnt_lit        	0.0019	0.2271
Background     	0.9826	297.0650
<
>>dpse
Position: 23195	Nucl: 33	Word_av_length: 0.00	Free Energy: 10.6946
Med            	0.0037	0.1151
Pnt_lit        	0.0019	0.1075
Background     	0.9826	30.3595
<
>>dpse
Position: 23240	Nucl: 152	Word_av_length: 0.00	Free Energy: 10.6946
bin            	0.0004	0.1956
Cf2-II         	0.0010	0.2187
Med            	0.0037	0.9143
Trl            	0.0053	0.5948
Pnt_lit        	0.0019	0.1167
Background     	0.9826	134.5031
<
>>dpse
Position: 23421	Nucl: 34	Word_av_length: 0.00	Free Energy: 10.6946
Trl            	0.0053	0.2636
Background     	0.9826	30.1620
<
>>dpse
Position: 23503	Nucl: 74	Word_av_length: 0.00	Free Energy: 10.6946
dl             	0.0015	0.1014
Med            	0.0037	0.3253
Trl            	0.0053	0.1092
Pnt_lit        	0.0019	0.3201
Background     	0.9826	67.0010
<
>>dpse
Position: 23592	Nucl: 26	Word_av_length: 0.00	Free Energy: 10.6946
Med            	0.0037	0.1838
Pnt_lit        	0.0019	0.7653
Background     	0.9826	17.3586
<
>>dmel X:2956475..2985408
Position: 17000	Nucl: 1000	Word_av_length: 0.00	Free Energy: 12.7913
bin            	0.0003	0.1958
byn            	0.0005	0.6029
Ci_cons        	0.0009	0.3496
dl             	0.0016	1.9201
Mad            	0.0042	5.3428
pan            	0.0005	0.6279
twi            	0.0002	0.2348
Cf2-II         	0.0015	1.1451
Eip74EF        	0.0002	0.2336
Med            	0.0040	3.8433
Trl            	0.0050	2.2083
NK2_group      	0.0001	0.1176
Background     	0.9808	869.6813
<
>>dpse
Position: 22380	Nucl: 53	Word_av_length: 0.00	Free Energy: 12.7913
Trl            	0.0050	0.9700
Background     	0.9808	43.7467
<
>>dpse
Position: 22444	Nucl: 38	Word_av_length: 0.00	Free Energy: 12.7913
Background     	0.9808	36.0643
<
>>dpse
Position: 22520	Nucl: 297	Word_av_length: 0.00	Free Energy: 12.7913
bin            	0.0003	0.1434
Ci_cons        	0.0009	0.9085
dl             	0.0016	0.2605
Mad            	0.0042	0.7964
twi            	0.0002	0.1032
Cf2-II         	0.0015	0.5017
Med            	0.0040	0.9386
Trl            	0.0050	2.6030
Background     	0.9808	243.7710
<
>>dpse
Position: 22840	Nucl: 339	Word_av_length: 0.00	Free Energy: 12.7913
byn            	0.0005	0.2440
Ci_cons        	0.0009	0.1379
dl             	0.0016	0.5700
Mad            	0.0042	0.3176
pan            	0.0005	0.1512
Cf2-II         	0.0015	0.3013
Med            	0.0040	0.8090
Trl            	0.0050	2.1678
Background     	0.9808	297.8182
<
>>dpse
Position: 23195	Nucl: 33	Word_av_length: 0.00	Free Energy: 12.7913
Med            	0.0040	0.1269
Background     	0.9808	30.8075
<
>>dpse
Position: 23240	Nucl: 152	Word_av_length: 0.00	Free Energy: 12.7913
bin            	0.0003	0.1523
Mad            	0.0042	0.5709
Cf2-II         	0.0015	0.3181
Med            	0.0040	0.8831
Trl            	0.0050	0.5363
Background     	0.9808	132.2931
<
>>dpse
Position: 23421	Nucl: 34	Word_av_length: 0.00	Free Energy: 12.7913
Trl            	0.0050	0.2414
Background     	0.9808	30.1592
<
>>dpse
Position: 23503	Nucl: 74	Word_av_length: 0.00	Free Energy: 12.7913
Mad            	0.0042	0.3085
Cf2-II         	0.0015	0.1002
Med            	0.0040	0.3695
Trl            	0.0050	0.1049
Background     	0.9808	67.0235
<
>>dmel X:2956475..2985408
Position: 17100	Nucl: 1000	Word_av_length: 0.00	Free Energy: 14.0281
bin            	0.0004	0.2616
byn            	0.0004	0.4989
knirps_b1h     	0.0004	0.4167
Ci_cons        	0.0007	0.2974
dl             	0.0023	2.4941
Mad            	0.0044	4.7117
pan            	0.0005	0.6286
Cf2-II         	0.0065	5.1742
Eip74EF        	0.0004	0.3996
Med            	0.0060	5.2096
Trl            	0.0041	1.3965
Antp_group     	0.0001	0.2091
Background     	0.9734	829.3135
<
>>dpse
Position: 22520	Nucl: 297	Word_av_length: 0.00	Free Energy: 14.0281
bin            	0.0004	0.1720
Ci_cons        	0.0007	0.7129
dl             	0.0023	0.3588
Mad            	0.0044	0.7556
Cf2-II         	0.0065	1.9266
Med            	0.0060	1.2878
Trl            	0.0041	2.3931
Background     	0.9734	232.5037
<
>>dpse
Position: 22840	Nucl: 339	Word_av_length: 0.00	Free Energy: 14.0281
byn            	0.0004	0.2027
Ci_cons        	0.0007	0.1111
dl             	0.0023	0.7936
Mad            	0.0044	0.3309
pan            	0.0005	0.1504
Cf2-II         	0.0065	1.2789
Med            	0.0060	1.1679
Trl            	0.0041	2.0496
Background     	0.9734	287.2336
<
>>dpse
Position: 23195	Nucl: 33	Word_av_length: 0.00	Free Energy: 14.0281
Cf2-II         	0.0065	0.2238
Med            	0.0060	0.1784
Background     	0.9734	29.2007
<
>>dpse
Position: 23240	Nucl: 152	Word_av_length: 0.00	Free Energy: 14.0281
bin            	0.0004	0.1920
Mad            	0.0044	0.5479
Cf2-II         	0.0065	1.2072
Med            	0.0060	1.1872
Trl            	0.0041	0.4401
Background     	0.9734	123.7453
<
>>dpse
Position: 23421	Nucl: 34	Word_av_length: 0.00	Free Energy: 14.0281
Cf2-II         	0.0065	0.2081
Med            	0.0060	0.1276
Trl            	0.0041	0.2142
Background     	0.9734	28.8529
<
>>dpse
Position: 23503	Nucl: 74	Word_av_length: 0.00	Free Energy: 14.0281
dl             	0.0023	0.1241
Mad            	0.0044	0.2948
Cf2-II         	0.0065	0.4433
Med            	0.0060	0.5163
Background     	0.9734	63.5071
<
>>dpse
Position: 23724	Nucl: 102	Word_av_length: 0.00	Free Energy: 14.0281
knirps_b1h     	0.0004	0.1789
Mad            	0.0044	0.8605
Cf2-II         	0.0065	0.7816
Med            	0.0060	0.7097
Trl            	0.0041	0.5103
Background     	0.9734	77.9687
<
>>dmel X:2956475..2985408
Position: 17200	Nucl: 1000	Word_av_length: 0.00	Free Energy: 11.8079
byn            	0.0007	0.7451
knirps_b1h     	0.0005	0.4813
dl             	0.0022	2.4193
Mad            	0.0044	4.6003
Cf2-II         	0.0044	3.7289
Eip74EF        	0.0011	1.2664
Med            	0.0060	5.1359
Trl            	0.0041	1.3970
Antp_group     	0.0001	0.2109
Background     	0.9761	839.6339
<
>>dpse
Position: 22840	Nucl: 339	Word_av_length: 0.00	Free Energy: 11.8079
byn            	0.0007	0.3099
dl             	0.0022	0.7235
Mad            	0.0044	0.3361
Cf2-II         	0.0044	0.9088
Eip74EF        	0.0011	0.2840
Med            	0.0060	1.2059
Trl            	0.0041	2.0441
Background     	0.9761	289.9556
<
>>dpse
Position: 23195	Nucl: 33	Word_av_length: 0.00	Free Energy: 11.8079
Cf2-II         	0.0044	0.1565
Med            	0.0060	0.1826
Background     	0.9761	29.6243
<
>>dpse
Position: 23240	Nucl: 152	Word_av_length: 0.00	Free Energy: 11.8079
Mad            	0.0044	0.5705
Cf2-II         	0.0044	0.8729
Med            	0.0060	1.2252
Trl            	0.0041	0.4471
Background     	0.9761	127.3942
<
>>dpse
Position: 23421	Nucl: 34	Word_av_length: 0.00	Free Energy: 11.8079
Cf2-II         	0.0044	0.1443
Med            	0.0060	0.1289
Trl            	0.0041	0.2212
Background     	0.9761	29.2225
<
>>dpse
Position: 23503	Nucl: 74	Word_av_length: 0.00	Free Energy: 11.8079
dl             	0.0022	0.1238
Mad            	0.0044	0.3039
Cf2-II         	0.0044	0.3046
Med            	0.0060	0.5214
Background     	0.9761	64.5552
<
>>dpse
Position: 23724	Nucl: 102	Word_av_length: 0.00	Free Energy: 11.8079
knirps_b1h     	0.0005	0.2189
Mad            	0.0044	0.8790
Cf2-II         	0.0044	0.5529
Med            	0.0060	0.7201
Trl            	0.0041	0.5120
Background     	0.9761	79.2425
<
>>dpse
Position: 23915	Nucl: 75	Word_av_length: 0.00	Free Energy: 11.8079
Cf2-II         	0.0044	0.1843
Med            	0.0060	0.1974
Trl            	0.0041	1.6613
Background     	0.9761	55.3981
<
>>dmel X:2956475..2985408
Position: 17300	Nucl: 1000	Word_av_length: 0.00	Free Energy: 15.5435
bin            	0.0002	0.1387
byn            	0.0002	0.2233
knirps_b1h     	0.0006	0.5642
dl             	0.0030	2.9843
Cf2-II         	0.0046	3.7624
Eip74EF        	0.0040	3.9029
kruppel_b1h    	0.0002	0.2269
Med            	0.0129	9.8223
Trl            	0.0057	2.0028
Pnt_lit        	0.0006	0.4942
Abd-B_group    	0.0012	0.8085
Background     	0.9667	794.4734
<
>>dpse
Position: 23021	Nucl: 158	Word_av_length: 0.00	Free Energy: 15.5435
dl             	0.0030	0.4797
Cf2-II         	0.0046	0.2939
Eip74EF        	0.0040	0.6789
Med            	0.0129	0.9777
Trl            	0.0057	0.2326
Abd-B_group    	0.0012	0.2766
Background     	0.9667	132.7775
<
>>dpse
Position: 23195	Nucl: 33	Word_av_length: 0.00	Free Energy: 15.5435
Cf2-II         	0.0046	0.1533
Med            	0.0129	0.3713
Background     	0.9667	27.7956
<
>>dpse
Position: 23240	Nucl: 152	Word_av_length: 0.00	Free Energy: 15.5435
Cf2-II         	0.0046	0.8584
Eip74EF        	0.0040	0.2456
Med            	0.0129	2.3412
Trl            	0.0057	0.5840
Background     	0.9667	119.7389
<
>>dpse
Position: 23421	Nucl: 34	Word_av_length: 0.00	Free Energy: 15.5435
Cf2-II         	0.0046	0.1437
Med            	0.0129	0.2702
Trl            	0.0057	0.2915
Background     	0.9667	27.9503
<
>>dpse
Position: 23503	Nucl: 74	Word_av_length: 0.00	Free Energy: 15.5435
dl             	0.0030	0.1534
Cf2-II         	0.0046	0.3086
Eip74EF        	0.0040	0.1361
Med            	0.0129	0.9870
Trl            	0.0057	0.1087
Background     	0.9667	61.3862
<
>>dpse
Position: 23724	Nucl: 102	Word_av_length: 0.00	Free Energy: 15.5435
knirps_b1h     	0.0006	0.2489
Cf2-II         	0.0046	0.5699
Med            	0.0129	1.7903
Trl            	0.0057	0.6876
Background     	0.9667	74.5252
<
>>dpse
Position: 23915	Nucl: 75	Word_av_length: 0.00	Free Energy: 15.5435
Cf2-II         	0.0046	0.1729
Eip74EF        	0.0040	0.1901
Med            	0.0129	0.3826
Trl            	0.0057	1.8359
Background     	0.9667	51.9582
<
>>dpse
Position: 24030	Nucl: 174	Word_av_length: 0.00	Free Energy: 15.5435
dl             	0.0030	0.5335
Cf2-II         	0.0046	0.3845
Eip74EF        	0.0040	0.4888
Med            	0.0129	1.9687
Trl            	0.0057	2.5311
Abd-B_group    	0.0012	0.4719
Background     	0.9667	118.8749
<
>>dmel X:2956475..2985408
Position: 17400	Nucl: 1000	Word_av_length: 0.00	Free Energy: 14.6755
bin            	0.0004	0.3041
byn            	0.0004	0.5327
knirps_b1h     	0.0011	0.9613
dl             	0.0019	1.8763
Mad            	0.0005	0.3799
Cf2-II         	0.0069	5.6003
Eip74EF        	0.0051	5.0908
Med            	0.0071	5.3352
Trl            	0.0058	2.0816
Pnt_lit        	0.0006	0.5277
Abd-B_group    	0.0008	0.5694
Background     	0.9693	800.2019
<
>>dpse
Position: 23121	Nucl: 58	Word_av_length: 0.00	Free Energy: 14.6755
dl             	0.0019	0.1132
Eip74EF        	0.0051	0.2662
Abd-B_group    	0.0008	0.1294
Background     	0.9693	51.5101
<
>>dpse
Position: 23195	Nucl: 33	Word_av_length: 0.00	Free Energy: 14.6755
Cf2-II         	0.0069	0.2317
Med            	0.0071	0.2048
Background     	0.9693	28.3182
<
>>dpse
Position: 23240	Nucl: 152	Word_av_length: 0.00	Free Energy: 14.6755
bin            	0.0004	0.1769
Cf2-II         	0.0069	1.2950
Eip74EF        	0.0051	0.3071
Med            	0.0071	1.4380
Trl            	0.0058	0.6168
Background     	0.9693	120.5485
<
>>dpse
Position: 23421	Nucl: 34	Word_av_length: 0.00	Free Energy: 14.6755
Cf2-II         	0.0069	0.2147
Med            	0.0071	0.1450
Trl            	0.0058	0.2980
Background     	0.9693	28.0241
<
>>dpse
Position: 23503	Nucl: 74	Word_av_length: 0.00	Free Energy: 14.6755
dl             	0.0019	0.1089
Cf2-II         	0.0069	0.4829
Eip74EF        	0.0051	0.1881
Med            	0.0071	0.5710
Trl            	0.0058	0.1129
Background     	0.9693	62.4096
<
>>dpse
Position: 23724	Nucl: 102	Word_av_length: 0.00	Free Energy: 14.6755
knirps_b1h     	0.0011	0.3855
Mad            	0.0005	0.1485
Cf2-II         	0.0069	0.8818
Med            	0.0071	1.0478
Trl            	0.0058	0.6840
Background     	0.9693	74.6413
<
>>dpse
Position: 23915	Nucl: 75	Word_av_length: 0.00	Free Energy: 14.6755
Cf2-II         	0.0069	0.2588
Eip74EF        	0.0051	0.2374
Med            	0.0071	0.2048
Trl            	0.0058	1.8415
Background     	0.9693	51.4501
<
>>dpse
Position: 24030	Nucl: 174	Word_av_length: 0.00	Free Energy: 14.6755
dl             	0.0019	0.3793
Cf2-II         	0.0069	0.6431
Eip74EF        	0.0051	0.6372
Med            	0.0071	1.1594
Trl            	0.0058	2.6235
Abd-B_group    	0.0008	0.3511
Background     	0.9693	122.4217
<
>>dpse
Position: 24223	Nucl: 73	Word_av_length: 0.00	Free Energy: 14.6755
Cf2-II         	0.0069	0.3596
Eip74EF        	0.0051	0.4653
Med            	0.0071	0.1295
Background     	0.9693	63.1303
<
>>dmel X:2956475..2985408
Position: 17500	Nucl: 1000	Word_av_length: 0.00	Free Energy: 15.4019
bin            	0.0011	0.6899
knirps_b1h     	0.0014	1.0590
dl             	0.0017	1.7279
Mad            	0.0002	0.1444
Cf2-II         	0.0101	7.6188
Eip74EF        	0.0059	5.6731
Med            	0.0066	4.7864
Trl            	0.0061	1.9536
Pnt_lit        	0.0006	0.5702
Abd-B_group    	0.0003	0.1905
Antp_group     	0.0002	0.2308
Background     	0.9656	787.7993
<
>>dpse
Position: 23240	Nucl: 152	Word_av_length: 0.00	Free Energy: 15.4019
bin            	0.0011	0.3768
Cf2-II         	0.0101	1.7449
Eip74EF        	0.0059	0.3256
Med            	0.0066	1.3187
Trl            	0.0061	0.6208
Background     	0.9656	115.9203
<
>>dpse
Position: 23421	Nucl: 34	Word_av_length: 0.00	Free Energy: 15.4019
Cf2-II         	0.0101	0.3011
Med            	0.0066	0.1330
Trl            	0.0061	0.2938
Background     	0.9656	27.6022
<
>>dpse
Position: 23503	Nucl: 74	Word_av_length: 0.00	Free Energy: 15.4019
dl             	0.0017	0.1038
Cf2-II         	0.0101	0.6912
Eip74EF        	0.0059	0.2169
Med            	0.0066	0.5207
Trl            	0.0061	0.1120
Background     	0.9656	61.0094
<
>>dpse
Position: 23724	Nucl: 102	Word_av_length: 0.00	Free Energy: 15.4019
knirps_b1h     	0.0014	0.4457
Cf2-II         	0.0101	1.2407
Med            	0.0066	0.9759
Trl            	0.0061	0.6819
Pnt_lit        	0.0006	0.1062
Background     	0.9656	72.1764
<
>>dpse
Position: 23915	Nucl: 75	Word_av_length: 0.00	Free Energy: 15.4019
knirps_b1h     	0.0014	0.1209
Cf2-II         	0.0101	0.3619
Eip74EF        	0.0059	0.2773
Med            	0.0066	0.1836
Trl            	0.0061	1.8480
Background     	0.9656	50.1917
<
>>dpse
Position: 24030	Nucl: 174	Word_av_length: 0.00	Free Energy: 15.4019
bin            	0.0011	0.1274
dl             	0.0017	0.3459
Cf2-II         	0.0101	0.9163
Eip74EF        	0.0059	0.7397
Med            	0.0066	1.0536
Trl            	0.0061	2.6554
Abd-B_group    	0.0003	0.1383
Background     	0.9656	121.3241
<
>>dpse
Position: 24223	Nucl: 73	Word_av_length: 0.00	Free Energy: 15.4019
Cf2-II         	0.0101	0.4949
Eip74EF        	0.0059	0.5226
Med            	0.0066	0.1142
Background     	0.9656	61.7239
<
>>dpse
Position: 24376	Nucl: 22	Word_av_length: 0.00	Free Energy: 15.4019
knirps_b1h     	0.0014	0.1274
Cf2-II         	0.0101	0.2084
Eip74EF        	0.0059	0.2099
Background     	0.9656	16.3642
<
>>dpse
Position: 24415	Nucl: 20	Word_av_length: 0.00	Free Energy: 15.4019
bin            	0.0011	0.1660
Cf2-II         	0.0101	0.3685
Background     	0.9656	14.2774
<
>>dmel X:2956475..2985408
Position: 17600	Nucl: 1000	Word_av_length: 0.00	Free Energy: 11.6663
knirps_b1h     	0.0014	1.0911
dl             	0.0019	1.8691
Mad            	0.0009	0.7041
Su-H-          	0.0009	0.7101
Cf2-II         	0.0040	3.4395
Eip74EF        	0.0045	4.6607
kruppel_b1h    	0.0004	0.3162
Trl            	0.0047	1.4031
Pnt_lit        	0.0008	0.7646
Background     	0.9804	864.8183
<
>>dpse
Position: 23338	Nucl: 54	Word_av_length: 0.00	Free Energy: 11.6663
Cf2-II         	0.0040	0.4855
Trl            	0.0047	0.3552
Background     	0.9804	45.9934
<
>>dpse
Position: 23421	Nucl: 34	Word_av_length: 0.00	Free Energy: 11.6663
Cf2-II         	0.0040	0.1340
Trl            	0.0047	0.2677
Background     	0.9804	29.7671
<
>>dpse
Position: 23503	Nucl: 74	Word_av_length: 0.00	Free Energy: 11.6663
dl             	0.0019	0.1329
Cf2-II         	0.0040	0.2986
Eip74EF        	0.0045	0.1977
Trl            	0.0047	0.1010
Pnt_lit        	0.0008	0.1504
Background     	0.9804	66.3157
<
>>dpse
Position: 23724	Nucl: 102	Word_av_length: 0.00	Free Energy: 11.6663
knirps_b1h     	0.0014	0.4770
Mad            	0.0009	0.4108
Cf2-II         	0.0040	0.5550
Trl            	0.0047	0.5942
Pnt_lit        	0.0008	0.1569
Background     	0.9804	80.8979
<
>>dpse
Position: 23915	Nucl: 75	Word_av_length: 0.00	Free Energy: 11.6663
knirps_b1h     	0.0014	0.1291
Cf2-II         	0.0040	0.1638
Eip74EF        	0.0045	0.2258
Trl            	0.0047	1.7437
Background     	0.9804	53.8911
<
>>dpse
Position: 24030	Nucl: 174	Word_av_length: 0.00	Free Energy: 11.6663
dl             	0.0019	0.4119
Su-H-          	0.0009	0.1780
Cf2-II         	0.0040	0.4104
Eip74EF        	0.0045	0.6212
kruppel_b1h    	0.0004	0.1733
Trl            	0.0047	2.4047
Background     	0.9804	134.8214
<
>>dpse
Position: 24223	Nucl: 73	Word_av_length: 0.00	Free Energy: 11.6663
Cf2-II         	0.0040	0.2118
Eip74EF        	0.0045	0.4162
Background     	0.9804	65.4135
<
>>dpse
Position: 24376	Nucl: 22	Word_av_length: 0.00	Free Energy: 11.6663
knirps_b1h     	0.0014	0.1261
Eip74EF        	0.0045	0.1648
Background     	0.9804	18.0506
<
>>dpse
Position: 24415	Nucl: 20	Word_av_length: 0.00	Free Energy: 11.6663
Cf2-II         	0.0040	0.1794
Background     	0.9804	17.4972
<
>>dpse
Position: 24449	Nucl: 73	Word_av_length: 0.00	Free Energy: 11.6663
dl             	0.0019	0.1977
Eip74EF        	0.0045	0.2250
Background     	0.9804	67.7365
<
>>dpse
Position: 24562	Nucl: 22	Word_av_length: 0.00	Free Energy: 11.6663
Background     	0.9804	21.5599
<
>>dmel X:2956475..2985408
Position: 17700	Nucl: 1000	Word_av_length: 0.00	Free Energy: 11.5667
dl             	0.0022	2.1432
Mad            	0.0020	1.7888
Su-H-          	0.0030	2.5771
Cf2-II         	0.0012	1.1664
Eip74EF        	0.0054	5.5418
Trl            	0.0042	1.3355
Pnt_lit        	0.0002	0.1794
Background     	0.9816	874.0786
<
>>dpse
Position: 23434	Nucl: 21	Word_av_length: 0.00	Free Energy: 11.5667
Background     	0.9816	19.9831
<
>>dpse
Position: 23503	Nucl: 74	Word_av_length: 0.00	Free Energy: 11.5667
dl             	0.0022	0.1516
Mad            	0.0020	0.1471
Su-H-          	0.0030	0.1985
Eip74EF        	0.0054	0.2450
Background     	0.9816	67.0676
<
>>dpse
Position: 23724	Nucl: 102	Word_av_length: 0.00	Free Energy: 11.5667
Mad            	0.0020	0.7624
Su-H-          	0.0030	0.2476
Cf2-II         	0.0012	0.1718
Eip74EF        	0.0054	0.1142
Trl            	0.0042	0.5560
Background     	0.9816	86.7218
<
>>dpse
Position: 23915	Nucl: 75	Word_av_length: 0.00	Free Energy: 11.5667
Su-H-          	0.0030	0.2052
Eip74EF        	0.0054	0.2928
Trl            	0.0042	1.6875
Background     	0.9816	55.0089
<
>>dpse
Position: 24030	Nucl: 174	Word_av_length: 0.00	Free Energy: 11.5667
dl             	0.0022	0.4633
Mad            	0.0020	0.1776
Su-H-          	0.0030	0.6039
Cf2-II         	0.0012	0.1334
Eip74EF        	0.0054	0.7174
Trl            	0.0042	2.2384
Background     	0.9816	136.5238
<
>>dpse
Position: 24223	Nucl: 73	Word_av_length: 0.00	Free Energy: 11.5667
dl             	0.0022	0.1128
Su-H-          	0.0030	0.1967
Eip74EF        	0.0054	0.4843
Background     	0.9816	65.6291
<
>>dpse
Position: 24376	Nucl: 22	Word_av_length: 0.00	Free Energy: 11.5667
Su-H-          	0.0030	0.1627
Eip74EF        	0.0054	0.1967
Background     	0.9816	18.9041
<
>>dpse
Position: 24415	Nucl: 20	Word_av_length: 0.00	Free Energy: 11.5667
Background     	0.9816	18.5083
<
>>dpse
Position: 24449	Nucl: 73	Word_av_length: 0.00	Free Energy: 11.5667
dl             	0.0022	0.2239
Su-H-          	0.0030	0.1551
Eip74EF        	0.0054	0.2667
Background     	0.9816	67.0798
<
>>dpse
Position: 24562	Nucl: 59	Word_av_length: 0.00	Free Energy: 11.5667
dl             	0.0022	0.1097
Mad            	0.0020	0.1067
Eip74EF        	0.0054	0.2115
Background     	0.9816	54.3409
<
>>dpse
Position: 24633	Nucl: 47	Word_av_length: 0.00	Free Energy: 11.5667
Su-H-          	0.0030	0.1519
Eip74EF        	0.0054	0.1378
Trl            	0.0042	0.2009
Background     	0.9816	42.2499
<
>>dmel X:2956475..2985408
Position: 17800	Nucl: 1000	Word_av_length: 0.00	Free Energy: 15.2671
knirps_b1h     	0.0003	0.1205
Mad            	0.0018	1.5469
Su-H-          	0.0048	3.6770
twi            	0.0001	0.1478
Cf2-II         	0.0017	1.5814
Eip74EF        	0.0067	6.4112
Med            	0.0002	0.2107
Trl            	0.0074	4.3370
Pnt_lit        	0.0003	0.2823
Background     	0.9767	841.6176
<
>>dpse
Position: 23518	Nucl: 59	Word_av_length: 0.00	Free Energy: 15.2671
Mad            	0.0018	0.1272
Su-H-          	0.0048	0.2685
Eip74EF        	0.0067	0.2956
Trl            	0.0074	0.1420
Background     	0.9767	51.8413
<
>>dpse
Position: 23724	Nucl: 102	Word_av_length: 0.00	Free Energy: 15.2671
knirps_b1h     	0.0003	0.1480
Mad            	0.0018	0.6799
Su-H-          	0.0048	0.3626
Cf2-II         	0.0017	0.2265
Eip74EF        	0.0067	0.1305
Trl            	0.0074	0.8716
Background     	0.9767	81.9726
<
>>dpse
Position: 23915	Nucl: 75	Word_av_length: 0.00	Free Energy: 15.2671
Su-H-          	0.0048	0.2828
Eip74EF        	0.0067	0.3143
Trl            	0.0074	2.0106
Background     	0.9767	51.2123
<
>>dpse
Position: 24030	Nucl: 174	Word_av_length: 0.00	Free Energy: 15.2671
Mad            	0.0018	0.1491
Su-H-          	0.0048	0.8671
Cf2-II         	0.0017	0.1775
Eip74EF        	0.0067	0.8338
Trl            	0.0074	2.9763
Background     	0.9767	130.0852
<
>>dpse
Position: 24223	Nucl: 73	Word_av_length: 0.00	Free Energy: 15.2671
Su-H-          	0.0048	0.2946
Eip74EF        	0.0067	0.5874
Trl            	0.0074	0.1090
Background     	0.9767	64.3338
<
>>dpse
Position: 24376	Nucl: 22	Word_av_length: 0.00	Free Energy: 15.2671
Su-H-          	0.0048	0.2378
Eip74EF        	0.0067	0.2284
Trl            	0.0074	0.1126
Background     	0.9767	17.8623
<
>>dpse
Position: 24415	Nucl: 20	Word_av_length: 0.00	Free Energy: 15.2671
Eip74EF        	0.0067	0.1022
Background     	0.9767	17.8993
<
>>dpse
Position: 24449	Nucl: 73	Word_av_length: 0.00	Free Energy: 15.2671
Su-H-          	0.0048	0.2533
Eip74EF        	0.0067	0.3501
Background     	0.9767	66.8261
<
>>dpse
Position: 24562	Nucl: 59	Word_av_length: 0.00	Free Energy: 15.2671
Su-H-          	0.0048	0.1252
Eip74EF        	0.0067	0.2759
Trl            	0.0074	0.1379
Background     	0.9767	53.7713
<
>>dpse
Position: 24633	Nucl: 147	Word_av_length: 0.00	Free Energy: 15.2671
Su-H-          	0.0048	0.8709
Cf2-II         	0.0017	0.2038
Eip74EF        	0.0067	0.7692
Trl            	0.0074	0.6160
Background     	0.9767	124.6712
<
>>dmel X:2956475..2985408
Position: 17900	Nucl: 1000	Word_av_length: 0.00	Free Energy: 17.1016
knirps_b1h     	0.0007	0.3484
dl             	0.0009	0.9420
Mad            	0.0016	1.2169
Su-H-          	0.0070	5.6645
twi            	0.0002	0.2227
Cf2-II         	0.0018	1.6568
Eip74EF        	0.0095	7.9298
Trl            	0.0075	4.5216
Background     	0.9706	804.8081
<
>>dpse
Position: 23581	Nucl: 19	Word_av_length: 0.00	Free Energy: 17.1016
Eip74EF        	0.0095	0.1033
Background     	0.9706	17.0499
<
>>dpse
Position: 23724	Nucl: 102	Word_av_length: 0.00	Free Energy: 17.1016
knirps_b1h     	0.0007	0.3181
Mad            	0.0016	0.6592
Su-H-          	0.0070	0.5141
Cf2-II         	0.0018	0.2293
Eip74EF        	0.0095	0.1708
Trl            	0.0075	0.8841
Background     	0.9706	78.9925
<
>>dpse
Position: 23915	Nucl: 75	Word_av_length: 0.00	Free Energy: 17.1016
Su-H-          	0.0070	0.3918
Eip74EF        	0.0095	0.4358
Trl            	0.0075	1.9970
Background     	0.9706	48.9568
<
>>dpse
Position: 24030	Nucl: 174	Word_av_length: 0.00	Free Energy: 17.1016
dl             	0.0009	0.1937
Mad            	0.0016	0.1244
Su-H-          	0.0070	1.1925
Cf2-II         	0.0018	0.1748
Eip74EF        	0.0095	1.1083
Trl            	0.0075	2.8622
Background     	0.9706	125.0823
<
>>dpse
Position: 24223	Nucl: 73	Word_av_length: 0.00	Free Energy: 17.1016
Su-H-          	0.0070	0.4217
Eip74EF        	0.0095	0.7493
Trl            	0.0075	0.1036
Background     	0.9706	61.7589
<
>>dpse
Position: 24376	Nucl: 22	Word_av_length: 0.00	Free Energy: 17.1016
Su-H-          	0.0070	0.3195
Eip74EF        	0.0095	0.2947
Trl            	0.0075	0.1057
Background     	0.9706	16.5259
<
>>dpse
Position: 24415	Nucl: 20	Word_av_length: 0.00	Free Energy: 17.1016
Eip74EF        	0.0095	0.1428
Background     	0.9706	17.2659
<
>>dpse
Position: 24449	Nucl: 73	Word_av_length: 0.00	Free Energy: 17.1016
Su-H-          	0.0070	0.3616
Eip74EF        	0.0095	0.4788
Background     	0.9706	64.0847
<
>>dpse
Position: 24562	Nucl: 59	Word_av_length: 0.00	Free Energy: 17.1016
Su-H-          	0.0070	0.1802
Eip74EF        	0.0095	0.3767
Trl            	0.0075	0.1360
Background     	0.9706	52.2288
<
>>dpse
Position: 24633	Nucl: 247	Word_av_length: 0.00	Free Energy: 17.1016
knirps_b1h     	0.0007	0.1969
Mad            	0.0016	0.2172
Su-H-          	0.0070	1.5281
Cf2-II         	0.0018	0.2929
Eip74EF        	0.0095	2.7712
Trl            	0.0075	0.7029
Background     	0.9706	196.4250
<
>>dmel X:2956475..2985408
Position: 18000	Nucl: 1000	Word_av_length: 0.00	Free Energy: 17.4487
knirps_b1h     	0.0028	1.0521
dl             	0.0007	0.7482
Mad            	0.0002	0.1083
Su-H-          	0.0065	5.1749
twi            	0.0001	0.1040
Cf2-II         	0.0060	5.3619
Eip74EF        	0.0092	7.1742
Trl            	0.0065	3.7920
Background     	0.9679	795.5616
<
>>dpse
Position: 23724	Nucl: 102	Word_av_length: 0.00	Free Energy: 17.4487
knirps_b1h     	0.0028	0.7079
Mad            	0.0002	0.1347
Su-H-          	0.0065	0.4357
Cf2-II         	0.0060	0.8166
Eip74EF        	0.0092	0.1387
Trl            	0.0065	0.7501
Background     	0.9679	75.6031
<
>>dpse
Position: 23915	Nucl: 75	Word_av_length: 0.00	Free Energy: 17.4487
knirps_b1h     	0.0028	0.2314
Su-H-          	0.0065	0.3544
Cf2-II         	0.0060	0.2060
Eip74EF        	0.0092	0.4077
Trl            	0.0065	1.8652
Background     	0.9679	47.6750
<
>>dpse
Position: 24030	Nucl: 174	Word_av_length: 0.00	Free Energy: 17.4487
knirps_b1h     	0.0028	0.1176
dl             	0.0007	0.1595
Su-H-          	0.0065	1.1074
Cf2-II         	0.0060	0.5696
Eip74EF        	0.0092	1.1072
Trl            	0.0065	2.7220
Background     	0.9679	123.9752
<
>>dpse
Position: 24223	Nucl: 73	Word_av_length: 0.00	Free Energy: 17.4487
Su-H-          	0.0065	0.3779
Cf2-II         	0.0060	0.2847
Eip74EF        	0.0092	0.7276
Background     	0.9679	60.5366
<
>>dpse
Position: 24376	Nucl: 22	Word_av_length: 0.00	Free Energy: 17.4487
knirps_b1h     	0.0028	0.1978
Su-H-          	0.0065	0.2566
Cf2-II         	0.0060	0.1038
Eip74EF        	0.0092	0.2761
Background     	0.9679	15.1049
<
>>dpse
Position: 24415	Nucl: 20	Word_av_length: 0.00	Free Energy: 17.4487
Cf2-II         	0.0060	0.2377
Eip74EF        	0.0092	0.1188
Background     	0.9679	15.9143
<
>>dpse
Position: 24449	Nucl: 73	Word_av_length: 0.00	Free Energy: 17.4487
Su-H-          	0.0065	0.3375
Eip74EF        	0.0092	0.4729
Background     	0.9679	63.7048
<
>>dpse
Position: 24562	Nucl: 59	Word_av_length: 0.00	Free Energy: 17.4487
Su-H-          	0.0065	0.1653
Cf2-II         	0.0060	0.1714
Eip74EF        	0.0092	0.3581
Trl            	0.0065	0.1195
Background     	0.9679	51.9442
<
>>dpse
Position: 24633	Nucl: 347	Word_av_length: 0.00	Free Energy: 17.4487
knirps_b1h     	0.0028	1.8732
Su-H-          	0.0065	1.7717
Cf2-II         	0.0060	1.4882
Eip74EF        	0.0092	3.5701
Trl            	0.0065	0.6462
Background     	0.9679	259.2867
<
>>dmel X:2956475..2985408
Position: 18100	Nucl: 1000	Word_av_length: 0.00	Free Energy: 16.2764
knirps_b1h     	0.0014	0.4432
dl             	0.0022	1.6022
Su-H-          	0.0109	8.6364
twi            	0.0002	0.2640
Cf2-II         	0.0038	3.6584
Eip74EF        	0.0079	5.5713
sd             	0.0006	0.5960
Trl            	0.0059	3.6609
Background     	0.9671	798.1134
<
>>dpse
Position: 23915	Nucl: 75	Word_av_length: 0.00	Free Energy: 16.2764
knirps_b1h     	0.0014	0.1347
Su-H-          	0.0109	0.5834
Cf2-II         	0.0038	0.1371
Eip74EF        	0.0079	0.3663
Trl            	0.0059	1.8341
Background     	0.9671	48.3367
<
>>dpse
Position: 24030	Nucl: 174	Word_av_length: 0.00	Free Energy: 16.2764
dl             	0.0022	0.3987
Su-H-          	0.0109	1.7353
Cf2-II         	0.0038	0.3675
Eip74EF        	0.0079	0.9511
Trl            	0.0059	2.5174
Background     	0.9671	123.3381
<
>>dpse
Position: 24223	Nucl: 73	Word_av_length: 0.00	Free Energy: 16.2764
dl             	0.0022	0.1065
Su-H-          	0.0109	0.6430
Cf2-II         	0.0038	0.1821
Eip74EF        	0.0079	0.6152
Background     	0.9671	60.0259
<
>>dpse
Position: 24376	Nucl: 22	Word_av_length: 0.00	Free Energy: 16.2764
Su-H-          	0.0109	0.4539
Eip74EF        	0.0079	0.2285
Background     	0.9671	15.4870
<
>>dpse
Position: 24415	Nucl: 20	Word_av_length: 0.00	Free Energy: 16.2764
Su-H-          	0.0109	0.1417
Cf2-II         	0.0038	0.1659
Eip74EF        	0.0079	0.1106
Background     	0.9671	16.4491
<
>>dpse
Position: 24449	Nucl: 73	Word_av_length: 0.00	Free Energy: 16.2764
dl             	0.0022	0.2148
Su-H-          	0.0109	0.5387
Eip74EF        	0.0079	0.3897
Background     	0.9671	62.5862
<
>>dpse
Position: 24562	Nucl: 59	Word_av_length: 0.00	Free Energy: 16.2764
dl             	0.0022	0.1006
Su-H-          	0.0109	0.2753
Cf2-II         	0.0038	0.1080
Eip74EF        	0.0079	0.3019
sd             	0.0006	0.1106
Trl            	0.0059	0.1086
Background     	0.9671	51.3850
<
>>dpse
Position: 24633	Nucl: 447	Word_av_length: 0.00	Free Energy: 16.2764
knirps_b1h     	0.0014	1.3988
dl             	0.0022	0.9245
Su-H-          	0.0109	4.0571
Cf2-II         	0.0038	1.2223
Eip74EF        	0.0079	3.7627
sd             	0.0006	0.1011
Trl            	0.0059	0.8935
Background     	0.9671	338.7691
<
>>dmel X:2956475..2985408
Position: 18200	Nucl: 1000	Word_av_length: 0.00	Free Energy: 13.6494
knirps_b1h     	0.0023	0.7022
Ci_cons        	0.0002	0.1376
dl             	0.0027	1.7679
Su-H-          	0.0107	9.0591
twi            	0.0001	0.1090
Cf2-II         	0.0047	4.7383
Eip74EF        	0.0056	3.6966
Trl            	0.0036	2.8613
NK2_group      	0.0005	0.2830
Background     	0.9696	809.0487
<
>>dpse
Position: 24030	Nucl: 174	Word_av_length: 0.00	Free Energy: 13.6494
dl             	0.0027	0.5130
Su-H-          	0.0107	1.7648
Cf2-II         	0.0047	0.4620
Eip74EF        	0.0056	0.7465
Trl            	0.0036	2.0520
Background     	0.9696	127.1787
<
>>dpse
Position: 24223	Nucl: 73	Word_av_length: 0.00	Free Energy: 13.6494
dl             	0.0027	0.1327
Su-H-          	0.0107	0.6142
Cf2-II         	0.0047	0.2130
Eip74EF        	0.0056	0.4285
NK2_group      	0.0005	0.2594
Background     	0.9696	59.6028
<
>>dpse
Position: 24376	Nucl: 22	Word_av_length: 0.00	Free Energy: 13.6494
knirps_b1h     	0.0023	0.1471
Su-H-          	0.0107	0.4120
Eip74EF        	0.0056	0.1604
Background     	0.9696	15.0135
<
>>dpse
Position: 24415	Nucl: 20	Word_av_length: 0.00	Free Energy: 13.6494
Su-H-          	0.0107	0.1337
Cf2-II         	0.0047	0.1956
Background     	0.9696	16.2913
<
>>dpse
Position: 24449	Nucl: 73	Word_av_length: 0.00	Free Energy: 13.6494
dl             	0.0027	0.2687
Su-H-          	0.0107	0.5283
Eip74EF        	0.0056	0.2843
Background     	0.9696	63.1893
<
>>dpse
Position: 24562	Nucl: 59	Word_av_length: 0.00	Free Energy: 13.6494
dl             	0.0027	0.1305
Su-H-          	0.0107	0.2772
Cf2-II         	0.0047	0.1350
Eip74EF        	0.0056	0.2205
Background     	0.9696	52.3517
<
>>dpse
Position: 24633	Nucl: 547	Word_av_length: 0.00	Free Energy: 13.6494
knirps_b1h     	0.0023	2.5731
Ci_cons        	0.0002	0.1195
dl             	0.0027	1.5346
Su-H-          	0.0107	4.4356
Cf2-II         	0.0047	1.6689
Eip74EF        	0.0056	3.4643
Trl            	0.0036	0.5883
NK2_group      	0.0005	0.1804
Background     	0.9696	417.0068
<
>>dmel X:2956475..2985408
Position: 18300	Nucl: 1000	Word_av_length: 0.00	Free Energy: 10.7600
toy            	0.0021	1.0065
knirps_b1h     	0.0025	0.7669
Ci_cons        	0.0019	1.2602
dl             	0.0016	1.1243
Su-H-          	0.0088	7.6911
twi            	0.0002	0.2553
Cf2-II         	0.0101	9.3125
Eip74EF        	0.0064	3.7554
Trl            	0.0015	1.8800
NK2_group      	0.0004	0.1919
Background     	0.9644	771.0052
<
>>dpse
Position: 24241	Nucl: 55	Word_av_length: 0.00	Free Energy: 10.7600
toy            	0.0021	0.1392
Su-H-          	0.0088	0.3176
Cf2-II         	0.0101	0.3249
Eip74EF        	0.0064	0.4811
NK2_group      	0.0004	0.2015
Background     	0.9644	41.7727
<
>>dpse
Position: 24376	Nucl: 22	Word_av_length: 0.00	Free Energy: 10.7600
knirps_b1h     	0.0025	0.1635
Su-H-          	0.0088	0.3363
Cf2-II         	0.0101	0.1696
Eip74EF        	0.0064	0.1878
Background     	0.9644	14.6881
<
>>dpse
Position: 24415	Nucl: 20	Word_av_length: 0.00	Free Energy: 10.7600
Cf2-II         	0.0101	0.3385
Background     	0.9644	15.1184
<
>>dpse
Position: 24449	Nucl: 73	Word_av_length: 0.00	Free Energy: 10.7600
dl             	0.0016	0.1671
Su-H-          	0.0088	0.4549
Cf2-II         	0.0101	0.1299
Eip74EF        	0.0064	0.3351
Background     	0.9644	63.1079
<
>>dpse
Position: 24562	Nucl: 59	Word_av_length: 0.00	Free Energy: 10.7600
Su-H-          	0.0088	0.2208
Cf2-II         	0.0101	0.2763
Eip74EF        	0.0064	0.2437
Background     	0.9644	51.5115
<
>>dpse
Position: 24633	Nucl: 647	Word_av_length: 0.00	Free Energy: 10.7600
toy            	0.0021	1.9095
knirps_b1h     	0.0025	2.5958
Ci_cons        	0.0019	1.3685
dl             	0.0016	0.9013
Su-H-          	0.0088	3.8516
Cf2-II         	0.0101	4.3081
Eip74EF        	0.0064	4.3082
Trl            	0.0015	0.2801
NK2_group      	0.0004	0.1117
Background     	0.9644	462.1352
<
>>dmel X:2956475..2985408
Position: 18400	Nucl: 1000	Word_av_length: 0.00	Free Energy: 19.1558
toy            	0.0021	1.1708
knirps_b1h     	0.0020	0.3692
Ci_cons        	0.0025	1.7508
dl             	0.0028	3.1290
Mad            	0.0003	0.2021
Su-H-          	0.0077	6.5265
Cf2-II         	0.0135	11.5570
Eip74EF        	0.0034	1.8285
Trl            	0.0040	3.0948
Bcd_group      	0.0007	0.2669
Background     	0.9606	750.7321
<
>>dpse
Position: 24376	Nucl: 22	Word_av_length: 0.00	Free Energy: 19.1558
knirps_b1h     	0.0020	0.1359
Su-H-          	0.0077	0.3259
Cf2-II         	0.0135	0.2392
Eip74EF        	0.0034	0.1120
Background     	0.9606	15.3585
<
>>dpse
Position: 24415	Nucl: 20	Word_av_length: 0.00	Free Energy: 19.1558
Cf2-II         	0.0135	0.4239
Background     	0.9606	14.2367
<
>>dpse
Position: 24449	Nucl: 73	Word_av_length: 0.00	Free Energy: 19.1558
dl             	0.0028	0.2995
Su-H-          	0.0077	0.4043
Cf2-II         	0.0135	0.1776
Eip74EF        	0.0034	0.1875
Background     	0.9606	62.9014
<
>>dpse
Position: 24562	Nucl: 59	Word_av_length: 0.00	Free Energy: 19.1558
dl             	0.0028	0.1281
Su-H-          	0.0077	0.1892
Cf2-II         	0.0135	0.3536
Eip74EF        	0.0034	0.1285
Background     	0.9606	51.1476
<
>>dpse
Position: 24633	Nucl: 1562	Word_av_length: 0.00	Free Energy: 19.1558
toy            	0.0021	3.0947
knirps_b1h     	0.0020	3.6426
Ci_cons        	0.0025	3.3432
dl             	0.0028	2.3642
Mad            	0.0003	0.4705
Su-H-          	0.0077	8.6886
Cf2-II         	0.0135	15.7099
Eip74EF        	0.0034	4.9137
Trl            	0.0040	5.0476
Bcd_group      	0.0007	1.0359
Ladybird_group 	0.0003	0.4936
Background     	0.9606	1127.1455
<
>>dmel X:2956475..2985408
Position: 18500	Nucl: 1000	Word_av_length: 0.00	Free Energy: 28.3770
toy            	0.0019	1.0648
knirps_b1h     	0.0020	0.3957
Ci_cons        	0.0064	5.0046
dl             	0.0030	3.2250
Mad            	0.0011	0.6341
Su-H-          	0.0085	7.1363
Cf2-II         	0.0138	11.4417
Eip74EF        	0.0033	1.8064
Med            	0.0003	0.2515
Trl            	0.0063	3.9633
Bcd_group      	0.0005	0.1999
Background     	0.9525	707.1871
<
>>dpse
Position: 24449	Nucl: 73	Word_av_length: 0.00	Free Energy: 28.3770
dl             	0.0030	0.3256
Su-H-          	0.0085	0.4585
Cf2-II         	0.0138	0.1861
Eip74EF        	0.0033	0.1892
Background     	0.9525	61.8879
<
>>dpse
Position: 24562	Nucl: 59	Word_av_length: 0.00	Free Energy: 28.3770
Ci_cons        	0.0064	0.1371
dl             	0.0030	0.1379
Su-H-          	0.0085	0.2035
Cf2-II         	0.0138	0.3528
Eip74EF        	0.0033	0.1245
Trl            	0.0063	0.1191
Background     	0.9525	49.8557
<
>>dpse
Position: 24633	Nucl: 1562	Word_av_length: 0.00	Free Energy: 28.3770
toy            	0.0019	2.7709
knirps_b1h     	0.0020	3.5532
Ci_cons        	0.0064	7.0035
dl             	0.0030	2.4896
Mad            	0.0011	1.3675
Su-H-          	0.0085	9.1800
Cf2-II         	0.0138	15.1561
Eip74EF        	0.0033	4.6370
Med            	0.0003	0.3633
Trl            	0.0063	6.6113
Bcd_group      	0.0005	0.8256
Ladybird_group 	0.0004	0.6929
Background     	0.9525	1080.6510
<
>>dpse
Position: 26228	Nucl: 42	Word_av_length: 0.00	Free Energy: 28.3770
Ci_cons        	0.0064	0.9974
Su-H-          	0.0085	0.1707
Cf2-II         	0.0138	0.4376
Background     	0.9525	28.2799
<
>>dpse
Position: 26282	Nucl: 71	Word_av_length: 0.00	Free Energy: 28.3770
Ci_cons        	0.0064	0.1353
Mad            	0.0011	0.1504
Su-H-          	0.0085	0.3683
Cf2-II         	0.0138	0.9286
Trl            	0.0063	2.1203
Background     	0.9525	38.9722
<
>>dmel X:2956475..2985408
Position: 18600	Nucl: 1000	Word_av_length: 0.00	Free Energy: 35.8425
toy            	0.0023	1.1593
knirps_b1h     	0.0022	0.4263
Ci_cons        	0.0069	4.7490
dl             	0.0036	3.5932
Mad            	0.0035	1.7304
Su-H-          	0.0081	5.9476
Cf2-II         	0.0205	16.2275
Eip74EF        	0.0047	2.5249
Trl            	0.0070	4.0824
Bcd_group      	0.0005	0.1355
Ladybird_group 	0.0021	0.9641
Background     	0.9383	651.3185
<
>>dpse
Position: 24580	Nucl: 41	Word_av_length: 0.00	Free Energy: 35.8425
Ci_cons        	0.0069	0.1243
dl             	0.0036	0.1355
Mad            	0.0035	0.1281
Su-H-          	0.0081	0.1373
Cf2-II         	0.0205	0.4408
Eip74EF        	0.0047	0.1406
Trl            	0.0070	0.1241
Ladybird_group 	0.0021	0.1472
Background     	0.9383	30.0563
<
>>dpse
Position: 24633	Nucl: 1562	Word_av_length: 0.00	Free Energy: 35.8425
toy            	0.0023	3.1531
knirps_b1h     	0.0022	3.6983
Ci_cons        	0.0069	6.9145
dl             	0.0036	2.7602
Mad            	0.0035	3.5441
Su-H-          	0.0081	8.2062
Cf2-II         	0.0205	19.8281
Eip74EF        	0.0047	5.8255
Trl            	0.0070	6.6776
Bcd_group      	0.0005	0.7532
Ladybird_group 	0.0021	2.8206
Background     	0.9383	994.7075
<
>>dpse
Position: 26228	Nucl: 42	Word_av_length: 0.00	Free Energy: 35.8425
Ci_cons        	0.0069	1.0012
Su-H-          	0.0081	0.1557
Cf2-II         	0.0205	0.6159
Background     	0.9383	26.5948
<
>>dpse
Position: 26282	Nucl: 171	Word_av_length: 0.00	Free Energy: 35.8425
Ci_cons        	0.0069	0.4079
dl             	0.0036	0.3965
Mad            	0.0035	1.2828
Su-H-          	0.0081	1.0574
Cf2-II         	0.0205	2.3383
Eip74EF        	0.0047	0.4703
Trl            	0.0070	2.5599
Ladybird_group 	0.0021	0.1505
Background     	0.9383	98.3936
<
>>dmel X:2956475..2985408
Position: 18700	Nucl: 1000	Word_av_length: 0.00	Free Energy: 36.1855
Ci_cons        	0.0062	4.0932
dl             	0.0041	3.6747
Mad            	0.0025	1.0212
Su-H-          	0.0096	6.2156
twi            	0.0006	0.5968
Cf2-II         	0.0307	21.6803
Eip74EF        	0.0004	0.2347
Med            	0.0003	0.1969
Trl            	0.0116	5.7849
Antp_group     	0.0025	2.6155
Bcd_group      	0.0011	0.2674
Background     	0.9303	620.8755
<
>>dpse
Position: 25511	Nucl: 684	Word_av_length: 0.00	Free Energy: 36.1855
Ci_cons        	0.0062	2.6617
dl             	0.0041	1.2675
Mad            	0.0025	1.3476
Su-H-          	0.0096	4.7799
twi            	0.0006	0.1315
Cf2-II         	0.0307	12.8197
Eip74EF        	0.0004	0.2028
Med            	0.0003	0.1578
Trl            	0.0116	5.4832
Antp_group     	0.0025	0.6100
Bcd_group      	0.0011	0.9950
Background     	0.9303	436.6734
<
>>dpse
Position: 26228	Nucl: 42	Word_av_length: 0.00	Free Energy: 36.1855
Ci_cons        	0.0062	0.9732
Su-H-          	0.0096	0.1802
Cf2-II         	0.0307	0.8521
Background     	0.9303	25.4166
<
>>dpse
Position: 26282	Nucl: 271	Word_av_length: 0.00	Free Energy: 36.1855
Ci_cons        	0.0062	0.5478
dl             	0.0041	0.4827
Mad            	0.0025	0.9741
Su-H-          	0.0096	1.6877
Cf2-II         	0.0307	5.6607
Trl            	0.0116	4.1347
Bcd_group      	0.0011	0.2194
Background     	0.9303	158.3792
<
>>dmel X:2956475..2985408
Position: 18800	Nucl: 1000	Word_av_length: 0.00	Free Energy: 26.0312
Ci_cons        	0.0059	3.9986
dl             	0.0024	2.3573
Mad            	0.0036	1.7696
Su-H-          	0.0082	5.7776
Cf2-II         	0.0221	16.9036
Eip74EF        	0.0031	2.3608
Med            	0.0006	0.3585
Trl            	0.0067	2.0289
Antp_group     	0.0021	2.4780
Bcd_group      	0.0007	0.1848
Background     	0.9447	686.8884
<
>>dpse
Position: 25611	Nucl: 584	Word_av_length: 0.00	Free Energy: 26.0312
Ci_cons        	0.0059	2.1382
dl             	0.0024	0.7772
Mad            	0.0036	1.6880
Su-H-          	0.0082	3.8294
Cf2-II         	0.0221	8.4284
Eip74EF        	0.0031	1.3111
Med            	0.0006	0.1964
Trl            	0.0067	4.0562
Antp_group     	0.0021	0.4562
Bcd_group      	0.0007	0.6966
Background     	0.9447	391.8044
<
>>dpse
Position: 26228	Nucl: 42	Word_av_length: 0.00	Free Energy: 26.0312
Ci_cons        	0.0059	0.9783
Su-H-          	0.0082	0.1599
Cf2-II         	0.0221	0.6446
Background     	0.9447	26.9175
<
>>dpse
Position: 26282	Nucl: 371	Word_av_length: 0.00	Free Energy: 26.0312
Ci_cons        	0.0059	1.3987
dl             	0.0024	0.2881
Mad            	0.0036	1.6082
Su-H-          	0.0082	1.9302
Cf2-II         	0.0221	5.7086
Eip74EF        	0.0031	0.6909
Med            	0.0006	0.2010
Trl            	0.0067	3.3792
Bcd_group      	0.0007	0.1118
Background     	0.9447	246.1726
<
>>dmel X:2956475..2985408
Position: 18900	Nucl: 1000	Word_av_length: 0.00	Free Energy: 31.1230
shn1_lit       	0.0007	0.2287
Ci_cons        	0.0082	5.7540
dl             	0.0002	0.2773
Mad            	0.0011	0.5322
Su-H-          	0.0090	6.0407
Cf2-II         	0.0175	14.2272
Eip74EF        	0.0077	5.4771
Trl            	0.0059	2.0759
Antp_group     	0.0016	2.1934
Bcd_group      	0.0009	0.2230
NK2_group      	0.0011	0.7386
Background     	0.9460	679.5593
<
>>dpse
Position: 25711	Nucl: 484	Word_av_length: 0.00	Free Energy: 31.1230
Ci_cons        	0.0082	2.5207
Mad            	0.0011	0.2911
Su-H-          	0.0090	3.5639
Cf2-II         	0.0175	5.2931
Eip74EF        	0.0077	2.4988
Trl            	0.0059	2.6740
Antp_group     	0.0016	0.3431
Bcd_group      	0.0009	0.6202
NK2_group      	0.0011	0.2198
Background     	0.9460	332.4895
<
>>dpse
Position: 26228	Nucl: 42	Word_av_length: 0.00	Free Energy: 31.1230
Ci_cons        	0.0082	1.0279
Su-H-          	0.0090	0.1725
Cf2-II         	0.0175	0.5341
Background     	0.9460	27.4121
<
>>dpse
Position: 26282	Nucl: 815	Word_av_length: 0.00	Free Energy: 31.1230
shn1_lit       	0.0007	0.8900
Ci_cons        	0.0082	4.3431
Mad            	0.0011	0.9618
Su-H-          	0.0090	5.2724
Cf2-II         	0.0175	9.1934
Eip74EF        	0.0077	4.8829
Trl            	0.0059	5.0543
Bcd_group      	0.0009	0.6280
NK2_group      	0.0011	0.8818
Background     	0.9460	538.2977
<
>>dmel X:2956475..2985408
Position: 19000	Nucl: 1000	Word_av_length: 0.00	Free Energy: 28.2424
shn1_lit       	0.0007	0.2804
shn2_lit       	0.0007	0.1222
Ci_cons        	0.0074	5.4384
dl             	0.0005	0.5794
Mad            	0.0017	1.0604
pan            	0.0006	0.6111
Su-H-          	0.0122	9.0317
Cf2-II         	0.0068	5.4316
Eip74EF        	0.0086	6.1456
Trl            	0.0064	2.6217
Antp_group     	0.0016	2.3284
NK2_group      	0.0008	0.5286
Background     	0.9514	709.4128
<
>>dpse
Position: 25811	Nucl: 384	Word_av_length: 0.00	Free Energy: 28.2424
Ci_cons        	0.0074	1.9241
Mad            	0.0017	0.2740
pan            	0.0006	0.1158
Su-H-          	0.0122	3.6677
Cf2-II         	0.0068	1.8001
Eip74EF        	0.0086	2.1506
Trl            	0.0064	2.3771
Antp_group     	0.0016	0.3757
Bcd_group      	0.0005	0.3941
Background     	0.9514	273.1246
<
>>dpse
Position: 26228	Nucl: 42	Word_av_length: 0.00	Free Energy: 28.2424
Ci_cons        	0.0074	1.0169
Su-H-          	0.0122	0.2486
Cf2-II         	0.0068	0.2283
Background     	0.9514	28.9376
<
>>dpse
Position: 26282	Nucl: 815	Word_av_length: 0.00	Free Energy: 28.2424
shn1_lit       	0.0007	0.9179
shn2_lit       	0.0007	0.2096
Ci_cons        	0.0074	4.0992
dl             	0.0005	0.1417
Mad            	0.0017	1.4232
pan            	0.0006	0.3401
Su-H-          	0.0122	7.1860
Cf2-II         	0.0068	3.9081
Eip74EF        	0.0086	5.2993
Trl            	0.0064	5.4455
Bcd_group      	0.0005	0.3283
NK2_group      	0.0008	0.8019
Background     	0.9514	556.6451
<
>>dpse
Position: 27129	Nucl: 48	Word_av_length: 0.00	Free Energy: 28.2424
shn2_lit       	0.0007	0.7096
Su-H-          	0.0122	0.2659
Eip74EF        	0.0086	0.6514
Background     	0.9514	30.3079
<
>>dpse
Position: 27217	Nucl: 23	Word_av_length: 0.00	Free Energy: 28.2424
Su-H-          	0.0122	0.3031
Eip74EF        	0.0086	0.1966
Trl            	0.0064	0.3917
Background     	0.9514	14.9706
<
>>dmel X:2956475..2985408
Position: 19100	Nucl: 1000	Word_av_length: 0.00	Free Energy: 42.4871
shn1_lit       	0.0014	0.4775
shn2_lit       	0.0006	0.1262
Ci_cons        	0.0076	5.5086
dl             	0.0016	1.5608
Mad            	0.0019	1.1760
pan            	0.0008	0.6716
Su-H-          	0.0169	11.8115
Cf2-II         	0.0047	3.7382
Eip74EF        	0.0073	5.4219
Trl            	0.0137	6.0789
Antp_group     	0.0017	2.4023
NK2_group      	0.0007	0.2871
Background     	0.9409	670.3033
<
>>dpse
Position: 25911	Nucl: 284	Word_av_length: 0.00	Free Energy: 42.4871
Ci_cons        	0.0076	1.4247
dl             	0.0016	0.1312
Mad            	0.0019	0.2754
pan            	0.0008	0.1146
Su-H-          	0.0169	3.2807
Cf2-II         	0.0047	0.7462
Eip74EF        	0.0073	1.0117
Trl            	0.0137	3.2830
Antp_group     	0.0017	0.3003
Background     	0.9409	197.1246
<
>>dpse
Position: 26228	Nucl: 42	Word_av_length: 0.00	Free Energy: 42.4871
Ci_cons        	0.0076	1.0139
Su-H-          	0.0169	0.3495
Cf2-II         	0.0047	0.1646
Trl            	0.0137	0.1229
Background     	0.9409	28.4548
<
>>dpse
Position: 26282	Nucl: 815	Word_av_length: 0.00	Free Energy: 42.4871
shn1_lit       	0.0014	0.9442
shn2_lit       	0.0006	0.1922
Ci_cons        	0.0076	4.1568
dl             	0.0016	0.3865
Mad            	0.0019	1.5123
pan            	0.0008	0.3982
Su-H-          	0.0169	9.6324
Cf2-II         	0.0047	2.6520
Eip74EF        	0.0073	4.5848
Trl            	0.0137	8.2654
NK2_group      	0.0007	0.7536
Background     	0.9409	531.3579
<
>>dpse
Position: 27129	Nucl: 48	Word_av_length: 0.00	Free Energy: 42.4871
shn2_lit       	0.0006	0.6126
dl             	0.0016	0.1588
Su-H-          	0.0169	0.3576
Eip74EF        	0.0073	0.6238
Background     	0.9409	30.1826
<
>>dpse
Position: 27217	Nucl: 123	Word_av_length: 0.00	Free Energy: 42.4871
shn1_lit       	0.0014	0.8211
Ci_cons        	0.0076	0.1014
dl             	0.0016	0.2726
Su-H-          	0.0169	1.8581
Cf2-II         	0.0047	0.1685
Eip74EF        	0.0073	0.1154
Trl            	0.0137	4.1933
Background     	0.9409	56.7081
<
>>dmel X:2956475..2985408
Position: 19200	Nucl: 1000	Word_av_length: 0.00	Free Energy: 46.5312
shn1_lit       	0.0016	0.5332
shn2_lit       	0.0007	0.1276
Ci_cons        	0.0066	4.0540
dl             	0.0022	2.0345
Mad            	0.0029	1.7851
pan            	0.0013	1.1363
Su-H-          	0.0141	9.1765
Cf2-II         	0.0035	2.5125
Eip74EF        	0.0089	6.2006
Med            	0.0029	2.0279
Trl            	0.0157	7.9032
Antp_group     	0.0018	2.3356
NK2_group      	0.0017	1.4892
Background     	0.9362	650.1346
<
>>dpse
Position: 26011	Nucl: 184	Word_av_length: 0.00	Free Energy: 46.5312
Ci_cons        	0.0066	1.0208
dl             	0.0022	0.1376
Mad            	0.0029	0.3798
Su-H-          	0.0141	2.0182
Cf2-II         	0.0035	0.4483
Eip74EF        	0.0089	0.6623
Med            	0.0029	0.3885
Trl            	0.0157	2.4602
Antp_group     	0.0018	0.2544
Background     	0.9362	119.7818
<
>>dpse
Position: 26228	Nucl: 42	Word_av_length: 0.00	Free Energy: 46.5312
Ci_cons        	0.0066	0.9970
Su-H-          	0.0141	0.2954
Cf2-II         	0.0035	0.1200
Trl            	0.0157	0.1416
Background     	0.9362	28.3378
<
>>dpse
Position: 26282	Nucl: 815	Word_av_length: 0.00	Free Energy: 46.5312
shn1_lit       	0.0016	0.9526
shn2_lit       	0.0007	0.2326
Ci_cons        	0.0066	3.7632
dl             	0.0022	0.4946
Mad            	0.0029	1.9606
pan            	0.0013	0.6506
Su-H-          	0.0141	8.0609
Cf2-II         	0.0035	1.9647
Eip74EF        	0.0089	5.4005
Med            	0.0029	1.6027
Trl            	0.0157	8.8369
NK2_group      	0.0017	0.9693
Background     	0.9362	518.9489
<
>>dpse
Position: 27129	Nucl: 48	Word_av_length: 0.00	Free Energy: 46.5312
shn2_lit       	0.0007	0.6039
dl             	0.0022	0.2093
Su-H-          	0.0141	0.2838
Eip74EF        	0.0089	0.6855
Background     	0.9362	29.3034
<
>>dpse
Position: 27217	Nucl: 163	Word_av_length: 0.00	Free Energy: 46.5312
shn1_lit       	0.0016	0.9000
Ci_cons        	0.0066	0.2246
dl             	0.0022	0.4374
Mad            	0.0029	0.2585
Su-H-          	0.0141	1.8303
Cf2-II         	0.0035	0.2213
Eip74EF        	0.0089	0.4918
Med            	0.0029	0.2074
Trl            	0.0157	4.5200
Background     	0.9362	83.8642
<
>>dmel X:2956475..2985408
Position: 19300	Nucl: 1000	Word_av_length: 0.00	Free Energy: 45.0891
byn            	0.0011	1.0953
shn1_lit       	0.0016	0.5399
shn2_lit       	0.0008	0.1483
Ci_cons        	0.0053	3.2132
dl             	0.0014	1.3952
Mad            	0.0023	1.1431
pan            	0.0018	1.5853
Su-H-          	0.0158	11.4361
Cf2-II         	0.0026	1.8952
Eip74EF        	0.0049	3.2499
Med            	0.0015	1.0389
Trl            	0.0143	7.5268
Antp_group     	0.0017	2.2739
NK2_group      	0.0016	1.5319
Background     	0.9433	682.6877
<
>>dpse
Position: 26111	Nucl: 84	Word_av_length: 0.00	Free Energy: 45.0891
Ci_cons        	0.0053	0.5393
Mad            	0.0023	0.2534
Su-H-          	0.0158	0.7611
Cf2-II         	0.0026	0.1857
Med            	0.0015	0.1230
Trl            	0.0143	1.3921
Antp_group     	0.0017	0.2324
Background     	0.9433	55.1170
<
>>dpse
Position: 26228	Nucl: 42	Word_av_length: 0.00	Free Energy: 45.0891
Ci_cons        	0.0053	0.9598
Su-H-          	0.0158	0.3414
Trl            	0.0143	0.1331
Background     	0.9433	28.8846
<
>>dpse
Position: 26282	Nucl: 815	Word_av_length: 0.00	Free Energy: 45.0891
byn            	0.0011	0.1591
shn1_lit       	0.0016	0.9678
shn2_lit       	0.0008	0.2808
Ci_cons        	0.0053	3.3043
dl             	0.0014	0.3416
Mad            	0.0023	1.7326
pan            	0.0018	0.9307
Su-H-          	0.0158	9.3374
Cf2-II         	0.0026	1.5313
Eip74EF        	0.0049	3.2739
Med            	0.0015	0.9103
Trl            	0.0143	8.5559
NK2_group      	0.0016	0.9661
Background     	0.9433	544.5571
<
>>dpse
Position: 27129	Nucl: 48	Word_av_length: 0.00	Free Energy: 45.0891
shn2_lit       	0.0008	0.6613
dl             	0.0014	0.1334
Su-H-          	0.0158	0.3297
Eip74EF        	0.0049	0.5030
Background     	0.9433	30.8388
<
>>dpse
Position: 27217	Nucl: 163	Word_av_length: 0.00	Free Energy: 45.0891
byn            	0.0011	0.4156
shn1_lit       	0.0016	0.9007
Ci_cons        	0.0053	0.1747
dl             	0.0014	0.2685
Mad            	0.0023	0.2045
Su-H-          	0.0158	1.9541
Cf2-II         	0.0026	0.1647
Eip74EF        	0.0049	0.2878
Med            	0.0015	0.1098
Trl            	0.0143	4.2936
Background     	0.9433	85.7083
<
>>dpse
Position: 27429	Nucl: 56	Word_av_length: 0.00	Free Energy: 45.0891
Mad            	0.0023	0.1079
pan            	0.0018	0.1618
Su-H-          	0.0158	0.5651
Cf2-II         	0.0026	0.1206
Eip74EF        	0.0049	0.1865
Trl            	0.0143	0.4135
Background     	0.9433	44.0031
<
>>dmel X:2956475..2985408
Position: 19400	Nucl: 1000	Word_av_length: 0.00	Free Energy: 40.6689
byn            	0.0008	0.7064
shn1_lit       	0.0016	0.5310
shn2_lit       	0.0009	0.1622
Ci_cons        	0.0040	2.4398
Mad            	0.0026	1.3050
pan            	0.0033	3.0016
Su-H-          	0.0209	15.0544
Cf2-II         	0.0042	3.2103
Eip74EF        	0.0041	2.5895
kruppel_b1h    	0.0007	0.5227
Med            	0.0015	1.0189
Trl            	0.0126	6.2226
Antp_group     	0.0014	2.1373
Bcd_group      	0.0006	0.4518
NK2_group      	0.0016	1.5397
Background     	0.9391	668.1089
<
>>dpse
Position: 26228	Nucl: 42	Word_av_length: 0.00	Free Energy: 40.6689
Ci_cons        	0.0040	0.8901
Su-H-          	0.0209	0.4632
Cf2-II         	0.0042	0.1465
Trl            	0.0126	0.1173
Background     	0.9391	28.4669
<
>>dpse
Position: 26282	Nucl: 815	Word_av_length: 0.00	Free Energy: 40.6689
byn            	0.0008	0.1101
shn1_lit       	0.0016	0.9778
shn2_lit       	0.0009	0.3190
Ci_cons        	0.0040	2.5283
Mad            	0.0026	1.8654
pan            	0.0033	1.5661
Su-H-          	0.0209	11.7679
Cf2-II         	0.0042	2.3787
Eip74EF        	0.0041	2.6691
kruppel_b1h    	0.0007	0.4331
Med            	0.0015	0.8730
Trl            	0.0126	7.6849
Bcd_group      	0.0006	0.4076
NK2_group      	0.0016	0.9519
Background     	0.9391	531.6574
<
>>dpse
Position: 27129	Nucl: 48	Word_av_length: 0.00	Free Energy: 40.6689
shn2_lit       	0.0009	0.7435
Su-H-          	0.0209	0.4380
Eip74EF        	0.0041	0.4447
Background     	0.9391	30.7356
<
>>dpse
Position: 27217	Nucl: 163	Word_av_length: 0.00	Free Energy: 40.6689
byn            	0.0008	0.3255
shn1_lit       	0.0016	0.9056
shn2_lit       	0.0009	0.1011
Ci_cons        	0.0040	0.1285
[truncated: 131,905 more chars]
