# Supplementary material for: The Complex Spatio-Temporal Regulation of the Drosophila Myoblast Attractant Gene duf/kirre
Source: PLoS One. 2009 Sep 9;4(9):e6960. doi: 10.1371/journal.pone.0006960 (PMC2734059; doi:10.1371/journal.pone.0006960)
Supplement: Dataset S1 — The raw input and output files of enhancer predictions using Stubb. Stubb version 2.1 was run on the 30 kb region upstream of duf and approximately 29 kb intron, using 45 input weight matrices. In release 4 coordinates, the upstream region selected was 2926233–2956233 and the intron was 2956475–2985408, on chromosome X. Orthologous sequence from D. pseudoobscura was selected. As part of the process of running Stubb, these sequences were re-aligned with LAGAN and Stubb was run on these sequences in multi-sequence mode. The raw input and output files are in Supplementary Data S11. (4.59 MB ZIP) [file pone.0006960.s011.zip › supporting_data_S9/stubb_intron/output.b1h+hd_12+8/kirre_intron_dmel.fa.mfasta.fen]

0	26.0339	0.0123	2119	39
100	22.5293	0.0109	2068	36
200	28.3899	0.0135	2110	41
300	30.5352	0.0142	2147	42
400	32.6155	0.0157	2075	42
500	28.4666	0.0143	1988	42
600	24.3972	0.0113	2163	39
700	28.9688	0.0139	2091	42
800	19.7649	0.0105	1875	35
900	18.3730	0.0098	1875	42
1000	15.0088	0.0095	1576	45
1100	16.5613	0.0111	1495	40
1200	21.8176	0.0149	1462	41
1300	25.6060	0.0179	1434	49
1400	25.0945	0.0156	1606	39
1500	22.5129	0.0132	1702	31
1600	23.5542	0.0137	1716	41
1700	28.8538	0.0147	1962	36
1800	30.2976	0.0147	2057	49
1900	34.3738	0.0172	2000	50
2000	39.2063	0.0193	2031	50
2100	40.2695	0.0178	2264	53
2200	31.5459	0.0143	2202	49
2300	27.4458	0.0119	2300	55
2400	27.8083	0.0127	2193	52
2500	15.4585	0.0080	1921	40
2600	19.1907	0.0084	2290	50
2700	18.1975	0.0081	2253	53
2800	24.6233	0.0110	2246	53
2900	22.4856	0.0107	2095	56
3000	21.4421	0.0100	2141	50
3100	22.7710	0.0102	2231	53
3200	19.4587	0.0084	2314	46
3300	20.5742	0.0088	2344	44
3400	27.8455	0.0143	1949	48
3500	27.2969	0.0140	1949	47
3600	26.5806	0.0133	1999	40
3700	26.6638	0.0131	2036	50
3800	14.2090	0.0071	2015	52
3900	12.4707	0.0065	1908	61
4000	17.4197	0.0093	1878	44
4100	12.7012	0.0068	1878	40
4200	13.9766	0.0081	1730	45
4300	12.1360	0.0075	1625	38
4400	15.3716	0.0094	1627	49
4500	16.9768	0.0111	1527	40
4600	26.6138	0.0179	1490	51
4700	26.5171	0.0179	1485	32
4800	27.8730	0.0186	1496	44
4900	34.0330	0.0189	1796	42
5000	36.6650	0.0206	1784	54
5100	38.1755	0.0224	1701	48
5200	42.1084	0.0222	1895	50
5300	36.5818	0.0193	1899	42
5400	31.3376	0.0158	1983	48
5500	27.0083	0.0114	2361	58
5600	16.9004	0.0070	2398	51
5700	13.8149	0.0058	2375	49
5800	17.9280	0.0080	2247	37
5900	14.0850	0.0060	2347	49
6000	11.6514	0.0049	2357	56
6100	10.0566	0.0042	2392	59
6200	9.0007	0.0043	2111	50
6300	9.0977	0.0043	2106	40
6400	8.3347	0.0039	2141	44
6500	8.2859	0.0041	2043	52
6600	8.4507	0.0042	2010	57
6700	12.8345	0.0063	2051	68
6800	11.2014	0.0055	2051	53
6900	9.5620	0.0045	2134	55
7000	7.5964	0.0041	1874	59
7100	8.3564	0.0046	1829	45
7200	9.8254	0.0056	1762	48
7300	9.2537	0.0054	1704	48
7400	9.9915	0.0058	1723	45
7500	9.3940	0.0060	1566	47
7600	11.0359	0.0077	1427	52
7700	15.8159	0.0102	1554	44
7800	10.6387	0.0060	1788	39
7900	9.6323	0.0052	1839	40
8000	9.2566	0.0052	1778	35
8100	9.3296	0.0052	1782	31
8200	10.4973	0.0052	2004	29
8300	13.3086	0.0066	2010	35
8400	11.7637	0.0061	1936	34
8500	12.7188	0.0070	1824	46
8600	12.5334	0.0067	1864	31
8700	9.6816	0.0058	1664	34
8800	14.6262	0.0090	1622	51
8900	14.3203	0.0083	1731	57
9000	14.3940	0.0083	1733	61
9100	11.0020	0.0063	1748	49
9200	11.9216	0.0075	1580	51
9300	6.2717	0.0040	1580	48
9400	7.2007	0.0043	1684	58
9500	7.5120	0.0044	1718	51
9600	8.7048	0.0053	1638	50
9700	11.0100	0.0048	2272	50
9800	21.5688	0.0073	2945	43
9900	19.5908	0.0064	3072	46
10000	20.2471	0.0061	3296	52
10100	19.9414	0.0062	3241	49
10200	22.2974	0.0067	3308	57
10300	25.3174	0.0078	3245	51
10400	29.4419	0.0093	3160	51
10500	29.3394	0.0093	3139	41
10600	32.9224	0.0121	2724	49
10700	33.6658	0.0169	1994	53
10800	22.0601	0.0117	1886	49
10900	23.2788	0.0140	1665	42
11000	21.6348	0.0128	1686	43
11100	36.7996	0.0198	1860	49
11200	37.2285	0.0208	1786	47
11300	48.4492	0.0258	1877	44
11400	46.7180	0.0242	1929	32
11500	43.7866	0.0221	1980	39
11600	47.8647	0.0182	2627	58
11700	46.0386	0.0174	2653	62
11800	44.6355	0.0176	2536	63
11900	43.7378	0.0176	2485	68
12000	28.9119	0.0117	2479	54
12100	26.6680	0.0108	2468	38
12200	19.9880	0.0076	2641	38
12300	13.6809	0.0053	2595	55
12400	9.9885	0.0053	1896	39
12500	11.9919	0.0064	1882	49
12600	17.4578	0.0092	1905	50
12700	15.5967	0.0082	1909	39
12800	22.6440	0.0120	1882	45
12900	23.9612	0.0137	1754	42
13000	17.0999	0.0097	1754	35
13100	19.5674	0.0112	1743	41
13200	20.4141	0.0112	1818	44
13300	21.5396	0.0124	1741	47
13400	22.1221	0.0128	1729	35
13500	23.0801	0.0136	1693	46
13600	17.2832	0.0099	1752	66
13700	16.1257	0.0087	1863	47
13800	14.0225	0.0062	2263	51
13900	11.4312	0.0050	2267	52
14000	27.1975	0.0116	2342	53
14100	34.0349	0.0143	2384	50
14200	29.4573	0.0125	2351	46
14300	27.9358	0.0119	2351	62
14400	24.4712	0.0110	2225	49
14500	22.0828	0.0100	2209	60
14600	19.9060	0.0091	2179	55
14700	18.4092	0.0091	2022	56
14800	22.8022	0.0124	1842	36
14900	13.9009	0.0081	1714	42
15000	16.3806	0.0093	1766	39
15100	20.7576	0.0120	1724	48
15200	24.5881	0.0141	1749	63
15300	23.6699	0.0136	1737	46
15400	22.1379	0.0117	1890	42
15500	31.0200	0.0160	1938	49
15600	32.3335	0.0180	1799	45
15700	34.4470	0.0198	1736	55
15800	32.6653	0.0194	1688	43
15900	44.6045	0.0260	1714	37
16000	35.8796	0.0213	1684	47
16100	30.6116	0.0183	1677	50
16200	37.7458	0.0229	1645	54
16300	32.0740	0.0181	1774	47
16400	36.9033	0.0196	1883	48
16500	32.8081	0.0166	1971	52
16600	24.6912	0.0122	2027	41
16700	21.0356	0.0100	2104	46
16800	18.9602	0.0091	2082	44
16900	10.6946	0.0052	2073	49
17000	12.7913	0.0063	2020	43
17100	14.0281	0.0069	2031	40
17200	11.8079	0.0065	1809	34
17300	15.5435	0.0086	1802	43
17400	14.6755	0.0083	1775	43
17500	15.4019	0.0089	1726	43
17600	11.6663	0.0068	1723	42
17700	11.5667	0.0066	1740	42
17800	15.2671	0.0085	1804	46
17900	17.1016	0.0092	1864	38
18000	17.4487	0.0090	1945	36
18100	16.2764	0.0084	1943	40
18200	13.6494	0.0069	1968	38
18300	10.7600	0.0057	1876	32
18400	19.1558	0.0070	2736	46
18500	28.3770	0.0101	2807	43
18600	35.8425	0.0127	2816	52
18700	36.1855	0.0181	1997	51
18800	26.0312	0.0130	1997	52
18900	31.1230	0.0133	2341	45
19000	28.2424	0.0122	2312	41
19100	42.4871	0.0184	2312	48
19200	46.5312	0.0207	2252	37
19300	45.0891	0.0204	2208	31
19400	40.6689	0.0185	2203	32
19500	34.5242	0.0192	1800	47
19600	30.5864	0.0178	1721	45
19700	31.4319	0.0188	1673	51
19800	24.3821	0.0145	1676	49
19900	21.9495	0.0128	1710	48
20000	18.2656	0.0104	1753	37
20100	9.6702	0.0052	1858	45
20200	6.2693	0.0033	1885	39
20300	6.6426	0.0036	1864	36
20400	6.7595	0.0035	1929	42
20500	9.2400	0.0048	1929	42
20600	12.4995	0.0069	1810	30
20700	8.4734	0.0049	1740	53
20800	11.1382	0.0064	1740	53
20900	8.3210	0.0048	1740	47
21000	6.5491	0.0038	1740	42
21100	4.7815	0.0027	1749	46
21200	5.8145	0.0033	1749	53
21300	9.5972	0.0052	1849	47
21400	12.2253	0.0062	1970	46
21500	22.1855	0.0113	1970	43
21600	25.4072	0.0129	1965	50
21700	10.4115	0.0104	1000	33
21800	28.2312	0.0145	1951	48
21900	27.8108	0.0143	1951	40
22000	28.9575	0.0148	1951	42
22100	26.6113	0.0136	1951	31
22200	23.5898	0.0121	1951	39
22300	15.2605	0.0078	1951	57
22400	17.3210	0.0088	1959	60
22500	10.3962	0.0053	1966	55
22600	5.8181	0.0030	1966	45
22700	9.8564	0.0050	1960	48
22800	12.2537	0.0062	1969	47
22900	15.1570	0.0077	1969	38
23000	16.8127	0.0084	2000	56
23100	19.0947	0.0095	2000	48
23200	22.6152	0.0111	2033	52
23300	25.7683	0.0129	2000	43
23400	18.7185	0.0094	1981	43
23500	17.9600	0.0092	1956	50
23600	22.0181	0.0117	1881	49
23700	26.6694	0.0138	1937	40
23800	30.5901	0.0163	1881	49
23900	34.1948	0.0192	1781	42
24000	30.4968	0.0174	1748	38
24100	30.7478	0.0167	1846	44
24200	30.9507	0.0166	1865	46
24300	31.2429	0.0166	1884	34
24400	34.7024	0.0191	1821	40
24500	35.0205	0.0189	1852	37
24600	37.5537	0.0195	1927	36
24700	29.2803	0.0156	1873	40
24800	28.0896	0.0148	1896	45
24900	24.6736	0.0124	1996	38
25000	23.7781	0.0128	1856	45
25100	20.3583	0.0110	1847	43
25200	19.8571	0.0108	1847	31
25300	17.5931	0.0090	1962	34
25400	16.3555	0.0083	1979	34
25500	14.5681	0.0074	1978	32
25600	18.0643	0.0096	1872	42
25700	17.1559	0.0093	1836	37
25800	20.1735	0.0115	1749	29
25900	23.5051	0.0134	1754	41
26000	39.5437	0.0224	1768	44
26100	41.8384	0.0251	1668	59
26200	42.8037	0.0259	1655	52
26300	38.9626	0.0235	1655	74
26400	35.6604	0.0215	1655	64
26500	31.4731	0.0173	1824	52
26600	22.9692	0.0128	1794	58
26700	27.4563	0.0155	1769	49
26800	21.5581	0.0110	1962	67
26900	22.2837	0.0113	1965	60
27000	12.0544	0.0064	1870	39
27100	10.0498	0.0052	1938	37
27200	9.6443	0.0054	1783	35
27300	9.7832	0.0055	1783	41
27400	9.4109	0.0051	1842	44
27500	15.3967	0.0079	1947	34
27600	18.5981	0.0066	2797	49
27700	16.7993	0.0061	2739	47
27800	18.5579	0.0069	2708	49
27900	18.3850	0.0062	2951	57
