# Supplementary material for: The Complex Spatio-Temporal Regulation of the Drosophila Myoblast Attractant Gene duf/kirre
Source: PLoS One. 2009 Sep 9;4(9):e6960. doi: 10.1371/journal.pone.0006960 (PMC2734059; doi:10.1371/journal.pone.0006960)
Supplement: Dataset S1 — The raw input and output files of enhancer predictions using Stubb. Stubb version 2.1 was run on the 30 kb region upstream of duf and approximately 29 kb intron, using 45 input weight matrices. In release 4 coordinates, the upstream region selected was 2926233–2956233 and the intron was 2956475–2985408, on chromosome X. Orthologous sequence from D. pseudoobscura was selected. As part of the process of running Stubb, these sequences were re-aligned with LAGAN and Stubb was run on these sequences in multi-sequence mode. The raw input and output files are in Supplementary Data S11. (4.59 MB ZIP) [file pone.0006960.s011.zip › supporting_data_S9/stubb_intron/output.b1h+hd_12+8/kirre_intron_dmel.fa.mfasta.parameters]

External Parameters

sequence file: kirre_intron_dmel.fa.mfasta
weight matrix file: /home/rsidd/fly/matrices/matrices_12+8_trimmed.stubb
window width: 1000
window shift: 100
background file: (null)
free energy threshold for profiling: 10.00
Motif count threshold for profiling: 0.10

Internal Parameters

MARKOV_ORDER: 2 (2+1)-mers are counted
CONTEXT_SIZE: 5.00
BKG_FORWARD_ONLY: 1
ALMOST_ONE: 0.90
Parameters_H0 convergence threshold: 0.000100
Parameters_H1 convergence threshold: 0.000100
Markov used
Multiple Sequences considered
Phylogeny file: /home/rsidd/bioinformatic_progs/stubb_2.1/sample/phylogeny.txt
mutation rates (mu): 0.00 0.50 
Anchors file (LAGAN output): kirre_intron_dmel.fa.blk
