# Supplementary material for: The Complex Spatio-Temporal Regulation of the Drosophila Myoblast Attractant Gene duf/kirre
Source: PLoS One. 2009 Sep 9;4(9):e6960. doi: 10.1371/journal.pone.0006960 (PMC2734059; doi:10.1371/journal.pone.0006960)
Supplement: Dataset S1 — The raw input and output files of enhancer predictions using Stubb. Stubb version 2.1 was run on the 30 kb region upstream of duf and approximately 29 kb intron, using 45 input weight matrices. In release 4 coordinates, the upstream region selected was 2926233–2956233 and the intron was 2956475–2985408, on chromosome X. Orthologous sequence from D. pseudoobscura was selected. As part of the process of running Stubb, these sequences were re-aligned with LAGAN and Stubb was run on these sequences in multi-sequence mode. The raw input and output files are in Supplementary Data S11. (4.59 MB ZIP) [file pone.0006960.s011.zip › supporting_data_S9/stubb_intron/kirre_intron_dmel.fa.blk]

(1 16)=(1 16) 66.000000
(157 166)=(239 248) 66.000000
(303 326)=(353 376) 70.000000
(536 577)=(604 645) 90.000000
(737 752)=(764 779) 93.000000
(753 762)=(789 798) 80.000000
(969 985)=(1247 1263) 70.000000
(1229 1258)=(1618 1647) 73.000000
(1271 1354)=(1648 1731) 82.000000
(1362 1380)=(1735 1753) 66.000000
(1426 1489)=(1787 1850) 78.000000
(1531 1540)=(1984 1993) 70.000000
(1541 1580)=(2053 2092) 85.000000
(1581 1672)=(2096 2187) 70.000000
(1970 1997)=(2311 2338) 78.000000
(1998 2036)=(2348 2386) 89.000000
(2037 2081)=(2388 2432) 91.000000
(2120 2129)=(2459 2468) 80.000000
(2142 2188)=(2469 2515) 78.000000
(2189 2295)=(2576 2682) 92.000000
(2296 2308)=(2688 2700) 100.000000
(2319 2340)=(2750 2771) 77.000000
(2386 2405)=(2903 2922) 70.000000
(2424 2452)=(3097 3125) 75.000000
(2453 2468)=(3127 3142) 75.000000
(2488 2497)=(3193 3202) 66.000000
(2751 2783)=(3601 3633) 81.000000
(2784 2801)=(3640 3657) 77.000000
(2802 2857)=(3670 3725) 73.000000
(3014 3026)=(4090 4102) 92.000000
(3027 3086)=(4105 4164) 98.000000
(3087 3097)=(4166 4176) 72.000000
(3098 3119)=(4196 4217) 77.000000
(3120 3134)=(4235 4249) 73.000000
(3135 3173)=(4264 4302) 100.000000
(3175 3204)=(4303 4332) 83.000000
(3277 3327)=(4431 4481) 70.000000
(3535 3567)=(5108 5140) 75.000000
(3597 3613)=(5157 5173) 82.000000
(3674 3723)=(5237 5286) 72.000000
(3731 3757)=(5297 5323) 85.000000
(3982 3991)=(5626 5635) 66.000000
(4289 4303)=(5973 5987) 64.000000
(4838 4861)=(6439 6462) 75.000000
(5105 5117)=(6571 6583) 83.000000
(5297 5338)=(6650 6691) 95.000000
(5339 5356)=(6708 6725) 94.000000
(5363 5478)=(6726 6841) 89.000000
(5479 5537)=(6853 6911) 79.000000
(5591 5605)=(6975 6989) 64.000000
(5746 5762)=(7158 7174) 68.000000
(5897 5937)=(7454 7494) 73.000000
(5986 6079)=(7583 7676) 79.000000
(6151 6161)=(7792 7802) 70.000000
(6173 6184)=(7857 7868) 75.000000
(6414 6481)=(8444 8511) 77.000000
(6818 6857)=(9027 9066) 80.000000
(6860 6892)=(9067 9099) 78.000000
(6893 6902)=(9103 9112) 80.000000
(7196 7205)=(9496 9505) 66.000000
(7340 7354)=(9703 9717) 57.000000
(7543 7571)=(9902 9930) 75.000000
(7610 7676)=(10077 10143) 91.000000
(7980 8029)=(10296 10345) 84.000000
(8030 8045)=(10350 10365) 81.000000
(8114 8154)=(10431 10471) 85.000000
(8155 8182)=(10487 10514) 71.000000
(8422 8432)=(10608 10618) 70.000000
(8539 8700)=(10736 10897) 76.000000
(8763 8790)=(11232 11259) 71.000000
(8815 8829)=(11340 11354) 73.000000
(8999 9008)=(11444 11453) 66.000000
(9017 9031)=(11460 11474) 64.000000
(9179 9194)=(11638 11653) 66.000000
(9319 9331)=(11717 11729) 66.000000
(9442 9462)=(11749 11769) 71.000000
(9592 9602)=(11886 11896) 70.000000
(9613 9628)=(11907 11922) 60.000000
(10163 10173)=(12223 12233) 70.000000
(10560 10569)=(12572 12581) 66.000000
(10573 10585)=(12582 12594) 76.000000
(10609 10618)=(12985 12994) 70.000000
(10754 10772)=(13822 13840) 66.000000
(10812 10824)=(14020 14032) 83.000000
(10980 11055)=(14433 14508) 78.000000
(11175 11195)=(14662 14682) 76.000000
(11198 11216)=(14683 14701) 84.000000
(11249 11263)=(14702 14716) 86.000000
(11318 11328)=(14769 14779) 81.000000
(11330 11391)=(14780 14841) 93.000000
(11392 11424)=(14856 14888) 75.000000
(11425 11466)=(14934 14975) 73.000000
(11565 11620)=(15044 15099) 92.000000
(11621 11656)=(15106 15141) 77.000000
(11752 11770)=(15280 15298) 84.000000
(12007 12030)=(15671 15694) 79.000000
(12096 12196)=(15806 15906) 87.000000
(12197 12240)=(15908 15951) 90.000000
(12294 12331)=(16078 16115) 78.000000
(12556 12608)=(16996 17048) 83.000000
(12609 12630)=(17088 17109) 77.000000
(12631 12652)=(17134 17155) 86.000000
(12683 12700)=(17206 17223) 72.000000
(12840 12873)=(17346 17379) 91.000000
(13112 13163)=(17780 17831) 80.000000
(13164 13176)=(17833 17845) 92.000000
(13177 13188)=(17849 17860) 83.000000
(13231 13250)=(17916 17935) 70.000000
(13262 13275)=(17936 17949) 71.000000
(13340 13370)=(18001 18031) 83.000000
(13383 13392)=(18032 18041) 80.000000
(13393 13414)=(18053 18074) 81.000000
(13505 13572)=(18211 18278) 94.000000
(13709 13726)=(18428 18445) 72.000000
(13734 13748)=(18446 18460) 73.000000
(14209 14295)=(18878 18964) 70.000000
(14307 14373)=(18965 19031) 76.000000
(14635 14645)=(19423 19433) 72.000000
(14752 14762)=(19712 19722) 90.000000
(14789 14814)=(19909 19934) 80.000000
(14837 14850)=(19970 19983) 78.000000
(14851 14863)=(20016 20028) 83.000000
(14951 14963)=(20241 20253) 84.000000
(14965 15020)=(20254 20309) 91.000000
(15073 15086)=(20426 20439) 76.000000
(15087 15107)=(20466 20486) 76.000000
(15108 15128)=(20488 20508) 80.000000
(15163 15238)=(20584 20659) 77.000000
(15239 15265)=(20661 20687) 85.000000
(15276 15328)=(20688 20740) 71.000000
(15371 15416)=(20772 20817) 84.000000
(15593 15605)=(20972 20984) 58.000000
(15629 15661)=(21003 21035) 90.000000
(15693 15741)=(21122 21170) 75.000000
(15742 15754)=(21207 21219) 92.000000
(15756 15779)=(21220 21243) 75.000000
(15888 15898)=(21366 21376) 70.000000
(16226 16260)=(21627 21661) 71.000000
(16379 16390)=(21886 21897) 75.000000
(16514 16524)=(21924 21934) 70.000000
(16588 16659)=(21972 22043) 83.000000
(16766 16808)=(22108 22150) 100.000000
(16812 16862)=(22151 22201) 90.000000
(16926 16960)=(22310 22344) 88.000000
(16961 16988)=(22351 22378) 89.000000
(17054 17064)=(22434 22444) 81.000000
(17094 17109)=(22483 22498) 93.000000
(17111 17132)=(22499 22520) 72.000000
(17207 17229)=(22818 22840) 73.000000
(17459 17474)=(23180 23195) 75.000000
(17496 17507)=(23229 23240) 72.000000
(17655 17683)=(23393 23421) 72.000000
(17722 17738)=(23456 23472) 76.000000
(17744 17774)=(23473 23503) 80.000000
(17860 17874)=(23578 23592) 73.000000
(17920 17943)=(23601 23624) 79.000000
(17956 18000)=(23625 23669) 100.000000
(18001 18020)=(23673 23692) 80.000000
(18038 18065)=(23697 23724) 88.000000
(18066 18154)=(23827 23915) 85.000000
(18172 18211)=(23991 24030) 80.000000
(18275 18293)=(24205 24223) 73.000000
(18356 18435)=(24297 24376) 97.000000
(18456 18472)=(24399 24415) 87.000000
(18493 18506)=(24436 24449) 76.000000
(18541 18551)=(24523 24533) 70.000000
(18552 18578)=(24536 24562) 96.000000
(18642 18653)=(24622 24633) 72.000000
(19385 19403)=(26196 26214) 72.000000
(19406 19417)=(26217 26228) 72.000000
(19418 19429)=(26271 26282) 81.000000
(19855 19886)=(27098 27129) 78.000000
(19937 19959)=(27178 27200) 82.000000
(19961 19977)=(27201 27217) 88.000000
(20143 20191)=(27381 27429) 93.000000
(20226 20267)=(27486 27527) 85.000000
(20269 20311)=(27528 27570) 90.000000
(20312 20321)=(27582 27591) 80.000000
(20517 20535)=(27718 27736) 89.000000
(20551 20560)=(27771 27780) 66.000000
(20619 20640)=(27839 27860) 81.000000
(20641 20661)=(27895 27915) 90.000000
(20663 20676)=(27916 27929) 78.000000
(20677 20697)=(27934 27954) 80.000000
(21056 21068)=(28431 28443) 58.000000
(21201 21262)=(28580 28641) 80.000000
(21263 21325)=(28655 28717) 73.000000
(21568 21594)=(28864 28890) 92.000000
(21613 21635)=(28929 28951) 91.000000
(22707 22720)=(30051 30064) 71.000000
(22730 22755)=(30065 30090) 92.000000
(23375 23387)=(30744 30756) 66.000000
(23419 23453)=(30817 30851) 85.000000
(23752 23763)=(31150 31161) 63.000000
(23948 23959)=(31389 31400) 75.000000
(24193 24223)=(31675 31705) 77.000000
(24247 24303)=(31773 31829) 85.000000
(24449 24461)=(31967 31979) 84.000000
(24463 24475)=(31980 31992) 92.000000
(24477 24502)=(31993 32018) 80.000000
(24527 24604)=(32044 32121) 74.000000
(24618 24630)=(32242 32254) 76.000000
(24633 24664)=(32255 32286) 78.000000
(24739 24771)=(32359 32391) 87.000000
(24772 24784)=(32409 32421) 84.000000
(24794 24812)=(32444 32462) 72.000000
(24852 24875)=(32478 32501) 87.000000
(24887 24904)=(32502 32519) 72.000000
(25055 25089)=(32814 32848) 85.000000
(25218 25245)=(33021 33048) 89.000000
(25246 25260)=(33056 33070) 86.000000
(25261 25275)=(33072 33086) 86.000000
(25384 25421)=(33138 33175) 89.000000
(26437 26458)=(34336 34357) 76.000000
(26503 26619)=(34394 34510) 96.000000
(26620 26636)=(34512 34528) 82.000000
(26716 26729)=(34606 34619) 78.000000
(26731 26805)=(34620 34694) 94.000000
(26897 26946)=(34800 34849) 94.000000
(26995 27013)=(34964 34982) 78.000000
(27015 27078)=(34983 35046) 89.000000
(27091 27113)=(35047 35069) 73.000000
(27444 27470)=(35568 35594) 85.000000
(27565 27598)=(35609 35642) 70.000000
(27600 27636)=(35643 35679) 83.000000
(27637 27648)=(35682 35693) 75.000000
(27780 27792)=(35939 35951) 66.000000
(27929 27945)=(36079 36095) 68.000000
(27953 27993)=(36106 36146) 90.000000
(28043 28063)=(36178 36198) 75.000000
(28393 28406)=(36595 36608) 78.000000
(28407 28431)=(36631 36655) 76.000000
(28432 28442)=(36687 36697) 100.000000
(28443 28469)=(36699 36725) 85.000000
(28512 28526)=(37671 37685) 73.000000
(28527 28554)=(37688 37715) 96.000000
(28555 28574)=(37717 37736) 90.000000
(28576 28592)=(37737 37753) 76.000000
(28756 28781)=(37890 37915) 76.000000
(28868 28889)=(38278 38299) 72.000000
(28925 28934)=(38325 38334) 80.000000
