# Supplementary material for: The Complex Spatio-Temporal Regulation of the Drosophila Myoblast Attractant Gene duf/kirre
Source: PLoS One. 2009 Sep 9;4(9):e6960. doi: 10.1371/journal.pone.0006960 (PMC2734059; doi:10.1371/journal.pone.0006960)
Supplement: Dataset S1 — The raw input and output files of enhancer predictions using Stubb. Stubb version 2.1 was run on the 30 kb region upstream of duf and approximately 29 kb intron, using 45 input weight matrices. In release 4 coordinates, the upstream region selected was 2926233–2956233 and the intron was 2956475–2985408, on chromosome X. Orthologous sequence from D. pseudoobscura was selected. As part of the process of running Stubb, these sequences were re-aligned with LAGAN and Stubb was run on these sequences in multi-sequence mode. The raw input and output files are in Supplementary Data S11. (4.59 MB ZIP) [file pone.0006960.s011.zip › supporting_data_S9/stubb_upstream/output.b1h+hd_12+8/kirre_upstream_dmel.fa.mfasta.align]

Seq 0 (1016 to 1029) with Seq 1 (78 to 91)
Seq 0 (2338 to 2352) with Seq 1 (347 to 361)
Seq 0 (2914 to 2934) with Seq 1 (490 to 510)
Seq 0 (6107 to 6127) with Seq 1 (1048 to 1068)
Seq 0 (6236 to 6255) with Seq 1 (1117 to 1136)
Seq 0 (6817 to 6831) with Seq 1 (1223 to 1237)
Seq 0 (7094 to 7113) with Seq 1 (1238 to 1257)
Seq 0 (7683 to 7701) with Seq 1 (1258 to 1276)
Seq 0 (8484 to 8500) with Seq 1 (1365 to 1381)
Seq 0 (9256 to 9269) with Seq 1 (1594 to 1607)
Seq 0 (11017 to 11036) with Seq 1 (2007 to 2026)
Seq 0 (11811 to 11821) with Seq 1 (2426 to 2436)
Seq 0 (12241 to 12251) with Seq 1 (2668 to 2678)
Seq 0 (12403 to 12438) with Seq 1 (2791 to 2826)
Seq 0 (12486 to 12537) with Seq 1 (2923 to 2974)
Seq 0 (12541 to 12551) with Seq 1 (2975 to 2985)
Seq 0 (12553 to 12568) with Seq 1 (2986 to 3001)
Seq 0 (12733 to 12747) with Seq 1 (3318 to 3332)
Seq 0 (12748 to 12759) with Seq 1 (3362 to 3373)
Seq 0 (12772 to 12795) with Seq 1 (3374 to 3397)
Seq 0 (12865 to 12892) with Seq 1 (3471 to 3498)
Seq 0 (12893 to 12918) with Seq 1 (3515 to 3540)
Seq 0 (12919 to 12957) with Seq 1 (3548 to 3586)
Seq 0 (12958 to 12978) with Seq 1 (3611 to 3631)
Seq 0 (12988 to 13020) with Seq 1 (3632 to 3664)
Seq 0 (13047 to 13076) with Seq 1 (3679 to 3708)
Seq 0 (13079 to 13101) with Seq 1 (3709 to 3731)
Seq 0 (13102 to 13114) with Seq 1 (3768 to 3780)
Seq 0 (13177 to 13198) with Seq 1 (3827 to 3848)
Seq 0 (13219 to 13231) with Seq 1 (3855 to 3867)
Seq 0 (13434 to 13443) with Seq 1 (4008 to 4017)
Seq 0 (13520 to 13566) with Seq 1 (4040 to 4086)
Seq 0 (13666 to 13731) with Seq 1 (4138 to 4203)
Seq 0 (14194 to 14214) with Seq 1 (4838 to 4858)
Seq 0 (14215 to 14296) with Seq 1 (4897 to 4978)
Seq 0 (14297 to 14312) with Seq 1 (4983 to 4998)
Seq 0 (14314 to 14324) with Seq 1 (4999 to 5009)
Seq 0 (14349 to 14363) with Seq 1 (5029 to 5043)
Seq 0 (14393 to 14429) with Seq 1 (5044 to 5080)
Seq 0 (14430 to 14444) with Seq 1 (5099 to 5113)
Seq 0 (14476 to 14485) with Seq 1 (5150 to 5159)
Seq 0 (14523 to 14552) with Seq 1 (5221 to 5250)
Seq 0 (14561 to 14579) with Seq 1 (5253 to 5271)
Seq 0 (14593 to 14636) with Seq 1 (5283 to 5326)
Seq 0 (14656 to 14690) with Seq 1 (5419 to 5453)
Seq 0 (14692 to 14709) with Seq 1 (5454 to 5471)
Seq 0 (14717 to 14726) with Seq 1 (5500 to 5509)
Seq 0 (14727 to 14745) with Seq 1 (5575 to 5593)
Seq 0 (14761 to 14770) with Seq 1 (5622 to 5631)
Seq 0 (14771 to 14814) with Seq 1 (5633 to 5676)
Seq 0 (14818 to 14842) with Seq 1 (5677 to 5701)
Seq 0 (14852 to 14877) with Seq 1 (5702 to 5727)
Seq 0 (15007 to 15024) with Seq 1 (5873 to 5890)
Seq 0 (15044 to 15095) with Seq 1 (5929 to 5980)
Seq 0 (15142 to 15154) with Seq 1 (6049 to 6061)
Seq 0 (15186 to 15195) with Seq 1 (6088 to 6097)
Seq 0 (15221 to 15231) with Seq 1 (6130 to 6140)
Seq 0 (15312 to 15342) with Seq 1 (6260 to 6290)
Seq 0 (15397 to 15409) with Seq 1 (6345 to 6357)
Seq 0 (15438 to 15460) with Seq 1 (6379 to 6401)
Seq 0 (15464 to 15551) with Seq 1 (6402 to 6489)
Seq 0 (15552 to 15673) with Seq 1 (6607 to 6728)
Seq 0 (15674 to 15686) with Seq 1 (6781 to 6793)
Seq 0 (15695 to 15710) with Seq 1 (6794 to 6809)
Seq 0 (15711 to 15721) with Seq 1 (6845 to 6855)
Seq 0 (15723 to 15735) with Seq 1 (6856 to 6868)
Seq 0 (15748 to 15790) with Seq 1 (6920 to 6962)
Seq 0 (15822 to 15845) with Seq 1 (7047 to 7070)
Seq 0 (16028 to 16097) with Seq 1 (7139 to 7208)
Seq 0 (16098 to 16131) with Seq 1 (7227 to 7260)
Seq 0 (16137 to 16153) with Seq 1 (7276 to 7292)
Seq 0 (16154 to 16166) with Seq 1 (7314 to 7326)
Seq 0 (16194 to 16218) with Seq 1 (7354 to 7378)
Seq 0 (16230 to 16240) with Seq 1 (7390 to 7400)
Seq 0 (16241 to 16254) with Seq 1 (7440 to 7453)
Seq 0 (16306 to 16321) with Seq 1 (7693 to 7708)
Seq 0 (16486 to 16513) with Seq 1 (8009 to 8036)
Seq 0 (16532 to 16561) with Seq 1 (8037 to 8066)
Seq 0 (16583 to 16596) with Seq 1 (8067 to 8080)
Seq 0 (16597 to 16612) with Seq 1 (8105 to 8120)
Seq 0 (16613 to 16636) with Seq 1 (8122 to 8145)
Seq 0 (16757 to 16809) with Seq 1 (8267 to 8319)
Seq 0 (16833 to 16847) with Seq 1 (8354 to 8368)
Seq 0 (16861 to 16923) with Seq 1 (8369 to 8431)
Seq 0 (16924 to 16956) with Seq 1 (8434 to 8466)
Seq 0 (16977 to 16998) with Seq 1 (8480 to 8501)
Seq 0 (17015 to 17030) with Seq 1 (8534 to 8549)
Seq 0 (17056 to 17078) with Seq 1 (8550 to 8572)
Seq 0 (17079 to 17092) with Seq 1 (8592 to 8605)
Seq 0 (17111 to 17156) with Seq 1 (8606 to 8651)
Seq 0 (17330 to 17343) with Seq 1 (9177 to 9190)
Seq 0 (17344 to 17356) with Seq 1 (9223 to 9235)
Seq 0 (17358 to 17397) with Seq 1 (9236 to 9275)
Seq 0 (17407 to 17425) with Seq 1 (9304 to 9322)
Seq 0 (17433 to 17447) with Seq 1 (9323 to 9337)
Seq 0 (17448 to 17461) with Seq 1 (9349 to 9362)
Seq 0 (17539 to 17571) with Seq 1 (9452 to 9484)
Seq 0 (17572 to 17607) with Seq 1 (9487 to 9522)
Seq 0 (17640 to 17674) with Seq 1 (9595 to 9629)
Seq 0 (17747 to 17761) with Seq 1 (9630 to 9644)
Seq 0 (17762 to 17780) with Seq 1 (9646 to 9664)
Seq 0 (17781 to 17795) with Seq 1 (9684 to 9698)
Seq 0 (17796 to 17812) with Seq 1 (9708 to 9724)
Seq 0 (17874 to 17912) with Seq 1 (9782 to 9820)
Seq 0 (17934 to 17948) with Seq 1 (9834 to 9848)
Seq 0 (17954 to 17964) with Seq 1 (9872 to 9882)
Seq 0 (17965 to 17974) with Seq 1 (10033 to 10042)
Seq 0 (17978 to 17989) with Seq 1 (10043 to 10054)
Seq 0 (18077 to 18091) with Seq 1 (10592 to 10606)
Seq 0 (18121 to 18145) with Seq 1 (11181 to 11205)
Seq 0 (18146 to 18157) with Seq 1 (11230 to 11241)
Seq 0 (18164 to 18243) with Seq 1 (11328 to 11407)
Seq 0 (18298 to 18364) with Seq 1 (11455 to 11521)
Seq 0 (18393 to 18442) with Seq 1 (11587 to 11636)
Seq 0 (18443 to 18477) with Seq 1 (11639 to 11673)
Seq 0 (18666 to 18705) with Seq 1 (11738 to 11777)
Seq 0 (18789 to 18805) with Seq 1 (11848 to 11864)
Seq 0 (18831 to 18842) with Seq 1 (11883 to 11894)
Seq 0 (18933 to 18943) with Seq 1 (11988 to 11998)
Seq 0 (18944 to 18987) with Seq 1 (12045 to 12088)
Seq 0 (19002 to 19020) with Seq 1 (12089 to 12107)
Seq 0 (19103 to 19158) with Seq 1 (12198 to 12253)
Seq 0 (19160 to 19181) with Seq 1 (12272 to 12293)
Seq 0 (19225 to 19235) with Seq 1 (12316 to 12326)
Seq 0 (19236 to 19269) with Seq 1 (12336 to 12369)
Seq 0 (19546 to 19609) with Seq 1 (12718 to 12781)
Seq 0 (19850 to 19869) with Seq 1 (12979 to 12998)
Seq 0 (19883 to 19936) with Seq 1 (12999 to 13052)
Seq 0 (19959 to 19981) with Seq 1 (13098 to 13120)
Seq 0 (20006 to 20022) with Seq 1 (13189 to 13205)
Seq 0 (20126 to 20155) with Seq 1 (13307 to 13336)
Seq 0 (20156 to 20170) with Seq 1 (13338 to 13352)
Seq 0 (20237 to 20280) with Seq 1 (13434 to 13477)
Seq 0 (20283 to 20306) with Seq 1 (13478 to 13501)
Seq 0 (20482 to 20501) with Seq 1 (21131 to 21150)
Seq 0 (20528 to 20556) with Seq 1 (21247 to 21275)
Seq 0 (20557 to 20593) with Seq 1 (21344 to 21380)
Seq 0 (20734 to 20794) with Seq 1 (21549 to 21609)
Seq 0 (20974 to 21001) with Seq 1 (21694 to 21721)
Seq 0 (21210 to 21230) with Seq 1 (21762 to 21782)
Seq 0 (21275 to 21286) with Seq 1 (21820 to 21831)
Seq 0 (21290 to 21326) with Seq 1 (21832 to 21868)
Seq 0 (21397 to 21412) with Seq 1 (22383 to 22398)
Seq 0 (21542 to 21561) with Seq 1 (22898 to 22917)
Seq 0 (21562 to 21579) with Seq 1 (22953 to 22970)
Seq 0 (21639 to 21657) with Seq 1 (23069 to 23087)
Seq 0 (21669 to 21691) with Seq 1 (23144 to 23166)
Seq 0 (21696 to 21726) with Seq 1 (23167 to 23197)
Seq 0 (21809 to 21824) with Seq 1 (23711 to 23726)
Seq 0 (21919 to 21939) with Seq 1 (23858 to 23878)
Seq 0 (21990 to 22036) with Seq 1 (23990 to 24036)
Seq 0 (22079 to 22163) with Seq 1 (24073 to 24157)
Seq 0 (22189 to 22248) with Seq 1 (24195 to 24254)
Seq 0 (22249 to 22296) with Seq 1 (24277 to 24324)
Seq 0 (22313 to 22331) with Seq 1 (24353 to 24371)
Seq 0 (22332 to 22343) with Seq 1 (24373 to 24384)
Seq 0 (22344 to 22357) with Seq 1 (24387 to 24400)
Seq 0 (22358 to 22378) with Seq 1 (24452 to 24472)
Seq 0 (22385 to 22407) with Seq 1 (24473 to 24495)
Seq 0 (22421 to 22432) with Seq 1 (24504 to 24515)
Seq 0 (22477 to 22488) with Seq 1 (24611 to 24622)
Seq 0 (22569 to 22579) with Seq 1 (24928 to 24938)
Seq 0 (22614 to 22628) with Seq 1 (25148 to 25162)
Seq 0 (22656 to 22670) with Seq 1 (25399 to 25413)
Seq 0 (22786 to 22806) with Seq 1 (25757 to 25777)
Seq 0 (22807 to 22816) with Seq 1 (25905 to 25914)
Seq 0 (22908 to 22924) with Seq 1 (26124 to 26140)
Seq 0 (22932 to 22948) with Seq 1 (26371 to 26387)
Seq 0 (22949 to 22961) with Seq 1 (26405 to 26417)
Seq 0 (22962 to 23004) with Seq 1 (26426 to 26468)
Seq 0 (23023 to 23038) with Seq 1 (26519 to 26534)
Seq 0 (23774 to 23800) with Seq 1 (27189 to 27215)
Seq 0 (23831 to 23868) with Seq 1 (27287 to 27324)
Seq 0 (23878 to 23900) with Seq 1 (27325 to 27347)
Seq 0 (23921 to 23969) with Seq 1 (27431 to 27479)
Seq 0 (24011 to 24044) with Seq 1 (27532 to 27565)
Seq 0 (24249 to 24330) with Seq 1 (27724 to 27805)
Seq 0 (24411 to 24496) with Seq 1 (27919 to 28004)
Seq 0 (24539 to 24557) with Seq 1 (28032 to 28050)
Seq 0 (24558 to 24633) with Seq 1 (28141 to 28216)
Seq 0 (24731 to 24757) with Seq 1 (28641 to 28667)
Seq 0 (24942 to 25022) with Seq 1 (29697 to 29777)
Seq 0 (25097 to 25121) with Seq 1 (29931 to 29955)
Seq 0 (25122 to 25143) with Seq 1 (29962 to 29983)
Seq 0 (25921 to 25936) with Seq 1 (30544 to 30559)
Seq 0 (25937 to 25955) with Seq 1 (30561 to 30579)
Seq 0 (25967 to 25980) with Seq 1 (30603 to 30616)
Seq 0 (25992 to 26033) with Seq 1 (30624 to 30665)
Seq 0 (26052 to 26062) with Seq 1 (30724 to 30734)
Seq 0 (26067 to 26080) with Seq 1 (30735 to 30748)
Seq 0 (26353 to 26388) with Seq 1 (31052 to 31087)
Seq 0 (26550 to 26593) with Seq 1 (31302 to 31345)
Seq 0 (26644 to 26686) with Seq 1 (31361 to 31403)
Seq 0 (26737 to 26780) with Seq 1 (31428 to 31471)
Seq 0 (26964 to 27033) with Seq 1 (31603 to 31672)
Seq 0 (27260 to 27327) with Seq 1 (31752 to 31819)
Seq 0 (27393 to 27455) with Seq 1 (31862 to 31924)
Seq 0 (27606 to 27621) with Seq 1 (32366 to 32381)
Seq 0 (27774 to 27808) with Seq 1 (32448 to 32482)
Seq 0 (27813 to 27835) with Seq 1 (32483 to 32505)
Seq 0 (27843 to 27874) with Seq 1 (32506 to 32537)
Seq 0 (27875 to 27915) with Seq 1 (32548 to 32588)
Seq 0 (27916 to 27938) with Seq 1 (32594 to 32616)
Seq 0 (27939 to 28002) with Seq 1 (32676 to 32739)
Seq 0 (28027 to 28066) with Seq 1 (32797 to 32836)
Seq 0 (28087 to 28114) with Seq 1 (32837 to 32864)
Seq 0 (28142 to 28154) with Seq 1 (32961 to 32973)
Seq 0 (28442 to 28513) with Seq 1 (33829 to 33900)
Seq 0 (28514 to 28542) with Seq 1 (33903 to 33931)
Seq 0 (28829 to 28857) with Seq 1 (34103 to 34131)
Seq 0 (28892 to 28987) with Seq 1 (34191 to 34286)
Seq 0 (29063 to 29082) with Seq 1 (34433 to 34452)
Seq 0 (29453 to 29501) with Seq 1 (34874 to 34922)
Seq 0 (29509 to 29523) with Seq 1 (34923 to 34937)
Seq 0 (29930 to 29947) with Seq 1 (35036 to 35053)
Seq 1 (78 to 91) with Seq 0 (1016 to 1029)
Seq 1 (347 to 361) with Seq 0 (2338 to 2352)
Seq 1 (490 to 510) with Seq 0 (2914 to 2934)
Seq 1 (1048 to 1068) with Seq 0 (6107 to 6127)
Seq 1 (1117 to 1136) with Seq 0 (6236 to 6255)
Seq 1 (1223 to 1237) with Seq 0 (6817 to 6831)
Seq 1 (1238 to 1257) with Seq 0 (7094 to 7113)
Seq 1 (1258 to 1276) with Seq 0 (7683 to 7701)
Seq 1 (1365 to 1381) with Seq 0 (8484 to 8500)
Seq 1 (1594 to 1607) with Seq 0 (9256 to 9269)
Seq 1 (2007 to 2026) with Seq 0 (11017 to 11036)
Seq 1 (2426 to 2436) with Seq 0 (11811 to 11821)
Seq 1 (2668 to 2678) with Seq 0 (12241 to 12251)
Seq 1 (2791 to 2826) with Seq 0 (12403 to 12438)
Seq 1 (2923 to 2974) with Seq 0 (12486 to 12537)
Seq 1 (2975 to 2985) with Seq 0 (12541 to 12551)
Seq 1 (2986 to 3001) with Seq 0 (12553 to 12568)
Seq 1 (3318 to 3332) with Seq 0 (12733 to 12747)
Seq 1 (3362 to 3373) with Seq 0 (12748 to 12759)
Seq 1 (3374 to 3397) with Seq 0 (12772 to 12795)
Seq 1 (3471 to 3498) with Seq 0 (12865 to 12892)
Seq 1 (3515 to 3540) with Seq 0 (12893 to 12918)
Seq 1 (3548 to 3586) with Seq 0 (12919 to 12957)
Seq 1 (3611 to 3631) with Seq 0 (12958 to 12978)
Seq 1 (3632 to 3664) with Seq 0 (12988 to 13020)
Seq 1 (3679 to 3708) with Seq 0 (13047 to 13076)
Seq 1 (3709 to 3731) with Seq 0 (13079 to 13101)
Seq 1 (3768 to 3780) with Seq 0 (13102 to 13114)
Seq 1 (3827 to 3848) with Seq 0 (13177 to 13198)
Seq 1 (3855 to 3867) with Seq 0 (13219 to 13231)
Seq 1 (4008 to 4017) with Seq 0 (13434 to 13443)
Seq 1 (4040 to 4086) with Seq 0 (13520 to 13566)
Seq 1 (4138 to 4203) with Seq 0 (13666 to 13731)
Seq 1 (4838 to 4858) with Seq 0 (14194 to 14214)
Seq 1 (4897 to 4978) with Seq 0 (14215 to 14296)
Seq 1 (4983 to 4998) with Seq 0 (14297 to 14312)
Seq 1 (4999 to 5009) with Seq 0 (14314 to 14324)
Seq 1 (5029 to 5043) with Seq 0 (14349 to 14363)
Seq 1 (5044 to 5080) with Seq 0 (14393 to 14429)
Seq 1 (5099 to 5113) with Seq 0 (14430 to 14444)
Seq 1 (5150 to 5159) with Seq 0 (14476 to 14485)
Seq 1 (5221 to 5250) with Seq 0 (14523 to 14552)
Seq 1 (5253 to 5271) with Seq 0 (14561 to 14579)
Seq 1 (5283 to 5326) with Seq 0 (14593 to 14636)
Seq 1 (5419 to 5453) with Seq 0 (14656 to 14690)
Seq 1 (5454 to 5471) with Seq 0 (14692 to 14709)
Seq 1 (5500 to 5509) with Seq 0 (14717 to 14726)
Seq 1 (5575 to 5593) with Seq 0 (14727 to 14745)
Seq 1 (5622 to 5631) with Seq 0 (14761 to 14770)
Seq 1 (5633 to 5676) with Seq 0 (14771 to 14814)
Seq 1 (5677 to 5701) with Seq 0 (14818 to 14842)
Seq 1 (5702 to 5727) with Seq 0 (14852 to 14877)
Seq 1 (5873 to 5890) with Seq 0 (15007 to 15024)
Seq 1 (5929 to 5980) with Seq 0 (15044 to 15095)
Seq 1 (6049 to 6061) with Seq 0 (15142 to 15154)
Seq 1 (6088 to 6097) with Seq 0 (15186 to 15195)
Seq 1 (6130 to 6140) with Seq 0 (15221 to 15231)
Seq 1 (6260 to 6290) with Seq 0 (15312 to 15342)
Seq 1 (6345 to 6357) with Seq 0 (15397 to 15409)
Seq 1 (6379 to 6401) with Seq 0 (15438 to 15460)
Seq 1 (6402 to 6489) with Seq 0 (15464 to 15551)
Seq 1 (6607 to 6728) with Seq 0 (15552 to 15673)
Seq 1 (6781 to 6793) with Seq 0 (15674 to 15686)
Seq 1 (6794 to 6809) with Seq 0 (15695 to 15710)
Seq 1 (6845 to 6855) with Seq 0 (15711 to 15721)
Seq 1 (6856 to 6868) with Seq 0 (15723 to 15735)
Seq 1 (6920 to 6962) with Seq 0 (15748 to 15790)
Seq 1 (7047 to 7070) with Seq 0 (15822 to 15845)
Seq 1 (7139 to 7208) with Seq 0 (16028 to 16097)
Seq 1 (7227 to 7260) with Seq 0 (16098 to 16131)
Seq 1 (7276 to 7292) with Seq 0 (16137 to 16153)
Seq 1 (7314 to 7326) with Seq 0 (16154 to 16166)
Seq 1 (7354 to 7378) with Seq 0 (16194 to 16218)
Seq 1 (7390 to 7400) with Seq 0 (16230 to 16240)
Seq 1 (7440 to 7453) with Seq 0 (16241 to 16254)
Seq 1 (7693 to 7708) with Seq 0 (16306 to 16321)
Seq 1 (8009 to 8036) with Seq 0 (16486 to 16513)
Seq 1 (8037 to 8066) with Seq 0 (16532 to 16561)
Seq 1 (8067 to 8080) with Seq 0 (16583 to 16596)
Seq 1 (8105 to 8120) with Seq 0 (16597 to 16612)
Seq 1 (8122 to 8145) with Seq 0 (16613 to 16636)
Seq 1 (8267 to 8319) with Seq 0 (16757 to 16809)
Seq 1 (8354 to 8368) with Seq 0 (16833 to 16847)
Seq 1 (8369 to 8431) with Seq 0 (16861 to 16923)
Seq 1 (8434 to 8466) with Seq 0 (16924 to 16956)
Seq 1 (8480 to 8501) with Seq 0 (16977 to 16998)
Seq 1 (8534 to 8549) with Seq 0 (17015 to 17030)
Seq 1 (8550 to 8572) with Seq 0 (17056 to 17078)
Seq 1 (8592 to 8605) with Seq 0 (17079 to 17092)
Seq 1 (8606 to 8651) with Seq 0 (17111 to 17156)
Seq 1 (9177 to 9190) with Seq 0 (17330 to 17343)
Seq 1 (9223 to 9235) with Seq 0 (17344 to 17356)
Seq 1 (9236 to 9275) with Seq 0 (17358 to 17397)
Seq 1 (9304 to 9322) with Seq 0 (17407 to 17425)
Seq 1 (9323 to 9337) with Seq 0 (17433 to 17447)
Seq 1 (9349 to 9362) with Seq 0 (17448 to 17461)
Seq 1 (9452 to 9484) with Seq 0 (17539 to 17571)
Seq 1 (9487 to 9522) with Seq 0 (17572 to 17607)
Seq 1 (9595 to 9629) with Seq 0 (17640 to 17674)
Seq 1 (9630 to 9644) with Seq 0 (17747 to 17761)
Seq 1 (9646 to 9664) with Seq 0 (17762 to 17780)
Seq 1 (9684 to 9698) with Seq 0 (17781 to 17795)
Seq 1 (9708 to 9724) with Seq 0 (17796 to 17812)
Seq 1 (9782 to 9820) with Seq 0 (17874 to 17912)
Seq 1 (9834 to 9848) with Seq 0 (17934 to 17948)
Seq 1 (9872 to 9882) with Seq 0 (17954 to 17964)
Seq 1 (10033 to 10042) with Seq 0 (17965 to 17974)
Seq 1 (10043 to 10054) with Seq 0 (17978 to 17989)
Seq 1 (10592 to 10606) with Seq 0 (18077 to 18091)
Seq 1 (11181 to 11205) with Seq 0 (18121 to 18145)
Seq 1 (11230 to 11241) with Seq 0 (18146 to 18157)
Seq 1 (11328 to 11407) with Seq 0 (18164 to 18243)
Seq 1 (11455 to 11521) with Seq 0 (18298 to 18364)
Seq 1 (11587 to 11636) with Seq 0 (18393 to 18442)
Seq 1 (11639 to 11673) with Seq 0 (18443 to 18477)
Seq 1 (11738 to 11777) with Seq 0 (18666 to 18705)
Seq 1 (11848 to 11864) with Seq 0 (18789 to 18805)
Seq 1 (11883 to 11894) with Seq 0 (18831 to 18842)
Seq 1 (11988 to 11998) with Seq 0 (18933 to 18943)
Seq 1 (12045 to 12088) with Seq 0 (18944 to 18987)
Seq 1 (12089 to 12107) with Seq 0 (19002 to 19020)
Seq 1 (12198 to 12253) with Seq 0 (19103 to 19158)
Seq 1 (12272 to 12293) with Seq 0 (19160 to 19181)
Seq 1 (12316 to 12326) with Seq 0 (19225 to 19235)
Seq 1 (12336 to 12369) with Seq 0 (19236 to 19269)
Seq 1 (12718 to 12781) with Seq 0 (19546 to 19609)
Seq 1 (12979 to 12998) with Seq 0 (19850 to 19869)
Seq 1 (12999 to 13052) with Seq 0 (19883 to 19936)
Seq 1 (13098 to 13120) with Seq 0 (19959 to 19981)
Seq 1 (13189 to 13205) with Seq 0 (20006 to 20022)
Seq 1 (13307 to 13336) with Seq 0 (20126 to 20155)
Seq 1 (13338 to 13352) with Seq 0 (20156 to 20170)
Seq 1 (13434 to 13477) with Seq 0 (20237 to 20280)
Seq 1 (13478 to 13501) with Seq 0 (20283 to 20306)
Seq 1 (21131 to 21150) with Seq 0 (20482 to 20501)
Seq 1 (21247 to 21275) with Seq 0 (20528 to 20556)
Seq 1 (21344 to 21380) with Seq 0 (20557 to 20593)
Seq 1 (21549 to 21609) with Seq 0 (20734 to 20794)
Seq 1 (21694 to 21721) with Seq 0 (20974 to 21001)
Seq 1 (21762 to 21782) with Seq 0 (21210 to 21230)
Seq 1 (21820 to 21831) with Seq 0 (21275 to 21286)
Seq 1 (21832 to 21868) with Seq 0 (21290 to 21326)
Seq 1 (22383 to 22398) with Seq 0 (21397 to 21412)
Seq 1 (22898 to 22917) with Seq 0 (21542 to 21561)
Seq 1 (22953 to 22970) with Seq 0 (21562 to 21579)
Seq 1 (23069 to 23087) with Seq 0 (21639 to 21657)
Seq 1 (23144 to 23166) with Seq 0 (21669 to 21691)
Seq 1 (23167 to 23197) with Seq 0 (21696 to 21726)
Seq 1 (23711 to 23726) with Seq 0 (21809 to 21824)
Seq 1 (23858 to 23878) with Seq 0 (21919 to 21939)
Seq 1 (23990 to 24036) with Seq 0 (21990 to 22036)
Seq 1 (24073 to 24157) with Seq 0 (22079 to 22163)
Seq 1 (24195 to 24254) with Seq 0 (22189 to 22248)
Seq 1 (24277 to 24324) with Seq 0 (22249 to 22296)
Seq 1 (24353 to 24371) with Seq 0 (22313 to 22331)
Seq 1 (24373 to 24384) with Seq 0 (22332 to 22343)
Seq 1 (24387 to 24400) with Seq 0 (22344 to 22357)
Seq 1 (24452 to 24472) with Seq 0 (22358 to 22378)
Seq 1 (24473 to 24495) with Seq 0 (22385 to 22407)
Seq 1 (24504 to 24515) with Seq 0 (22421 to 22432)
Seq 1 (24611 to 24622) with Seq 0 (22477 to 22488)
Seq 1 (24928 to 24938) with Seq 0 (22569 to 22579)
Seq 1 (25148 to 25162) with Seq 0 (22614 to 22628)
Seq 1 (25399 to 25413) with Seq 0 (22656 to 22670)
Seq 1 (25757 to 25777) with Seq 0 (22786 to 22806)
Seq 1 (25905 to 25914) with Seq 0 (22807 to 22816)
Seq 1 (26124 to 26140) with Seq 0 (22908 to 22924)
Seq 1 (26371 to 26387) with Seq 0 (22932 to 22948)
Seq 1 (26405 to 26417) with Seq 0 (22949 to 22961)
Seq 1 (26426 to 26468) with Seq 0 (22962 to 23004)
Seq 1 (26519 to 26534) with Seq 0 (23023 to 23038)
Seq 1 (27189 to 27215) with Seq 0 (23774 to 23800)
Seq 1 (27287 to 27324) with Seq 0 (23831 to 23868)
Seq 1 (27325 to 27347) with Seq 0 (23878 to 23900)
Seq 1 (27431 to 27479) with Seq 0 (23921 to 23969)
Seq 1 (27532 to 27565) with Seq 0 (24011 to 24044)
Seq 1 (27724 to 27805) with Seq 0 (24249 to 24330)
Seq 1 (27919 to 28004) with Seq 0 (24411 to 24496)
Seq 1 (28032 to 28050) with Seq 0 (24539 to 24557)
Seq 1 (28141 to 28216) with Seq 0 (24558 to 24633)
Seq 1 (28641 to 28667) with Seq 0 (24731 to 24757)
Seq 1 (29697 to 29777) with Seq 0 (24942 to 25022)
Seq 1 (29931 to 29955) with Seq 0 (25097 to 25121)
Seq 1 (29962 to 29983) with Seq 0 (25122 to 25143)
Seq 1 (30544 to 30559) with Seq 0 (25921 to 25936)
Seq 1 (30561 to 30579) with Seq 0 (25937 to 25955)
Seq 1 (30603 to 30616) with Seq 0 (25967 to 25980)
Seq 1 (30624 to 30665) with Seq 0 (25992 to 26033)
Seq 1 (30724 to 30734) with Seq 0 (26052 to 26062)
Seq 1 (30735 to 30748) with Seq 0 (26067 to 26080)
Seq 1 (31052 to 31087) with Seq 0 (26353 to 26388)
Seq 1 (31302 to 31345) with Seq 0 (26550 to 26593)
Seq 1 (31361 to 31403) with Seq 0 (26644 to 26686)
Seq 1 (31428 to 31471) with Seq 0 (26737 to 26780)
Seq 1 (31603 to 31672) with Seq 0 (26964 to 27033)
Seq 1 (31752 to 31819) with Seq 0 (27260 to 27327)
Seq 1 (31862 to 31924) with Seq 0 (27393 to 27455)
Seq 1 (32366 to 32381) with Seq 0 (27606 to 27621)
Seq 1 (32448 to 32482) with Seq 0 (27774 to 27808)
Seq 1 (32483 to 32505) with Seq 0 (27813 to 27835)
Seq 1 (32506 to 32537) with Seq 0 (27843 to 27874)
Seq 1 (32548 to 32588) with Seq 0 (27875 to 27915)
Seq 1 (32594 to 32616) with Seq 0 (27916 to 27938)
Seq 1 (32676 to 32739) with Seq 0 (27939 to 28002)
Seq 1 (32797 to 32836) with Seq 0 (28027 to 28066)
Seq 1 (32837 to 32864) with Seq 0 (28087 to 28114)
Seq 1 (32961 to 32973) with Seq 0 (28142 to 28154)
Seq 1 (33829 to 33900) with Seq 0 (28442 to 28513)
Seq 1 (33903 to 33931) with Seq 0 (28514 to 28542)
Seq 1 (34103 to 34131) with Seq 0 (28829 to 28857)
Seq 1 (34191 to 34286) with Seq 0 (28892 to 28987)
Seq 1 (34433 to 34452) with Seq 0 (29063 to 29082)
Seq 1 (34874 to 34922) with Seq 0 (29453 to 29501)
Seq 1 (34923 to 34937) with Seq 0 (29509 to 29523)
Seq 1 (35036 to 35053) with Seq 0 (29930 to 29947)
