# Supplementary material for: The Complex Spatio-Temporal Regulation of the Drosophila Myoblast Attractant Gene duf/kirre
Source: PLoS One. 2009 Sep 9;4(9):e6960. doi: 10.1371/journal.pone.0006960 (PMC2734059; doi:10.1371/journal.pone.0006960)
Supplement: Dataset S1 — The raw input and output files of enhancer predictions using Stubb. Stubb version 2.1 was run on the 30 kb region upstream of duf and approximately 29 kb intron, using 45 input weight matrices. In release 4 coordinates, the upstream region selected was 2926233–2956233 and the intron was 2956475–2985408, on chromosome X. Orthologous sequence from D. pseudoobscura was selected. As part of the process of running Stubb, these sequences were re-aligned with LAGAN and Stubb was run on these sequences in multi-sequence mode. The raw input and output files are in Supplementary Data S11. (4.59 MB ZIP) [file pone.0006960.s011.zip › supporting_data_S9/stubb_upstream/output.b1h+hd_12+8/kirre_upstream_dmel.fa.mfasta.ann]

reference = X
stubb_fen   stubb   2926233..2926332   score=10
stubb_fen   stubb   2926333..2926432   score=8
stubb_fen   stubb   2926433..2926532   score=9
stubb_fen   stubb   2926533..2926632   score=10
stubb_fen   stubb   2926633..2926732   score=10
stubb_fen   stubb   2926733..2926832   score=8
stubb_fen   stubb   2926833..2926932   score=4
stubb_fen   stubb   2926933..2927032   score=4
stubb_fen   stubb   2927033..2927132   score=2
stubb_fen   stubb   2927133..2927232   score=3
stubb_fen   stubb   2927233..2927332   score=3
stubb_fen   stubb   2927333..2927432   score=6
stubb_fen   stubb   2927433..2927532   score=6
stubb_fen   stubb   2927533..2927632   score=4
stubb_fen   stubb   2927633..2927732   score=3
stubb_fen   stubb   2927733..2927832   score=1
stubb_fen   stubb   2927833..2927932   score=2
stubb_fen   stubb   2927933..2928032   score=3
stubb_fen   stubb   2928033..2928132   score=2
stubb_fen   stubb   2928133..2928232   score=4
stubb_fen   stubb   2928233..2928332   score=4
stubb_fen   stubb   2928333..2928432   score=3
stubb_fen   stubb   2928433..2928532   score=2
stubb_fen   stubb   2928533..2928632   score=2
stubb_fen   stubb   2928633..2928732   score=7
stubb_fen   stubb   2928733..2928832   score=8
stubb_fen   stubb   2928833..2928932   score=9
stubb_fen   stubb   2928933..2929032   score=14
stubb_fen   stubb   2929033..2929132   score=20
stubb_fen   stubb   2929133..2929232   score=34
stubb_fen   stubb   2929233..2929332   score=22
stubb_fen   stubb   2929333..2929432   score=34
stubb_fen   stubb   2929433..2929532   score=46
stubb_fen   stubb   2929533..2929632   score=42
stubb_fen   stubb   2929633..2929732   score=35
stubb_fen   stubb   2929733..2929832   score=37
stubb_fen   stubb   2929833..2929932   score=37
stubb_fen   stubb   2929933..2930032   score=41
stubb_fen   stubb   2930033..2930132   score=40
stubb_fen   stubb   2930133..2930232   score=32
stubb_fen   stubb   2930233..2930332   score=21
stubb_fen   stubb   2930333..2930432   score=11
stubb_fen   stubb   2930433..2930532   score=12
stubb_fen   stubb   2930533..2930632   score=16
stubb_fen   stubb   2930633..2930732   score=15
stubb_fen   stubb   2930733..2930832   score=16
stubb_fen   stubb   2930833..2930932   score=15
stubb_fen   stubb   2930933..2931032   score=13
stubb_fen   stubb   2931033..2931132   score=15
stubb_fen   stubb   2931133..2931232   score=12
stubb_fen   stubb   2931233..2931332   score=14
stubb_fen   stubb   2931333..2931432   score=14
stubb_fen   stubb   2931433..2931532   score=22
stubb_fen   stubb   2931533..2931632   score=16
stubb_fen   stubb   2931633..2931732   score=15
stubb_fen   stubb   2931733..2931832   score=17
stubb_fen   stubb   2931833..2931932   score=23
stubb_fen   stubb   2931933..2932032   score=21
stubb_fen   stubb   2932033..2932132   score=22
stubb_fen   stubb   2932133..2932232   score=14
stubb_fen   stubb   2932233..2932332   score=12
stubb_fen   stubb   2932333..2932432   score=7
stubb_fen   stubb   2932433..2932532   score=8
stubb_fen   stubb   2932533..2932632   score=18
stubb_fen   stubb   2932633..2932732   score=15
stubb_fen   stubb   2932733..2932832   score=15
stubb_fen   stubb   2932833..2932932   score=15
stubb_fen   stubb   2932933..2933032   score=7
stubb_fen   stubb   2933033..2933132   score=6
stubb_fen   stubb   2933133..2933232   score=12
stubb_fen   stubb   2933233..2933332   score=10
stubb_fen   stubb   2933333..2933432   score=8
stubb_fen   stubb   2933433..2933532   score=12
stubb_fen   stubb   2933533..2933632   score=10
stubb_fen   stubb   2933633..2933732   score=13
stubb_fen   stubb   2933733..2933832   score=6
stubb_fen   stubb   2933833..2933932   score=6
stubb_fen   stubb   2933933..2934032   score=8
stubb_fen   stubb   2934033..2934132   score=9
stubb_fen   stubb   2934133..2934232   score=7
stubb_fen   stubb   2934233..2934332   score=8
stubb_fen   stubb   2934333..2934432   score=10
stubb_fen   stubb   2934433..2934532   score=10
stubb_fen   stubb   2934533..2934632   score=4
stubb_fen   stubb   2934633..2934732   score=6
stubb_fen   stubb   2934733..2934832   score=7
stubb_fen   stubb   2934833..2934932   score=8
stubb_fen   stubb   2934933..2935032   score=6
stubb_fen   stubb   2935033..2935132   score=8
stubb_fen   stubb   2935133..2935232   score=12
stubb_fen   stubb   2935233..2935332   score=12
stubb_fen   stubb   2935333..2935432   score=14
stubb_fen   stubb   2935433..2935532   score=12
stubb_fen   stubb   2935533..2935632   score=1
stubb_fen   stubb   2935633..2935732   score=3
stubb_fen   stubb   2935733..2935832   score=4
stubb_fen   stubb   2935833..2935932   score=4
stubb_fen   stubb   2935933..2936032   score=5
stubb_fen   stubb   2936033..2936132   score=7
stubb_fen   stubb   2936133..2936232   score=8
stubb_fen   stubb   2936233..2936332   score=7
stubb_fen   stubb   2936333..2936432   score=12
stubb_fen   stubb   2936433..2936532   score=21
stubb_fen   stubb   2936533..2936632   score=20
stubb_fen   stubb   2936633..2936732   score=19
stubb_fen   stubb   2936733..2936832   score=19
stubb_fen   stubb   2936833..2936932   score=16
stubb_fen   stubb   2936933..2937032   score=21
stubb_fen   stubb   2937033..2937132   score=21
stubb_fen   stubb   2937133..2937232   score=18
stubb_fen   stubb   2937233..2937332   score=17
stubb_fen   stubb   2937333..2937432   score=25
stubb_fen   stubb   2937433..2937532   score=24
stubb_fen   stubb   2937533..2937632   score=27
stubb_fen   stubb   2937633..2937732   score=29
stubb_fen   stubb   2937733..2937832   score=28
stubb_fen   stubb   2937833..2937932   score=27
stubb_fen   stubb   2937933..2938032   score=26
stubb_fen   stubb   2938033..2938132   score=30
stubb_fen   stubb   2938133..2938232   score=35
stubb_fen   stubb   2938233..2938332   score=38
stubb_fen   stubb   2938333..2938432   score=36
stubb_fen   stubb   2938433..2938532   score=43
stubb_fen   stubb   2938533..2938632   score=34
stubb_fen   stubb   2938633..2938732   score=30
stubb_fen   stubb   2938733..2938832   score=27
stubb_fen   stubb   2938833..2938932   score=28
stubb_fen   stubb   2938933..2939032   score=27
stubb_fen   stubb   2939033..2939132   score=23
stubb_fen   stubb   2939133..2939232   score=17
stubb_fen   stubb   2939233..2939332   score=12
stubb_fen   stubb   2939333..2939432   score=8
stubb_fen   stubb   2939433..2939532   score=8
stubb_fen   stubb   2939533..2939632   score=14
stubb_fen   stubb   2939633..2939732   score=12
stubb_fen   stubb   2939733..2939832   score=13
stubb_fen   stubb   2939833..2939932   score=8
stubb_fen   stubb   2939933..2940032   score=7
stubb_fen   stubb   2940033..2940132   score=14
stubb_fen   stubb   2940133..2940232   score=22
stubb_fen   stubb   2940233..2940332   score=22
stubb_fen   stubb   2940333..2940432   score=26
stubb_fen   stubb   2940433..2940532   score=26
stubb_fen   stubb   2940533..2940632   score=17
stubb_fen   stubb   2940633..2940732   score=17
stubb_fen   stubb   2940733..2940832   score=19
stubb_fen   stubb   2940833..2940932   score=38
stubb_fen   stubb   2940933..2941032   score=46
stubb_fen   stubb   2941033..2941132   score=43
stubb_fen   stubb   2941133..2941232   score=42
stubb_fen   stubb   2941233..2941332   score=44
stubb_fen   stubb   2941333..2941432   score=45
stubb_fen   stubb   2941433..2941532   score=43
stubb_fen   stubb   2941533..2941632   score=54
stubb_fen   stubb   2941633..2941732   score=49
stubb_fen   stubb   2941733..2941832   score=42
stubb_fen   stubb   2941833..2941932   score=26
stubb_fen   stubb   2941933..2942032   score=17
stubb_fen   stubb   2942033..2942132   score=14
stubb_fen   stubb   2942133..2942232   score=14
stubb_fen   stubb   2942233..2942332   score=14
stubb_fen   stubb   2942333..2942432   score=7
stubb_fen   stubb   2942433..2942532   score=10
stubb_fen   stubb   2942533..2942632   score=6
stubb_fen   stubb   2942633..2942732   score=10
stubb_fen   stubb   2942733..2942832   score=12
stubb_fen   stubb   2942833..2942932   score=13
stubb_fen   stubb   2942933..2943032   score=12
stubb_fen   stubb   2943033..2943132   score=13
stubb_fen   stubb   2943133..2943232   score=13
stubb_fen   stubb   2943233..2943332   score=10
stubb_fen   stubb   2943333..2943432   score=10
stubb_fen   stubb   2943433..2943532   score=10
stubb_fen   stubb   2943533..2943632   score=14
stubb_fen   stubb   2943633..2943732   score=16
stubb_fen   stubb   2943733..2943832   score=17
stubb_fen   stubb   2943833..2943932   score=13
stubb_fen   stubb   2943933..2944032   score=15
stubb_fen   stubb   2944033..2944132   score=15
stubb_fen   stubb   2944133..2944232   score=15
stubb_fen   stubb   2944233..2944332   score=16
stubb_fen   stubb   2944333..2944432   score=16
stubb_fen   stubb   2944433..2944532   score=18
stubb_fen   stubb   2944533..2944632   score=13
stubb_fen   stubb   2944633..2944732   score=11
stubb_fen   stubb   2944733..2944832   score=13
stubb_fen   stubb   2944833..2944932   score=20
stubb_fen   stubb   2944933..2945032   score=14
stubb_fen   stubb   2945033..2945132   score=14
stubb_fen   stubb   2945133..2945232   score=12
stubb_fen   stubb   2945233..2945332   score=10
stubb_fen   stubb   2945333..2945432   score=10
stubb_fen   stubb   2945433..2945532   score=8
stubb_fen   stubb   2945533..2945632   score=11
stubb_fen   stubb   2945633..2945732   score=10
stubb_fen   stubb   2945733..2945832   score=15
stubb_fen   stubb   2945833..2945932   score=13
stubb_fen   stubb   2945933..2946032   score=15
stubb_fen   stubb   2946033..2946132   score=21
stubb_fen   stubb   2946133..2946232   score=27
stubb_fen   stubb   2946233..2946332   score=21
stubb_fen   stubb   2946333..2946432   score=19
stubb_fen   stubb   2946433..2946532   score=16
stubb_fen   stubb   2946533..2946632   score=16
stubb_fen   stubb   2946633..2946732   score=20
stubb_fen   stubb   2946733..2946832   score=16
stubb_fen   stubb   2946833..2946932   score=12
stubb_fen   stubb   2946933..2947032   score=22
stubb_fen   stubb   2947033..2947132   score=18
stubb_fen   stubb   2947133..2947232   score=14
stubb_fen   stubb   2947233..2947332   score=19
stubb_fen   stubb   2947333..2947432   score=19
stubb_fen   stubb   2947433..2947532   score=22
stubb_fen   stubb   2947533..2947632   score=27
stubb_fen   stubb   2947633..2947732   score=29
stubb_fen   stubb   2947733..2947832   score=24
stubb_fen   stubb   2947833..2947932   score=28
stubb_fen   stubb   2947933..2948032   score=21
stubb_fen   stubb   2948033..2948132   score=13
stubb_fen   stubb   2948133..2948232   score=12
stubb_fen   stubb   2948233..2948332   score=14
stubb_fen   stubb   2948333..2948432   score=14
stubb_fen   stubb   2948433..2948532   score=8
stubb_fen   stubb   2948533..2948632   score=7
stubb_fen   stubb   2948633..2948732   score=5
stubb_fen   stubb   2948733..2948832   score=6
stubb_fen   stubb   2948833..2948932   score=3
stubb_fen   stubb   2948933..2949032   score=5
stubb_fen   stubb   2949033..2949132   score=7
stubb_fen   stubb   2949133..2949232   score=16
stubb_fen   stubb   2949233..2949332   score=24
stubb_fen   stubb   2949333..2949432   score=27
stubb_fen   stubb   2949433..2949532   score=28
stubb_fen   stubb   2949533..2949632   score=32
stubb_fen   stubb   2949633..2949732   score=35
stubb_fen   stubb   2949733..2949832   score=36
stubb_fen   stubb   2949833..2949932   score=48
stubb_fen   stubb   2949933..2950032   score=49
stubb_fen   stubb   2950033..2950132   score=45
stubb_fen   stubb   2950133..2950232   score=33
stubb_fen   stubb   2950233..2950332   score=26
stubb_fen   stubb   2950333..2950432   score=26
stubb_fen   stubb   2950433..2950532   score=24
stubb_fen   stubb   2950533..2950632   score=17
stubb_fen   stubb   2950633..2950732   score=15
stubb_fen   stubb   2950733..2950832   score=12
stubb_fen   stubb   2950833..2950932   score=10
stubb_fen   stubb   2950933..2951032   score=7
stubb_fen   stubb   2951033..2951132   score=8
stubb_fen   stubb   2951133..2951232   score=9
stubb_fen   stubb   2951233..2951332   score=7
stubb_fen   stubb   2951333..2951432   score=6
stubb_fen   stubb   2951433..2951532   score=6
stubb_fen   stubb   2951533..2951632   score=21
stubb_fen   stubb   2951633..2951732   score=26
stubb_fen   stubb   2951733..2951832   score=25
stubb_fen   stubb   2951833..2951932   score=30
stubb_fen   stubb   2951933..2952032   score=39
stubb_fen   stubb   2952033..2952132   score=42
stubb_fen   stubb   2952133..2952232   score=44
stubb_fen   stubb   2952233..2952332   score=50
stubb_fen   stubb   2952333..2952432   score=50
stubb_fen   stubb   2952433..2952532   score=46
stubb_fen   stubb   2952533..2952632   score=28
stubb_fen   stubb   2952633..2952732   score=27
stubb_fen   stubb   2952733..2952832   score=34
stubb_fen   stubb   2952833..2952932   score=25
stubb_fen   stubb   2952933..2953032   score=27
stubb_fen   stubb   2953033..2953132   score=21
stubb_fen   stubb   2953133..2953232   score=20
stubb_fen   stubb   2953233..2953332   score=15
stubb_fen   stubb   2953333..2953432   score=18
stubb_fen   stubb   2953433..2953532   score=17
stubb_fen   stubb   2953533..2953632   score=16
stubb_fen   stubb   2953633..2953732   score=14
stubb_fen   stubb   2953733..2953832   score=13
stubb_fen   stubb   2953833..2953932   score=18
stubb_fen   stubb   2953933..2954032   score=16
stubb_fen   stubb   2954033..2954132   score=11
stubb_fen   stubb   2954133..2954232   score=11
stubb_fen   stubb   2954233..2954332   score=15
stubb_fen   stubb   2954333..2954432   score=14
stubb_fen   stubb   2954433..2954532   score=26
stubb_fen   stubb   2954533..2954632   score=37
stubb_fen   stubb   2954633..2954732   score=40
stubb_fen   stubb   2954733..2954832   score=43
stubb_fen   stubb   2954833..2954932   score=36
stubb_fen   stubb   2954933..2955032   score=46
stubb_fen   stubb   2955033..2955132   score=45
stubb_fen   stubb   2955133..2955232   score=40
stubb_fen   stubb   2955233..2955332   score=28
[stubb_fen]
glyph = xyplot
graph_type = boxes
height = 100
min_score = 0
max_score = 54
scale = left
