# Supplementary material for: The Complex Spatio-Temporal Regulation of the Drosophila Myoblast Attractant Gene duf/kirre
Source: PLoS One. 2009 Sep 9;4(9):e6960. doi: 10.1371/journal.pone.0006960 (PMC2734059; doi:10.1371/journal.pone.0006960)
Supplement: Dataset S1 — The raw input and output files of enhancer predictions using Stubb. Stubb version 2.1 was run on the 30 kb region upstream of duf and approximately 29 kb intron, using 45 input weight matrices. In release 4 coordinates, the upstream region selected was 2926233–2956233 and the intron was 2956475–2985408, on chromosome X. Orthologous sequence from D. pseudoobscura was selected. As part of the process of running Stubb, these sequences were re-aligned with LAGAN and Stubb was run on these sequences in multi-sequence mode. The raw input and output files are in Supplementary Data S11. (4.59 MB ZIP) [file pone.0006960.s011.zip › supporting_data_S9/stubb_upstream/output.b1h+hd_12+8/kirre_upstream_dmel.fa.mfasta.dict]

>>dmel X:2926233..2956233
Position: 0	Nucl: 1000	Word_av_length: 0.00	Free Energy: 10.7748
Ci_cons        	0.0127	10.4039
dmef_lit       	0.0038	3.1288
brk            	0.0015	1.2324
dl             	0.0060	4.9257
Su-H-          	0.0006	0.4802
sd             	0.0043	3.5208
Pnt_lit        	0.0002	0.1651
Bcd_group      	0.0011	0.8756
Background     	0.9697	792.7718
<
>>dmel X:2926233..2956233
Position: 300	Nucl: 1000	Word_av_length: 0.00	Free Energy: 10.3311
toy            	0.0013	0.2663
Ci_cons        	0.0120	9.8305
dmef_lit       	0.0053	5.6220
twi            	0.0011	0.2435
Bcd_group      	0.0003	0.2189
Ladybird_group 	0.0007	0.2046
Background     	0.9791	845.5366
<
>>dpse
Position: 0	Nucl: 78	Word_av_length: 0.00	Free Energy: 10.3311
toy            	0.0013	0.1180
Ci_cons        	0.0120	0.8270
twi            	0.0011	0.2457
Background     	0.9791	66.9527
<
>>dpse
Position: 92	Nucl: 270	Word_av_length: 0.00	Free Energy: 10.3311
toy            	0.0013	1.1502
Ci_cons        	0.0120	3.1068
dmef_lit       	0.0053	0.4797
twi            	0.0011	0.7944
Bcd_group      	0.0003	0.1083
Ladybird_group 	0.0007	0.5540
Background     	0.9791	208.4167
<
>>dmel X:2926233..2956233
Position: 400	Nucl: 1000	Word_av_length: 0.00	Free Energy: 10.4299
toy            	0.0013	0.2343
Ci_cons        	0.0122	10.1719
dmef_lit       	0.0050	5.6225
twi            	0.0010	0.2101
Bcd_group      	0.0002	0.1720
Ladybird_group 	0.0006	0.1746
Background     	0.9791	842.9412
<
>>dpse
Position: 0	Nucl: 78	Word_av_length: 0.00	Free Energy: 10.4299
toy            	0.0013	0.1132
Ci_cons        	0.0122	0.8276
twi            	0.0010	0.2178
Background     	0.9791	67.2533
<
>>dpse
Position: 92	Nucl: 370	Word_av_length: 0.00	Free Energy: 10.4299
byn            	0.0005	0.4999
toy            	0.0013	1.2701
Ci_cons        	0.0122	3.9634
dmef_lit       	0.0050	0.4761
twi            	0.0010	0.8056
Ladybird_group 	0.0006	0.5052
Background     	0.9791	293.3099
<
>>dmel X:2926233..2956233
Position: 2700	Nucl: 1000	Word_av_length: 0.00	Free Energy: 14.0483
bin            	0.0024	2.2080
toy            	0.0020	0.6303
knirps_b1h     	0.0007	0.1219
Ci_cons        	0.0012	1.2335
dmef_lit       	0.0006	0.7400
dl             	0.0056	4.0349
pan            	0.0072	4.7613
Su-H-          	0.0023	1.6071
twi            	0.0026	1.6179
Cf2-II         	0.0001	0.1046
Eip74EF        	0.0034	2.4650
exd            	0.0015	1.4111
kruppel_b1h    	0.0001	0.1209
prd            	0.0018	1.1332
sd             	0.0056	4.1296
Trl            	0.0039	3.7922
Pnt_lit        	0.0018	0.6545
Bcd_group      	0.0040	1.0260
Background     	0.9532	738.7657
<
>>dpse
Position: 276	Nucl: 214	Word_av_length: 0.00	Free Energy: 14.0483
bin            	0.0024	0.3601
byn            	0.0001	0.1040
toy            	0.0020	0.9501
Ci_cons        	0.0012	0.2213
dl             	0.0056	0.7532
pan            	0.0072	0.6698
Su-H-          	0.0023	0.3807
twi            	0.0026	0.2384
Eip74EF        	0.0034	0.4442
exd            	0.0015	0.1298
prd            	0.0018	0.5149
sd             	0.0056	1.0655
Trl            	0.0039	0.2758
Pnt_lit        	0.0018	0.1448
Bcd_group      	0.0040	0.6737
Background     	0.9532	150.1925
<
>>dpse
Position: 511	Nucl: 765	Word_av_length: 0.00	Free Energy: 14.0483
bin            	0.0024	0.9624
toy            	0.0020	1.3144
knirps_b1h     	0.0007	0.8620
Ci_cons        	0.0012	0.3172
dmef_lit       	0.0006	0.1074
dl             	0.0056	3.4214
pan            	0.0072	5.0962
Su-H-          	0.0023	1.3043
twi            	0.0026	1.9834
Eip74EF        	0.0034	2.0744
exd            	0.0015	0.6096
prd            	0.0018	0.9748
sd             	0.0056	3.0707
Trl            	0.0039	1.5945
Pnt_lit        	0.0018	1.7942
Bcd_group      	0.0040	4.1208
Background     	0.9532	512.8218
<
>>dmel X:2926233..2956233
Position: 2800	Nucl: 1000	Word_av_length: 0.00	Free Energy: 20.9199
bin            	0.0028	2.2418
knirps_b1h     	0.0008	0.1318
Ci_cons        	0.0019	1.6132
dmef_lit       	0.0006	0.6501
dl             	0.0065	3.9924
pan            	0.0115	6.9987
Su-H-          	0.0028	1.7521
twi            	0.0069	3.6279
Cf2-II         	0.0028	1.7720
Eip74EF        	0.0065	4.1514
exd            	0.0018	1.5860
kruppel_b1h    	0.0004	0.3033
Med            	0.0009	0.5378
prd            	0.0063	4.0804
sd             	0.0058	3.9918
Trl            	0.0051	4.4650
Pnt_lit        	0.0034	1.1754
Bcd_group      	0.0051	1.4796
Background     	0.9279	630.4316
<
>>dpse
Position: 376	Nucl: 114	Word_av_length: 0.00	Free Energy: 20.9199
Ci_cons        	0.0019	0.1338
dl             	0.0065	0.6656
pan            	0.0115	0.6914
Su-H-          	0.0028	0.2398
twi            	0.0069	0.1025
Cf2-II         	0.0028	0.3460
Eip74EF        	0.0065	0.4957
prd            	0.0063	0.7982
sd             	0.0058	0.4500
Trl            	0.0051	0.2810
Pnt_lit        	0.0034	0.1904
Bcd_group      	0.0051	0.4299
Background     	0.9279	70.8975
<
>>dpse
Position: 511	Nucl: 865	Word_av_length: 0.00	Free Energy: 20.9199
bin            	0.0028	1.3249
knirps_b1h     	0.0008	0.8588
Ci_cons        	0.0019	0.7064
dmef_lit       	0.0006	0.1031
dl             	0.0065	3.7707
pan            	0.0115	7.1835
Su-H-          	0.0028	1.6427
twi            	0.0069	5.1972
Cf2-II         	0.0028	1.5921
Eip74EF        	0.0065	3.7208
exd            	0.0018	0.7020
kruppel_b1h    	0.0004	0.1246
Med            	0.0009	0.5824
prd            	0.0063	3.2975
sd             	0.0058	3.1314
Trl            	0.0051	1.8976
Pnt_lit        	0.0034	3.0149
Bcd_group      	0.0051	4.6458
Background     	0.9279	500.3834
<
>>dmel X:2926233..2956233
Position: 2900	Nucl: 1000	Word_av_length: 0.00	Free Energy: 34.9587
bin            	0.0036	2.2310
knirps_b1h     	0.0009	0.1632
dl             	0.0090	4.8164
Mad            	0.0009	0.4796
pan            	0.0138	7.1892
Su-H-          	0.0024	1.3591
twi            	0.0093	4.5219
Cf2-II         	0.0072	4.7300
Eip74EF        	0.0078	4.0278
exd            	0.0020	1.5257
kruppel_b1h    	0.0010	0.6745
Med            	0.0052	3.1381
prd            	0.0100	5.5921
sd             	0.0088	5.8078
Trl            	0.0087	6.1228
Pnt_lit        	0.0041	1.3978
Bcd_group      	0.0070	2.5814
Background     	0.8981	536.4840
<
>>dpse
Position: 511	Nucl: 965	Word_av_length: 0.00	Free Energy: 34.9587
bin            	0.0036	1.7824
knirps_b1h     	0.0009	0.8870
dl             	0.0090	5.3763
Mad            	0.0009	0.4781
pan            	0.0138	8.3129
Su-H-          	0.0024	1.3550
twi            	0.0093	5.9524
Cf2-II         	0.0072	3.4208
Eip74EF        	0.0078	4.7464
exd            	0.0020	0.7237
kruppel_b1h    	0.0010	0.4707
Med            	0.0052	2.7090
prd            	0.0100	5.7026
sd             	0.0088	4.1558
Trl            	0.0087	3.7224
Pnt_lit        	0.0041	3.2514
Bcd_group      	0.0070	5.3436
Background     	0.8981	475.0964
<
>>dmel X:2926233..2956233
Position: 3000	Nucl: 1000	Word_av_length: 0.00	Free Energy: 22.4170
bin            	0.0040	2.3575
byn            	0.0036	2.1650
Ci_cons        	0.0011	0.6689
dl             	0.0042	2.5209
Mad            	0.0009	0.5483
pan            	0.0012	0.7136
Su-H-          	0.0017	1.0042
twi            	0.0007	0.4318
Cf2-II         	0.0156	9.2999
Eip74EF        	0.0007	0.4216
exd            	0.0042	2.4832
kruppel_b1h    	0.0013	0.7956
Med            	0.0066	3.9254
prd            	0.0089	5.3112
sd             	0.0274	16.3037
Trl            	0.0109	6.4635
Bcd_group      	0.0036	2.1411
Background     	0.9031	536.4789
<
>>dmel X:2926233..2956233
Position: 3100	Nucl: 1000	Word_av_length: 0.00	Free Energy: 34.7294
bin            	0.0044	2.1260
byn            	0.0039	1.8657
Ci_cons        	0.0003	0.1561
dl             	0.0161	7.7302
Mad            	0.0006	0.2605
Su-H-          	0.0222	10.7290
twi            	0.0005	0.2376
Cf2-II         	0.0226	10.8548
Eip74EF        	0.0015	0.7239
exd            	0.0060	2.8658
Med            	0.0097	4.6419
prd            	0.0108	5.2066
sd             	0.0310	14.9016
Trl            	0.0122	5.8437
Pnt_lit        	0.0108	5.1826
Bcd_group      	0.0038	1.8253
Background     	0.8435	405.0242
<
>>dmel X:2926233..2956233
Position: 3200	Nucl: 1000	Word_av_length: 0.00	Free Energy: 46.3049
bin            	0.0059	2.3508
byn            	0.0041	1.6540
Ci_cons        	0.0036	1.4499
dl             	0.0080	3.1994
Mad            	0.0010	0.3926
Su-H-          	0.0347	13.9652
Cf2-II         	0.0216	8.6477
Eip74EF        	0.0079	3.1926
Med            	0.0309	12.4179
prd            	0.0201	8.0731
sd             	0.0459	18.4041
Trl            	0.0148	5.9410
Pnt_lit        	0.0144	5.7836
Bcd_group      	0.0014	0.5607
NK2_group      	0.0012	0.4813
Background     	0.7843	314.3219
<
>>dmel X:2926233..2956233
Position: 3300	Nucl: 1000	Word_av_length: 0.00	Free Energy: 42.3859
bin            	0.0079	3.1826
byn            	0.0040	1.6145
E-spl-         	0.0019	0.7673
Ci_cons        	0.0062	2.5187
dl             	0.0092	3.7253
Mad            	0.0006	0.2414
Su-H-          	0.0492	19.9267
Cf2-II         	0.0214	8.6194
Med            	0.0218	8.8606
prd            	0.0189	7.6369
sd             	0.0340	13.7434
Trl            	0.0150	6.0639
Pnt_lit        	0.0167	6.7640
Bcd_group      	0.0020	0.8277
NK2_group      	0.0014	0.5715
Background     	0.7896	319.1773
<
>>dmel X:2926233..2956233
Position: 3400	Nucl: 1000	Word_av_length: 0.00	Free Energy: 35.2692
byn            	0.0036	1.7134
E-spl-         	0.0007	0.3548
Ci_cons        	0.0044	2.1206
dl             	0.0108	5.1758
Su-H-          	0.0192	9.2489
Cf2-II         	0.0258	12.3709
Med            	0.0232	11.1197
prd            	0.0177	8.5047
sd             	0.0245	11.7132
Trl            	0.0079	3.7966
Pnt_lit        	0.0129	6.1776
Bcd_group      	0.0030	1.4453
NK2_group      	0.0002	0.1217
Background     	0.8458	405.0144
<
>>dmel X:2926233..2956233
Position: 3500	Nucl: 1000	Word_av_length: 0.00	Free Energy: 37.5631
byn            	0.0035	1.5531
dl             	0.0146	6.4505
Su-H-          	0.0314	13.9313
Cf2-II         	0.0201	8.8837
Eip74EF        	0.0055	2.4506
Med            	0.0252	11.1430
prd            	0.0247	10.9206
sd             	0.0248	10.9923
Trl            	0.0073	3.2323
Pnt_lit        	0.0155	6.8766
Bcd_group      	0.0031	1.3621
NK2_group      	0.0014	0.5988
Background     	0.8227	363.9505
<
>>dmel X:2926233..2956233
Position: 3600	Nucl: 1000	Word_av_length: 0.00	Free Energy: 37.8597
byn            	0.0041	1.7975
E-spl-         	0.0002	0.1053
shn2_lit       	0.0005	0.2058
Ci_cons        	0.0070	3.0597
dl             	0.0137	5.9840
pan            	0.0003	0.1277
Su-H-          	0.0307	13.5225
Cf2-II         	0.0167	7.3007
Eip74EF        	0.0080	3.5256
Med            	0.0302	13.2534
prd            	0.0211	9.2404
sd             	0.0217	9.4948
Trl            	0.0036	1.5588
Pnt_lit        	0.0192	8.4185
Bcd_group      	0.0017	0.7364
NK2_group      	0.0011	0.4932
Background     	0.8202	358.7120
<
>>dmel X:2926233..2956233
Position: 3700	Nucl: 1000	Word_av_length: 0.00	Free Energy: 41.8723
byn            	0.0043	1.7550
shn2_lit       	0.0010	0.4290
Ci_cons        	0.0069	2.8097
dl             	0.0224	9.1629
pan            	0.0003	0.1184
Su-H-          	0.0522	21.4112
Cf2-II         	0.0426	17.4372
Eip74EF        	0.0047	1.9230
kruppel_b1h    	0.0008	0.3501
Med            	0.0259	10.5734
prd            	0.0127	5.2210
sd             	0.0120	4.9139
Pnt_lit        	0.0184	7.5247
Bcd_group      	0.0020	0.8377
NK2_group      	0.0014	0.5699
Background     	0.7922	323.4334
<
>>dmel X:2926233..2956233
Position: 3800	Nucl: 1000	Word_av_length: 0.00	Free Energy: 40.8273
byn            	0.0053	2.1000
E-spl-         	0.0015	0.5752
shn2_lit       	0.0015	0.5806
Ci_cons        	0.0079	3.1297
dl             	0.0276	10.8759
Su-H-          	0.0633	24.9906
Cf2-II         	0.0474	18.7043
Eip74EF        	0.0020	0.7895
kruppel_b1h    	0.0053	2.0931
Med            	0.0096	3.7558
sd             	0.0155	6.0970
Pnt_lit        	0.0215	8.4662
Abd-B_group    	0.0078	3.0922
Bcd_group      	0.0027	1.0557
NK2_group      	0.0013	0.5096
Background     	0.7799	307.0571
<
>>dmel X:2926233..2956233
Position: 3900	Nucl: 1000	Word_av_length: 0.00	Free Energy: 32.4838
byn            	0.0080	3.3279
E-spl-         	0.0018	0.7489
shn2_lit       	0.0010	0.4244
Ci_cons        	0.0082	3.4037
dl             	0.0267	11.1100
Su-H-          	0.0678	28.2423
Cf2-II         	0.0353	14.6917
Eip74EF        	0.0041	1.7022
kruppel_b1h    	0.0046	1.9141
Med            	0.0006	0.2255
prd            	0.0013	0.5472
sd             	0.0049	2.0370
Pnt_lit        	0.0234	9.7057
Abd-B_group    	0.0070	2.9218
NK2_group      	0.0011	0.4462
Background     	0.8043	333.7916
<
>>dmel X:2926233..2956233
Position: 4000	Nucl: 1000	Word_av_length: 0.00	Free Energy: 21.7882
byn            	0.0025	1.4915
E-spl-         	0.0011	0.6630
Ci_cons        	0.0011	0.6545
dl             	0.0199	11.6570
pan            	0.0086	5.0752
Su-H-          	0.0164	9.6695
twi            	0.0015	0.8635
Cf2-II         	0.0218	12.8306
Eip74EF        	0.0035	2.0496
kruppel_b1h    	0.0020	1.1610
Med            	0.0004	0.2069
prd            	0.0019	1.1141
Pnt_lit        	0.0115	6.7350
Abd-B_group    	0.0029	1.7046
NK2_group      	0.0023	1.3326
Background     	0.9025	529.8297
<
>>dmel X:2926233..2956233
Position: 4100	Nucl: 1000	Word_av_length: 0.00	Free Energy: 11.8732
byn            	0.0075	4.8617
E-spl-         	0.0005	0.3474
shn2_lit       	0.0007	0.4874
dl             	0.0086	5.5924
pan            	0.0051	3.2977
Su-H-          	0.0038	2.4548
twi            	0.0002	0.1172
Cf2-II         	0.0184	11.9783
Eip74EF        	0.0047	3.0195
kruppel_b1h    	0.0019	1.2286
Med            	0.0046	2.9558
prd            	0.0112	7.3038
Pnt_lit        	0.0006	0.3661
Abd-B_group    	0.0002	0.1318
NK2_group      	0.0002	0.1305
Background     	0.9315	604.8873
<
>>dmel X:2926233..2956233
Position: 4200	Nucl: 1000	Word_av_length: 0.00	Free Energy: 12.8960
byn            	0.0085	5.5043
E-spl-         	0.0006	0.3639
shn2_lit       	0.0009	0.5773
dl             	0.0091	5.8781
pan            	0.0010	0.6107
Su-H-          	0.0068	4.3974
Cf2-II         	0.0154	9.9702
Eip74EF        	0.0035	2.2491
exd            	0.0005	0.3197
kruppel_b1h    	0.0023	1.5047
Med            	0.0002	0.1480
prd            	0.0123	7.9648
Trl            	0.0045	2.8822
Pnt_lit        	0.0002	0.1531
NK2_group      	0.0002	0.1494
Background     	0.9339	604.2787
<
>>dmel X:2926233..2956233
Position: 4300	Nucl: 1000	Word_av_length: 0.00	Free Energy: 16.6206
byn            	0.0067	4.1510
shn2_lit       	0.0010	0.6425
dl             	0.0093	5.7648
pan            	0.0064	3.9488
Cf2-II         	0.0178	11.0606
Eip74EF        	0.0080	4.9548
exd            	0.0014	0.8588
kruppel_b1h    	0.0011	0.6699
Med            	0.0010	0.6315
prd            	0.0172	10.6433
Trl            	0.0050	3.1162
NK2_group      	0.0003	0.1930
Background     	0.9245	572.7917
<
>>dmel X:2926233..2956233
Position: 4400	Nucl: 1000	Word_av_length: 0.00	Free Energy: 15.7695
byn            	0.0065	4.0300
shn2_lit       	0.0009	0.5542
dl             	0.0089	5.5297
pan            	0.0098	6.1133
Su-H-          	0.0003	0.1576
Cf2-II         	0.0167	10.4422
Eip74EF        	0.0037	2.3415
exd            	0.0028	1.7443
kruppel_b1h    	0.0010	0.6158
Med            	0.0003	0.2097
prd            	0.0186	11.6256
Trl            	0.0053	3.3177
NK2_group      	0.0005	0.3094
Background     	0.9244	577.2238
<
>>dmel X:2926233..2956233
Position: 4500	Nucl: 1000	Word_av_length: 0.00	Free Energy: 16.9349
byn            	0.0065	3.9657
dl             	0.0076	4.6899
pan            	0.0157	9.6777
Cf2-II         	0.0130	7.9710
exd            	0.0078	4.7909
kruppel_b1h    	0.0014	0.8299
Med            	0.0020	1.2393
prd            	0.0148	9.0935
Trl            	0.0118	7.2567
NK2_group      	0.0017	1.0513
Background     	0.9172	563.8571
<
>>dmel X:2926233..2956233
Position: 4600	Nucl: 1000	Word_av_length: 0.00	Free Energy: 15.0737
byn            	0.0054	3.5513
toy            	0.0006	0.4128
STAT_transfac  	0.0003	0.2212
dl             	0.0059	3.8681
Mad            	0.0003	0.1753
pan            	0.0169	11.1297
twi            	0.0002	0.1168
Cf2-II         	0.0047	3.1015
exd            	0.0010	0.6769
Med            	0.0042	2.7668
prd            	0.0159	10.4737
Trl            	0.0103	6.8005
NK2_group      	0.0015	0.9913
Background     	0.9328	615.4740
<
>>dmel X:2926233..2956233
Position: 4700	Nucl: 1000	Word_av_length: 0.00	Free Energy: 13.0547
byn            	0.0063	4.1662
toy            	0.0011	0.7049
brk            	0.0012	0.7695
pan            	0.0150	9.9478
twi            	0.0018	1.1708
Cf2-II         	0.0048	3.1689
exd            	0.0009	0.5572
Med            	0.0013	0.8281
prd            	0.0192	12.7488
Trl            	0.0094	6.2654
Bcd_group      	0.0006	0.4060
NK2_group      	0.0013	0.8858
Background     	0.9371	621.6633
<
>>dmel X:2926233..2956233
Position: 4800	Nucl: 1000	Word_av_length: 0.00	Free Energy: 15.3127
byn            	0.0072	4.3116
toy            	0.0045	2.6726
dmef_lit       	0.0019	1.1275
brk            	0.0008	0.4945
pan            	0.0169	10.1152
twi            	0.0028	1.6870
Cf2-II         	0.0053	3.1615
exd            	0.0017	1.0121
Med            	0.0015	0.8828
prd            	0.0190	11.3900
Trl            	0.0131	7.8230
Bcd_group      	0.0045	2.7196
NK2_group      	0.0019	1.1189
Background     	0.9188	550.2539
<
>>dmel X:2926233..2956233
Position: 4900	Nucl: 1000	Word_av_length: 0.00	Free Energy: 12.3926
toy            	0.0026	1.8071
dmef_lit       	0.0014	0.9559
brk            	0.0002	0.1609
Mad            	0.0017	1.1697
pan            	0.0112	7.7459
twi            	0.0038	2.6216
Cf2-II         	0.0035	2.4317
exd            	0.0034	2.3191
Med            	0.0049	3.4206
prd            	0.0083	5.7014
Trl            	0.0083	5.7565
Bcd_group      	0.0082	5.6922
NK2_group      	0.0013	0.8654
Background     	0.9410	649.3872
<
>>dmel X:2926233..2956233
Position: 5000	Nucl: 1000	Word_av_length: 0.00	Free Energy: 14.3600
toy            	0.0018	1.2306
dmef_lit       	0.0011	0.7621
brk            	0.0021	1.4554
Mad            	0.0020	1.3622
pan            	0.0080	5.4666
Su-H-          	0.0052	3.6013
twi            	0.0011	0.7674
Cf2-II         	0.0063	4.3259
exd            	0.0013	0.9022
Med            	0.0056	3.8226
prd            	0.0070	4.8096
Trl            	0.0095	6.5462
Bcd_group      	0.0100	6.8481
Background     	0.9388	644.0844
<
>>dmel X:2926233..2956233
Position: 5100	Nucl: 1000	Word_av_length: 0.00	Free Energy: 14.5983
toy            	0.0037	2.4267
dmef_lit       	0.0012	0.8176
brk            	0.0022	1.4439
dl             	0.0029	1.9062
pan            	0.0064	4.2251
Su-H-          	0.0191	12.7200
twi            	0.0035	2.3165
Cf2-II         	0.0081	5.4056
Med            	0.0011	0.7400
Trl            	0.0098	6.5117
Pnt_lit        	0.0007	0.4749
Bcd_group      	0.0104	6.9319
Background     	0.9307	618.7533
<
>>dmel X:2926233..2956233
Position: 5200	Nucl: 1000	Word_av_length: 0.00	Free Energy: 22.3186
toy            	0.0038	2.5627
knirps_b1h     	0.0006	0.1012
dmef_lit       	0.0005	0.5329
dl             	0.0024	1.6192
pan            	0.0074	4.6855
Su-H-          	0.0174	12.1049
twi            	0.0042	2.5793
Cf2-II         	0.0028	1.9935
Eip74EF        	0.0002	0.1170
prd            	0.0053	2.6637
Trl            	0.0028	2.3318
Pnt_lit        	0.0046	2.9731
Bcd_group      	0.0128	8.0010
Ladybird_group 	0.0009	0.2055
Background     	0.9339	636.3423
<
>>dpse
Position: 141	Nucl: 907	Word_av_length: 0.00	Free Energy: 22.3186
toy            	0.0038	2.4253
knirps_b1h     	0.0006	0.1308
dmef_lit       	0.0005	0.1149
dl             	0.0024	1.5124
pan            	0.0074	4.7228
Su-H-          	0.0174	10.0298
twi            	0.0042	2.8611
Cf2-II         	0.0028	1.7069
Eip74EF        	0.0002	0.1350
prd            	0.0053	4.1298
sd             	0.0002	0.1931
Trl            	0.0028	1.3163
Pnt_lit        	0.0046	2.8288
Bcd_group      	0.0128	7.8972
Ladybird_group 	0.0009	0.9461
Background     	0.9339	550.1601
<
>>dpse
Position: 1069	Nucl: 72	Word_av_length: 0.00	Free Energy: 22.3186
knirps_b1h     	0.0006	0.5621
pan            	0.0074	0.3882
Su-H-          	0.0174	0.8765
prd            	0.0053	0.2139
Pnt_lit        	0.0046	0.1855
Bcd_group      	0.0128	0.8984
Background     	0.9339	42.2449
<
>>dmel X:2926233..2956233
Position: 5300	Nucl: 1000	Word_av_length: 0.00	Free Energy: 16.6960
toy            	0.0013	0.7973
dmef_lit       	0.0004	0.4739
dl             	0.0028	1.6423
pan            	0.0035	2.2993
Su-H-          	0.0106	8.3969
twi            	0.0032	2.2405
Cf2-II         	0.0010	0.7971
prd            	0.0047	2.5338
sd             	0.0004	0.1750
Trl            	0.0022	1.7915
Pnt_lit        	0.0036	2.6829
Bcd_group      	0.0116	9.0303
Ladybird_group 	0.0008	0.1899
Background     	0.9532	711.7710
<
>>dpse
Position: 241	Nucl: 807	Word_av_length: 0.00	Free Energy: 16.6960
toy            	0.0013	1.0009
knirps_b1h     	0.0006	0.1290
dl             	0.0028	1.7724
pan            	0.0035	2.4369
Su-H-          	0.0106	5.6916
twi            	0.0032	2.1637
Cf2-II         	0.0010	0.5945
prd            	0.0047	3.6322
sd             	0.0004	0.3371
Trl            	0.0022	1.1824
Pnt_lit        	0.0036	2.2033
Bcd_group      	0.0116	6.8875
Ladybird_group 	0.0008	0.8940
Background     	0.9532	550.2426
<
>>dpse
Position: 1069	Nucl: 48	Word_av_length: 0.00	Free Energy: 16.6960
knirps_b1h     	0.0006	0.6449
Su-H-          	0.0106	0.4645
prd            	0.0047	0.1736
Pnt_lit        	0.0036	0.1258
Bcd_group      	0.0116	0.2291
Background     	0.9532	31.3389
<
>>dpse
Position: 1137	Nucl: 44	Word_av_length: 0.00	Free Energy: 16.6960
dl             	0.0028	0.3757
Su-H-          	0.0106	0.2981
prd            	0.0047	0.1438
Background     	0.9532	35.3484
<
>>dmel X:2926233..2956233
Position: 5400	Nucl: 1000	Word_av_length: 0.00	Free Energy: 15.9214
toy            	0.0010	0.5366
knirps_b1h     	0.0006	0.1032
dmef_lit       	0.0004	0.4700
dl             	0.0037	2.0233
pan            	0.0098	6.7522
Su-H-          	0.0133	10.2085
twi            	0.0026	1.4126
prd            	0.0039	2.1668
Trl            	0.0022	1.7801
Pnt_lit        	0.0033	2.2118
Bcd_group      	0.0096	7.0763
Background     	0.9493	716.7703
<
>>dpse
Position: 341	Nucl: 707	Word_av_length: 0.00	Free Energy: 15.9214
toy            	0.0010	0.3384
knirps_b1h     	0.0006	0.1017
dl             	0.0037	2.0874
pan            	0.0098	5.2868
Su-H-          	0.0133	6.1353
twi            	0.0026	1.7994
prd            	0.0039	2.8603
sd             	0.0001	0.1163
Trl            	0.0022	1.1626
Pnt_lit        	0.0033	2.0053
Bcd_group      	0.0096	5.6519
Background     	0.9493	477.0968
<
>>dpse
Position: 1069	Nucl: 48	Word_av_length: 0.00	Free Energy: 15.9214
knirps_b1h     	0.0006	0.6167
dl             	0.0037	0.1032
pan            	0.0098	0.1554
Su-H-          	0.0133	0.5852
prd            	0.0039	0.1448
Pnt_lit        	0.0033	0.1125
Bcd_group      	0.0096	0.1891
Background     	0.9493	31.0281
<
>>dpse
Position: 1137	Nucl: 144	Word_av_length: 0.00	Free Energy: 15.9214
toy            	0.0010	0.5076
dl             	0.0037	0.9527
pan            	0.0098	1.5038
Su-H-          	0.0133	1.6387
twi            	0.0026	0.3535
prd            	0.0039	0.2348
Pnt_lit        	0.0033	0.2426
Bcd_group      	0.0096	0.4813
Background     	0.9493	96.6023
<
>>dmel X:2926233..2956233
Position: 5500	Nucl: 1000	Word_av_length: 0.00	Free Energy: 17.8628
toy            	0.0010	0.4948
knirps_b1h     	0.0007	0.1519
dmef_lit       	0.0005	0.5403
dl             	0.0016	0.8399
pan            	0.0095	6.5250
Su-H-          	0.0120	9.2242
twi            	0.0044	2.1770
Cf2-II         	0.0011	0.6999
Eip74EF        	0.0038	2.6639
Med            	0.0016	0.9022
prd            	0.0015	0.7360
Pnt_lit        	0.0036	2.1791
Bcd_group      	0.0106	7.8925
Background     	0.9480	713.4010
<
>>dpse
Position: 441	Nucl: 607	Word_av_length: 0.00	Free Energy: 17.8628
toy            	0.0010	0.3438
dl             	0.0016	0.8005
pan            	0.0095	4.9062
Su-H-          	0.0120	4.3318
twi            	0.0044	2.1534
Cf2-II         	0.0011	0.4087
Eip74EF        	0.0038	1.9121
Med            	0.0016	0.6055
prd            	0.0015	1.1453
Pnt_lit        	0.0036	1.8305
Bcd_group      	0.0106	5.6738
Background     	0.9480	405.1828
<
>>dpse
Position: 1069	Nucl: 48	Word_av_length: 0.00	Free Energy: 17.8628
knirps_b1h     	0.0007	0.6523
pan            	0.0095	0.1553
Su-H-          	0.0120	0.5387
Pnt_lit        	0.0036	0.1160
Bcd_group      	0.0106	0.2170
Background     	0.9480	31.5216
<
>>dpse
Position: 1137	Nucl: 244	Word_av_length: 0.00	Free Energy: 17.8628
toy            	0.0010	0.5136
dl             	0.0016	0.5461
pan            	0.0095	1.5868
Su-H-          	0.0120	2.5460
twi            	0.0044	1.7068
Cf2-II         	0.0011	0.3461
Eip74EF        	0.0038	0.6745
Med            	0.0016	0.7104
prd            	0.0015	0.1930
Pnt_lit        	0.0036	0.8018
Bcd_group      	0.0106	0.8334
Background     	0.9480	160.0357
<
>>dmel X:2926233..2956233
Position: 5600	Nucl: 1000	Word_av_length: 0.00	Free Energy: 23.8499
bin            	0.0005	0.3617
toy            	0.0015	0.7794
knirps_b1h     	0.0007	0.1632
STAT_transfac  	0.0012	0.9501
dmef_lit       	0.0006	0.6510
dl             	0.0041	2.0280
Mad            	0.0008	0.3023
pan            	0.0094	6.0133
Su-H-          	0.0147	10.6566
twi            	0.0040	1.6772
Eip74EF        	0.0064	3.9447
Med            	0.0033	1.4358
Trl            	0.0018	0.7985
Pnt_lit        	0.0029	1.4732
Bcd_group      	0.0115	8.1586
Background     	0.9363	668.8193
<
>>dpse
Position: 541	Nucl: 507	Word_av_length: 0.00	Free Energy: 23.8499
bin            	0.0005	0.1189
toy            	0.0015	0.3895
dl             	0.0041	1.3257
Mad            	0.0008	0.2816
pan            	0.0094	3.9887
Su-H-          	0.0147	4.1373
twi            	0.0040	1.9498
Eip74EF        	0.0064	2.4149
Med            	0.0033	0.9215
Trl            	0.0018	0.7826
Pnt_lit        	0.0029	1.4112
Bcd_group      	0.0115	5.2237
Background     	0.9363	314.6188
<
>>dpse
Position: 1069	Nucl: 48	Word_av_length: 0.00	Free Energy: 23.8499
knirps_b1h     	0.0007	0.6586
STAT_transfac  	0.0012	0.4955
pan            	0.0094	0.1343
Su-H-          	0.0147	0.4978
Bcd_group      	0.0115	0.2400
Background     	0.9363	24.7015
<
>>dpse
Position: 1137	Nucl: 344	Word_av_length: 0.00	Free Energy: 23.8499
bin            	0.0005	0.1875
toy            	0.0015	0.7393
dl             	0.0041	1.8527
Mad            	0.0008	0.3876
pan            	0.0094	2.0480
Su-H-          	0.0147	3.7991
twi            	0.0040	1.5366
Eip74EF        	0.0064	1.8989
Med            	0.0033	1.9010
Trl            	0.0018	0.7439
Pnt_lit        	0.0029	0.7290
Bcd_group      	0.0115	1.2138
Background     	0.9363	203.5131
<
>>dmel X:2926233..2956233
Position: 5700	Nucl: 1000	Word_av_length: 0.00	Free Energy: 21.5417
toy            	0.0036	2.0028
knirps_b1h     	0.0007	0.1847
STAT_transfac  	0.0011	0.9417
dl             	0.0023	1.3611
Mad            	0.0011	0.4633
pan            	0.0093	6.3113
Su-H-          	0.0142	10.3532
Eip74EF        	0.0063	4.0295
kruppel_b1h    	0.0008	0.4550
Med            	0.0083	3.3239
Trl            	0.0005	0.2272
Pnt_lit        	0.0026	1.6145
Bcd_group      	0.0059	4.7023
Background     	0.9431	698.8222
<
>>dpse
Position: 641	Nucl: 407	Word_av_length: 0.00	Free Energy: 21.5417
toy            	0.0036	0.9219
dl             	0.0023	0.5040
Mad            	0.0011	0.3494
pan            	0.0093	3.3402
Su-H-          	0.0142	3.3975
Eip74EF        	0.0063	2.3522
kruppel_b1h    	0.0008	0.3200
Med            	0.0083	1.6495
Trl            	0.0005	0.2067
Pnt_lit        	0.0026	1.1122
Bcd_group      	0.0059	2.4658
Background     	0.9431	268.1295
<
>>dpse
Position: 1069	Nucl: 48	Word_av_length: 0.00	Free Energy: 21.5417
knirps_b1h     	0.0007	0.6317
STAT_transfac  	0.0011	0.4568
pan            	0.0093	0.1436
Su-H-          	0.0142	0.5162
Bcd_group      	0.0059	0.1292
Background     	0.9431	26.5652
<
>>dpse
Position: 1137	Nucl: 444	Word_av_length: 0.00	Free Energy: 21.5417
toy            	0.0036	1.9378
dl             	0.0023	1.1464
Mad            	0.0011	0.6082
pan            	0.0093	2.7042
Su-H-          	0.0142	4.7566
twi            	0.0002	0.1697
Eip74EF        	0.0063	1.9561
kruppel_b1h    	0.0008	0.3336
Med            	0.0083	6.0875
Trl            	0.0005	0.2631
Pnt_lit        	0.0026	0.6209
Bcd_group      	0.0059	0.5646
Background     	0.9431	271.4464
<
>>dmel X:2926233..2956233
Position: 5800	Nucl: 1000	Word_av_length: 0.00	Free Energy: 22.4487
toy            	0.0015	0.7317
knirps_b1h     	0.0006	0.2025
STAT_transfac  	0.0011	0.9551
dl             	0.0025	1.6486
Mad            	0.0009	0.3765
pan            	0.0063	4.2285
Su-H-          	0.0162	12.5612
twi            	0.0003	0.1346
Cf2-II         	0.0006	0.3236
Eip74EF        	0.0053	3.7581
Med            	0.0131	5.5455
Pnt_lit        	0.0021	1.4164
Bcd_group      	0.0041	3.7494
Background     	0.9452	715.1164
<
>>dpse
Position: 741	Nucl: 307	Word_av_length: 0.00	Free Energy: 22.4487
toy            	0.0015	0.2531
dl             	0.0025	0.4499
Mad            	0.0009	0.2481
pan            	0.0063	2.1404
Su-H-          	0.0162	2.7605
Eip74EF        	0.0053	1.4761
Med            	0.0131	2.1622
Pnt_lit        	0.0021	0.8946
Bcd_group      	0.0041	1.3345
Background     	0.9452	213.6643
<
>>dpse
Position: 1069	Nucl: 48	Word_av_length: 0.00	Free Energy: 22.4487
knirps_b1h     	0.0006	0.5807
STAT_transfac  	0.0011	0.4346
pan            	0.0063	0.1021
Su-H-          	0.0162	0.6274
Med            	0.0131	0.1193
Background     	0.9452	27.4637
<
>>dpse
Position: 1137	Nucl: 544	Word_av_length: 0.00	Free Energy: 22.4487
toy            	0.0015	1.1299
dl             	0.0025	1.2562
Mad            	0.0009	0.5272
pan            	0.0063	2.2699
Su-H-          	0.0162	6.4269
twi            	0.0003	0.2946
Cf2-II         	0.0006	0.3830
Eip74EF        	0.0053	1.9747
Med            	0.0131	10.3154
Pnt_lit        	0.0021	0.5492
Bcd_group      	0.0041	0.5158
Background     	0.9452	347.1379
<
>>dmel X:2926233..2956233
Position: 5900	Nucl: 1000	Word_av_length: 0.00	Free Energy: 14.1277
toy            	0.0015	0.6995
knirps_b1h     	0.0016	0.7790
STAT_transfac  	0.0015	1.0816
dl             	0.0017	1.3307
pan            	0.0110	6.9844
Su-H-          	0.0151	11.8453
Eip74EF        	0.0026	1.9283
Pnt_lit        	0.0054	3.4144
Bcd_group      	0.0055	4.0695
Background     	0.9539	738.7604
<
>>dpse
Position: 841	Nucl: 207	Word_av_length: 0.00	Free Energy: 14.1277
knirps_b1h     	0.0016	0.1536
pan            	0.0110	2.6452
Su-H-          	0.0151	1.7603
Eip74EF        	0.0026	0.3597
Pnt_lit        	0.0054	1.6692
Bcd_group      	0.0055	1.4276
Background     	0.9539	142.8287
<
>>dpse
Position: 1069	Nucl: 48	Word_av_length: 0.00	Free Energy: 14.1277
knirps_b1h     	0.0016	0.7703
STAT_transfac  	0.0015	0.5045
pan            	0.0110	0.1600
Su-H-          	0.0151	0.4119
Bcd_group      	0.0055	0.1221
Background     	0.9539	25.8583
<
>>dpse
Position: 1137	Nucl: 86	Word_av_length: 0.00	Free Energy: 14.1277
dl             	0.0017	0.3395
pan            	0.0110	0.7191
Su-H-          	0.0151	1.5223
Pnt_lit        	0.0054	0.3185
Bcd_group      	0.0055	0.1237
Background     	0.9539	63.0910
<
>>dpse
Position: 1238	Nucl: 68	Word_av_length: 0.00	Free Energy: 14.1277
toy            	0.0015	0.6811
pan            	0.0110	1.1093
Su-H-          	0.0151	0.5032
Eip74EF        	0.0026	0.3614
Pnt_lit        	0.0054	0.2622
Bcd_group      	0.0055	0.1436
Background     	0.9539	41.2741
<
>>dmel X:2926233..2956233
Position: 6000	Nucl: 1000	Word_av_length: 0.00	Free Energy: 12.7437
toy            	0.0021	0.9611
knirps_b1h     	0.0015	0.7066
STAT_transfac  	0.0016	1.0791
dl             	0.0034	2.1858
pan            	0.0106	7.0091
Su-H-          	0.0163	12.2878
twi            	0.0009	0.3191
Cf2-II         	0.0004	0.2111
Eip74EF        	0.0046	3.5943
Pnt_lit        	0.0027	1.5627
Antp_group     	0.0002	0.2285
Bcd_group      	0.0029	2.4577
Background     	0.9528	735.3177
<
>>dpse
Position: 941	Nucl: 107	Word_av_length: 0.00	Free Energy: 12.7437
toy            	0.0021	0.1351
dl             	0.0034	0.1125
pan            	0.0106	1.9627
Su-H-          	0.0163	0.9525
Eip74EF        	0.0046	0.2606
Pnt_lit        	0.0027	0.5855
Bcd_group      	0.0029	0.3748
Background     	0.9528	74.2233
<
>>dpse
Position: 1069	Nucl: 48	Word_av_length: 0.00	Free Energy: 12.7437
knirps_b1h     	0.0015	0.7612
STAT_transfac  	0.0016	0.4883
pan            	0.0106	0.1599
Su-H-          	0.0163	0.4654
Background     	0.9528	26.2292
<
>>dpse
Position: 1137	Nucl: 86	Word_av_length: 0.00	Free Energy: 12.7437
dl             	0.0034	0.5952
pan            	0.0106	0.6745
Su-H-          	0.0163	1.5801
Eip74EF        	0.0046	0.1623
Pnt_lit        	0.0027	0.1634
Background     	0.9528	61.4543
<
>>dpse
Position: 1238	Nucl: 168	Word_av_length: 0.00	Free Energy: 12.7437
toy            	0.0021	0.9635
dl             	0.0034	0.6676
pan            	0.0106	1.3542
Su-H-          	0.0163	1.9793
twi            	0.0009	0.5424
Cf2-II         	0.0004	0.1365
Eip74EF        	0.0046	0.7744
Pnt_lit        	0.0027	0.5131
Background     	0.9528	108.8577
<
>>dmel X:2926233..2956233
Position: 6300	Nucl: 1000	Word_av_length: 0.00	Free Energy: 18.3237
knirps_b1h     	0.0040	2.7039
STAT_transfac  	0.0011	1.0483
dl             	0.0023	1.1854
pan            	0.0154	11.2929
Su-H-          	0.0028	1.9701
twi            	0.0014	0.4242
Cf2-II         	0.0005	0.3176
Eip74EF        	0.0093	6.5668
Med            	0.0014	0.5850
prd            	0.0033	2.5908
Pnt_lit        	0.0047	2.1099
Antp_group     	0.0009	0.7888
Bcd_group      	0.0040	2.3083
Background     	0.9487	706.1633
<
>>dpse
Position: 706	Nucl: 517	Word_av_length: 0.00	Free Energy: 18.3237
knirps_b1h     	0.0040	1.2381
STAT_transfac  	0.0011	0.3586
dl             	0.0023	1.1320
pan            	0.0154	6.3344
Su-H-          	0.0028	1.0117
twi            	0.0014	0.2386
Cf2-II         	0.0005	0.1009
Eip74EF        	0.0093	3.5253
Med            	0.0014	0.3713
prd            	0.0033	0.8930
Pnt_lit        	0.0047	2.7776
Antp_group     	0.0009	0.3650
Bcd_group      	0.0040	2.4679
Background     	0.9487	340.1518
<
>>dpse
Position: 1258	Nucl: 186	Word_av_length: 0.00	Free Energy: 18.3237
knirps_b1h     	0.0040	0.9497
dl             	0.0023	0.5069
pan            	0.0154	1.3273
Su-H-          	0.0028	0.4093
twi            	0.0014	1.0493
Cf2-II         	0.0005	0.1648
Eip74EF        	0.0093	1.3207
Med            	0.0014	0.7305
prd            	0.0033	0.5916
Pnt_lit        	0.0047	0.8793
Bcd_group      	0.0040	0.1217
Background     	0.9487	120.1839
<
>>dmel X:2926233..2956233
Position: 6400	Nucl: 1000	Word_av_length: 0.00	Free Energy: 15.8032
toy            	0.0012	1.0522
knirps_b1h     	0.0027	2.0229
STAT_transfac  	0.0011	1.0267
dl             	0.0051	3.5533
pan            	0.0121	8.7451
Su-H-          	0.0072	5.1364
twi            	0.0015	0.5418
Eip74EF        	0.0052	3.8934
Med            	0.0066	2.5600
prd            	0.0025	1.9624
sd             	0.0006	0.5702
Pnt_lit        	0.0035	1.6122
Bcd_group      	0.0026	1.7929
Background     	0.9482	711.2473
<
>>dpse
Position: 806	Nucl: 417	Word_av_length: 0.00	Free Energy: 15.8032
toy            	0.0012	0.1849
knirps_b1h     	0.0027	1.0412
STAT_transfac  	0.0011	0.2718
dl             	0.0051	1.5915
pan            	0.0121	4.7425
Su-H-          	0.0072	2.1830
twi            	0.0015	0.2626
Eip74EF        	0.0052	1.0579
Med            	0.0066	1.2916
prd            	0.0025	0.6124
sd             	0.0006	0.1322
Pnt_lit        	0.0035	2.0733
Bcd_group      	0.0026	1.2865
Background     	0.9482	282.1266
<
>>dpse
Position: 1258	Nucl: 286	Word_av_length: 0.00	Free Energy: 15.8032
toy            	0.0012	0.1994
knirps_b1h     	0.0027	0.2495
dl             	0.0051	1.1852
pan            	0.0121	1.5526
Su-H-          	0.0072	1.5921
twi            	0.0015	1.0854
Eip74EF        	0.0052	1.4723
Med            	0.0066	4.3643
prd            	0.0025	0.4982
Pnt_lit        	0.0035	0.6617
Bcd_group      	0.0026	0.1110
Background     	0.9482	183.5800
<
>>dmel X:2926233..2956233
Position: 6500	Nucl: 1000	Word_av_length: 0.00	Free Energy: 15.8813
toy            	0.0014	1.1348
knirps_b1h     	0.0023	1.5608
STAT_transfac  	0.0011	1.0230
dl             	0.0054	3.8954
Mad            	0.0004	0.1393
pan            	0.0110	7.0449
Su-H-          	0.0098	6.6381
twi            	0.0012	0.3894
Cf2-II         	0.0023	1.1391
Eip74EF        	0.0054	3.8112
exd            	0.0017	1.6523
Med            	0.0078	2.5871
prd            	0.0050	3.9823
sd             	0.0024	1.7811
Pnt_lit        	0.0035	1.6254
Antp_group     	0.0012	1.3746
Bcd_group      	0.0003	0.2606
Background     	0.9374	664.1434
<
>>dpse
Position: 906	Nucl: 317	Word_av_length: 0.00	Free Energy: 15.8813
toy            	0.0014	0.2193
knirps_b1h     	0.0023	0.9582
STAT_transfac  	0.0011	0.2655
dl             	0.0054	1.1585
pan            	0.0110	3.8195
Su-H-          	0.0098	2.3238
twi            	0.0012	0.1254
Cf2-II         	0.0023	0.3062
Eip74EF        	0.0054	0.9229
exd            	0.0017	0.2005
Med            	0.0078	0.9690
prd            	0.0050	0.9564
sd             	0.0024	0.3914
Pnt_lit        	0.0035	1.8618
Bcd_group      	0.0003	0.1208
Background     	0.9374	198.8642
<
>>dpse
Position: 1258	Nucl: 386	Word_av_length: 0.00	Free Energy: 15.8813
toy            	0.0014	0.3413
knirps_b1h     	0.0023	0.2152
dl             	0.0054	1.2857
Mad            	0.0004	0.2318
pan            	0.0110	2.1446
Su-H-          	0.0098	2.6564
twi            	0.0012	0.9241
Cf2-II         	0.0023	1.2295
Eip74EF        	0.0054	1.6827
exd            	0.0017	0.1296
Med            	0.0078	5.6531
prd            	0.0050	0.9998
sd             	0.0024	0.6057
Pnt_lit        	0.0035	0.6469
Background     	0.9374	240.4010
<
>>dmel X:2926233..2956233
Position: 6600	Nucl: 1000	Word_av_length: 0.00	Free Energy: 15.6824
toy            	0.0011	0.8909
knirps_b1h     	0.0021	1.4238
dl             	0.0041	2.5714
Mad            	0.0007	0.2550
pan            	0.0067	4.5908
Su-H-          	0.0239	15.0962
twi            	0.0005	0.1133
Cf2-II         	0.0026	1.1730
Eip74EF        	0.0049	3.3866
exd            	0.0023	2.2486
Med            	0.0081	2.4900
prd            	0.0039	3.0398
sd             	0.0039	3.4532
Abd-B_group    	0.0002	0.1930
Antp_group     	0.0009	1.0617
Bcd_group      	0.0016	1.2070
NK2_group      	0.0007	0.1649
Background     	0.9317	658.3441
<
>>dpse
Position: 1006	Nucl: 217	Word_av_length: 0.00	Free Energy: 15.6824
toy            	0.0011	0.1455
knirps_b1h     	0.0021	0.8209
dl             	0.0041	0.9144
pan            	0.0067	1.8248
Su-H-          	0.0239	4.5887
Cf2-II         	0.0026	0.2314
Eip74EF        	0.0049	0.4836
exd            	0.0023	0.2277
Med            	0.0081	0.2880
prd            	0.0039	0.3702
sd             	0.0039	0.2162
Bcd_group      	0.0016	0.5558
Background     	0.9317	133.9136
<
>>dpse
Position: 1258	Nucl: 486	Word_av_length: 0.00	Free Energy: 15.6824
toy            	0.0011	0.2810
knirps_b1h     	0.0021	0.1587
dl             	0.0041	1.3175
Mad            	0.0007	0.5572
pan            	0.0067	1.3570
Su-H-          	0.0239	8.1797
twi            	0.0005	0.4241
Cf2-II         	0.0026	1.6491
Eip74EF        	0.0049	1.8025
exd            	0.0023	0.2270
Med            	0.0081	6.6715
prd            	0.0039	1.1237
sd             	0.0039	0.8877
Bcd_group      	0.0016	0.1431
NK2_group      	0.0007	0.6250
Background     	0.9317	293.5101
<
>>dmel X:2926233..2956233
Position: 6900	Nucl: 1000	Word_av_length: 0.00	Free Energy: 12.0876
bin            	0.0010	0.6287
toy            	0.0011	0.8614
knirps_b1h     	0.0031	1.9796
dl             	0.0062	3.4154
pan            	0.0093	7.0637
Su-H-          	0.0133	8.7601
twi            	0.0029	1.6243
Eip74EF        	0.0094	6.9301
exd            	0.0024	2.1125
Med            	0.0003	0.1051
prd            	0.0032	2.2420
sd             	0.0005	0.4595
Abd-B_group    	0.0002	0.1837
Antp_group     	0.0010	1.0094
Background     	0.9456	689.2100
<
>>dpse
Position: 1044	Nucl: 194	Word_av_length: 0.00	Free Energy: 12.0876
knirps_b1h     	0.0031	0.9889
dl             	0.0062	1.6080
pan            	0.0093	1.7061
Su-H-          	0.0133	2.4652
twi            	0.0029	0.2668
Eip74EF        	0.0094	0.6356
exd            	0.0024	0.2188
prd            	0.0032	0.2696
Background     	0.9456	127.5185
<
>>dpse
Position: 1277	Nucl: 198	Word_av_length: 0.00	Free Energy: 12.0876
bin            	0.0010	0.2220
toy            	0.0011	0.1575
knirps_b1h     	0.0031	0.1074
dl             	0.0062	1.1507
pan            	0.0093	0.5447
Su-H-          	0.0133	2.1364
twi            	0.0029	0.9618
Eip74EF        	0.0094	1.8026
Med            	0.0003	0.1736
prd            	0.0032	0.6421
Trl            	0.0004	0.3355
Background     	0.9456	128.1411
<
>>dmel X:2926233..2956233
Position: 7000	Nucl: 1000	Word_av_length: 0.00	Free Energy: 10.4083
bin            	0.0044	3.1317
toy            	0.0013	0.9220
knirps_b1h     	0.0018	1.5885
dl             	0.0066	4.4044
pan            	0.0082	6.4076
Su-H-          	0.0123	8.3951
twi            	0.0024	1.4460
Eip74EF        	0.0053	3.6725
exd            	0.0035	3.0315
Med            	0.0094	3.4909
sd             	0.0011	1.0346
Abd-B_group    	0.0015	1.2684
Antp_group     	0.0009	0.8892
Background     	0.9408	680.8273
<
>>dpse
Position: 1144	Nucl: 94	Word_av_length: 0.00	Free Energy: 10.4083
bin            	0.0044	0.3337
dl             	0.0066	0.7393
pan            	0.0082	0.6465
Su-H-          	0.0123	1.1644
Eip74EF        	0.0053	0.1986
exd            	0.0035	0.2051
Med            	0.0094	0.3902
Background     	0.9408	65.0312
<
>>dpse
Position: 1277	Nucl: 298	Word_av_length: 0.00	Free Energy: 10.4083
bin            	0.0044	0.8843
toy            	0.0013	0.3165
knirps_b1h     	0.0018	0.1064
dl             	0.0066	1.4209
Mad            	0.0002	0.1028
pan            	0.0082	1.0972
Su-H-          	0.0123	2.6206
twi            	0.0024	0.8474
Eip74EF        	0.0053	1.4047
exd            	0.0035	0.2138
Med            	0.0094	5.4327
Abd-B_group    	0.0015	0.1565
Background     	0.9408	183.9603
<
>>dmel X:2926233..2956233
Position: 7200	Nucl: 1000	Word_av_length: 0.00	Free Energy: 12.2405
toy            	0.0003	0.2733
knirps_b1h     	0.0017	1.5547
dl             	0.0051	3.6990
Mad            	0.0006	0.2417
pan            	0.0056	3.8717
Su-H-          	0.0142	11.2525
twi            	0.0014	1.1091
Cf2-II         	0.0010	0.4023
Eip74EF        	0.0027	2.0953
Med            	0.0078	3.1715
prd            	0.0002	0.1253
sd             	0.0012	1.2266
Antp_group     	0.0004	0.4923
Ladybird_group 	0.0021	2.4093
Background     	0.9554	750.7590
<
>>dpse
Position: 775	Nucl: 483	Word_av_length: 0.00	Free Energy: 12.2405
knirps_b1h     	0.0017	0.9177
dl             	0.0051	2.1956
Mad            	0.0006	0.1304
pan            	0.0056	3.5384
Su-H-          	0.0142	5.0530
twi            	0.0014	0.2818
Cf2-II         	0.0010	0.2164
Eip74EF        	0.0027	0.8020
Med            	0.0078	1.7829
sd             	0.0012	0.3219
Antp_group     	0.0004	0.1634
Ladybird_group 	0.0021	0.6788
Background     	0.9554	359.5059
<
>>dpse
Position: 1277	Nucl: 498	Word_av_length: 0.00	Free Energy: 12.2405
knirps_b1h     	0.0017	0.1442
dl             	0.0051	1.8939
Mad            	0.0006	0.4752
pan            	0.0056	1.0905
Su-H-          	0.0142	5.4792
twi            	0.0014	0.7142
Cf2-II         	0.0010	0.8794
Eip74EF        	0.0027	1.1973
Med            	0.0078	6.9552
sd             	0.0012	0.3019
Ladybird_group 	0.0021	0.1699
NK2_group      	0.0002	0.2882
Background     	0.9554	351.6292
<
>>dmel X:2926233..2956233
Position: 7300	Nucl: 1000	Word_av_length: 0.00	Free Energy: 10.4849
knirps_b1h     	0.0008	0.4727
dl             	0.0032	2.5810
Mad            	0.0003	0.1166
pan            	0.0047	3.3981
Su-H-          	0.0172	13.5589
twi            	0.0013	1.1095
Cf2-II         	0.0015	0.5912
Eip74EF        	0.0039	3.1345
Med            	0.0077	3.0248
sd             	0.0010	1.0426
Trl            	0.0010	0.2294
Antp_group     	0.0003	0.4506
Ladybird_group 	0.0012	1.6088
Background     	0.9553	761.4562
<
>>dpse
Position: 875	Nucl: 383	Word_av_length: 0.00	Free Energy: 10.4849
knirps_b1h     	0.0008	0.6720
dl             	0.0032	1.0318
pan            	0.0047	2.7882
Su-H-          	0.0172	5.2524
twi            	0.0013	0.1857
Cf2-II         	0.0015	0.2636
Eip74EF        	0.0039	0.7714
Med            	0.0077	1.3312
sd             	0.0010	0.2431
Pnt_lit        	0.0002	0.1301
Ladybird_group 	0.0012	0.1314
Background     	0.9553	286.4829
<
>>dpse
Position: 1277	Nucl: 598	Word_av_length: 0.00	Free Energy: 10.4849
dl             	0.0032	1.2435
Mad            	0.0003	0.2328
pan            	0.0047	1.0700
Su-H-          	0.0172	7.5877
twi            	0.0013	0.6601
Cf2-II         	0.0015	1.3714
Eip74EF        	0.0039	2.0036
Med            	0.0077	7.5500
sd             	0.0010	0.3084
Trl            	0.0010	1.2597
Ladybird_group 	0.0012	0.1040
NK2_group      	0.0004	0.4823
Background     	0.9553	417.7846
<
>>dmel X:2926233..2956233
Position: 7400	Nucl: 1000	Word_av_length: 0.00	Free Energy: 13.1169
knirps_b1h     	0.0008	0.4918
dl             	0.0005	0.2880
pan            	0.0042	2.8261
Su-H-          	0.0233	17.3912
twi            	0.0013	1.1142
Cf2-II         	0.0018	0.7077
Eip74EF        	0.0053	4.3224
exd            	0.0001	0.1009
Med            	0.0127	4.8463
sd             	0.0014	1.4206
Trl            	0.0009	0.2018
Antp_group     	0.0003	0.4670
Bcd_group      	0.0012	0.4990
Ladybird_group 	0.0014	1.8097
Background     	0.9441	722.4512
<
>>dpse
Position: 975	Nucl: 283	Word_av_length: 0.00	Free Energy: 13.1169
knirps_b1h     	0.0008	0.6088
dl             	0.0005	0.1707
pan            	0.0042	2.0514
Su-H-          	0.0233	5.6229
twi            	0.0013	0.1821
Cf2-II         	0.0018	0.2177
Eip74EF        	0.0053	0.6806
Med            	0.0127	0.9030
sd             	0.0014	0.1676
Bcd_group      	0.0012	0.5717
Background     	0.9441	198.2624
<
>>dpse
Position: 1277	Nucl: 698	Word_av_length: 0.00	Free Energy: 13.1169
dl             	0.0005	0.1959
pan            	0.0042	1.2032
Su-H-          	0.0233	10.9316
twi            	0.0013	0.6553
Cf2-II         	0.0018	1.6786
Eip74EF        	0.0053	2.6639
Med            	0.0127	12.7387
sd             	0.0014	0.5142
Trl            	0.0009	1.0116
Bcd_group      	0.0012	0.6738
Ladybird_group 	0.0014	0.1254
NK2_group      	0.0006	0.6963
Background     	0.9441	450.6012
<
>>dmel X:2926233..2956233
Position: 8100	Nucl: 1000	Word_av_length: 0.00	Free Energy: 10.1235
bin            	0.0019	2.0665
byn            	0.0006	0.2297
toy            	0.0006	0.1057
knirps_b1h     	0.0006	0.2053
brk            	0.0005	0.3851
dl             	0.0004	0.2025
pan            	0.0053	3.9767
Su-H-          	0.0051	3.7353
twi            	0.0011	0.7432
Cf2-II         	0.0036	1.6300
Eip74EF        	0.0063	5.5992
Med            	0.0078	3.6159
Trl            	0.0024	1.0719
Pnt_lit        	0.0009	0.5014
Bcd_group      	0.0004	0.1246
Ladybird_group 	0.0013	1.8331
NK2_group      	0.0007	0.3117
Background     	0.9604	779.5307
<
>>dpse
Position: 981	Nucl: 384	Word_av_length: 0.00	Free Energy: 10.1235
bin            	0.0019	0.5104
toy            	0.0006	0.4582
knirps_b1h     	0.0006	0.7050
dl             	0.0004	0.1780
pan            	0.0053	2.6883
Su-H-          	0.0051	1.7353
twi            	0.0011	0.8360
Cf2-II         	0.0036	0.9550
Eip74EF        	0.0063	1.6672
Med            	0.0078	1.6574
Trl            	0.0024	0.1737
Pnt_lit        	0.0009	0.5958
Bcd_group      	0.0004	0.1936
NK2_group      	0.0007	0.1015
Background     	0.9604	280.6073
<
>>dpse
Position: 1382	Nucl: 599	Word_av_length: 0.00	Free Energy: 10.1235
bin            	0.0019	0.3593
byn            	0.0006	0.6239
toy            	0.0006	0.2851
shn2_lit       	0.0001	0.1773
brk            	0.0005	0.3695
dl             	0.0004	0.2438
pan            	0.0053	1.5196
Su-H-          	0.0051	2.3641
Cf2-II         	0.0036	2.9500
Eip74EF        	0.0063	2.4598
Med            	0.0078	6.7320
Trl            	0.0024	2.4379
Pnt_lit        	0.0009	0.2249
Bcd_group      	0.0004	0.2636
Ladybird_group 	0.0013	0.1048
NK2_group      	0.0007	0.7352
Background     	0.9604	420.1042
<
>>dmel X:2926233..2956233
Position: 8200	Nucl: 1000	Word_av_length: 0.00	Free Energy: 10.5884
bin            	0.0018	2.2336
byn            	0.0006	0.2870
knirps_b1h     	0.0007	0.2264
brk            	0.0003	0.2066
dl             	0.0002	0.1080
pan            	0.0032	2.7325
Su-H-          	0.0002	0.1627
twi            	0.0014	0.9853
Cf2-II         	0.0020	0.9181
Eip74EF        	0.0037	3.4592
Med            	0.0084	3.9896
Trl            	0.0040	1.6556
Antp_group     	0.0001	0.1267
NK2_group      	0.0006	0.2589
Background     	0.9722	851.6860
<
>>dpse
Position: 1081	Nucl: 284	Word_av_length: 0.00	Free Energy: 10.5884
bin            	0.0018	0.3498
toy            	0.0003	0.2593
knirps_b1h     	0.0007	0.7765
pan            	0.0032	1.3581
twi            	0.0014	0.9387
Cf2-II         	0.0020	0.4130
Eip74EF        	0.0037	0.8709
Med            	0.0084	1.6680
Trl            	0.0040	0.2392
Background     	0.9722	223.6098
<
>>dpse
Position: 1382	Nucl: 699	Word_av_length: 0.00	Free Energy: 10.5884
bin            	0.0018	0.4269
byn            	0.0006	0.6745
toy            	0.0003	0.2013
shn2_lit       	0.0001	0.1403
brk            	0.0003	0.2194
dl             	0.0002	0.1262
pan            	0.0032	1.2158
Su-H-          	0.0002	0.1089
twi            	0.0014	0.3380
Cf2-II         	0.0020	1.9999
Eip74EF        	0.0037	1.8416
Med            	0.0084	8.1168
Trl            	0.0040	4.6440
Bcd_group      	0.0002	0.1626
NK2_group      	0.0006	0.6714
Background     	0.9722	526.6121
<
>>dmel X:2926233..2956233
Position: 8900	Nucl: 1000	Word_av_length: 0.00	Free Energy: 12.6592
byn            	0.0006	0.3018
toy            	0.0012	0.5028
pan            	0.0042	4.3793
twi            	0.0005	0.2712
Cf2-II         	0.0011	0.3856
Eip74EF        	0.0032	2.7877
Med            	0.0089	2.5623
sd             	0.0017	1.6215
Trl            	0.0063	1.4937
Abd-B_group    	0.0019	2.5209
NK2_group      	0.0011	0.8851
Background     	0.9693	855.1306
<
>>dpse
Position: 1238	Nucl: 356	Word_av_length: 0.00	Free Energy: 12.6592
toy            	0.0012	0.8708
pan            	0.0042	1.3408
twi            	0.0005	0.3458
Cf2-II         	0.0011	0.4636
Eip74EF        	0.0032	1.3967
Med            	0.0089	5.0732
sd             	0.0017	0.4166
Trl            	0.0063	1.5380
Abd-B_group    	0.0019	0.3002
Background     	0.9693	260.3404
<
>>dpse
Position: 1608	Nucl: 630	Word_av_length: 0.00	Free Energy: 12.6592
byn            	0.0006	0.7050
toy            	0.0012	0.6140
pan            	0.0042	1.0419
twi            	0.0005	0.1179
Cf2-II         	0.0011	0.8705
Eip74EF        	0.0032	1.0764
Med            	0.0089	6.7916
sd             	0.0017	0.7899
Trl            	0.0063	7.1930
Abd-B_group    	0.0019	0.3066
NK2_group      	0.0011	0.8084
Background     	0.9693	460.3083
<
>>dmel X:2926233..2956233
Position: 9000	Nucl: 1000	Word_av_length: 0.00	Free Energy: 12.8252
byn            	0.0005	0.2091
dl             	0.0001	0.1524
Eip74EF        	0.0013	1.2101
Med            	0.0099	2.7362
sd             	0.0017	1.6791
Trl            	0.0062	1.5170
Abd-B_group    	0.0011	1.4876
NK2_group      	0.0010	0.9712
Background     	0.9778	915.1983
<
>>dpse
Position: 1338	Nucl: 256	Word_av_length: 0.00	Free Energy: 12.8252
Eip74EF        	0.0013	0.5138
Med            	0.0099	4.2660
sd             	0.0017	0.3238
Trl            	0.0062	1.5176
Abd-B_group    	0.0011	0.1529
Background     	0.9778	202.9068
<
>>dpse
Position: 1608	Nucl: 730	Word_av_length: 0.00	Free Energy: 12.8252
byn            	0.0005	0.6469
Cf2-II         	0.0002	0.1710
Eip74EF        	0.0013	0.5476
Med            	0.0099	10.0534
sd             	0.0017	0.8547
Trl            	0.0062	7.6952
Abd-B_group    	0.0011	0.1639
NK2_group      	0.0010	0.7929
Background     	0.9778	560.7487
<
>>dmel X:2926233..2956233
Position: 9100	Nucl: 1000	Word_av_length: 0.00	Free Energy: 14.4766
byn            	0.0010	0.3936
dl             	0.0002	0.2389
Su-H-          	0.0023	1.6679
twi            	0.0002	0.3046
Cf2-II         	0.0011	0.3228
Eip74EF        	0.0022	1.8257
exd            	0.0001	0.1334
Med            	0.0072	1.6949
sd             	0.0028	2.7369
Trl            	0.0069	1.3813
Abd-B_group    	0.0016	1.9856
Bcd_group      	0.0009	0.8968
NK2_group      	0.0019	2.2646
Background     	0.9712	865.2774
<
>>dpse
Position: 1438	Nucl: 156	Word_av_length: 0.00	Free Energy: 14.4766
Su-H-          	0.0023	0.2540
Cf2-II         	0.0011	0.2896
Eip74EF        	0.0022	0.6397
Med            	0.0072	2.2131
sd             	0.0028	0.4120
Trl            	0.0069	1.3031
Abd-B_group    	0.0016	0.1999
Background     	0.9712	112.5367
<
>>dpse
Position: 1608	Nucl: 830	Word_av_length: 0.00	Free Energy: 14.4766
byn            	0.0010	1.1471
brk            	0.0003	0.3874
Su-H-          	0.0023	1.8424
Cf2-II         	0.0011	1.1255
Eip74EF        	0.0022	1.1258
Med            	0.0072	7.8994
sd             	0.0028	1.5210
Trl            	0.0069	8.6358
Abd-B_group    	0.0016	0.4621
Bcd_group      	0.0009	0.5624
NK2_group      	0.0019	0.9194
Background     	0.9712	617.4982
<
>>dmel X:2926233..2956233
Position: 9200	Nucl: 1000	Word_av_length: 0.00	Free Energy: 12.6531
byn            	0.0010	0.3730
brk            	0.0009	0.1217
Su-H-          	0.0042	2.7676
Cf2-II         	0.0051	1.3883
Eip74EF        	0.0001	0.1180
exd            	0.0023	2.0621
Med            	0.0014	0.2973
sd             	0.0049	4.4344
Trl            	0.0062	1.3222
Abd-B_group    	0.0019	2.4918
Bcd_group      	0.0008	0.7970
NK2_group      	0.0020	2.2690
Background     	0.9690	852.1356
<
>>dpse
Position: 1538	Nucl: 56	Word_av_length: 0.00	Free Energy: 12.6531
brk            	0.0009	0.1076
Su-H-          	0.0042	0.1902
Cf2-II         	0.0051	0.7543
Med            	0.0014	0.1167
sd             	0.0049	0.5394
Trl            	0.0062	0.4355
Background     	0.9690	39.7038
<
>>dpse
Position: 1608	Nucl: 930	Word_av_length: 0.00	Free Energy: 12.6531
byn            	0.0010	1.2729
brk            	0.0009	1.1748
Su-H-          	0.0042	3.8486
Cf2-II         	0.0051	6.2299
exd            	0.0023	1.7253
Med            	0.0014	1.7852
sd             	0.0049	3.0189
Trl            	0.0062	8.3691
Abd-B_group    	0.0019	0.6560
Bcd_group      	0.0008	0.5448
NK2_group      	0.0020	1.0337
Background     	0.9690	689.2159
<
>>dmel X:2926233..2956233
Position: 10100	Nucl: 1000	Word_av_length: 0.00	Free Energy: 12.9485
byn            	0.0007	0.3501
toy            	0.0013	0.6621
dmef_lit       	0.0008	1.1212
dl             	0.0004	0.3010
pan            	0.0055	5.0655
twi            	0.0008	0.6642
Cf2-II         	0.0031	1.6299
Eip74EF        	0.0031	2.5489
kruppel_b1h    	0.0003	0.3029
Med            	0.0098	3.9345
Trl            	0.0038	1.3120
Antp_group     	0.0001	0.1434
Bcd_group      	0.0023	2.1612
NK2_group      	0.0014	1.3184
Background     	0.9656	818.6578
<
>>dpse
Position: 1090	Nucl: 917	Word_av_length: 0.00	Free Energy: 12.9485
byn            	0.0007	0.7487
toy            	0.0013	1.3293
shn2_lit       	0.0009	0.8467
dmef_lit       	0.0008	0.1160
dl             	0.0004	0.3866
pan            	0.0055	3.3081
twi            	0.0008	0.6150
Cf2-II         	0.0031	3.2323
Eip74EF        	0.0031	2.2768
kruppel_b1h    	0.0003	0.2417
Med            	0.0098	11.2956
Trl            	0.0038	3.5885
Bcd_group      	0.0023	1.4234
NK2_group      	0.0014	0.8249
Background     	0.9656	665.7357
<
>>dpse
Position: 2027	Nucl: 63	Word_av_length: 0.00	Free Energy: 12.9485
shn2_lit       	0.0009	0.4813
pan            	0.0055	0.2634
Cf2-II         	0.0031	0.1089
Med            	0.0098	0.3248
Trl            	0.0038	1.1157
Background     	0.9656	44.2049
<
>>dmel X:2926233..2956233
Position: 10200	Nucl: 1000	Word_av_length: 0.00	Free Energy: 21.2581
byn            	0.0009	0.4504
toy            	0.0019	0.9538
dmef_lit       	0.0008	1.1150
pan            	0.0041	3.9274
Su-H-          	0.0006	0.4319
twi            	0.0012	0.9613
Cf2-II         	0.0015	0.7295
Eip74EF        	0.0039	3.2526
kruppel_b1h    	0.0006	0.5732
Med            	0.0150	5.8628
Trl            	0.0097	4.3038
Antp_group     	0.0002	0.2205
Bcd_group      	0.0013	1.2300
NK2_group      	0.0022	2.2909
Background     	0.9559	774.2303
<
>>dpse
Position: 1190	Nucl: 817	Word_av_length: 0.00	Free Energy: 21.2581
byn            	0.0009	0.8285
toy            	0.0019	1.7240
shn2_lit       	0.0003	0.4028
pan            	0.0041	1.8594
Su-H-          	0.0006	0.3727
twi            	0.0012	0.7260
Cf2-II         	0.0015	1.2996
Eip74EF        	0.0039	2.4354
kruppel_b1h    	0.0006	0.3813
Med            	0.0150	14.5892
Trl            	0.0097	6.0248
Bcd_group      	0.0013	0.6512
NK2_group      	0.0022	0.9648
Background     	0.9559	547.1122
<
>>dpse
Position: 2027	Nucl: 163	Word_av_length: 0.00	Free Energy: 21.2581
toy            	0.0019	0.1078
pan            	0.0041	0.2593
Cf2-II         	0.0015	0.1379
Eip74EF        	0.0039	0.1989
Med            	0.0150	1.8920
Trl            	0.0097	4.1413
Background     	0.9559	104.5125
<
>>dmel X:2926233..2956233
Position: 10300	Nucl: 1000	Word_av_length: 0.00	Free Energy: 20.0002
byn            	0.0008	0.4149
dmef_lit       	0.0009	1.2600
dl             	0.0001	0.1240
pan            	0.0011	1.2305
Su-H-          	0.0003	0.2422
twi            	0.0008	0.7631
Cf2-II         	0.0015	0.8091
Eip74EF        	0.0017	1.3900
kruppel_b1h    	0.0003	0.3098
Med            	0.0155	6.4363
Trl            	0.0089	4.2053
Antp_group     	0.0001	0.1351
Bcd_group      	0.0012	1.2517
NK2_group      	0.0016	1.5981
Background     	0.9650	828.9729
<
>>dpse
Position: 1290	Nucl: 717	Word_av_length: 0.00	Free Energy: 20.0002
byn            	0.0008	0.7093
shn2_lit       	0.0002	0.3057
pan            	0.0011	0.3805
Su-H-          	0.0003	0.1734
twi            	0.0008	0.5076
Cf2-II         	0.0015	1.3423
Eip74EF        	0.0017	1.0343
kruppel_b1h    	0.0003	0.1807
Med            	0.0155	14.4263
Trl            	0.0089	5.6510
Bcd_group      	0.0012	0.5845
NK2_group      	0.0016	0.8526
Background     	0.9650	507.3326
<
>>dpse
Position: 2027	Nucl: 263	Word_av_length: 0.00	Free Energy: 20.0002
pan            	0.0011	0.1430
Cf2-II         	0.0015	0.2726
Eip74EF        	0.0017	0.2440
Med            	0.0155	3.6271
Trl            	0.0089	4.2269
Background     	0.9650	191.9802
<
>>dmel X:2926233..2956233
Position: 10400	Nucl: 1000	Word_av_length: 0.00	Free Energy: 19.9910
byn            	0.0012	0.6925
dmef_lit       	0.0006	0.8676
brk            	0.0035	1.8120
pan            	0.0002	0.1869
Su-H-          	0.0026	1.9045
Cf2-II         	0.0021	1.1631
Eip74EF        	0.0010	0.6927
kruppel_b1h    	0.0004	0.3492
Med            	0.0090	3.8103
sd             	0.0001	0.1168
Trl            	0.0098	4.5754
Bcd_group      	0.0005	0.4284
NK2_group      	0.0013	1.3207
Background     	0.9675	849.2613
<
>>dpse
Position: 1390	Nucl: 617	Word_av_length: 0.00	Free Energy: 19.9910
byn            	0.0012	0.8396
shn2_lit       	0.0002	0.2501
brk            	0.0035	2.2662
Su-H-          	0.0026	1.2192
Cf2-II         	0.0021	1.6017
Eip74EF        	0.0010	0.6641
kruppel_b1h    	0.0004	0.2166
Med            	0.0090	7.3322
Trl            	0.0098	6.0226
Bcd_group      	0.0005	0.3156
NK2_group      	0.0013	0.8239
Background     	0.9675	440.7841
<
>>dpse
Position: 2027	Nucl: 363	Word_av_length: 0.00	Free Energy: 19.9910
byn            	0.0012	0.4230
brk            	0.0035	1.5088
Su-H-          	0.0026	1.0293
Cf2-II         	0.0021	0.5979
Eip74EF        	0.0010	0.1761
Med            	0.0090	3.3930
Trl            	0.0098	5.1312
Background     	0.9675	263.3318
<
>>dmel X:2926233..2956233
Position: 10500	Nucl: 1000	Word_av_length: 0.00	Free Energy: 19.3164
byn            	0.0015	0.8191
dmef_lit       	0.0006	0.8743
brk            	0.0040	2.2201
pan            	0.0004	0.3807
Su-H-          	0.0072	4.9414
twi            	0.0010	1.3957
Cf2-II         	0.0082	4.4905
Med            	0.0053	2.4269
sd             	0.0005	0.3806
Trl            	0.0093	4.4296
Bcd_group      	0.0003	0.2763
NK2_group      	0.0013	1.1486
Background     	0.9603	808.4166
<
>>dpse
Position: 1490	Nucl: 517	Word_av_length: 0.00	Free Energy: 19.3164
byn            	0.0015	0.8845
shn2_lit       	0.0002	0.2122
brk            	0.0040	2.2069
Su-H-          	0.0072	2.8402
Cf2-II         	0.0082	4.9265
Med            	0.0053	3.6112
sd             	0.0005	0.1731
Trl            	0.0093	4.3592
Bcd_group      	0.0003	0.2222
NK2_group      	0.0013	0.8179
Background     	0.9603	352.9500
<
>>dpse
Position: 2027	Nucl: 463	Word_av_length: 0.00	Free Energy: 19.3164
byn            	0.0015	0.5662
brk            	0.0040	1.8302
Su-H-          	0.0072	3.3777
twi            	0.0010	0.1078
Cf2-II         	0.0082	3.2158
Med            	0.0053	2.1883
sd             	0.0005	0.1633
Trl            	0.0093	5.5733
Background     	0.9603	325.9890
<
>>dmel X:2926233..2956233
Position: 10600	Nucl: 1000	Word_av_length: 0.00	Free Energy: 16.2551
byn            	0.0017	0.9521
toy            	0.0004	0.3957
dmef_lit       	0.0006	0.9218
brk            	0.0004	0.1735
pan            	0.0012	1.4153
Su-H-          	0.0071	4.9257
twi            	0.0010	1.3975
Cf2-II         	0.0066	4.0316
kruppel_b1h    	0.0001	0.1392
Med            	0.0068	3.4712
Trl            	0.0085	4.1404
NK2_group      	0.0009	0.6213
Background     	0.9643	816.3518
<
>>dpse
Position: 1590	Nucl: 417	Word_av_length: 0.00	Free Energy: 16.2551
byn            	0.0017	0.9166
toy            	0.0004	0.1642
shn2_lit       	0.0001	0.1767
brk            	0.0004	0.1577
pan            	0.0012	0.1606
Su-H-          	0.0071	2.2476
Cf2-II         	0.0066	3.2891
Med            	0.0068	3.9235
Trl            	0.0085	3.8001
NK2_group      	0.0009	0.7447
Background     	0.9643	288.0450
<
>>dpse
Position: 2027	Nucl: 563	Word_av_length: 0.00	Free Energy: 16.2551
byn            	0.0017	0.7462
brk            	0.0004	0.2393
pan            	0.0012	0.3604
Su-H-          	0.0071	4.0559
twi            	0.0010	0.2058
Cf2-II         	0.0066	3.1195
Med            	0.0068	3.4424
Trl            	0.0085	5.5275
Background     	0.9643	418.6930
<
>>dmel X:2926233..2956233
Position: 10700	Nucl: 1000	Word_av_length: 0.00	Free Energy: 21.6528
byn            	0.0019	1.0324
toy            	0.0005	0.4336
brk            	0.0010	0.5085
pan            	0.0015	1.6131
Su-H-          	0.0048	3.2674
twi            	0.0015	1.8802
Cf2-II         	0.0047	3.0377
Eip74EF        	0.0002	0.1683
exd            	0.0005	0.3766
kruppel_b1h    	0.0002	0.1957
Med            	0.0054	2.9192
sd             	0.0010	0.7324
Trl            	0.0124	8.1740
NK2_group      	0.0009	0.6323
Background     	0.9635	795.7986
<
>>dpse
Position: 1690	Nucl: 317	Word_av_length: 0.00	Free Energy: 21.6528
byn            	0.0019	0.9570
toy            	0.0005	0.1946
brk            	0.0010	0.3526
pan            	0.0015	0.1691
Su-H-          	0.0048	1.1178
Cf2-II         	0.0047	1.7437
Med            	0.0054	2.3133
sd             	0.0010	0.1766
Trl            	0.0124	3.9250
NK2_group      	0.0009	0.7447
Background     	0.9635	216.6843
<
>>dpse
Position: 2027	Nucl: 663	Word_av_length: 0.00	Free Energy: 21.6528
byn            	0.0019	0.9185
toy            	0.0005	0.1383
brk            	0.0010	0.7055
pan            	0.0015	0.5567
Su-H-          	0.0048	3.2065
twi            	0.0015	0.3747
Cf2-II         	0.0047	2.6206
exd            	0.0005	0.3842
Med            	0.0054	3.1959
sd             	0.0010	0.6690
Trl            	0.0124	7.2818
Background     	0.9635	499.2514
<
>>dmel X:2926233..2956233
Position: 10800	Nucl: 1000	Word_av_length: 0.00	Free Energy: 21.9739
byn            	0.0018	1.0656
toy            	0.0004	0.3250
pan            	0.0044	4.6584
Su-H-          	0.0054	3.4967
twi            	0.0014	1.8255
Cf2-II         	0.0043	2.5700
exd            	0.0014	0.9500
Med            	0.0090	3.9515
sd             	0.0012	0.8598
Trl            	0.0122	8.4990
Background     	0.9584	779.0801
<
>>dpse
Position: 1790	Nucl: 217	Word_av_length: 0.00	Free Energy: 21.9739
byn            	0.0018	0.8772
toy            	0.0004	0.1297
pan            	0.0044	0.4112
Su-H-          	0.0054	0.7937
Cf2-II         	0.0043	1.0092
exd            	0.0014	0.1745
Med            	0.0090	2.9409
sd             	0.0012	0.1723
Trl            	0.0122	2.4009
Background     	0.9584	144.8427
<
>>dpse
Position: 2027	Nucl: 763	Word_av_length: 0.00	Free Energy: 21.9739
byn            	0.0018	0.8974
toy            	0.0004	0.1047
pan            	0.0044	1.6480
Su-H-          	0.0054	4.0375
twi            	0.0014	0.3608
Cf2-II         	0.0043	3.0221
exd            	0.0014	0.9821
Med            	0.0090	6.9258
sd             	0.0012	0.8050
Trl            	0.0122	7.9609
Background     	0.9584	554.0715
<
>>dmel X:2926233..2956233
Position: 10900	Nucl: 1000	Word_av_length: 0.00	Free Energy: 18.7014
byn            	0.0024	1.2248
brk            	0.0011	0.4655
dl             	0.0012	1.1044
pan            	0.0049	5.0177
Su-H-          	0.0067	4.6227
twi            	0.0007	0.7692
Cf2-II         	0.0048	2.9464
exd            	0.0019	1.2934
Med            	0.0045	2.2283
sd             	0.0004	0.2596
Trl            	0.0123	8.6208
Background     	0.9590	776.1039
<
>>dpse
Position: 1890	Nucl: 117	Word_av_length: 0.00	Free Energy: 18.7014
byn            	0.0024	0.9179
brk            	0.0011	0.1922
Su-H-          	0.0067	0.5453
Cf2-II         	0.0048	0.6731
exd            	0.0019	0.1725
Med            	0.0045	1.0697
Trl            	0.0123	0.6698
Background     	0.9590	80.7266
<
>>dpse
Position: 2027	Nucl: 399	Word_av_length: 0.00	Free Energy: 18.7014
byn            	0.0024	0.7095
brk            	0.0011	0.7367
dl             	0.0012	0.3046
pan            	0.0049	0.7370
Su-H-          	0.0067	2.5688
Cf2-II         	0.0048	1.4926
exd            	0.0019	0.3981
Med            	0.0045	2.0913
Trl            	0.0123	5.6022
Background     	0.9590	279.9562
<
>>dpse
Position: 2437	Nucl: 78	Word_av_length: 0.00	Free Energy: 18.7014
byn            	0.0024	0.1508
pan            	0.0049	0.3036
Su-H-          	0.0067	0.5671
Cf2-II         	0.0048	0.8859
exd            	0.0019	0.4428
Med            	0.0045	0.2143
Trl            	0.0123	0.3872
Background     	0.9590	54.8714
<
>>dmel X:2926233..2956233
Position: 11000	Nucl: 1000	Word_av_length: 0.00	Free Energy: 17.9097
toy            	0.0022	2.1757
brk            	0.0014	0.5303
dl             	0.0007	0.6816
pan            	0.0040	3.8001
Su-H-          	0.0073	4.9244
twi            	0.0038	4.0213
Cf2-II         	0.0027	1.6958
sd             	0.0004	0.3339
Trl            	0.0121	8.7108
Background     	0.9651	776.8268
<
>>dpse
Position: 1990	Nucl: 17	Word_av_length: 0.00	Free Energy: 17.9097
Trl            	0.0121	0.1689
Background     	0.9651	14.1718
<
>>dpse
Position: 2027	Nucl: 399	Word_av_length: 0.00	Free Energy: 17.9097
toy            	0.0022	0.3429
brk            	0.0014	1.1722
dl             	0.0007	0.1859
pan            	0.0040	0.6043
Su-H-          	0.0073	2.9143
twi            	0.0038	0.4208
Cf2-II         	0.0027	0.9675
sd             	0.0004	0.1015
Trl            	0.0121	5.6847
Background     	0.9651	297.7094
<
>>dpse
Position: 2437	Nucl: 178	Word_av_length: 0.00	Free Energy: 17.9097
toy            	0.0022	0.2461
pan            	0.0040	0.6503
Su-H-          	0.0073	1.4173
twi            	0.0038	0.4606
Cf2-II         	0.0027	0.7204
sd             	0.0004	0.1260
Trl            	0.0121	0.8414
Background     	0.9651	143.4295
<
>>dmel X:2926233..2956233
Position: 11100	Nucl: 1000	Word_av_length: 0.00	Free Energy: 25.5090
byn            	0.0018	0.7652
toy            	0.0019	1.6879
dl             	0.0025	2.6630
pan            	0.0025	2.4005
Su-H-          	0.0119	8.0945
twi            	0.0028	2.9862
Cf2-II         	0.0077	4.4375
Eip74EF        	0.0002	0.1914
Med            	0.0065	2.7302
sd             	0.0045	2.8073
Trl            	0.0127	8.0705
Background     	0.9447	704.8967
<
>>dpse
Position: 1715	Nucl: 711	Word_av_length: 0.00	Free Energy: 25.5090
byn            	0.0018	1.4566
toy            	0.0019	0.8033
dl             	0.0025	0.7307
pan            	0.0025	0.6095
Su-H-          	0.0119	6.1746
twi            	0.0028	0.6197
Cf2-II         	0.0077	5.0591
Med            	0.0065	5.3457
sd             	0.0045	1.9758
Trl            	0.0127	9.0431
Background     	0.9447	452.1279
<
>>dpse
Position: 2437	Nucl: 278	Word_av_length: 0.00	Free Energy: 25.5090
byn            	0.0018	0.3163
toy            	0.0019	0.2525
dl             	0.0025	0.1753
pan            	0.0025	0.5139
Su-H-          	0.0119	2.7823
twi            	0.0028	0.4161
Cf2-II         	0.0077	1.5608
Med            	0.0065	1.2434
sd             	0.0045	1.6763
Trl            	0.0127	1.1542
Antp_group     	0.0002	0.2008
Background     	0.9447	199.7702
<
>>dmel X:2926233..2956233
Position: 11200	Nucl: 1000	Word_av_length: 0.00	Free Energy: 24.8032
byn            	0.0017	0.6854
toy            	0.0021	1.8078
dl             	0.0028	2.6656
pan            	0.0031	2.9150
Su-H-          	0.0179	11.7930
twi            	0.0035	3.5054
Cf2-II         	0.0111	6.4101
exd            	0.0021	1.3693
Med            	0.0099	4.1887
sd             	0.0071	4.5043
Trl            	0.0094	5.1047
Background     	0.9289	654.7389
<
>>dpse
Position: 1815	Nucl: 611	Word_av_length: 0.00	Free Energy: 24.8032
byn            	0.0017	1.3442
toy            	0.0021	0.7648
dl             	0.0028	0.7503
pan            	0.0031	0.6895
Su-H-          	0.0179	7.3467
twi            	0.0035	0.6787
Cf2-II         	0.0111	5.2584
exd            	0.0021	0.6282
Med            	0.0099	6.1148
sd             	0.0071	2.5996
Trl            	0.0094	6.0255
Background     	0.9289	358.0321
<
>>dpse
Position: 2437	Nucl: 378	Word_av_length: 0.00	Free Energy: 24.8032
byn            	0.0017	0.2725
toy            	0.0021	0.3061
dl             	0.0028	0.3685
pan            	0.0031	0.6479
Su-H-          	0.0179	5.0680
twi            	0.0035	0.5195
Cf2-II         	0.0111	3.2299
exd            	0.0021	0.8866
Med            	0.0099	3.0245
sd             	0.0071	2.5347
Trl            	0.0094	1.4891
Antp_group     	0.0003	0.3303
Background     	0.9289	239.8111
<
>>dmel X:2926233..2956233
Position: 11300	Nucl: 1000	Word_av_length: 0.00	Free Energy: 27.5662
byn            	0.0026	0.9454
toy            	0.0021	1.8221
brk            	0.0004	0.1735
dl             	0.0035	2.8540
pan            	0.0030	2.4158
Su-H-          	0.0253	15.7615
twi            	0.0050	4.0701
Cf2-II         	0.0087	5.0633
exd            	0.0055	3.2993
Med            	0.0147	7.0128
sd             	0.0090	4.6639
Trl            	0.0105	5.3766
Ap_group       	0.0007	0.5863
Ladybird_group 	0.0016	1.0784
Background     	0.9071	576.5114
<
>>dpse
Position: 1915	Nucl: 511	Word_av_length: 0.00	Free Energy: 27.5662
byn            	0.0026	1.5436
toy            	0.0021	0.2819
brk            	0.0004	0.2195
dl             	0.0035	0.8204
pan            	0.0030	0.4345
Su-H-          	0.0253	8.0097
twi            	0.0050	0.8337
Cf2-II         	0.0087	3.0641
exd            	0.0055	1.2503
Med            	0.0147	6.7878
sd             	0.0090	2.7735
Trl            	0.0105	5.3378
Ladybird_group 	0.0016	0.1917
Background     	0.9071	267.8297
<
>>dpse
Position: 2437	Nucl: 231	Word_av_length: 0.00	Free Energy: 27.5662
byn            	0.0026	0.3577
toy            	0.0021	0.1974
dl             	0.0035	0.1545
pan            	0.0030	0.4405
Su-H-          	0.0253	3.5920
twi            	0.0050	0.6657
Cf2-II         	0.0087	1.3632
exd            	0.0055	1.3298
Med            	0.0147	0.9204
sd             	0.0090	2.5025
Trl            	0.0105	0.9377
Ladybird_group 	0.0016	0.5323
Background     	0.9071	134.5229
<
>>dpse
Position: 2679	Nucl: 48	Word_av_length: 0.00	Free Energy: 27.5662
Su-H-          	0.0253	0.7265
Cf2-II         	0.0087	0.1728
exd            	0.0055	0.2368
Med            	0.0147	1.6243
Background     	0.9071	26.9812
<
>>dmel X:2926233..2956233
Position: 11400	Nucl: 1000	Word_av_length: 0.00	Free Energy: 29.7947
toy            	0.0025	2.0808
brk            	0.0003	0.1335
dl             	0.0034	2.6586
pan            	0.0029	2.2413
Su-H-          	0.0389	23.8155
twi            	0.0030	2.4775
Cf2-II         	0.0076	4.3530
exd            	0.0064	3.4224
Med            	0.0150	7.6149
sd             	0.0032	1.3915
Trl            	0.0107	5.1637
Ap_group       	0.0011	0.9583
Ladybird_group 	0.0012	0.7857
NK2_group      	0.0011	1.1480
Background     	0.9026	553.6906
<
>>dpse
Position: 2015	Nucl: 411	Word_av_length: 0.00	Free Energy: 29.7947
toy            	0.0025	0.3229
brk            	0.0003	0.1228
dl             	0.0034	0.7307
pan            	0.0029	0.4030
Su-H-          	0.0389	9.6641
twi            	0.0030	0.2851
Cf2-II         	0.0076	1.7847
exd            	0.0064	1.0737
Med            	0.0150	5.0388
sd             	0.0032	0.8338
Trl            	0.0107	4.9191
Background     	0.9026	220.4908
<
>>dpse
Position: 2437	Nucl: 231	Word_av_length: 0.00	Free Energy: 29.7947
toy            	0.0025	0.2443
dl             	0.0034	0.1823
pan            	0.0029	0.4692
Su-H-          	0.0389	5.2798
twi            	0.0030	0.4302
Cf2-II         	0.0076	1.2354
exd            	0.0064	1.4586
Med            	0.0150	0.9691
sd             	0.0032	1.1279
Trl            	0.0107	0.9277
Ap_group       	0.0011	0.1495
Ladybird_group 	0.0012	0.4274
Background     	0.9026	135.8474
<
>>dpse
Position: 2679	Nucl: 148	Word_av_length: 0.00	Free Energy: 29.7947
dl             	0.0034	0.1638
Su-H-          	0.0389	3.8285
Cf2-II         	0.0076	0.9700
exd            	0.0064	1.0368
Med            	0.0150	2.7864
sd             	0.0032	0.1289
Trl            	0.0107	0.6806
Background     	0.9026	76.8140
<
>>dmel X:2926233..2956233
Position: 11500	Nucl: 1000	Word_av_length: 0.00	Free Energy: 28.3103
toy            	0.0021	1.7367
brk            	0.0008	0.3638
dl             	0.0026	1.9894
Mad            	0.0011	0.5493
pan            	0.0021	1.6166
Su-H-          	0.0351	21.5911
twi            	0.0012	1.0048
Cf2-II         	0.0092	5.6083
exd            	0.0075	4.8264
Med            	0.0120	6.2397
sd             	0.0010	0.4468
Trl            	0.0079	4.3355
Pnt_lit        	0.0036	2.5258
Ap_group       	0.0002	0.1998
Ladybird_group 	0.0016	1.0996
NK2_group      	0.0011	1.1772
Background     	0.9106	574.0001
<
>>dpse
Position: 2115	Nucl: 311	Word_av_length: 0.00	Free Energy: 28.3103
toy            	0.0021	0.1852
brk            	0.0008	0.3182
dl             	0.0026	0.5077
Mad            	0.0011	0.1204
pan            	0.0021	0.1983
Su-H-          	0.0351	6.9788
Cf2-II         	0.0092	1.8533
exd            	0.0075	0.8882
Med            	0.0120	3.5153
sd             	0.0010	0.1144
Trl            	0.0079	3.0196
Pnt_lit        	0.0036	0.5565
Background     	0.9106	172.4037
<
>>dpse
Position: 2437	Nucl: 231	Word_av_length: 0.00	Free Energy: 28.3103
toy            	0.0021	0.2085
dl             	0.0026	0.1623
pan            	0.0021	0.3678
Su-H-          	0.0351	5.0250
twi            	0.0012	0.1916
Cf2-II         	0.0092	1.4030
exd            	0.0075	1.7206
Med            	0.0120	0.8230
sd             	0.0010	0.4098
Trl            	0.0079	0.7785
Pnt_lit        	0.0036	0.1426
Ladybird_group 	0.0016	0.5451
Background     	0.9106	142.6274
<
>>dpse
Position: 2679	Nucl: 112	Word_av_length: 0.00	Free Energy: 28.3103
dl             	0.0026	0.1554
Mad            	0.0011	0.1728
Su-H-          	0.0351	2.6658
Cf2-II         	0.0092	0.8938
exd            	0.0075	0.3365
Med            	0.0120	1.9045
Trl            	0.0079	0.5222
Pnt_lit        	0.0036	0.5136
Background     	0.9106	59.0894
<
>>dpse
Position: 2827	Nucl: 96	Word_av_length: 0.00	Free Energy: 28.3103
toy            	0.0021	0.1309
Mad            	0.0011	0.3683
pan            	0.0021	0.1123
Su-H-          	0.0351	2.5319
Cf2-II         	0.0092	0.4076
exd            	0.0075	0.4854
Med            	0.0120	0.8493
Pnt_lit        	0.0036	0.2853
Background     	0.9106	56.7409
<
>>dmel X:2926233..2956233
Position: 11600	Nucl: 1000	Word_av_length: 0.00	Free Energy: 27.9399
toy            	0.0010	0.8191
brk            	0.0011	0.5146
dl             	0.0057	4.4055
Mad            	0.0026	1.2245
pan            	0.0013	0.9695
Su-H-          	0.0363	21.8574
twi            	0.0010	0.7904
Cf2-II         	0.0068	3.8274
exd            	0.0060	3.8906
kruppel_b1h    	0.0026	1.5167
Med            	0.0039	1.9489
sd             	0.0023	1.0794
Trl            	0.0038	2.9512
Pnt_lit        	0.0090	5.8049
Ladybird_group 	0.0017	1.1049
NK2_group      	0.0012	1.1954
Background     	0.9136	580.1102
<
>>dpse
Position: 2215	Nucl: 211	Word_av_length: 0.00	Free Energy: 27.9399
brk            	0.0011	0.4600
dl             	0.0057	0.7081
Mad            	0.0026	0.1914
Su-H-          	0.0363	6.0549
Cf2-II         	0.0068	1.1759
exd            	0.0060	0.3620
Med            	0.0039	0.8901
sd             	0.0023	0.1505
Trl            	0.0038	0.2663
Pnt_lit        	0.0090	1.3120
Background     	0.9136	122.5957
<
>>dpse
Position: 2437	Nucl: 231	Word_av_length: 0.00	Free Energy: 27.9399
dl             	0.0057	0.3170
pan            	0.0013	0.2338
Su-H-          	0.0363	5.1155
twi            	0.0010	0.1564
Cf2-II         	0.0068	1.1449
exd            	0.0060	1.4462
kruppel_b1h    	0.0026	0.5279
Med            	0.0039	0.2645
sd             	0.0023	0.8796
Trl            	0.0038	0.4336
Pnt_lit        	0.0090	0.3563
Ladybird_group 	0.0017	0.5568
Background     	0.9136	143.2473
<
>>dpse
Position: 2679	Nucl: 112	Word_av_length: 0.00	Free Energy: 27.9399
brk            	0.0011	0.1149
dl             	0.0057	0.3227
Mad            	0.0026	0.5191
Su-H-          	0.0363	2.6648
Cf2-II         	0.0068	0.7607
exd            	0.0060	0.2809
Med            	0.0039	0.8221
Trl            	0.0038	0.3386
Pnt_lit        	0.0090	1.1663
Background     	0.9136	59.6536
<
>>dpse
Position: 2827	Nucl: 96	Word_av_length: 0.00	Free Energy: 27.9399
dl             	0.0057	0.1505
Mad            	0.0026	0.7195
Su-H-          	0.0363	2.4594
Cf2-II         	0.0068	0.2717
exd            	0.0060	0.4144
kruppel_b1h    	0.0026	0.1722
Med            	0.0039	0.2573
sd             	0.0023	0.1540
Pnt_lit        	0.0090	0.6131
Background     	0.9136	56.2578
<
>>dpse
Position: 3002	Nucl: 31	Word_av_length: 0.00	Free Energy: 27.9399
dl             	0.0057	0.1761
Su-H-          	0.0363	0.6728
kruppel_b1h    	0.0026	0.4584
sd             	0.0023	0.1232
Pnt_lit        	0.0090	0.4158
Background     	0.9136	14.8565
<
>>dmel X:2926233..2956233
Position: 11700	Nucl: 1000	Word_av_length: 0.00	Free Energy: 26.3979
toy            	0.0007	0.5845
dl             	0.0062	4.6690
Mad            	0.0008	0.3747
pan            	0.0002	0.1116
Su-H-          	0.0337	21.4015
twi            	0.0010	0.8525
Cf2-II         	0.0046	2.7989
exd            	0.0058	3.8580
kruppel_b1h    	0.0022	1.3291
Med            	0.0137	8.5139
sd             	0.0018	0.8957
Pnt_lit        	0.0053	3.8863
Ladybird_group 	0.0015	1.0071
NK2_group      	0.0026	1.9717
Background     	0.9199	601.3167
<
>>dpse
Position: 2315	Nucl: 111	Word_av_length: 0.00	Free Energy: 26.3979
dl             	0.0062	0.5127
Su-H-          	0.0337	3.5494
Cf2-II         	0.0046	0.4153
exd            	0.0058	0.2607
Med            	0.0137	1.0649
Pnt_lit        	0.0053	0.2528
Background     	0.9199	66.0265
<
>>dpse
Position: 2437	Nucl: 231	Word_av_length: 0.00	Free Energy: 26.3979
dl             	0.0062	0.3572
Su-H-          	0.0337	5.0217
twi            	0.0010	0.1663
Cf2-II         	0.0046	0.9096
exd            	0.0058	1.4260
kruppel_b1h    	0.0022	0.4717
Med            	0.0137	0.9461
sd             	0.0018	0.7114
Pnt_lit        	0.0053	0.2435
Ladybird_group 	0.0015	0.5208
NK2_group      	0.0026	0.1372
Background     	0.9199	149.2838
<
>>dpse
Position: 2679	Nucl: 112	Word_av_length: 0.00	Free Energy: 26.3979
dl             	0.0062	0.3403
Mad            	0.0008	0.1193
Su-H-          	0.0337	2.5966
Cf2-II         	0.0046	0.5362
exd            	0.0058	0.3059
Med            	0.0137	2.1728
Pnt_lit        	0.0053	0.7262
Background     	0.9199	62.9018
<
>>dpse
Position: 2827	Nucl: 96	Word_av_length: 0.00	Free Energy: 26.3979
dl             	0.0062	0.1649
Mad            	0.0008	0.2921
Su-H-          	0.0337	2.4061
Cf2-II         	0.0046	0.2018
exd            	0.0058	0.3850
kruppel_b1h    	0.0022	0.1593
Med            	0.0137	1.0282
sd             	0.0018	0.1191
Pnt_lit        	0.0053	0.3947
Background     	0.9199	58.6532
<
>>dpse
Position: 3002	Nucl: 131	Word_av_length: 0.00	Free Energy: 26.3979
dl             	0.0062	0.7674
Su-H-          	0.0337	2.2709
Cf2-II         	0.0046	0.2132
exd            	0.0058	0.1518
kruppel_b1h    	0.0022	0.4356
Med            	0.0137	1.4798
sd             	0.0018	0.1343
Pnt_lit        	0.0053	0.3388
NK2_group      	0.0026	0.7503
Background     	0.9199	79.7101
<
>>dmel X:2926233..2956233
Position: 11800	Nucl: 1000	Word_av_length: 0.00	Free Energy: 30.6658
toy            	0.0012	0.8657
Ci_cons        	0.0004	0.2867
dl             	0.0031	2.6876
Mad            	0.0014	0.6970
Su-H-          	0.0278	18.1866
twi            	0.0004	0.3297
Cf2-II         	0.0037	2.4272
exd            	0.0064	4.5741
kruppel_b1h    	0.0021	1.3026
Med            	0.0104	7.0980
sd             	0.0026	1.2848
Trl            	0.0054	1.9142
Pnt_lit        	0.0060	4.4281
Ladybird_group 	0.0010	0.6895
NK2_group      	0.0030	2.2537
Background     	0.9251	620.2608
<
>>dpse
Position: 2437	Nucl: 231	Word_av_length: 0.00	Free Energy: 30.6658
toy            	0.0012	0.1150
dl             	0.0031	0.1802
Su-H-          	0.0278	4.1737
Cf2-II         	0.0037	0.7855
exd            	0.0064	1.6400
kruppel_b1h    	0.0021	0.4523
Med            	0.0104	0.7139
sd             	0.0026	1.0234
Trl            	0.0054	0.6043
Pnt_lit        	0.0060	0.2520
Ladybird_group 	0.0010	0.3871
NK2_group      	0.0030	0.1687
Background     	0.9251	151.8212
<
>>dpse
Position: 2679	Nucl: 112	Word_av_length: 0.00	Free Energy: 30.6658
dl             	0.0031	0.1952
Mad            	0.0014	0.2297
Su-H-          	0.0278	2.2792
Cf2-II         	0.0037	0.4330
exd            	0.0064	0.3107
Med            	0.0104	1.8290
Trl            	0.0054	0.4472
Pnt_lit        	0.0060	0.8462
Background     	0.9251	62.8978
<
>>dpse
Position: 2827	Nucl: 96	Word_av_length: 0.00	Free Energy: 30.6658
Mad            	0.0014	0.4645
Su-H-          	0.0278	2.1438
Cf2-II         	0.0037	0.1683
exd            	0.0064	0.4324
kruppel_b1h    	0.0021	0.1565
Med            	0.0104	0.7741
sd             	0.0026	0.1778
Pnt_lit        	0.0060	0.4522
Background     	0.9251	59.8741
<
>>dpse
Position: 3002	Nucl: 316	Word_av_length: 0.00	Free Energy: 30.6658
toy            	0.0012	0.3199
dl             	0.0031	0.5036
Mad            	0.0014	0.1638
Su-H-          	0.0278	5.7009
Cf2-II         	0.0037	0.5529
exd            	0.0064	0.6303
kruppel_b1h    	0.0021	0.4970
Med            	0.0104	1.8971
sd             	0.0026	0.5442
Trl            	0.0054	2.7634
Pnt_lit        	0.0060	1.0743
NK2_group      	0.0030	1.1669
Background     	0.9251	190.0662
<
>>dpse
Position: 3333	Nucl: 29	Word_av_length: 0.00	Free Energy: 30.6658
Su-H-          	0.0278	0.6817
Trl            	0.0054	0.6567
Background     	0.9251	16.9501
<
>>dmel X:2926233..2956233
Position: 11900	Nucl: 1000	Word_av_length: 0.00	Free Energy: 35.6150
toy            	0.0012	0.9063
dl             	0.0050	3.5684
Mad            	0.0027	1.6140
pan            	0.0006	0.4594
Su-H-          	0.0350	20.7663
Cf2-II         	0.0055	3.7497
exd            	0.0055	3.8899
kruppel_b1h    	0.0012	0.7851
Med            	0.0083	5.8490
sd             	0.0042	2.2791
Trl            	0.0066	2.5393
Pnt_lit        	0.0042	3.0974
Ladybird_group 	0.0021	1.7123
NK2_group      	0.0027	2.1232
Background     	0.9151	590.8250
<
>>dpse
Position: 2327	Nucl: 341	Word_av_length: 0.00	Free Energy: 35.6150
toy            	0.0012	0.1416
dl             	0.0050	0.6850
Mad            	0.0027	0.1201
pan            	0.0006	0.1505
Su-H-          	0.0350	8.5915
Cf2-II         	0.0055	1.4096
exd            	0.0055	1.6074
kruppel_b1h    	0.0012	0.2844
Med            	0.0083	0.8257
sd             	0.0042	1.5439
Trl            	0.0066	1.2371
Pnt_lit        	0.0042	0.3552
Ladybird_group 	0.0021	0.6482
NK2_group      	0.0027	0.1353
Background     	0.9151	209.6039
<
>>dpse
Position: 2679	Nucl: 112	Word_av_length: 0.00	Free Energy: 35.6150
dl             	0.0050	0.2855
Mad            	0.0027	0.4409
Su-H-          	0.0350	2.7349
Cf2-II         	0.0055	0.5924
exd            	0.0055	0.2586
Med            	0.0083	1.4861
sd             	0.0042	0.1330
Trl            	0.0066	0.4988
Pnt_lit        	0.0042	0.6148
Background     	0.9151	60.9310
<
>>dpse
Position: 2827	Nucl: 96	Word_av_length: 0.00	Free Energy: 35.6150
dl             	0.0050	0.1326
Mad            	0.0027	0.6861
Su-H-          	0.0350	2.5138
Cf2-II         	0.0055	0.2289
exd            	0.0055	0.3812
Med            	0.0083	0.5323
sd             	0.0042	0.2822
Pnt_lit        	0.0042	0.3217
Ladybird_group 	0.0021	0.1176
Background     	0.9151	57.8306
<
>>dpse
Position: 3002	Nucl: 316	Word_av_length: 0.00	Free Energy: 35.6150
toy            	0.0012	0.3326
dl             	0.0050	0.7873
Mad            	0.0027	0.3396
pan            	0.0006	0.1253
Su-H-          	0.0350	6.8412
Cf2-II         	0.0055	0.7715
exd            	0.0055	0.5452
kruppel_b1h    	0.0012	0.3175
Med            	0.0083	1.5153
sd             	0.0042	0.8524
Trl            	0.0066	2.9666
Pnt_lit        	0.0042	0.7368
NK2_group      	0.0027	1.0451
Background     	0.9151	182.3307
<
>>dpse
Position: 3333	Nucl: 29	Word_av_length: 0.00	Free Energy: 35.6150
Su-H-          	0.0350	0.7886
Trl            	0.0066	0.6945
Background     	0.9151	16.3040
<
>>dpse
Position: 3398	Nucl: 73	Word_av_length: 0.00	Free Energy: 35.6150
dl             	0.0050	0.4788
Mad            	0.0027	0.2233
Su-H-          	0.0350	2.2520
exd            	0.0055	0.3217
Med            	0.0083	0.3292
sd             	0.0042	0.2908
Trl            	0.0066	0.1550
Pnt_lit        	0.0042	0.1794
Background     	0.9151	41.7161
<
>>dpse
Position: 3499	Nucl: 16	Word_av_length: 0.00	Free Energy: 35.6150
dl             	0.0050	0.4562
Su-H-          	0.0350	0.2273
Trl            	0.0066	0.2844
Background     	0.9151	8.3748
<
>>dmel X:2926233..2956233
Position: 12000	Nucl: 1000	Word_av_length: 0.00	Free Energy: 38.2061
dl             	0.0073	4.9668
Mad            	0.0029	1.6423
pan            	0.0022	1.5464
Su-H-          	0.0333	20.8073
Cf2-II         	0.0048	3.3466
exd            	0.0051	3.5342
kruppel_b1h    	0.0014	0.8323
Med            	0.0086	5.9973
sd             	0.0044	2.3888
Trl            	0.0068	2.4967
Pnt_lit        	0.0043	3.1056
Ladybird_group 	0.0022	1.7582
NK2_group      	0.0026	1.9731
Background     	0.9140	590.6617
<
>>dpse
Position: 2427	Nucl: 241	Word_av_length: 0.00	Free Energy: 38.2061
dl             	0.0073	0.3753
Mad            	0.0029	0.1054
pan            	0.0022	0.3959
Su-H-          	0.0333	4.9006
Cf2-II         	0.0048	0.9460
exd            	0.0051	1.2971
kruppel_b1h    	0.0014	0.3179
Med            	0.0086	0.6140
sd             	0.0044	1.3789
Trl            	0.0068	1.0683
Pnt_lit        	0.0043	0.1819
Ladybird_group 	0.0022	0.6632
NK2_group      	0.0026	0.1295
Background     	0.9140	149.8608
<
>>dpse
Position: 2679	Nucl: 112	Word_av_length: 0.00	Free Energy: 38.2061
dl             	0.0073	0.4072
Mad            	0.0029	0.4580
Su-H-          	0.0333	2.6058
Cf2-II         	0.0048	0.5324
exd            	0.0051	0.2420
Med            	0.0086	1.5227
sd             	0.0044	0.1368
Trl            	0.0068	0.5110
Pnt_lit        	0.0043	0.6487
Background     	0.9140	60.7723
<
>>dpse
Position: 2827	Nucl: 96	Word_av_length: 0.00	Free Energy: 38.2061
dl             	0.0073	0.1909
Mad            	0.0029	0.7040
pan            	0.0022	0.1188
Su-H-          	0.0333	2.4361
Cf2-II         	0.0048	0.2033
exd            	0.0051	0.3591
Med            	0.0086	0.5468
sd             	0.0044	0.2910
Pnt_lit        	0.0043	0.3387
Ladybird_group 	0.0022	0.1273
Background     	0.9140	58.1427
<
>>dpse
Position: 3002	Nucl: 316	Word_av_length: 0.00	Free Energy: 38.2061
dl             	0.0073	1.0996
Mad            	0.0029	0.3641
pan            	0.0022	0.4047
Su-H-          	0.0333	6.6101
Cf2-II         	0.0048	0.6839
exd            	0.0051	0.5348
kruppel_b1h    	0.0014	0.3545
Med            	0.0086	1.5613
sd             	0.0044	0.8479
Trl            	0.0068	3.0518
Pnt_lit        	0.0043	0.8130
NK2_group      	0.0026	0.9851
Background     	0.9140	183.2690
<
>>dpse
Position: 3333	Nucl: 29	Word_av_length: 0.00	Free Energy: 38.2061
Su-H-          	0.0333	0.7642
Trl            	0.0068	0.7135
Background     	0.9140	16.3874
<
>>dpse
Position: 3398	Nucl: 73	Word_av_length: 0.00	Free Energy: 38.2061
dl             	0.0073	0.5997
Mad            	0.0029	0.2319
Su-H-          	0.0333	2.0983
exd            	0.0051	0.2857
Med            	0.0086	0.3346
sd             	0.0044	0.3058
Trl            	0.0068	0.1571
Pnt_lit        	0.0043	0.1783
Background     	0.9140	41.7777
<
>>dpse
Position: 3499	Nucl: 16	Word_av_length: 0.00	Free Energy: 38.2061
dl             	0.0073	0.5562
Su-H-          	0.0333	0.1850
Trl            	0.0068	0.2569
Background     	0.9140	8.2517
<
>>dpse
Position: 3587	Nucl: 24	Word_av_length: 0.00	Free Energy: 38.2061
dl             	0.0073	0.7151
Su-H-          	0.0333	0.5979
Background     	0.9140	13.3365
<
>>dmel X:2926233..2956233
Position: 12100	Nucl: 1000	Word_av_length: 0.00	Free Energy: 36.6333
dl             	0.0060	3.7409
Mad            	0.0028	1.6524
pan            	0.0050	3.7085
Su-H-          	0.0249	15.8715
Cf2-II         	0.0006	0.4326
exd            	0.0026	2.0976
kruppel_b1h    	0.0020	1.5633
Med            	0.0112	7.8281
sd             	0.0038	2.1886
Trl            	0.0074	3.0087
Pnt_lit        	0.0060	4.1734
Bcd_group      	0.0006	0.4412
Ladybird_group 	0.0026	2.0910
NK2_group      	0.0029	2.2084
Background     	0.9215	610.2520
<
>>dpse
Position: 2527	Nucl: 141	Word_av_length: 0.00	Free Energy: 36.6333
dl             	0.0060	0.1391
pan            	0.0050	0.5476
Su-H-          	0.0249	1.8090
exd            	0.0026	0.2168
Med            	0.0112	0.4630
sd             	0.0038	0.9684
Trl            	0.0074	0.6156
Pnt_lit        	0.0060	0.1759
Ladybird_group 	0.0026	0.6347
Background     	0.9215	98.9973
<
>>dpse
Position: 2679	Nucl: 112	Word_av_length: 0.00	Free Energy: 36.6333
dl             	0.0060	0.3702
Mad            	0.0028	0.4179
pan            	0.0050	0.1197
Su-H-          	0.0249	2.1046
exd            	0.0026	0.1263
Med            	0.0112	1.8680
sd             	0.0038	0.1228
Trl            	0.0074	0.5518
Pnt_lit        	0.0060	0.9137
Background     	0.9215	62.6197
<
>>dpse
Position: 2827	Nucl: 96	Word_av_length: 0.00	Free Energy: 36.6333
dl             	0.0060	0.1560
Mad            	0.0028	0.6818
pan            	0.0050	0.2657
Su-H-          	0.0249	1.9945
exd            	0.0026	0.1744
kruppel_b1h    	0.0020	0.1533
Med            	0.0112	0.7384
sd             	0.0038	0.2498
Pnt_lit        	0.0060	0.4791
Ladybird_group 	0.0026	0.1419
Background     	0.9215	59.8075
<
>>dpse
Position: 3002	Nucl: 316	Word_av_length: 0.00	Free Energy: 36.6333
dl             	0.0060	0.8994
Mad            	0.0028	0.3391
pan            	0.0050	0.8339
Su-H-          	0.0249	5.1130
exd            	0.0026	0.2682
kruppel_b1h    	0.0020	0.4911
Med            	0.0112	1.9755
sd             	0.0038	0.7323
Trl            	0.0074	3.3143
Pnt_lit        	0.0060	1.1554
Bcd_group      	0.0006	0.1152
NK2_group      	0.0029	1.0950
Background     	0.9215	187.8660
<
>>dpse
Position: 3333	Nucl: 29	Word_av_length: 0.00	Free Energy: 36.6333
Su-H-          	0.0249	0.6021
Trl            	0.0074	0.7561
Background     	0.9215	16.9215
<
>>dpse
Position: 3398	Nucl: 73	Word_av_length: 0.00	Free Energy: 36.6333
dl             	0.0060	0.6117
Mad            	0.0028	0.2163
pan            	0.0050	0.2205
Su-H-          	0.0249	1.7582
exd            	0.0026	0.1477
Med            	0.0112	0.4154
sd             	0.0038	0.2828
Trl            	0.0074	0.1670
Pnt_lit        	0.0060	0.2272
Background     	0.9215	43.7310
<
>>dpse
Position: 3499	Nucl: 16	Word_av_length: 0.00	Free Energy: 36.6333
dl             	0.0060	0.5118
Su-H-          	0.0249	0.1545
Trl            	0.0074	0.3036
Background     	0.9215	8.3911
<
>>dpse
Position: 3587	Nucl: 24	Word_av_length: 0.00	Free Energy: 36.6333
dl             	0.0060	0.6718
pan            	0.0050	0.1779
Su-H-          	0.0249	0.4728
Background     	0.9215	13.9208
<
>>dmel X:2926233..2956233
Position: 12200	Nucl: 1000	Word_av_length: 0.00	Free Energy: 43.6821
dl             	0.0064	3.9231
Mad            	0.0007	0.3069
pan            	0.0043	3.3487
Su-H-          	0.0197	11.7240
Cf2-II         	0.0007	0.4556
exd            	0.0020	1.6855
kruppel_b1h    	0.0022	1.5901
Med            	0.0225	12.6767
sd             	0.0013	0.7674
Trl            	0.0098	3.7974
Pnt_lit        	0.0070	4.6669
Abd-B_group    	0.0006	0.6119
Bcd_group      	0.0008	0.5331
Ladybird_group 	0.0019	1.9450
NK2_group      	0.0029	2.1209
Background     	0.9170	609.4976
<
>>dpse
Position: 2627	Nucl: 41	Word_av_length: 0.00	Free Energy: 43.6821
Su-H-          	0.0197	0.5417
Med            	0.0225	0.7107
sd             	0.0013	0.2028
Trl            	0.0098	0.1016
Pnt_lit        	0.0070	0.1000
Background     	0.9170	28.7285
<
>>dpse
Position: 2679	Nucl: 112	Word_av_length: 0.00	Free Energy: 43.6821
dl             	0.0064	0.4120
pan            	0.0043	0.1060
Su-H-          	0.0197	1.6185
exd            	0.0020	0.1053
Med            	0.0225	2.8727
Trl            	0.0098	0.6384
Pnt_lit        	0.0070	0.9843
Bcd_group      	0.0008	0.1113
Background     	0.9170	60.3435
<
>>dpse
Position: 2827	Nucl: 96	Word_av_length: 0.00	Free Energy: 43.6821
dl             	0.0064	0.1692
Mad            	0.0007	0.2005
pan            	0.0043	0.2592
Su-H-          	0.0197	1.6423
exd            	0.0020	0.1315
kruppel_b1h    	0.0022	0.1854
Med            	0.0225	1.6132
Trl            	0.0098	0.1237
Pnt_lit        	0.0070	0.5535
Ladybird_group 	0.0019	0.1049
Background     	0.9170	59.6262
<
>>dpse
Position: 3002	Nucl: 316	Word_av_length: 0.00	Free Energy: 43.6821
dl             	0.0064	0.8929
pan            	0.0043	0.7747
Su-H-          	0.0197	4.0027
exd            	0.0020	0.2173
kruppel_b1h    	0.0022	0.5541
Med            	0.0225	3.3717
sd             	0.0013	0.2526
Trl            	0.0098	3.8119
Pnt_lit        	0.0070	1.3767
Bcd_group      	0.0008	0.1687
NK2_group      	0.0029	1.0786
Background     	0.9170	183.5660
<
>>dpse
Position: 3333	Nucl: 29	Word_av_length: 0.00	Free Energy: 43.6821
Su-H-          	0.0197	0.4759
Med            	0.0225	0.1657
Trl            	0.0098	0.8258
Background     	0.9170	16.5986
<
>>dpse
Position: 3398	Nucl: 73	Word_av_length: 0.00	Free Energy: 43.6821
dl             	0.0064	0.6746
pan            	0.0043	0.2028
Su-H-          	0.0197	1.5176
exd            	0.0020	0.1290
Med            	0.0225	0.7562
sd             	0.0013	0.1125
Trl            	0.0098	0.2127
Pnt_lit        	0.0070	0.2399
Background     	0.9170	44.6525
<
>>dpse
Position: 3499	Nucl: 16	Word_av_length: 0.00	Free Energy: 43.6821
dl             	0.0064	0.5044
Su-H-          	0.0197	0.1150
Trl            	0.0098	0.3629
Background     	0.9170	8.2360
<
>>dpse
Position: 3587	Nucl: 24	Word_av_length: 0.00	Free Energy: 43.6821
dl             	0.0064	0.7189
pan            	0.0043	0.1640
Su-H-          	0.0197	0.3891
Background     	0.9170	14.0142
<
>>dpse
Position: 3732	Nucl: 36	Word_av_length: 0.00	Free Energy: 43.6821
Med            	0.0225	1.3732
Trl            	0.0098	1.2656
Background     	0.9170	13.9207
<
>>dpse
Position: 3781	Nucl: 46	Word_av_length: 0.00	Free Energy: 43.6821
Su-H-          	0.0197	0.7281
Med            	0.0225	2.3872
Trl            	0.0098	0.1849
Background     	0.9170	21.0453
<
>>dmel X:2926233..2956233
Position: 12300	Nucl: 1000	Word_av_length: 0.00	Free Energy: 34.8779
dl             	0.0064	4.3109
Mad            	0.0003	0.1548
pan            	0.0055	4.4010
Su-H-          	0.0115	7.3577
Cf2-II         	0.0005	0.3898
exd            	0.0024	2.1915
kruppel_b1h    	0.0019	1.5158
Med            	0.0157	9.4746
Trl            	0.0093	3.9990
Pnt_lit        	0.0048	3.2347
Abd-B_group    	0.0006	0.6718
Bcd_group      	0.0005	0.4079
Ladybird_group 	0.0004	0.3951
NK2_group      	0.0024	1.9305
Background     	0.9379	687.3764
<
>>dpse
Position: 2688	Nucl: 103	Word_av_length: 0.00	Free Energy: 34.8779
dl             	0.0064	0.4471
pan            	0.0055	0.1424
Su-H-          	0.0115	1.0652
exd            	0.0024	0.1380
Med            	0.0157	1.8067
Trl            	0.0093	0.6418
Pnt_lit        	0.0048	0.8007
Background     	0.9379	64.3874
<
>>dpse
Position: 2827	Nucl: 96	Word_av_length: 0.00	Free Energy: 34.8779
dl             	0.0064	0.1785
Mad            	0.0003	0.1338
pan            	0.0055	0.3283
Su-H-          	0.0115	1.1784
exd            	0.0024	0.1617
kruppel_b1h    	0.0019	0.2001
Med            	0.0157	1.4320
Trl            	0.0093	0.1395
Pnt_lit        	0.0048	0.4409
Background     	0.9379	65.6224
<
>>dpse
Position: 3002	Nucl: 316	Word_av_length: 0.00	Free Energy: 34.8779
dl             	0.0064	0.9911
pan            	0.0055	0.9495
Su-H-          	0.0115	2.5790
exd            	0.0024	0.2717
kruppel_b1h    	0.0019	0.5356
Med            	0.0157	2.7701
Trl            	0.0093	3.8531
Pnt_lit        	0.0048	1.1091
Bcd_group      	0.0005	0.1108
NK2_group      	0.0024	0.9896
Background     	0.9379	201.0278
<
>>dpse
Position: 3333	Nucl: 29	Word_av_length: 0.00	Free Energy: 34.8779
Su-H-          	0.0115	0.3085
Med            	0.0157	0.1254
Trl            	0.0093	0.8270
Background     	0.9379	17.9628
<
>>dpse
Position: 3398	Nucl: 73	Word_av_length: 0.00	Free Energy: 34.8779
dl             	0.0064	0.7504
pan            	0.0055	0.2681
Su-H-          	0.0115	1.0157
exd            	0.0024	0.1474
Med            	0.0157	0.6596
Trl            	0.0093	0.2221
Pnt_lit        	0.0048	0.1927
Background     	0.9379	49.3067
<
>>dpse
Position: 3499	Nucl: 16	Word_av_length: 0.00	Free Energy: 34.8779
dl             	0.0064	0.5230
Trl            	0.0093	0.3586
Background     	0.9379	8.4963
<
>>dpse
Position: 3587	Nucl: 24	Word_av_length: 0.00	Free Energy: 34.8779
dl             	0.0064	0.7308
pan            	0.0055	0.2060
Su-H-          	0.0115	0.2276
Background     	0.9379	14.8682
<
>>dpse
Position: 3732	Nucl: 36	Word_av_length: 0.00	Free Energy: 34.8779
Med            	0.0157	1.1541
Trl            	0.0093	1.3085
Background     	0.9379	15.3114
<
>>dpse
Position: 3781	Nucl: 46	Word_av_length: 0.00	Free Energy: 34.8779
Su-H-          	0.0115	0.5137
Med            	0.0157	2.0722
Trl            	0.0093	0.2114
Background     	0.9379	24.4532
<
>>dpse
Position: 3868	Nucl: 68	Word_av_length: 0.00	Free Energy: 34.8779
dl             	0.0064	0.1286
pan            	0.0055	0.6032
Su-H-          	0.0115	0.4306
Med            	0.0157	0.5138
Trl            	0.0093	0.2656
Pnt_lit        	0.0048	0.1314
Background     	0.9379	52.6290
<
>>dmel X:2926233..2956233
Position: 12400	Nucl: 1000	Word_av_length: 0.00	Free Energy: 30.1470
brk            	0.0005	0.2095
dl             	0.0080	5.1546
Mad            	0.0011	0.6036
pan            	0.0062	5.3572
Su-H-          	0.0020	1.3069
exd            	0.0011	1.1040
kruppel_b1h    	0.0018	1.5488
Med            	0.0108	6.9634
Trl            	0.0078	3.7101
Pnt_lit        	0.0025	2.0952
Abd-B_group    	0.0012	1.3700
Ladybird_group 	0.0018	2.0563
Background     	0.9550	751.6223
<
>>dpse
Position: 2827	Nucl: 96	Word_av_length: 0.00	Free Energy: 30.1470
dl             	0.0080	0.2381
Mad            	0.0011	0.4076
pan            	0.0062	0.3586
Su-H-          	0.0020	0.2689
kruppel_b1h    	0.0018	0.2398
Med            	0.0108	1.0537
Trl            	0.0078	0.1278
Pnt_lit        	0.0025	0.2847
Background     	0.9550	72.4324
<
>>dpse
Position: 3002	Nucl: 316	Word_av_length: 0.00	Free Energy: 30.1470
brk            	0.0005	0.1177
dl             	0.0080	1.8345
Mad            	0.0011	0.1478
pan            	0.0062	1.1120
Su-H-          	0.0020	0.5147
exd            	0.0011	0.1497
kruppel_b1h    	0.0018	0.5733
Med            	0.0108	2.2412
Trl            	0.0078	3.7531
Pnt_lit        	0.0025	0.6669
Background     	0.9550	225.4994
<
>>dpse
Position: 3333	Nucl: 29	Word_av_length: 0.00	Free Energy: 30.1470
Trl            	0.0078	0.8142
Background     	0.9550	19.7435
<
>>dpse
Position: 3398	Nucl: 73	Word_av_length: 0.00	Free Energy: 30.1470
dl             	0.0080	0.9219
Mad            	0.0011	0.1047
pan            	0.0062	0.3320
Su-H-          	0.0020	0.1975
Med            	0.0108	0.5311
Trl            	0.0078	0.2060
Pnt_lit        	0.0025	0.1132
Background     	0.9550	54.3736
<
>>dpse
Position: 3499	Nucl: 16	Word_av_length: 0.00	Free Energy: 30.1470
dl             	0.0080	0.6265
Trl            	0.0078	0.2966
Background     	0.9550	8.6189
<
>>dpse
Position: 3587	Nucl: 24	Word_av_length: 0.00	Free Energy: 30.1470
dl             	0.0080	0.8252
pan            	0.0062	0.2296
Background     	0.9550	15.4346
<
>>dpse
Position: 3732	Nucl: 36	Word_av_length: 0.00	Free Energy: 30.1470
Med            	0.0108	0.9059
Trl            	0.0078	1.3060
Background     	0.9550	17.1338
<
>>dpse
Position: 3781	Nucl: 46	Word_av_length: 0.00	Free Energy: 30.1470
Su-H-          	0.0020	0.1133
Med            	0.0108	1.7100
Trl            	0.0078	0.2121
Background     	0.9550	28.8745
<
>>dpse
Position: 3868	Nucl: 168	Word_av_length: 0.00	Free Energy: 30.1470
brk            	0.0005	0.1434
dl             	0.0080	1.4326
pan            	0.0062	1.0600
Su-H-          	0.0020	0.2102
Med            	0.0108	1.5267
Trl            	0.0078	0.3635
Pnt_lit        	0.0025	0.1765
Ladybird_group 	0.0018	0.1103
Background     	0.9550	129.5541
<
>>dmel X:2926233..2956233
Position: 12500	Nucl: 1000	Word_av_length: 0.00	Free Energy: 27.3638
Ci_cons        	0.0009	0.5909
brk            	0.0020	1.0007
dl             	0.0083	5.1818
pan            	0.0067	5.9827
Su-H-          	0.0006	0.4398
kruppel_b1h    	0.0016	1.5110
Med            	0.0071	4.8916
Trl            	0.0083	4.0630
Abd-B_group    	0.0010	1.2294
Ladybird_group 	0.0009	1.0191
Background     	0.9625	797.9019
<
>>dpse
Position: 3002	Nucl: 316	Word_av_length: 0.00	Free Energy: 27.3638
Ci_cons        	0.0009	0.1997
brk            	0.0020	0.5111
dl             	0.0083	1.9299
pan            	0.0067	1.1762
Su-H-          	0.0006	0.1653
kruppel_b1h    	0.0016	0.5398
Med            	0.0071	1.5369
Trl            	0.0083	3.9279
Background     	0.9625	234.5035
<
>>dpse
Position: 3333	Nucl: 29	Word_av_length: 0.00	Free Energy: 27.3638
pan            	0.0067	0.1014
Trl            	0.0083	0.8176
Background     	0.9625	19.9450
<
>>dpse
Position: 3398	Nucl: 73	Word_av_length: 0.00	Free Energy: 27.3638
dl             	0.0083	0.9506
pan            	0.0067	0.3729
Med            	0.0071	0.4465
Trl            	0.0083	0.2475
Background     	0.9625	56.9302
<
>>dpse
Position: 3499	Nucl: 16	Word_av_length: 0.00	Free Energy: 27.3638
dl             	0.0083	0.6160
Trl            	0.0083	0.3148
Background     	0.9625	8.7058
<
>>dpse
Position: 3587	Nucl: 24	Word_av_length: 0.00	Free Energy: 27.3638
dl             	0.0083	0.8242
pan            	0.0067	0.2336
Background     	0.9625	15.6422
<
>>dpse
Position: 3732	Nucl: 36	Word_av_length: 0.00	Free Energy: 27.3638
brk            	0.0020	0.2521
Med            	0.0071	0.6147
Trl            	0.0083	1.3521
Background     	0.9625	17.7634
<
>>dpse
Position: 3781	Nucl: 46	Word_av_length: 0.00	Free Energy: 27.3638
brk            	0.0020	0.3081
Med            	0.0071	1.2759
Trl            	0.0083	0.2514
Background     	0.9625	31.1530
<
>>dpse
Position: 3868	Nucl: 140	Word_av_length: 0.00	Free Energy: 27.3638
dl             	0.0083	1.3940
pan            	0.0067	1.0480
Med            	0.0071	0.3438
Trl            	0.0083	0.3736
Background     	0.9625	114.3467
<
>>dpse
Position: 4018	Nucl: 56	Word_av_length: 0.00	Free Energy: 27.3638
Ci_cons        	0.0009	0.2262
brk            	0.0020	0.5474
dl             	0.0083	0.4803
pan            	0.0067	0.2772
Med            	0.0071	0.6652
Trl            	0.0083	0.1357
Background     	0.9625	37.9505
<
>>dmel X:2926233..2956233
Position: 12600	Nucl: 1000	Word_av_length: 0.00	Free Energy: 28.6858
Ci_cons        	0.0006	0.3264
brk            	0.0006	0.3121
dl             	0.0081	5.5219
pan            	0.0099	8.5742
Su-H-          	0.0019	1.3963
Med            	0.0097	6.4951
Trl            	0.0094	5.2517
Abd-B_group    	0.0013	1.4219
Bcd_group      	0.0002	0.2031
Ladybird_group 	0.0016	1.7178
Background     	0.9566	764.1782
<
>>dpse
Position: 3185	Nucl: 133	Word_av_length: 0.00	Free Energy: 28.6858
dl             	0.0081	0.3900
pan            	0.0099	0.2121
Su-H-          	0.0019	0.2348
Med            	0.0097	0.7462
Trl            	0.0094	2.4189
Background     	0.9566	99.2186
<
>>dpse
Position: 3333	Nucl: 29	Word_av_length: 0.00	Free Energy: 28.6858
pan            	0.0099	0.1466
Trl            	0.0094	0.8436
Background     	0.9566	19.5468
<
>>dpse
Position: 3398	Nucl: 73	Word_av_length: 0.00	Free Energy: 28.6858
dl             	0.0081	0.9242
pan            	0.0099	0.5240
Su-H-          	0.0019	0.1919
Med            	0.0097	0.5629
Trl            	0.0094	0.2690
Background     	0.9566	54.8432
<
>>dpse
Position: 3499	Nucl: 16	Word_av_length: 0.00	Free Energy: 28.6858
dl             	0.0081	0.5883
Trl            	0.0094	0.3474
Background     	0.9566	8.6259
<
>>dpse
Position: 3587	Nucl: 24	Word_av_length: 0.00	Free Energy: 28.6858
dl             	0.0081	0.7924
pan            	0.0099	0.3190
Background     	0.9566	15.2372
<
>>dpse
Position: 3732	Nucl: 36	Word_av_length: 0.00	Free Energy: 28.6858
Med            	0.0097	0.8255
Trl            	0.0094	1.3775
Background     	0.9566	17.2870
<
>>dpse
Position: 3781	Nucl: 46	Word_av_length: 0.00	Free Energy: 28.6858
Su-H-          	0.0019	0.1109
Med            	0.0097	1.6445
Trl            	0.0094	0.2762
Background     	0.9566	30.2560
<
>>dpse
Position: 3868	Nucl: 140	Word_av_length: 0.00	Free Energy: 28.6858
dl             	0.0081	1.3570
pan            	0.0099	1.4377
Su-H-          	0.0019	0.1517
Med            	0.0097	0.4626
Trl            	0.0094	0.4166
Background     	0.9566	110.7148
<
>>dpse
Position: 4018	Nucl: 22	Word_av_length: 0.00	Free Energy: 28.6858
Ci_cons        	0.0006	0.1768
brk            	0.0006	0.1579
Med            	0.0097	0.7663
Background     	0.9566	13.3194
<
>>dpse
Position: 4087	Nucl: 33	Word_av_length: 0.00	Free Energy: 28.6858
pan            	0.0099	0.7132
Med            	0.0097	0.1673
Trl            	0.0094	0.1253
Background     	0.9566	25.9408
<
>>dmel X:2926233..2956233
Position: 12700	Nucl: 1000	Word_av_length: 0.00	Free Energy: 27.2502
brk            	0.0014	0.5122
dl             	0.0082	5.0791
Mad            	0.0005	0.3557
pan            	0.0153	12.4583
Su-H-          	0.0031	2.2187
Cf2-II         	0.0029	2.2420
Med            	0.0034	1.7903
Trl            	0.0075	4.5457
Abd-B_group    	0.0018	1.8441
Bcd_group      	0.0011	1.1306
Ladybird_group 	0.0018	1.7936
Background     	0.9529	744.2109
<
>>dpse
Position: 3285	Nucl: 33	Word_av_length: 0.00	Free Energy: 27.2502
dl             	0.0082	0.2444
pan            	0.0153	0.1711
Trl            	0.0075	0.3874
Background     	0.9529	24.9260
<
>>dpse
Position: 3333	Nucl: 29	Word_av_length: 0.00	Free Energy: 27.2502
pan            	0.0153	0.2117
Trl            	0.0075	0.7982
Background     	0.9529	19.3464
<
>>dpse
Position: 3398	Nucl: 73	Word_av_length: 0.00	Free Energy: 27.2502
dl             	0.0082	0.9171
pan            	0.0153	0.7595
Su-H-          	0.0031	0.2945
Med            	0.0034	0.2337
Trl            	0.0075	0.2290
Background     	0.9529	53.7553
<
>>dpse
Position: 3499	Nucl: 16	Word_av_length: 0.00	Free Energy: 27.2502
dl             	0.0082	0.6260
Trl            	0.0075	0.2952
Background     	0.9529	8.6515
<
>>dpse
Position: 3587	Nucl: 24	Word_av_length: 0.00	Free Energy: 27.2502
dl             	0.0082	0.7739
pan            	0.0153	0.4363
Background     	0.9529	14.7149
<
>>dpse
Position: 3732	Nucl: 36	Word_av_length: 0.00	Free Energy: 27.2502
brk            	0.0014	0.2248
Cf2-II         	0.0029	0.1605
Med            	0.0034	0.3630
Trl            	0.0075	1.3530
Background     	0.9529	18.2728
<
>>dpse
Position: 3781	Nucl: 46	Word_av_length: 0.00	Free Energy: 27.2502
brk            	0.0014	0.2790
Su-H-          	0.0031	0.1820
Cf2-II         	0.0029	0.1499
Med            	0.0034	0.7746
Trl            	0.0075	0.2952
Background     	0.9529	32.5584
<
>>dpse
Position: 3868	Nucl: 140	Word_av_length: 0.00	Free Energy: 27.2502
dl             	0.0082	1.3923
pan            	0.0153	1.9759
Su-H-          	0.0031	0.2342
Cf2-II         	0.0029	0.2336
Med            	0.0034	0.1614
Trl            	0.0075	0.3260
Ladybird_group 	0.0018	0.1075
Background     	0.9529	107.1400
<
>>dpse
Position: 4018	Nucl: 22	Word_av_length: 0.00	Free Energy: 27.2502
brk            	0.0014	0.4113
Su-H-          	0.0031	0.1438
Cf2-II         	0.0029	0.1808
Med            	0.0034	0.3013
Background     	0.9529	14.2025
<
>>dpse
Position: 4087	Nucl: 51	Word_av_length: 0.00	Free Energy: 27.2502
dl             	0.0082	0.1552
pan            	0.0153	1.1433
Su-H-          	0.0031	0.1465
Trl            	0.0075	0.1937
Background     	0.9529	39.6245
<
>>dmel X:2926233..2956233
Position: 12800	Nucl: 1000	Word_av_length: 0.00	Free Energy: 23.4170
brk            	0.0006	0.2070
dl             	0.0099	6.2843
Mad            	0.0003	0.1804
pan            	0.0213	16.4074
Su-H-          	0.0042	2.9498
Cf2-II         	0.0059	4.2065
kruppel_b1h    	0.0002	0.1333
Med            	0.0075	3.8255
Trl            	0.0045	2.5727
Pnt_lit        	0.0009	0.7992
Abd-B_group    	0.0022	2.1182
Bcd_group      	0.0005	0.4961
Ladybird_group 	0.0018	1.6696
Background     	0.9402	693.8489
<
>>dpse
Position: 3406	Nucl: 65	Word_av_length: 0.00	Free Energy: 23.4170
dl             	0.0099	0.9472
pan            	0.0213	0.9243
Su-H-          	0.0042	0.3560
Cf2-II         	0.0059	0.1364
Med            	0.0075	0.4364
Trl            	0.0045	0.1258
Background     	0.9402	44.0260
<
>>dpse
Position: 3499	Nucl: 16	Word_av_length: 0.00	Free Energy: 23.4170
dl             	0.0099	0.7235
Trl            	0.0045	0.1813
Background     	0.9402	8.5666
<
>>dpse
Position: 3587	Nucl: 24	Word_av_length: 0.00	Free Energy: 23.4170
dl             	0.0099	0.8075
pan            	0.0213	0.5310
Background     	0.9402	13.9442
<
>>dpse
Position: 3732	Nucl: 36	Word_av_length: 0.00	Free Energy: 23.4170
Cf2-II         	0.0059	0.3194
Med            	0.0075	0.7188
Trl            	0.0045	1.1404
Background     	0.9402	17.3562
<
>>dpse
Position: 3781	Nucl: 46	Word_av_length: 0.00	Free Energy: 23.4170
pan            	0.0213	0.1110
Su-H-          	0.0042	0.2281
Cf2-II         	0.0059	0.2566
Med            	0.0075	1.4205
Trl            	0.0045	0.1598
Background     	0.9402	29.4228
<
>>dpse
Position: 3868	Nucl: 140	Word_av_length: 0.00	Free Energy: 23.4170
dl             	0.0099	1.4956
pan            	0.0213	2.4846
Su-H-          	0.0042	0.3016
Cf2-II         	0.0059	0.4519
Med            	0.0075	0.3410
Trl            	0.0045	0.1851
Abd-B_group    	0.0022	0.1023
Ladybird_group 	0.0018	0.1064
Background     	0.9402	100.9765
<
>>dpse
Position: 4018	Nucl: 22	Word_av_length: 0.00	Free Energy: 23.4170
brk            	0.0006	0.1559
Su-H-          	0.0042	0.1680
Cf2-II         	0.0059	0.3204
Med            	0.0075	0.6166
Background     	0.9402	12.8683
<
>>dpse
Position: 4087	Nucl: 51	Word_av_length: 0.00	Free Energy: 23.4170
dl             	0.0099	0.1784
pan            	0.0213	1.4391
Su-H-          	0.0042	0.1867
Cf2-II         	0.0059	0.1233
Med            	0.0075	0.1436
Trl            	0.0045	0.1101
Background     	0.9402	37.0360
<
>>dpse
Position: 4204	Nucl: 68	Word_av_length: 0.00	Free Energy: 23.4170
dl             	0.0099	0.1361
pan            	0.0213	0.8320
Su-H-          	0.0042	0.1630
Cf2-II         	0.0059	0.4463
Med            	0.0075	0.5738
Trl            	0.0045	0.3272
Abd-B_group    	0.0022	0.1027
Background     	0.9402	49.1954
<
>>dmel X:2926233..2956233
Position: 12900	Nucl: 1000	Word_av_length: 0.00	Free Energy: 17.7900
Ci_cons        	0.0011	0.4720
brk            	0.0031	1.1704
dl             	0.0085	7.1394
pan            	0.0180	14.6611
Su-H-          	0.0021	1.6363
Cf2-II         	0.0046	3.4143
Med            	0.0015	0.7278
Trl            	0.0032	1.9862
Pnt_lit        	0.0007	0.7077
Abd-B_group    	0.0018	1.8712
Bcd_group      	0.0006	0.6001
Background     	0.9547	749.6310
<
>>dpse
Position: 3587	Nucl: 24	Word_av_length: 0.00	Free Energy: 17.7900
dl             	0.0085	0.7737
pan            	0.0180	0.4892
Background     	0.9547	14.6788
<
>>dpse
Position: 3732	Nucl: 36	Word_av_length: 0.00	Free Energy: 17.7900
brk            	0.0031	0.4599
Cf2-II         	0.0046	0.2860
Med            	0.0015	0.1608
Trl            	0.0032	1.0771
Background     	0.9547	19.4665
<
>>dpse
Position: 3781	Nucl: 46	Word_av_length: 0.00	Free Energy: 17.7900
brk            	0.0031	0.6228
pan            	0.0180	0.1051
Su-H-          	0.0021	0.1189
Cf2-II         	0.0046	0.2433
Med            	0.0015	0.3597
Trl            	0.0032	0.1415
Background     	0.9547	33.8419
<
>>dpse
Position: 3868	Nucl: 140	Word_av_length: 0.00	Free Energy: 17.7900
dl             	0.0085	1.4442
pan            	0.0180	2.2265
Su-H-          	0.0021	0.1591
Cf2-II         	0.0046	0.3547
Trl            	0.0032	0.1389
Background     	0.9547	107.2155
<
>>dpse
Position: 4018	Nucl: 22	Word_av_length: 0.00	Free Energy: 17.7900
Ci_cons        	0.0011	0.3108
brk            	0.0031	0.6671
Cf2-II         	0.0046	0.2023
Background     	0.9547	11.7773
<
>>dpse
Position: 4087	Nucl: 51	Word_av_length: 0.00	Free Energy: 17.7900
dl             	0.0085	0.1594
pan            	0.0180	1.3051
Background     	0.9547	39.5653
<
>>dpse
Position: 4204	Nucl: 168	Word_av_length: 0.00	Free Energy: 17.7900
Ci_cons        	0.0011	0.3453
brk            	0.0031	0.5384
dl             	0.0085	0.2662
pan            	0.0180	2.1232
Su-H-          	0.0021	0.2827
Cf2-II         	0.0046	0.6817
Med            	0.0015	0.2747
Trl            	0.0032	0.2703
Abd-B_group    	0.0018	0.1180
Background     	0.9547	133.5803
<
>>dmel X:2926233..2956233
Position: 13000	Nucl: 1000	Word_av_length: 0.00	Free Energy: 12.7842
brk            	0.0027	1.1256
dl             	0.0038	3.5884
pan            	0.0164	14.5701
Su-H-          	0.0002	0.1456
twi            	0.0014	1.4526
Cf2-II         	0.0039	3.2563
Med            	0.0004	0.1845
Trl            	0.0030	2.1089
Pnt_lit        	0.0007	0.7910
Abd-B_group    	0.0016	1.6340
Bcd_group      	0.0001	0.1664
Background     	0.9658	792.4438
<
>>dpse
Position: 3732	Nucl: 36	Word_av_length: 0.00	Free Energy: 12.7842
brk            	0.0027	0.4369
Cf2-II         	0.0039	0.2697
Trl            	0.0030	1.0758
Background     	0.9658	20.7307
<
>>dpse
Position: 3781	Nucl: 46	Word_av_length: 0.00	Free Energy: 12.7842
brk            	0.0027	0.6123
pan            	0.0164	0.1065
Cf2-II         	0.0039	0.2305
Trl            	0.0030	0.1354
Background     	0.9658	37.2712
<
>>dpse
Position: 3868	Nucl: 140	Word_av_length: 0.00	Free Energy: 12.7842
dl             	0.0038	0.9920
pan            	0.0164	2.0833
Cf2-II         	0.0039	0.3184
Trl            	0.0030	0.1533
Background     	0.9658	113.5504
<
>>dpse
Position: 4018	Nucl: 22	Word_av_length: 0.00	Free Energy: 12.7842
brk            	0.0027	0.6904
Cf2-II         	0.0039	0.2497
Background     	0.9658	14.8284
<
>>dpse
Position: 4087	Nucl: 51	Word_av_length: 0.00	Free Energy: 12.7842
pan            	0.0164	1.2016
Background     	0.9658	41.6849
<
>>dpse
Position: 4204	Nucl: 268	Word_av_length: 0.00	Free Energy: 12.7842
brk            	0.0027	0.4805
dl             	0.0038	0.2538
pan            	0.0164	3.1692
twi            	0.0014	0.2724
Cf2-II         	0.0039	0.6715
Trl            	0.0030	0.2728
Abd-B_group    	0.0016	0.2638
Background     	0.9658	229.8273
<
>>dmel X:2926233..2956233
Position: 13300	Nucl: 1000	Word_av_length: 0.00	Free Energy: 14.3838
STAT_transfac  	0.0002	0.3677
brk            	0.0005	0.3053
dl             	0.0036	3.2487
Mad            	0.0005	0.4936
pan            	0.0173	16.3540
Su-H-          	0.0007	0.5224
Cf2-II         	0.0025	2.4341
prd            	0.0007	0.6446
sd             	0.0004	0.2612
Trl            	0.0005	0.4823
Pnt_lit        	0.0030	2.4040
Ladybird_group 	0.0012	1.4532
Background     	0.9687	791.7700
<
>>dpse
Position: 3874	Nucl: 134	Word_av_length: 0.00	Free Energy: 14.3838
dl             	0.0036	0.9597
pan            	0.0173	2.1460
Cf2-II         	0.0025	0.1974
Background     	0.9687	108.9045
<
>>dpse
Position: 4018	Nucl: 22	Word_av_length: 0.00	Free Energy: 14.3838
brk            	0.0005	0.2483
Cf2-II         	0.0025	0.2174
Background     	0.9687	16.9157
<
>>dpse
Position: 4087	Nucl: 51	Word_av_length: 0.00	Free Energy: 14.3838
pan            	0.0173	1.2533
Background     	0.9687	41.5408
<
>>dpse
Position: 4204	Nucl: 634	Word_av_length: 0.00	Free Energy: 14.3838
brk            	0.0005	0.1467
dl             	0.0036	1.3754
Mad            	0.0005	0.2253
pan            	0.0173	7.1810
Su-H-          	0.0007	0.3659
Cf2-II         	0.0025	1.0167
prd            	0.0007	0.3026
sd             	0.0004	0.3887
Trl            	0.0005	0.2713
Pnt_lit        	0.0030	1.9903
Ladybird_group 	0.0012	0.3295
Background     	0.9687	537.3234
<
>>dpse
Position: 4859	Nucl: 38	Word_av_length: 0.00	Free Energy: 14.3838
pan            	0.0173	0.4252
Background     	0.9687	34.0233
<
>>dmel X:2926233..2956233
Position: 13400	Nucl: 1000	Word_av_length: 0.00	Free Energy: 12.8540
STAT_transfac  	0.0003	0.3825
brk            	0.0006	0.4458
dl             	0.0031	2.9578
Mad            	0.0024	2.3973
pan            	0.0137	12.7833
Su-H-          	0.0011	0.8483
twi            	0.0006	0.5811
Cf2-II         	0.0029	2.7906
Med            	0.0001	0.1033
prd            	0.0007	0.6900
sd             	0.0009	0.4922
Trl            	0.0006	0.5467
Pnt_lit        	0.0029	2.2753
Ladybird_group 	0.0007	0.8006
Background     	0.9695	796.3580
<
>>dpse
Position: 3974	Nucl: 34	Word_av_length: 0.00	Free Energy: 12.8540
dl             	0.0031	0.4239
pan            	0.0137	0.1779
Background     	0.9695	28.2903
<
>>dpse
Position: 4018	Nucl: 22	Word_av_length: 0.00	Free Energy: 12.8540
brk            	0.0006	0.2722
Mad            	0.0024	0.1920
Cf2-II         	0.0029	0.2101
Background     	0.9695	15.7896
<
>>dpse
Position: 4087	Nucl: 51	Word_av_length: 0.00	Free Energy: 12.8540
pan            	0.0137	1.0455
Background     	0.9695	42.3118
<
>>dpse
Position: 4204	Nucl: 634	Word_av_length: 0.00	Free Energy: 12.8540
brk            	0.0006	0.1868
dl             	0.0031	1.1751
Mad            	0.0024	0.9347
pan            	0.0137	5.9478
Su-H-          	0.0011	0.5809
twi            	0.0006	0.2850
Cf2-II         	0.0029	1.1150
prd            	0.0007	0.3320
sd             	0.0009	0.7379
Trl            	0.0006	0.3120
Pnt_lit        	0.0029	1.8530
Ladybird_group 	0.0007	0.1881
Background     	0.9695	536.2258
<
>>dpse
Position: 4859	Nucl: 38	Word_av_length: 0.00	Free Energy: 12.8540
pan            	0.0137	0.3514
Background     	0.9695	34.0310
<
>>dpse
Position: 5010	Nucl: 19	Word_av_length: 0.00	Free Energy: 12.8540
pan            	0.0137	0.4228
Background     	0.9695	16.5809
<
>>dmel X:2926233..2956233
Position: 13500	Nucl: 1000	Word_av_length: 0.00	Free Energy: 13.3586
STAT_transfac  	0.0002	0.3270
brk            	0.0005	0.3279
dl             	0.0025	2.8194
Mad            	0.0027	2.5795
pan            	0.0134	12.4194
Su-H-          	0.0005	0.3986
Cf2-II         	0.0027	2.6566
prd            	0.0003	0.2833
sd             	0.0008	0.4826
Trl            	0.0005	0.4297
Pnt_lit        	0.0037	2.6305
Ladybird_group 	0.0007	0.8253
Background     	0.9715	811.8776
<
>>dpse
Position: 4020	Nucl: 20	Word_av_length: 0.00	Free Energy: 13.3586
brk            	0.0005	0.2436
Mad            	0.0027	0.2229
Cf2-II         	0.0027	0.1768
Pnt_lit        	0.0037	0.1023
Background     	0.9715	14.5723
<
>>dpse
Position: 4087	Nucl: 51	Word_av_length: 0.00	Free Energy: 13.3586
pan            	0.0134	1.0362
Background     	0.9715	42.6020
<
>>dpse
Position: 4204	Nucl: 634	Word_av_length: 0.00	Free Energy: 13.3586
brk            	0.0005	0.1479
dl             	0.0025	0.9920
Mad            	0.0027	1.0239
pan            	0.0134	5.9058
Su-H-          	0.0005	0.2824
Cf2-II         	0.0027	1.0594
prd            	0.0003	0.1372
sd             	0.0008	0.6717
Trl            	0.0005	0.2434
Pnt_lit        	0.0037	2.1820
Ladybird_group 	0.0007	0.1907
Background     	0.9715	542.7972
<
>>dpse
Position: 4859	Nucl: 38	Word_av_length: 0.00	Free Energy: 13.3586
pan            	0.0134	0.3432
Background     	0.9715	34.4029
<
>>dpse
Position: 5010	Nucl: 19	Word_av_length: 0.00	Free Energy: 13.3586
pan            	0.0134	0.4179
Background     	0.9715	16.6424
<
>>dpse
Position: 5081	Nucl: 18	Word_av_length: 0.00	Free Energy: 13.3586
pan            	0.0134	0.3573
Pnt_lit        	0.0037	0.6449
Background     	0.9715	10.1571
<
>>dpse
Position: 5114	Nucl: 36	Word_av_length: 0.00	Free Energy: 13.3586
Mad            	0.0027	0.2653
pan            	0.0134	0.2110
Cf2-II         	0.0027	0.1146
Background     	0.9715	31.1340
<
>>dmel X:2926233..2956233
Position: 13800	Nucl: 1000	Word_av_length: 0.00	Free Energy: 14.8364
knirps_b1h     	0.0012	0.6473
shn1_lit       	0.0003	0.4580
STAT_transfac  	0.0002	0.3070
Mad            	0.0073	4.8993
pan            	0.0061	6.1203
twi            	0.0002	0.2515
sd             	0.0008	0.5923
Pnt_lit        	0.0027	1.3502
Abd-B_group    	0.0007	0.8423
Ladybird_group 	0.0014	1.5092
Background     	0.9790	871.6866
<
>>dpse
Position: 4444	Nucl: 394	Word_av_length: 0.00	Free Energy: 14.8364
knirps_b1h     	0.0012	0.5109
Mad            	0.0073	1.6141
pan            	0.0061	1.7993
sd             	0.0008	0.4790
Pnt_lit        	0.0027	1.4483
Abd-B_group    	0.0007	0.1274
Ladybird_group 	0.0014	0.3285
Background     	0.9790	344.5785
<
>>dpse
Position: 4859	Nucl: 38	Word_av_length: 0.00	Free Energy: 14.8364
pan            	0.0061	0.1789
Background     	0.9790	36.0874
<
>>dpse
Position: 5010	Nucl: 19	Word_av_length: 0.00	Free Energy: 14.8364
pan            	0.0061	0.2138
Background     	0.9790	17.3262
<
>>dpse
Position: 5081	Nucl: 18	Word_av_length: 0.00	Free Energy: 14.8364
pan            	0.0061	0.2046
Pnt_lit        	0.0027	0.5670
Background     	0.9790	11.6606
<
>>dpse
Position: 5114	Nucl: 36	Word_av_length: 0.00	Free Energy: 14.8364
Mad            	0.0073	0.5036
pan            	0.0061	0.1044
Background     	0.9790	31.3579
<
>>dpse
Position: 5160	Nucl: 61	Word_av_length: 0.00	Free Energy: 14.8364
knirps_b1h     	0.0012	0.1123
Mad            	0.0073	1.1790
sd             	0.0008	0.1036
Background     	0.9790	50.0503
<
>>dpse
Position: 5327	Nucl: 92	Word_av_length: 0.00	Free Energy: 14.8364
knirps_b1h     	0.0012	0.5636
Mad            	0.0073	0.2563
pan            	0.0061	0.6107
Background     	0.9790	79.3709
<
>>dpse
Position: 5472	Nucl: 28	Word_av_length: 0.00	Free Energy: 14.8364
Pnt_lit        	0.0027	0.5745
Background     	0.9790	21.2135
<
>>dpse
Position: 5510	Nucl: 65	Word_av_length: 0.00	Free Energy: 14.8364
Mad            	0.0073	2.6953
Ladybird_group 	0.0014	0.2039
Background     	0.9790	43.3944
<
>>dpse
Position: 5594	Nucl: 28	Word_av_length: 0.00	Free Energy: 14.8364
pan            	0.0061	0.1298
Background     	0.9790	26.4999
<
>>dmel X:2926233..2956233
Position: 13900	Nucl: 1000	Word_av_length: 0.00	Free Energy: 22.1279
knirps_b1h     	0.0016	0.7197
STAT_transfac  	0.0003	0.4722
Mad            	0.0097	6.0741
pan            	0.0062	5.5653
Cf2-II         	0.0026	1.9605
sd             	0.0036	2.9325
Pnt_lit        	0.0032	1.3414
Abd-B_group    	0.0014	1.4496
Ladybird_group 	0.0045	5.1246
Background     	0.9667	796.8722
<
>>dpse
Position: 4544	Nucl: 294	Word_av_length: 0.00	Free Energy: 22.1279
knirps_b1h     	0.0016	0.5582
Mad            	0.0097	1.8837
pan            	0.0062	1.4938
Cf2-II         	0.0026	0.4441
sd             	0.0036	1.2346
Pnt_lit        	0.0032	1.4738
Abd-B_group    	0.0014	0.1307
Ladybird_group 	0.0045	0.3706
Background     	0.9667	235.8781
<
>>dpse
Position: 4859	Nucl: 38	Word_av_length: 0.00	Free Energy: 22.1279
pan            	0.0062	0.1864
Background     	0.9667	34.9430
<
>>dpse
Position: 5010	Nucl: 19	Word_av_length: 0.00	Free Energy: 22.1279
pan            	0.0062	0.2211
Background     	0.9667	16.7586
<
>>dpse
Position: 5081	Nucl: 18	Word_av_length: 0.00	Free Energy: 22.1279
pan            	0.0062	0.2122
Pnt_lit        	0.0032	0.6055
Background     	0.9667	10.8998
<
>>dpse
Position: 5114	Nucl: 36	Word_av_length: 0.00	Free Energy: 22.1279
Mad            	0.0097	0.5808
pan            	0.0062	0.1039
Cf2-II         	0.0026	0.1129
Background     	0.9667	29.5519
<
>>dpse
Position: 5160	Nucl: 61	Word_av_length: 0.00	Free Energy: 22.1279
knirps_b1h     	0.0016	0.1505
Mad            	0.0097	1.2515
Cf2-II         	0.0026	0.1585
sd             	0.0036	0.3376
Pnt_lit        	0.0032	0.1009
Background     	0.9667	46.4269
<
>>dpse
Position: 5327	Nucl: 92	Word_av_length: 0.00	Free Energy: 22.1279
knirps_b1h     	0.0016	0.6669
Mad            	0.0097	0.3250
pan            	0.0062	0.6286
Cf2-II         	0.0026	0.1395
Background     	0.9667	75.9026
<
>>dpse
Position: 5472	Nucl: 28	Word_av_length: 0.00	Free Energy: 22.1279
Pnt_lit        	0.0032	0.5780
Abd-B_group    	0.0014	0.1580
Background     	0.9667	19.6632
<
>>dpse
Position: 5510	Nucl: 65	Word_av_length: 0.00	Free Energy: 22.1279
Mad            	0.0097	2.7753
Cf2-II         	0.0026	0.1736
Ladybird_group 	0.0045	0.4872
Background     	0.9667	38.6716
<
>>dpse
Position: 5594	Nucl: 28	Word_av_length: 0.00	Free Energy: 22.1279
pan            	0.0062	0.1330
sd             	0.0036	0.1401
Background     	0.9667	25.5150
<
>>dpse
Position: 5728	Nucl: 22	Word_av_length: 0.00	Free Energy: 22.1279
Mad            	0.0097	0.3573
Cf2-II         	0.0026	0.4698
Background     	0.9667	15.5594
<
>>dmel X:2926233..2956233
Position: 14000	Nucl: 1000	Word_av_length: 0.00	Free Energy: 22.2708
knirps_b1h     	0.0018	0.8696
STAT_transfac  	0.0004	0.5194
Mad            	0.0100	7.1394
pan            	0.0021	2.0448
Cf2-II         	0.0028	1.9560
exd            	0.0003	0.3151
kruppel_b1h    	0.0016	0.4575
Med            	0.0011	0.7530
sd             	0.0034	3.1716
Trl            	0.0009	0.3748
Pnt_lit        	0.0033	1.5856
Abd-B_group    	0.0018	1.9391
Ladybird_group 	0.0045	5.0535
Background     	0.9659	784.6073
<
>>dpse
Position: 4644	Nucl: 194	Word_av_length: 0.00	Free Energy: 22.2708
knirps_b1h     	0.0018	0.5829
Mad            	0.0100	0.5679
pan            	0.0021	0.1991
Cf2-II         	0.0028	0.3248
kruppel_b1h    	0.0016	0.3401
Med            	0.0011	0.1364
sd             	0.0034	0.7097
Trl            	0.0009	0.3533
Pnt_lit        	0.0033	1.1190
Abd-B_group    	0.0018	0.1068
Ladybird_group 	0.0045	0.2928
Background     	0.9659	153.0980
<
>>dpse
Position: 4859	Nucl: 38	Word_av_length: 0.00	Free Energy: 22.2708
Background     	0.9659	34.7608
<
>>dpse
Position: 5010	Nucl: 19	Word_av_length: 0.00	Free Energy: 22.2708
Abd-B_group    	0.0018	0.1145
Background     	0.9659	17.0692
<
>>dpse
Position: 5081	Nucl: 18	Word_av_length: 0.00	Free Energy: 22.2708
Pnt_lit        	0.0033	0.6167
Background     	0.9659	11.3048
<
>>dpse
Position: 5114	Nucl: 36	Word_av_length: 0.00	Free Energy: 22.2708
Mad            	0.0100	0.5852
Cf2-II         	0.0028	0.1173
Background     	0.9659	29.4656
<
>>dpse
Position: 5160	Nucl: 61	Word_av_length: 0.00	Free Energy: 22.2708
knirps_b1h     	0.0018	0.1637
Mad            	0.0100	1.2417
Cf2-II         	0.0028	0.1640
sd             	0.0034	0.3152
Pnt_lit        	0.0033	0.1048
Background     	0.9659	46.0881
<
>>dpse
Position: 5327	Nucl: 92	Word_av_length: 0.00	Free Energy: 22.2708
knirps_b1h     	0.0018	0.6943
Mad            	0.0100	0.3399
pan            	0.0021	0.2351
Cf2-II         	0.0028	0.1389
Trl            	0.0009	0.2304
Background     	0.9659	74.9090
<
>>dpse
Position: 5472	Nucl: 28	Word_av_length: 0.00	Free Energy: 22.2708
Pnt_lit        	0.0033	0.5738
Abd-B_group    	0.0018	0.2058
Background     	0.9659	19.3947
<
>>dpse
Position: 5510	Nucl: 65	Word_av_length: 0.00	Free Energy: 22.2708
Mad            	0.0100	2.7320
Cf2-II         	0.0028	0.1736
Med            	0.0011	0.1106
Ladybird_group 	0.0045	0.4800
Background     	0.9659	38.2631
<
>>dpse
Position: 5594	Nucl: 28	Word_av_length: 0.00	Free Energy: 22.2708
sd             	0.0034	0.1372
Background     	0.9659	25.7479
<
>>dpse
Position: 5728	Nucl: 122	Word_av_length: 0.00	Free Energy: 22.2708
Mad            	0.0100	0.8273
Cf2-II         	0.0028	0.7348
kruppel_b1h    	0.0016	1.2552
Med            	0.0011	0.1868
Trl            	0.0009	0.2394
Pnt_lit        	0.0033	0.2578
Background     	0.9659	89.4799
<
>>dmel X:2926233..2956233
Position: 14100	Nucl: 1000	Word_av_length: 0.00	Free Energy: 26.4019
knirps_b1h     	0.0019	0.7829
dl             	0.0013	0.6885
Mad            	0.0102	6.9071
pan            	0.0038	3.2801
Cf2-II         	0.0043	2.9030
exd            	0.0003	0.2566
kruppel_b1h    	0.0017	0.5157
Med            	0.0023	1.6069
sd             	0.0021	1.7941
Trl            	0.0009	0.3901
Pnt_lit        	0.0013	0.6350
Abd-B_group    	0.0015	1.5760
Ladybird_group 	0.0060	6.7502
Background     	0.9624	772.2492
<
>>dpse
Position: 4744	Nucl: 94	Word_av_length: 0.00	Free Energy: 26.4019
knirps_b1h     	0.0019	0.5781
dl             	0.0013	0.1229
Mad            	0.0102	0.1752
pan            	0.0038	0.1467
Cf2-II         	0.0043	0.3372
kruppel_b1h    	0.0017	0.3547
Med            	0.0023	0.1974
sd             	0.0021	0.1954
Trl            	0.0009	0.1372
Ladybird_group 	0.0060	0.1855
Background     	0.9624	71.0913
<
>>dpse
Position: 4859	Nucl: 38	Word_av_length: 0.00	Free Energy: 26.4019
pan            	0.0038	0.1172
Cf2-II         	0.0043	0.1444
Med            	0.0023	0.1036
Background     	0.9624	34.0403
<
>>dpse
Position: 5010	Nucl: 19	Word_av_length: 0.00	Free Energy: 26.4019
pan            	0.0038	0.1413
Background     	0.9624	16.9508
<
>>dpse
Position: 5081	Nucl: 18	Word_av_length: 0.00	Free Energy: 26.4019
pan            	0.0038	0.1406
Pnt_lit        	0.0013	0.3749
Background     	0.9624	12.5758
<
>>dpse
Position: 5114	Nucl: 36	Word_av_length: 0.00	Free Energy: 26.4019
Mad            	0.0102	0.5904
Cf2-II         	0.0043	0.1768
Background     	0.9624	28.8596
<
>>dpse
Position: 5160	Nucl: 61	Word_av_length: 0.00	Free Energy: 26.4019
knirps_b1h     	0.0019	0.1661
Mad            	0.0102	1.2662
Cf2-II         	0.0043	0.2556
Med            	0.0023	0.1155
sd             	0.0021	0.2005
Background     	0.9624	45.6396
<
>>dpse
Position: 5327	Nucl: 92	Word_av_length: 0.00	Free Energy: 26.4019
knirps_b1h     	0.0019	0.7076
Mad            	0.0102	0.3349
pan            	0.0038	0.4025
Cf2-II         	0.0043	0.2138
Med            	0.0023	0.1701
Trl            	0.0009	0.2157
Background     	0.9624	72.9932
<
>>dpse
Position: 5472	Nucl: 28	Word_av_length: 0.00	Free Energy: 26.4019
Mad            	0.0102	0.1293
Pnt_lit        	0.0013	0.3394
Abd-B_group    	0.0015	0.1851
Background     	0.9624	20.8151
<
>>dpse
Position: 5510	Nucl: 65	Word_av_length: 0.00	Free Energy: 26.4019
Mad            	0.0102	2.6715
Cf2-II         	0.0043	0.2518
Med            	0.0023	0.2235
Ladybird_group 	0.0060	0.5851
Background     	0.9624	36.9611
<
>>dpse
Position: 5594	Nucl: 28	Word_av_length: 0.00	Free Energy: 26.4019
Background     	0.9624	25.5394
<
>>dpse
Position: 5728	Nucl: 145	Word_av_length: 0.00	Free Energy: 26.4019
dl             	0.0013	0.1660
Mad            	0.0102	0.9413
pan            	0.0038	0.3321
Cf2-II         	0.0043	1.0518
kruppel_b1h    	0.0017	1.2868
Med            	0.0023	0.3787
sd             	0.0021	0.2517
Trl            	0.0009	0.1948
Background     	0.9624	105.0872
<
>>dpse
Position: 5891	Nucl: 38	Word_av_length: 0.00	Free Energy: 26.4019
dl             	0.0013	0.6144
Mad            	0.0102	0.2367
pan            	0.0038	0.2417
Cf2-II         	0.0043	0.1404
sd             	0.0021	0.1097
Trl            	0.0009	0.1309
Background     	0.9624	27.0752
<
>>dmel X:2926233..2956233
Position: 14200	Nucl: 1000	Word_av_length: 0.00	Free Energy: 26.4014
knirps_b1h     	0.0008	0.4438
dl             	0.0010	0.5582
Mad            	0.0107	6.9858
pan            	0.0060	5.1371
Cf2-II         	0.0035	2.2973
exd            	0.0002	0.1768
kruppel_b1h    	0.0011	0.2349
Med            	0.0003	0.1902
sd             	0.0025	1.9736
Trl            	0.0011	0.5785
Pnt_lit        	0.0019	1.0808
Abd-B_group    	0.0013	1.2953
Antp_group     	0.0002	0.2868
Ladybird_group 	0.0063	6.8605
Background     	0.9631	776.5644
<
>>dpse
Position: 4859	Nucl: 38	Word_av_length: 0.00	Free Energy: 26.4014
pan            	0.0060	0.1814
Cf2-II         	0.0035	0.1167
Background     	0.9631	34.5195
<
>>dpse
Position: 5010	Nucl: 19	Word_av_length: 0.00	Free Energy: 26.4014
pan            	0.0060	0.2122
Background     	0.9631	16.8373
<
>>dpse
Position: 5081	Nucl: 18	Word_av_length: 0.00	Free Energy: 26.4014
pan            	0.0060	0.2073
Pnt_lit        	0.0019	0.4738
Background     	0.9631	11.7162
<
>>dpse
Position: 5114	Nucl: 36	Word_av_length: 0.00	Free Energy: 26.4014
Mad            	0.0107	0.6128
pan            	0.0060	0.1014
Cf2-II         	0.0035	0.1450
Background     	0.9631	29.0285
<
>>dpse
Position: 5160	Nucl: 61	Word_av_length: 0.00	Free Energy: 26.4014
Mad            	0.0107	1.3312
Cf2-II         	0.0035	0.2115
sd             	0.0025	0.2357
Background     	0.9631	46.5311
<
>>dpse
Position: 5327	Nucl: 92	Word_av_length: 0.00	Free Energy: 26.4014
knirps_b1h     	0.0008	0.4804
Mad            	0.0107	0.3701
pan            	0.0060	0.6100
Cf2-II         	0.0035	0.1801
Trl            	0.0011	0.2663
Background     	0.9631	75.1212
<
>>dpse
Position: 5472	Nucl: 28	Word_av_length: 0.00	Free Energy: 26.4014
Mad            	0.0107	0.1192
Pnt_lit        	0.0019	0.4364
Abd-B_group    	0.0013	0.1560
Background     	0.9631	20.4110
<
>>dpse
Position: 5510	Nucl: 65	Word_av_length: 0.00	Free Energy: 26.4014
Mad            	0.0107	2.7927
Cf2-II         	0.0035	0.2094
Ladybird_group 	0.0063	0.6138
Background     	0.9631	37.3397
<
>>dpse
Position: 5594	Nucl: 28	Word_av_length: 0.00	Free Energy: 26.4014
pan            	0.0060	0.1290
Background     	0.9631	25.5004
<
>>dpse
Position: 5728	Nucl: 145	Word_av_length: 0.00	Free Energy: 26.4014
dl             	0.0010	0.1400
Mad            	0.0107	1.0318
pan            	0.0060	0.4970
Cf2-II         	0.0035	0.9258
kruppel_b1h    	0.0011	1.1104
sd             	0.0025	0.2870
Trl            	0.0011	0.2628
Pnt_lit        	0.0019	0.1633
Background     	0.9631	107.8566
<
>>dpse
Position: 5891	Nucl: 38	Word_av_length: 0.00	Free Energy: 26.4014
dl             	0.0010	0.5696
Mad            	0.0107	0.2515
pan            	0.0060	0.3375
Cf2-II         	0.0035	0.1148
sd             	0.0025	0.1225
Trl            	0.0011	0.1662
Background     	0.9631	27.0593
<
>>dpse
Position: 5981	Nucl: 68	Word_av_length: 0.00	Free Energy: 26.4014
Mad            	0.0107	0.4714
pan            	0.0060	0.1552
Cf2-II         	0.0035	0.2225
sd             	0.0025	0.3344
Trl            	0.0011	0.1108
Pnt_lit        	0.0019	0.1213
Ladybird_group 	0.0063	0.5053
Background     	0.9631	52.0780
<
>>dpse
Position: 6062	Nucl: 26	Word_av_length: 0.00	Free Energy: 26.4014
pan            	0.0060	0.3074
Background     	0.9631	23.3875
<
>>dmel X:2926233..2956233
Position: 14300	Nucl: 1000	Word_av_length: 0.00	Free Energy: 17.9075
knirps_b1h     	0.0010	0.6880
dl             	0.0010	0.4898
Mad            	0.0073	4.6758
Cf2-II         	0.0022	1.6475
exd            	0.0002	0.2117
kruppel_b1h    	0.0012	0.3181
sd             	0.0013	1.0431
Trl            	0.0008	0.5138
Pnt_lit        	0.0013	0.7630
Abd-B_group    	0.0015	1.6191
Antp_group     	0.0008	1.1136
Ladybird_group 	0.0035	4.1509
Background     	0.9779	851.0775
<
>>dpse
Position: 5010	Nucl: 19	Word_av_length: 0.00	Free Energy: 17.9075
Background     	0.9779	17.9083
<
>>dpse
Position: 5081	Nucl: 18	Word_av_length: 0.00	Free Energy: 17.9075
Pnt_lit        	0.0013	0.3736
Background     	0.9779	13.7887
<
>>dpse
Position: 5114	Nucl: 36	Word_av_length: 0.00	Free Energy: 17.9075
Mad            	0.0073	0.5048
Background     	0.9779	30.9490
<
>>dpse
Position: 5160	Nucl: 61	Word_av_length: 0.00	Free Energy: 17.9075
Mad            	0.0073	1.1435
Cf2-II         	0.0022	0.1504
sd             	0.0013	0.1487
Background     	0.9779	49.4680
<
>>dpse
Position: 5327	Nucl: 92	Word_av_length: 0.00	Free Energy: 17.9075
knirps_b1h     	0.0010	0.5146
Mad            	0.0073	0.2892
Cf2-II         	0.0022	0.1158
Trl            	0.0008	0.1934
Background     	0.9779	80.2333
<
>>dpse
Position: 5472	Nucl: 28	Word_av_length: 0.00	Free Energy: 17.9075
Mad            	0.0073	0.1024
Pnt_lit        	0.0013	0.3498
Abd-B_group    	0.0015	0.1738
Background     	0.9779	21.8946
<
>>dpse
Position: 5510	Nucl: 65	Word_av_length: 0.00	Free Energy: 17.9075
Mad            	0.0073	2.6065
Cf2-II         	0.0022	0.1625
Ladybird_group 	0.0035	0.4241
Background     	0.9779	41.0521
<
>>dpse
Position: 5594	Nucl: 28	Word_av_length: 0.00	Free Energy: 17.9075
Background     	0.9779	26.8014
<
>>dpse
Position: 5728	Nucl: 145	Word_av_length: 0.00	Free Energy: 17.9075
dl             	0.0010	0.1324
Mad            	0.0073	0.7833
Cf2-II         	0.0022	0.6632
kruppel_b1h    	0.0012	1.1224
sd             	0.0013	0.1602
Trl            	0.0008	0.1895
Pnt_lit        	0.0013	0.1152
Background     	0.9779	116.6125
<
>>dpse
Position: 5891	Nucl: 38	Word_av_length: 0.00	Free Energy: 17.9075
dl             	0.0010	0.5376
Mad            	0.0073	0.1828
Trl            	0.0008	0.1300
Background     	0.9779	30.5031
<
>>dpse
Position: 5981	Nucl: 68	Word_av_length: 0.00	Free Energy: 17.9075
Mad            	0.0073	0.3476
Cf2-II         	0.0022	0.1504
sd             	0.0013	0.1936
Ladybird_group 	0.0035	0.3176
Background     	0.9779	56.9165
<
>>dpse
Position: 6062	Nucl: 26	Word_av_length: 0.00	Free Energy: 17.9075
Background     	0.9779	25.1613
<
>>dpse
Position: 6098	Nucl: 32	Word_av_length: 0.00	Free Energy: 17.9075
Abd-B_group    	0.0015	0.1230
Background     	0.9779	29.4208
<
>>dpse
Position: 6141	Nucl: 68	Word_av_length: 0.00	Free Energy: 17.9075
dl             	0.0010	0.1232
kruppel_b1h    	0.0012	0.2210
Background     	0.9779	62.2152
<
>>dmel X:2926233..2956233
Position: 14400	Nucl: 1000	Word_av_length: 0.00	Free Energy: 17.1082
knirps_b1h     	0.0010	0.6527
dl             	0.0008	0.4266
Mad            	0.0060	3.1562
Cf2-II         	0.0017	1.1993
exd            	0.0016	1.7886
kruppel_b1h    	0.0012	0.3454
sd             	0.0009	0.7363
Trl            	0.0008	0.5288
Pnt_lit        	0.0014	0.8419
Abd-B_group    	0.0011	1.2352
Antp_group     	0.0005	0.6992
Ap_group       	0.0011	1.5262
Ladybird_group 	0.0041	4.5845
Background     	0.9777	843.9829
<
>>dpse
Position: 5081	Nucl: 18	Word_av_length: 0.00	Free Energy: 17.1082
Pnt_lit        	0.0014	0.4068
Background     	0.9777	13.5711
<
>>dpse
Position: 5114	Nucl: 36	Word_av_length: 0.00	Free Energy: 17.1082
Mad            	0.0060	0.4159
Background     	0.9777	31.0456
<
>>dpse
Position: 5160	Nucl: 61	Word_av_length: 0.00	Free Energy: 17.1082
Mad            	0.0060	1.0395
Cf2-II         	0.0017	0.1206
sd             	0.0009	0.1137
Background     	0.9777	50.1658
<
>>dpse
Position: 5327	Nucl: 92	Word_av_length: 0.00	Free Energy: 17.1082
knirps_b1h     	0.0010	0.5334
Mad            	0.0060	0.2401
Trl            	0.0008	0.1961
Background     	0.9777	80.1691
<
>>dpse
Position: 5472	Nucl: 28	Word_av_length: 0.00	Free Energy: 17.1082
Pnt_lit        	0.0014	0.3885
Abd-B_group    	0.0011	0.1345
Background     	0.9777	21.9692
<
>>dpse
Position: 5510	Nucl: 65	Word_av_length: 0.00	Free Energy: 17.1082
Mad            	0.0060	2.5022
Cf2-II         	0.0017	0.1335
Ladybird_group 	0.0041	0.4491
Background     	0.9777	41.3293
<
>>dpse
Position: 5594	Nucl: 28	Word_av_length: 0.00	Free Energy: 17.1082
Background     	0.9777	26.8480
<
>>dpse
Position: 5728	Nucl: 145	Word_av_length: 0.00	Free Energy: 17.1082
dl             	0.0008	0.1131
Mad            	0.0060	0.6571
Cf2-II         	0.0017	0.5194
kruppel_b1h    	0.0012	1.1325
sd             	0.0009	0.1150
Trl            	0.0008	0.1959
Pnt_lit        	0.0014	0.1326
Background     	0.9777	118.0888
<
>>dpse
Position: 5891	Nucl: 38	Word_av_length: 0.00	Free Energy: 17.1082
dl             	0.0008	0.4947
Mad            	0.0060	0.1527
Trl            	0.0008	0.1360
Background     	0.9777	30.9162
<
>>dpse
Position: 5981	Nucl: 68	Word_av_length: 0.00	Free Energy: 17.1082
Mad            	0.0060	0.2912
Cf2-II         	0.0017	0.1144
sd             	0.0009	0.1384
Pnt_lit        	0.0014	0.1024
Ladybird_group 	0.0041	0.3652
Background     	0.9777	57.3214
<
>>dpse
Position: 6062	Nucl: 26	Word_av_length: 0.00	Free Energy: 17.1082
Background     	0.9777	25.1843
<
>>dpse
Position: 6098	Nucl: 32	Word_av_length: 0.00	Free Energy: 17.1082
Background     	0.9777	29.4467
<
>>dpse
Position: 6141	Nucl: 119	Word_av_length: 0.00	Free Energy: 17.1082
knirps_b1h     	0.0010	0.1485
Cf2-II         	0.0017	0.1116
kruppel_b1h    	0.0012	0.2499
Abd-B_group    	0.0011	0.1481
Ladybird_group 	0.0041	0.2592
Background     	0.9777	106.7965
<
>>dpse
Position: 6291	Nucl: 54	Word_av_length: 0.00	Free Energy: 17.1082
Mad            	0.0060	0.5274
Ladybird_group 	0.0041	0.3414
Background     	0.9777	43.8736
<
>>dmel X:2926233..2956233
Position: 14500	Nucl: 1000	Word_av_length: 0.00	Free Energy: 19.7271
knirps_b1h     	0.0010	0.6532
dl             	0.0027	1.7982
Mad            	0.0064	3.7217
Cf2-II         	0.0013	0.8900
exd            	0.0042	4.6903
kruppel_b1h    	0.0013	0.3873
Med            	0.0006	0.4327
sd             	0.0006	0.5377
Trl            	0.0012	0.7526
Pnt_lit        	0.0010	0.7741
Abd-B_group    	0.0015	1.4390
Antp_group     	0.0006	0.7075
Ap_group       	0.0010	1.2522
Ladybird_group 	0.0044	4.5592
Background     	0.9722	808.9526
<
>>dpse
Position: 5198	Nucl: 23	Word_av_length: 0.00	Free Energy: 19.7271
Mad            	0.0064	0.7344
Background     	0.9722	17.3999
<
>>dpse
Position: 5327	Nucl: 92	Word_av_length: 0.00	Free Energy: 19.7271
knirps_b1h     	0.0010	0.5305
Mad            	0.0064	0.2494
exd            	0.0042	0.2016
Trl            	0.0012	0.2733
Background     	0.9722	78.1810
<
>>dpse
Position: 5472	Nucl: 28	Word_av_length: 0.00	Free Energy: 19.7271
Pnt_lit        	0.0010	0.3030
Abd-B_group    	0.0015	0.1708
Background     	0.9722	22.1148
<
>>dpse
Position: 5510	Nucl: 65	Word_av_length: 0.00	Free Energy: 19.7271
Mad            	0.0064	2.5322
Ladybird_group 	0.0044	0.4786
Background     	0.9722	40.4992
<
>>dpse
Position: 5594	Nucl: 28	Word_av_length: 0.00	Free Energy: 19.7271
Background     	0.9722	26.3405
<
>>dpse
Position: 5728	Nucl: 145	Word_av_length: 0.00	Free Energy: 19.7271
dl             	0.0027	0.3498
Mad            	0.0064	0.6884
Cf2-II         	0.0013	0.3864
exd            	0.0042	0.2516
kruppel_b1h    	0.0013	1.1597
Med            	0.0006	0.1185
Trl            	0.0012	0.2778
Background     	0.9722	114.7099
<
>>dpse
Position: 5891	Nucl: 38	Word_av_length: 0.00	Free Energy: 19.7271
dl             	0.0027	0.7684
Mad            	0.0064	0.1486
Trl            	0.0012	0.1858
Background     	0.9722	28.3881
<
>>dpse
Position: 5981	Nucl: 68	Word_av_length: 0.00	Free Energy: 19.7271
dl             	0.0027	0.1152
Mad            	0.0064	0.2869
exd            	0.0042	0.1192
sd             	0.0006	0.1003
Trl            	0.0012	0.1214
Ladybird_group 	0.0044	0.3962
Background     	0.9722	55.9110
<
>>dpse
Position: 6062	Nucl: 26	Word_av_length: 0.00	Free Energy: 19.7271
Background     	0.9722	24.8405
<
>>dpse
Position: 6098	Nucl: 32	Word_av_length: 0.00	Free Energy: 19.7271
exd            	0.0042	0.1168
Abd-B_group    	0.0015	0.1164
Background     	0.9722	28.4789
<
>>dpse
Position: 6141	Nucl: 119	Word_av_length: 0.00	Free Energy: 19.7271
knirps_b1h     	0.0010	0.1435
dl             	0.0027	0.2861
exd            	0.0042	0.1430
kruppel_b1h    	0.0013	0.2722
Abd-B_group    	0.0015	0.1902
Ladybird_group 	0.0044	0.2792
Background     	0.9722	103.9537
<
>>dpse
Position: 6291	Nucl: 54	Word_av_length: 0.00	Free Energy: 19.7271
Mad            	0.0064	0.5453
exd            	0.0042	0.2134
Ladybird_group 	0.0044	0.3658
Background     	0.9722	42.5685
<
>>dpse
Position: 6358	Nucl: 21	Word_av_length: 0.00	Free Energy: 19.7271
dl             	0.0027	0.2894
Background     	0.9722	17.7169
<
>>dmel X:2926233..2956233
Position: 14600	Nucl: 1000	Word_av_length: 0.00	Free Energy: 38.7124
knirps_b1h     	0.0012	0.7002
dl             	0.0027	1.5940
Mad            	0.0085	4.5854
pan            	0.0007	0.4914
Cf2-II         	0.0045	2.5669
exd            	0.0108	10.9387
kruppel_b1h    	0.0012	0.2688
Med            	0.0026	1.5581
sd             	0.0032	2.2910
Trl            	0.0084	3.4292
Pnt_lit        	0.0010	0.6872
Abd-B_group    	0.0019	1.6123
Antp_group     	0.0006	0.6218
Ap_group       	0.0008	0.8652
Ladybird_group 	0.0079	7.5724
Background     	0.9441	677.1879
<
>>dpse
Position: 5327	Nucl: 92	Word_av_length: 0.00	Free Energy: 38.7124
knirps_b1h     	0.0012	0.6039
Mad            	0.0085	0.2810
Cf2-II         	0.0045	0.2069
exd            	0.0108	0.4184
Med            	0.0026	0.1788
Trl            	0.0084	0.9668
Background     	0.9441	66.9280
<
>>dpse
Position: 5472	Nucl: 28	Word_av_length: 0.00	Free Energy: 38.7124
Mad            	0.0085	0.1098
Pnt_lit        	0.0010	0.2966
Abd-B_group    	0.0019	0.2454
Ladybird_group 	0.0079	0.1011
Background     	0.9441	19.9383
<
>>dpse
Position: 5510	Nucl: 65	Word_av_length: 0.00	Free Energy: 38.7124
Mad            	0.0085	2.5405
Cf2-II         	0.0045	0.2752
exd            	0.0108	0.1328
Med            	0.0026	0.2589
Ladybird_group 	0.0079	0.6882
Background     	0.9441	35.1831
<
>>dpse
Position: 5594	Nucl: 28	Word_av_length: 0.00	Free Energy: 38.7124
exd            	0.0108	0.1613
sd             	0.0032	0.1273
Trl            	0.0084	0.1020
Background     	0.9441	24.0239
<
>>dpse
Position: 5728	Nucl: 145	Word_av_length: 0.00	Free Energy: 38.7124
dl             	0.0027	0.2807
Mad            	0.0085	0.7132
Cf2-II         	0.0045	1.0396
exd            	0.0108	0.4580
kruppel_b1h    	0.0012	0.9869
Med            	0.0026	0.4162
sd             	0.0032	0.3412
Trl            	0.0084	1.4882
Background     	0.9441	96.0078
<
>>dpse
Position: 5891	Nucl: 38	Word_av_length: 0.00	Free Energy: 38.7124
dl             	0.0027	0.7480
Mad            	0.0085	0.1200
exd            	0.0108	0.1992
sd             	0.0032	0.1798
Trl            	0.0084	0.6059
Background     	0.9441	24.1472
<
>>dpse
Position: 5981	Nucl: 68	Word_av_length: 0.00	Free Energy: 38.7124
dl             	0.0027	0.1046
Mad            	0.0085	0.3331
Cf2-II         	0.0045	0.2324
exd            	0.0108	0.2280
Med            	0.0026	0.1367
sd             	0.0032	0.3894
Trl            	0.0084	0.5132
Ladybird_group 	0.0079	0.6031
Background     	0.9441	46.1995
<
>>dpse
Position: 6062	Nucl: 26	Word_av_length: 0.00	Free Energy: 38.7124
Background     	0.9441	23.5992
<
>>dpse
Position: 6098	Nucl: 32	Word_av_length: 0.00	Free Energy: 38.7124
exd            	0.0108	0.2601
sd             	0.0032	0.1389
Abd-B_group    	0.0019	0.1560
Ladybird_group 	0.0079	0.1313
Background     	0.9441	25.6936
<
>>dpse
Position: 6141	Nucl: 119	Word_av_length: 0.00	Free Energy: 38.7124
knirps_b1h     	0.0012	0.1537
dl             	0.0027	0.3299
Cf2-II         	0.0045	0.2712
exd            	0.0108	0.3279
kruppel_b1h    	0.0012	0.2462
sd             	0.0032	0.2025
Trl            	0.0084	0.4754
Abd-B_group    	0.0019	0.2671
Ladybird_group 	0.0079	0.5173
Background     	0.9441	93.4631
<
>>dpse
Position: 6291	Nucl: 54	Word_av_length: 0.00	Free Energy: 38.7124
Mad            	0.0085	0.6003
Cf2-II         	0.0045	0.1943
exd            	0.0108	0.4591
Med            	0.0026	0.2010
Ladybird_group 	0.0079	0.5722
Background     	0.9441	36.4305
<
>>dpse
Position: 6358	Nucl: 21	Word_av_length: 0.00	Free Energy: 38.7124
dl             	0.0027	0.2982
Cf2-II         	0.0045	0.1030
Med            	0.0026	0.1095
Background     	0.9441	15.8981
<
>>dpse
Position: 6490	Nucl: 117	Word_av_length: 0.00	Free Energy: 38.7124
Mad            	0.0085	1.6234
Cf2-II         	0.0045	0.7371
exd            	0.0108	0.4953
Med            	0.0026	0.2941
sd             	0.0032	0.3306
Trl            	0.0084	3.1986
Background     	0.9441	62.0622
<
>>dmel X:2926233..2956233
Position: 14700	Nucl: 1000	Word_av_length: 0.00	Free Energy: 46.0642
bin            	0.0002	0.1924
dl             	0.0032	1.8092
Mad            	0.0103	5.0174
pan            	0.0004	0.3359
Cf2-II         	0.0067	3.6956
exd            	0.0154	14.7555
kruppel_b1h    	0.0014	0.2787
Med            	0.0037	2.1545
sd             	0.0056	3.9405
Trl            	0.0076	2.4833
Pnt_lit        	0.0010	0.6426
Antp_group     	0.0004	0.4450
Ap_group       	0.0004	0.4683
Ladybird_group 	0.0090	8.0048
Background     	0.9345	655.3641
<
>>dpse
Position: 5472	Nucl: 28	Word_av_length: 0.00	Free Energy: 46.0642
Mad            	0.0103	0.1252
Cf2-II         	0.0067	0.1134
sd             	0.0056	0.1452
Pnt_lit        	0.0010	0.2634
Ladybird_group 	0.0090	0.1500
Background     	0.9345	21.2894
<
>>dpse
Position: 5510	Nucl: 65	Word_av_length: 0.00	Free Energy: 46.0642
Mad            	0.0103	2.5739
Cf2-II         	0.0067	0.3601
exd            	0.0154	0.1762
Med            	0.0037	0.3218
Ladybird_group 	0.0090	0.7328
Background     	0.9345	33.5300
<
>>dpse
Position: 5594	Nucl: 28	Word_av_length: 0.00	Free Energy: 46.0642
exd            	0.0154	0.2201
sd             	0.0056	0.2068
Background     	0.9345	23.0307
<
>>dpse
Position: 5728	Nucl: 145	Word_av_length: 0.00	Free Energy: 46.0642
dl             	0.0032	0.3126
Mad            	0.0103	0.8046
Cf2-II         	0.0067	1.3515
exd            	0.0154	0.5823
kruppel_b1h    	0.0014	1.0368
Med            	0.0037	0.5431
sd             	0.0056	0.5155
Trl            	0.0076	1.3651
Background     	0.9345	91.0516
<
>>dpse
Position: 5891	Nucl: 38	Word_av_length: 0.00	Free Energy: 46.0642
dl             	0.0032	0.7582
Mad            	0.0103	0.1418
Cf2-II         	0.0067	0.1313
exd            	0.0154	0.2577
sd             	0.0056	0.2922
Trl            	0.0076	0.5618
Background     	0.9345	22.9130
<
>>dpse
Position: 5981	Nucl: 68	Word_av_length: 0.00	Free Energy: 46.0642
dl             	0.0032	0.1098
Mad            	0.0103	0.3835
Cf2-II         	0.0067	0.3325
exd            	0.0154	0.2772
Med            	0.0037	0.1830
sd             	0.0056	0.5602
Trl            	0.0076	0.4766
Ladybird_group 	0.0090	0.6748
Background     	0.9345	43.9661
<
>>dpse
Position: 6062	Nucl: 26	Word_av_length: 0.00	Free Energy: 46.0642
Background     	0.9345	23.0386
<
>>dpse
Position: 6098	Nucl: 32	Word_av_length: 0.00	Free Energy: 46.0642
exd            	0.0154	0.3678
sd             	0.0056	0.2434
Ladybird_group 	0.0090	0.1518
Background     	0.9345	25.3963
<
>>dpse
Position: 6141	Nucl: 119	Word_av_length: 0.00	Free Energy: 46.0642
dl             	0.0032	0.4040
Cf2-II         	0.0067	0.4076
exd            	0.0154	0.4828
kruppel_b1h    	0.0014	0.2584
sd             	0.0056	0.3481
Trl            	0.0076	0.4574
Ladybird_group 	0.0090	0.6530
Background     	0.9345	92.6131
<
>>dpse
Position: 6291	Nucl: 54	Word_av_length: 0.00	Free Energy: 46.0642
Mad            	0.0103	0.6559
Cf2-II         	0.0067	0.2742
exd            	0.0154	0.5817
Med            	0.0037	0.2562
Ladybird_group 	0.0090	0.6034
Background     	0.9345	34.4810
<
>>dpse
Position: 6358	Nucl: 21	Word_av_length: 0.00	Free Energy: 46.0642
dl             	0.0032	0.3434
Cf2-II         	0.0067	0.1456
exd            	0.0154	0.1013
Med            	0.0037	0.1454
Background     	0.9345	14.8828
<
>>dpse
Position: 6490	Nucl: 117	Word_av_length: 0.00	Free Energy: 46.0642
Mad            	0.0103	1.8271
Cf2-II         	0.0067	0.9816
exd            	0.0154	0.6305
Med            	0.0037	0.3819
sd             	0.0056	0.4532
Trl            	0.0076	2.9749
Background     	0.9345	58.6804
<
>>dpse
Position: 6729	Nucl: 52	Word_av_length: 0.00	Free Energy: 46.0642
Mad            	0.0103	1.0467
Cf2-II         	0.0067	0.4376
exd            	0.0154	0.6188
Med            	0.0037	0.2799
Trl            	0.0076	0.8855
Background     	0.9345	27.3982
<
>>dmel X:2926233..2956233
Position: 14800	Nucl: 1000	Word_av_length: 0.00	Free Energy: 43.5942
dl             	0.0039	2.2978
Mad            	0.0014	0.7692
pan            	0.0002	0.1657
Cf2-II         	0.0076	3.9867
Eip74EF        	0.0002	0.1750
exd            	0.0157	14.3145
kruppel_b1h    	0.0012	0.2361
Med            	0.0109	6.1791
sd             	0.0063	4.4840
Trl            	0.0107	3.5249
Pnt_lit        	0.0004	0.3457
Ap_group       	0.0040	4.1690
Ladybird_group 	0.0062	5.6222
Background     	0.9311	636.2239
<
>>dpse
Position: 5728	Nucl: 145	Word_av_length: 0.00	Free Energy: 43.5942
dl             	0.0039	0.3283
Mad            	0.0014	0.1000
Cf2-II         	0.0076	1.4027
exd            	0.0157	0.5512
kruppel_b1h    	0.0012	0.8439
Med            	0.0109	1.5191
sd             	0.0063	0.5460
Trl            	0.0107	1.7689
Background     	0.9311	87.5940
<
>>dpse
Position: 5891	Nucl: 38	Word_av_length: 0.00	Free Energy: 43.5942
dl             	0.0039	0.7776
Cf2-II         	0.0076	0.1282
exd            	0.0157	0.2438
Med            	0.0109	0.1864
sd             	0.0063	0.3248
Trl            	0.0107	0.6598
Background     	0.9311	22.3130
<
>>dpse
Position: 5981	Nucl: 68	Word_av_length: 0.00	Free Energy: 43.5942
dl             	0.0039	0.1307
Cf2-II         	0.0076	0.3610
exd            	0.0157	0.2825
Med            	0.0109	0.5560
sd             	0.0063	0.6028
Trl            	0.0107	0.5731
Ladybird_group 	0.0062	0.5472
Background     	0.9311	43.4148
<
>>dpse
Position: 6062	Nucl: 26	Word_av_length: 0.00	Free Energy: 43.5942
Med            	0.0109	0.1013
Background     	0.9311	22.6795
<
>>dpse
Position: 6098	Nucl: 32	Word_av_length: 0.00	Free Energy: 43.5942
dl             	0.0039	0.1023
exd            	0.0157	0.3808
sd             	0.0063	0.2796
Ladybird_group 	0.0062	0.1068
Background     	0.9311	25.2715
<
>>dpse
Position: 6141	Nucl: 119	Word_av_length: 0.00	Free Energy: 43.5942
dl             	0.0039	0.4733
Cf2-II         	0.0076	0.4359
exd            	0.0157	0.4810
kruppel_b1h    	0.0012	0.2166
Med            	0.0109	0.2084
sd             	0.0063	0.3959
Trl            	0.0107	0.5908
Ap_group       	0.0040	0.1026
Ladybird_group 	0.0062	0.4765
Background     	0.9311	91.7184
<
>>dpse
Position: 6291	Nucl: 54	Word_av_length: 0.00	Free Energy: 43.5942
Mad            	0.0014	0.1064
Cf2-II         	0.0076	0.3039
exd            	0.0157	0.5651
Med            	0.0109	0.8465
Ap_group       	0.0040	0.2252
Ladybird_group 	0.0062	0.4199
Background     	0.9311	33.9394
<
>>dpse
Position: 6358	Nucl: 21	Word_av_length: 0.00	Free Energy: 43.5942
dl             	0.0039	0.3711
Cf2-II         	0.0076	0.1361
Med            	0.0109	0.3605
Background     	0.9311	13.6776
<
>>dpse
Position: 6490	Nucl: 117	Word_av_length: 0.00	Free Energy: 43.5942
Mad            	0.0014	0.2863
Cf2-II         	0.0076	1.0121
exd            	0.0157	0.6109
Med            	0.0109	1.2114
sd             	0.0063	0.4978
Trl            	0.0107	3.6233
Background     	0.9311	57.7095
<
>>dpse
Position: 6729	Nucl: 52	Word_av_length: 0.00	Free Energy: 43.5942
Mad            	0.0014	0.2123
Cf2-II         	0.0076	0.4548
exd            	0.0157	0.6468
Med            	0.0109	0.7782
Trl            	0.0107	1.0510
Background     	0.9311	27.6817
<
>>dpse
Position: 6810	Nucl: 35	Word_av_length: 0.00	Free Energy: 43.5942
Cf2-II         	0.0076	0.1690
exd            	0.0157	0.3508
Med            	0.0109	0.4843
Trl            	0.0107	0.4167
Background     	0.9311	23.7184
<
>>dpse
Position: 6869	Nucl: 51	Word_av_length: 0.00	Free Energy: 43.5942
Cf2-II         	0.0076	0.5326
exd            	0.0157	0.3374
Med            	0.0109	0.7500
sd             	0.0063	0.2155
Trl            	0.0107	0.4784
Background     	0.9311	33.6325
<
>>dmel X:2926233..2956233
Position: 14900	Nucl: 1000	Word_av_length: 0.00	Free Energy: 42.2366
dl             	0.0032	2.1623
Mad            	0.0017	1.0530
exd            	0.0153	14.2367
kruppel_b1h    	0.0007	0.1293
Med            	0.0113	6.4846
sd             	0.0041	2.6855
Trl            	0.0107	3.8163
Pnt_lit        	0.0021	1.4209
Antp_group     	0.0030	3.2840
Ap_group       	0.0043	4.9154
Background     	0.9434	682.9867
<
>>dpse
Position: 5766	Nucl: 107	Word_av_length: 0.00	Free Energy: 42.2366
dl             	0.0032	0.2842
exd            	0.0153	0.3505
kruppel_b1h    	0.0007	0.6062
Med            	0.0113	0.9991
sd             	0.0041	0.3508
Trl            	0.0107	1.6895
Pnt_lit        	0.0021	0.1081
Background     	0.9434	70.5944
<
>>dpse
Position: 5891	Nucl: 38	Word_av_length: 0.00	Free Energy: 42.2366
dl             	0.0032	0.7519
exd            	0.0153	0.2525
Med            	0.0113	0.2057
sd             	0.0041	0.2257
Trl            	0.0107	0.6930
Background     	0.9434	23.5565
<
>>dpse
Position: 5981	Nucl: 68	Word_av_length: 0.00	Free Energy: 42.2366
dl             	0.0032	0.1115
exd            	0.0153	0.2871
Med            	0.0113	0.5750
sd             	0.0041	0.4642
Trl            	0.0107	0.6061
Pnt_lit        	0.0021	0.1115
Antp_group     	0.0030	0.4022
Background     	0.9434	46.9895
<
>>dpse
Position: 6062	Nucl: 26	Word_av_length: 0.00	Free Energy: 42.2366
Med            	0.0113	0.1069
Background     	0.9434	23.8676
<
>>dpse
Position: 6098	Nucl: 32	Word_av_length: 0.00	Free Energy: 42.2366
exd            	0.0153	0.3936
sd             	0.0041	0.1919
Background     	0.9434	26.7803
<
>>dpse
Position: 6141	Nucl: 119	Word_av_length: 0.00	Free Energy: 42.2366
dl             	0.0032	0.3977
exd            	0.0153	0.5008
kruppel_b1h    	0.0007	0.1532
Med            	0.0113	0.2331
sd             	0.0041	0.2946
Trl            	0.0107	0.6311
Antp_group     	0.0030	0.2292
Ap_group       	0.0043	0.1128
Background     	0.9434	98.8954
<
>>dpse
Position: 6291	Nucl: 54	Word_av_length: 0.00	Free Energy: 42.2366
Mad            	0.0017	0.1278
exd            	0.0153	0.5415
Med            	0.0113	0.8761
Ap_group       	0.0043	0.3708
Background     	0.9434	38.0019
<
>>dpse
Position: 6358	Nucl: 21	Word_av_length: 0.00	Free Energy: 42.2366
dl             	0.0032	0.3131
Med            	0.0113	0.3961
Background     	0.9434	14.8918
<
>>dpse
Position: 6490	Nucl: 117	Word_av_length: 0.00	Free Energy: 42.2366
Mad            	0.0017	0.3523
exd            	0.0153	0.6609
Med            	0.0113	1.3650
sd             	0.0041	0.3841
Trl            	0.0107	3.7282
Pnt_lit        	0.0021	0.1958
Background     	0.9434	62.4863
<
>>dpse
Position: 6729	Nucl: 52	Word_av_length: 0.00	Free Energy: 42.2366
Mad            	0.0017	0.2601
exd            	0.0153	0.6531
Med            	0.0113	0.8635
Trl            	0.0107	1.0995
Background     	0.9434	29.7833
<
>>dpse
Position: 6810	Nucl: 35	Word_av_length: 0.00	Free Energy: 42.2366
exd            	0.0153	0.3543
Med            	0.0113	0.5003
Trl            	0.0107	0.4105
Background     	0.9434	24.8097
<
>>dpse
Position: 6869	Nucl: 51	Word_av_length: 0.00	Free Energy: 42.2366
exd            	0.0153	0.3495
Med            	0.0113	0.8513
sd             	0.0041	0.1632
Trl            	0.0107	0.5026
Pnt_lit        	0.0021	0.1254
Background     	0.9434	36.2275
<
>>dpse
Position: 6963	Nucl: 84	Word_av_length: 0.00	Free Energy: 42.2366
Mad            	0.0017	0.1487
exd            	0.0153	1.7256
Med            	0.0113	0.9747
sd             	0.0041	0.4440
Pnt_lit        	0.0021	0.4643
Background     	0.9434	56.5144
<
>>dpse
Position: 7071	Nucl: 54	Word_av_length: 0.00	Free Energy: 42.2366
exd            	0.0153	0.1113
Med            	0.0113	0.8160
sd             	0.0041	0.1964
Trl            	0.0107	0.9379
Pnt_lit        	0.0021	0.1595
Background     	0.9434	36.6914
<
>>dmel X:2926233..2956233
Position: 15000	Nucl: 1000	Word_av_length: 0.00	Free Energy: 44.3279
dl             	0.0026	1.9122
Mad            	0.0073	3.4311
pan            	0.0002	0.1715
Cf2-II         	0.0003	0.1376
Eip74EF        	0.0005	0.4066
exd            	0.0156	13.9663
Med            	0.0037	1.9569
sd             	0.0023	1.6145
Trl            	0.0079	2.8328
Pnt_lit        	0.0018	1.1578
Antp_group     	0.0026	2.7808
Ap_group       	0.0039	4.3654
Ladybird_group 	0.0014	1.1958
Background     	0.9500	715.2271
<
>>dpse
Position: 5891	Nucl: 38	Word_av_length: 0.00	Free Energy: 44.3279
dl             	0.0026	0.7105
Mad            	0.0073	0.1053
exd            	0.0156	0.2888
sd             	0.0023	0.1322
Trl            	0.0079	0.6169
Background     	0.9500	24.7662
<
>>dpse
Position: 5981	Nucl: 68	Word_av_length: 0.00	Free Energy: 44.3279
dl             	0.0026	0.1042
Mad            	0.0073	0.2754
exd            	0.0156	0.3315
Med            	0.0037	0.1979
sd             	0.0023	0.2953
Trl            	0.0079	0.5251
Antp_group     	0.0026	0.3165
Ladybird_group 	0.0014	0.1604
Background     	0.9500	48.9621
<
>>dpse
Position: 6062	Nucl: 26	Word_av_length: 0.00	Free Energy: 44.3279
Background     	0.9500	24.2443
<
>>dpse
Position: 6098	Nucl: 32	Word_av_length: 0.00	Free Energy: 44.3279
exd            	0.0156	0.3940
sd             	0.0023	0.1068
Background     	0.9500	27.2225
<
>>dpse
Position: 6141	Nucl: 119	Word_av_length: 0.00	Free Energy: 44.3279
dl             	0.0026	0.3352
exd            	0.0156	0.5326
sd             	0.0023	0.1745
Trl            	0.0079	0.5156
Antp_group     	0.0026	0.1904
Ap_group       	0.0039	0.1020
Ladybird_group 	0.0014	0.1112
Background     	0.9500	101.9085
<
>>dpse
Position: 6291	Nucl: 54	Word_av_length: 0.00	Free Energy: 44.3279
Mad            	0.0073	0.5400
exd            	0.0156	0.5716
Med            	0.0037	0.2893
Ap_group       	0.0039	0.3020
Ladybird_group 	0.0014	0.1354
Background     	0.9500	38.7999
<
>>dpse
Position: 6358	Nucl: 21	Word_av_length: 0.00	Free Energy: 44.3279
dl             	0.0026	0.2730
exd            	0.0156	0.1132
Med            	0.0037	0.1575
Background     	0.9500	16.4922
<
>>dpse
Position: 6490	Nucl: 117	Word_av_length: 0.00	Free Energy: 44.3279
Mad            	0.0073	1.4877
exd            	0.0156	0.7264
Med            	0.0037	0.4633
sd             	0.0023	0.2407
Trl            	0.0079	3.1993
Pnt_lit        	0.0018	0.1677
Background     	0.9500	65.5627
<
>>dpse
Position: 6729	Nucl: 52	Word_av_length: 0.00	Free Energy: 44.3279
Mad            	0.0073	0.8632
exd            	0.0156	0.6426
Med            	0.0037	0.3201
Trl            	0.0079	0.9677
Background     	0.9500	30.6796
<
>>dpse
Position: 6810	Nucl: 35	Word_av_length: 0.00	Free Energy: 44.3279
exd            	0.0156	0.4085
Med            	0.0037	0.1832
Trl            	0.0079	0.3603
Background     	0.9500	26.5854
<
>>dpse
Position: 6869	Nucl: 51	Word_av_length: 0.00	Free Energy: 44.3279
Mad            	0.0073	0.1390
exd            	0.0156	0.3960
Med            	0.0037	0.3430
sd             	0.0023	0.1023
Trl            	0.0079	0.4156
Pnt_lit        	0.0018	0.1290
Background     	0.9500	39.4903
<
>>dpse
Position: 6963	Nucl: 84	Word_av_length: 0.00	Free Energy: 44.3279
Mad            	0.0073	0.6499
exd            	0.0156	1.7437
Med            	0.0037	0.3326
sd             	0.0023	0.2892
Pnt_lit        	0.0018	0.3939
Background     	0.9500	58.7004
<
>>dpse
Position: 7071	Nucl: 154	Word_av_length: 0.00	Free Energy: 44.3279
Mad            	0.0073	2.3954
exd            	0.0156	1.4218
Med            	0.0037	0.7290
sd             	0.0023	0.1353
Trl            	0.0079	1.2632
Pnt_lit        	0.0018	0.2673
Antp_group     	0.0026	0.1570
Ap_group       	0.0039	0.3221
Ladybird_group 	0.0014	0.2911
Background     	0.9500	100.3595
<
>>dmel X:2926233..2956233
Position: 15100	Nucl: 1000	Word_av_length: 0.00	Free Energy: 45.2002
dl             	0.0010	0.8963
Mad            	0.0076	4.4070
pan            	0.0004	0.3325
Cf2-II         	0.0013	0.7206
Eip74EF        	0.0008	0.6492
exd            	0.0175	15.7678
Med            	0.0031	1.6400
sd             	0.0016	1.2279
Trl            	0.0080	2.8834
Pnt_lit        	0.0023	1.4098
Antp_group     	0.0015	1.5059
Ap_group       	0.0037	4.0567
Ladybird_group 	0.0037	3.4998
Background     	0.9474	690.1643
<
>>dpse
Position: 6007	Nucl: 42	Word_av_length: 0.00	Free Energy: 45.2002
Trl            	0.0080	0.5174
Antp_group     	0.0015	0.1648
Ladybird_group 	0.0037	0.3798
Background     	0.9474	29.1938
<
>>dpse
Position: 6062	Nucl: 26	Word_av_length: 0.00	Free Energy: 45.2002
Background     	0.9474	24.1005
<
>>dpse
Position: 6098	Nucl: 32	Word_av_length: 0.00	Free Energy: 45.2002
exd            	0.0175	0.4225
Background     	0.9474	27.1735
<
>>dpse
Position: 6141	Nucl: 119	Word_av_length: 0.00	Free Energy: 45.2002
dl             	0.0010	0.1433
exd            	0.0175	0.5859
sd             	0.0016	0.1248
Trl            	0.0080	0.5167
Antp_group     	0.0015	0.1080
Ladybird_group 	0.0037	0.2810
Background     	0.9474	101.5549
<
>>dpse
Position: 6291	Nucl: 54	Word_av_length: 0.00	Free Energy: 45.2002
Mad            	0.0076	0.5636
exd            	0.0175	0.6145
Med            	0.0031	0.2436
Ap_group       	0.0037	0.2445
Ladybird_group 	0.0037	0.2962
Background     	0.9474	37.4096
<
>>dpse
Position: 6358	Nucl: 21	Word_av_length: 0.00	Free Energy: 45.2002
dl             	0.0010	0.1236
exd            	0.0175	0.1464
Med            	0.0031	0.1368
Background     	0.9474	17.3106
<
>>dpse
Position: 6490	Nucl: 117	Word_av_length: 0.00	Free Energy: 45.2002
Mad            	0.0076	1.5169
Cf2-II         	0.0013	0.2397
exd            	0.0175	0.7942
Med            	0.0031	0.3758
sd             	0.0016	0.1787
Trl            	0.0080	3.1812
Pnt_lit        	0.0023	0.1998
Background     	0.9474	64.0285
<
>>dpse
Position: 6729	Nucl: 52	Word_av_length: 0.00	Free Energy: 45.2002
Mad            	0.0076	0.8693
exd            	0.0175	0.6839
Med            	0.0031	0.2628
Trl            	0.0080	0.9699
Background     	0.9474	30.0937
<
>>dpse
Position: 6810	Nucl: 35	Word_av_length: 0.00	Free Energy: 45.2002
exd            	0.0175	0.4502
Med            	0.0031	0.1505
Trl            	0.0080	0.3615
Background     	0.9474	26.1077
<
>>dpse
Position: 6869	Nucl: 51	Word_av_length: 0.00	Free Energy: 45.2002
Mad            	0.0076	0.1428
Cf2-II         	0.0013	0.1246
exd            	0.0175	0.4365
Med            	0.0031	0.2830
Trl            	0.0080	0.4101
Pnt_lit        	0.0023	0.1590
Background     	0.9474	38.7537
<
>>dpse
Position: 6963	Nucl: 84	Word_av_length: 0.00	Free Energy: 45.2002
Mad            	0.0076	0.6515
exd            	0.0175	1.8608
Med            	0.0031	0.2762
sd             	0.0016	0.2172
Pnt_lit        	0.0023	0.4691
Background     	0.9474	57.3691
<
>>dpse
Position: 7071	Nucl: 68	Word_av_length: 0.00	Free Energy: 45.2002
Mad            	0.0076	0.3065
exd            	0.0175	0.2063
Med            	0.0031	0.3426
Trl            	0.0080	1.0687
Pnt_lit        	0.0023	0.3265
Background     	0.9474	48.8583
<
>>dpse
Position: 7209	Nucl: 18	Word_av_length: 0.00	Free Energy: 45.2002
Mad            	0.0076	0.7930
Background     	0.9474	10.9215
<
>>dmel X:2926233..2956233
Position: 15200	Nucl: 1000	Word_av_length: 0.00	Free Energy: 43.2632
bin            	0.0008	0.8460
dl             	0.0011	1.0181
Mad            	0.0087	4.7275
Cf2-II         	0.0018	0.9763
Eip74EF        	0.0020	1.6270
exd            	0.0177	15.6530
Med            	0.0028	1.3506
sd             	0.0016	1.1974
Trl            	0.0070	2.4469
Antp_group     	0.0011	1.2293
Ap_group       	0.0024	2.5597
Ladybird_group 	0.0042	4.2829
Background     	0.9488	696.5652
<
>>dpse
Position: 6109	Nucl: 21	Word_av_length: 0.00	Free Energy: 43.2632
exd            	0.0177	0.2606
Background     	0.9488	17.7260
<
>>dpse
Position: 6141	Nucl: 119	Word_av_length: 0.00	Free Energy: 43.2632
dl             	0.0011	0.1500
Cf2-II         	0.0018	0.1216
Eip74EF        	0.0020	0.2234
exd            	0.0177	0.5820
sd             	0.0016	0.1162
Trl            	0.0070	0.4594
Ladybird_group 	0.0042	0.2996
Background     	0.9488	100.8200
<
>>dpse
Position: 6291	Nucl: 54	Word_av_length: 0.00	Free Energy: 43.2632
Mad            	0.0087	0.6161
exd            	0.0177	0.6454
Med            	0.0028	0.2100
Ap_group       	0.0024	0.1646
Ladybird_group 	0.0042	0.3562
Background     	0.9488	37.7740
<
>>dpse
Position: 6358	Nucl: 21	Word_av_length: 0.00	Free Energy: 43.2632
dl             	0.0011	0.1314
exd            	0.0177	0.1468
Med            	0.0028	0.1205
Background     	0.9488	17.2407
<
>>dpse
Position: 6490	Nucl: 117	Word_av_length: 0.00	Free Energy: 43.2632
Mad            	0.0087	1.7504
Cf2-II         	0.0018	0.3310
Eip74EF        	0.0020	0.1873
exd            	0.0177	0.8094
Med            	0.0028	0.3382
sd             	0.0016	0.1710
Trl            	0.0070	2.9476
Background     	0.9488	64.5321
<
>>dpse
Position: 6729	Nucl: 52	Word_av_length: 0.00	Free Energy: 43.2632
Mad            	0.0087	0.9606
Cf2-II         	0.0018	0.1334
exd            	0.0177	0.6966
Med            	0.0028	0.2336
Trl            	0.0070	0.8782
Background     	0.9488	30.4344
<
>>dpse
Position: 6810	Nucl: 35	Word_av_length: 0.00	Free Energy: 43.2632
exd            	0.0177	0.4593
Med            	0.0028	0.1367
Trl            	0.0070	0.3306
Background     	0.9488	26.5146
<
>>dpse
Position: 6869	Nucl: 51	Word_av_length: 0.00	Free Energy: 43.2632
Mad            	0.0087	0.1626
Cf2-II         	0.0018	0.1770
exd            	0.0177	0.4506
Med            	0.0028	0.2621
Trl            	0.0070	0.3749
Background     	0.9488	39.6212
<
>>dpse
Position: 6963	Nucl: 84	Word_av_length: 0.00	Free Energy: 43.2632
Mad            	0.0087	0.7662
Cf2-II         	0.0018	0.1405
exd            	0.0177	2.0018
Med            	0.0028	0.2527
sd             	0.0016	0.2194
Background     	0.9488	59.0304
<
>>dpse
Position: 7071	Nucl: 68	Word_av_length: 0.00	Free Energy: 43.2632
Mad            	0.0087	0.3718
Cf2-II         	0.0018	0.1268
exd            	0.0177	0.2176
Med            	0.0028	0.3243
Trl            	0.0070	1.0347
Background     	0.9488	50.8276
<
>>dpse
Position: 7209	Nucl: 18	Word_av_length: 0.00	Free Energy: 43.2632
Mad            	0.0087	0.8231
Background     	0.9488	10.7686
<
>>dpse
Position: 7293	Nucl: 21	Word_av_length: 0.00	Free Energy: 43.2632
Mad            	0.0087	0.4262
Background     	0.9488	16.6079
<
>>dpse
Position: 7327	Nucl: 27	Word_av_length: 0.00	Free Energy: 43.2632
exd            	0.0177	0.1001
Trl            	0.0070	0.1008
Background     	0.9488	24.1328
<
>>dmel X:2926233..2956233
Position: 15300	Nucl: 1000	Word_av_length: 0.00	Free Energy: 54.3376
bin            	0.0013	1.2907
dl             	0.0011	0.9812
Mad            	0.0103	5.0049
Cf2-II         	0.0024	1.2351
Eip74EF        	0.0032	2.5410
exd            	0.0220	16.4090
Med            	0.0065	2.8224
sd             	0.0029	1.8794
Trl            	0.0099	3.0514
Antp_group     	0.0011	1.1764
Ap_group       	0.0047	4.5014
Ladybird_group 	0.0032	3.0731
Background     	0.9303	646.9370
<
>>dpse
Position: 6291	Nucl: 54	Word_av_length: 0.00	Free Energy: 54.3376
Mad            	0.0103	0.6197
Cf2-II         	0.0024	0.1040
exd            	0.0220	0.7310
Med            	0.0065	0.4259
Ap_group       	0.0047	0.3301
Ladybird_group 	0.0032	0.2753
Background     	0.9303	34.5143
<
>>dpse
Position: 6358	Nucl: 21	Word_av_length: 0.00	Free Energy: 54.3376
dl             	0.0011	0.1352
exd            	0.0220	0.1657
Med            	0.0065	0.2524
Background     	0.9303	15.8659
<
>>dpse
Position: 6490	Nucl: 117	Word_av_length: 0.00	Free Energy: 54.3376
Mad            	0.0103	1.7606
Cf2-II         	0.0024	0.3892
Eip74EF        	0.0032	0.2606
exd            	0.0220	0.8982
Med            	0.0065	0.6711
sd             	0.0029	0.2745
Trl            	0.0099	3.2265
Background     	0.9303	57.3164
<
>>dpse
Position: 6729	Nucl: 52	Word_av_length: 0.00	Free Energy: 54.3376
Mad            	0.0103	1.0247
Cf2-II         	0.0024	0.1546
exd            	0.0220	0.7361
Med            	0.0065	0.4680
Trl            	0.0099	1.0269
Background     	0.9303	26.4300
<
>>dpse
Position: 6810	Nucl: 35	Word_av_length: 0.00	Free Energy: 54.3376
exd            	0.0220	0.5198
Med            	0.0065	0.2804
Trl            	0.0099	0.3987
Background     	0.9303	24.1271
<
>>dpse
Position: 6869	Nucl: 51	Word_av_length: 0.00	Free Energy: 54.3376
Mad            	0.0103	0.1775
Cf2-II         	0.0024	0.2073
exd            	0.0220	0.4898
Med            	0.0065	0.5337
sd             	0.0029	0.1220
Trl            	0.0099	0.4633
Background     	0.9303	35.8623
<
>>dpse
Position: 6963	Nucl: 84	Word_av_length: 0.00	Free Energy: 54.3376
Mad            	0.0103	0.7994
Cf2-II         	0.0024	0.1738
Eip74EF        	0.0032	0.1022
exd            	0.0220	2.2450
Med            	0.0065	0.5252
sd             	0.0029	0.3648
Background     	0.9303	53.7770
<
>>dpse
Position: 7071	Nucl: 68	Word_av_length: 0.00	Free Energy: 54.3376
Mad            	0.0103	0.3998
Cf2-II         	0.0024	0.1569
exd            	0.0220	0.2519
Med            	0.0065	0.6851
sd             	0.0029	0.1546
Trl            	0.0099	1.2057
Background     	0.9303	45.6813
<
>>dpse
Position: 7209	Nucl: 18	Word_av_length: 0.00	Free Energy: 54.3376
Mad            	0.0103	0.8096
Med            	0.0065	0.1425
Background     	0.9303	10.0821
<
>>dpse
Position: 7293	Nucl: 21	Word_av_length: 0.00	Free Energy: 54.3376
Mad            	0.0103	0.4856
exd            	0.0220	0.1037
Med            	0.0065	0.1972
Background     	0.9303	15.2220
<
>>dpse
Position: 7327	Nucl: 27	Word_av_length: 0.00	Free Energy: 54.3376
Eip74EF        	0.0032	0.1313
exd            	0.0220	0.1239
Trl            	0.0099	0.1411
Background     	0.9303	22.7546
<
>>dpse
Position: 7401	Nucl: 39	Word_av_length: 0.00	Free Energy: 54.3376
shn2_lit       	0.0009	0.8543
exd            	0.0220	0.2587
Trl            	0.0099	1.0548
Background     	0.9303	17.0712
<
>>dpse
Position: 7454	Nucl: 45	Word_av_length: 0.00	Free Energy: 54.3376
Mad            	0.0103	0.1127
exd            	0.0220	1.4409
sd             	0.0029	0.3430
Ap_group       	0.0047	0.1060
Background     	0.9303	28.9939
<
>>dmel X:2926233..2956233
Position: 15400	Nucl: 1000	Word_av_length: 0.00	Free Energy: 49.6423
bin            	0.0005	0.5666
dl             	0.0018	1.2578
Mad            	0.0083	5.0170
Su-H-          	0.0008	0.5389
Cf2-II         	0.0008	0.3812
Eip74EF        	0.0040	3.4270
exd            	0.0190	14.9098
Med            	0.0011	0.5502
sd             	0.0031	2.0594
Trl            	0.0107	3.3727
Antp_group     	0.0010	1.2296
Ap_group       	0.0017	2.0642
Ladybird_group 	0.0035	4.1078
NK2_group      	0.0009	0.9379
Background     	0.9420	673.5621
<
>>dpse
Position: 6358	Nucl: 21	Word_av_length: 0.00	Free Energy: 49.6423
dl             	0.0018	0.1983
exd            	0.0190	0.1460
Background     	0.9420	16.8679
<
>>dpse
Position: 6490	Nucl: 117	Word_av_length: 0.00	Free Energy: 49.6423
Mad            	0.0083	1.6143
Cf2-II         	0.0008	0.1412
Eip74EF        	0.0040	0.3080
exd            	0.0190	0.8313
Med            	0.0011	0.1339
sd             	0.0031	0.3011
Trl            	0.0107	3.4678
Background     	0.9420	61.4603
<
>>dpse
Position: 6729	Nucl: 52	Word_av_length: 0.00	Free Energy: 49.6423
Mad            	0.0083	0.9329
exd            	0.0190	0.7240
Trl            	0.0107	1.1311
Background     	0.9420	29.2093
<
>>dpse
Position: 6810	Nucl: 35	Word_av_length: 0.00	Free Energy: 49.6423
Eip74EF        	0.0040	0.1150
exd            	0.0190	0.5064
Trl            	0.0107	0.4370
Background     	0.9420	25.6605
<
>>dpse
Position: 6869	Nucl: 51	Word_av_length: 0.00	Free Energy: 49.6423
Mad            	0.0083	0.1577
Eip74EF        	0.0040	0.1015
exd            	0.0190	0.4596
Med            	0.0011	0.1104
sd             	0.0031	0.1419
Trl            	0.0107	0.5157
Background     	0.9420	39.2720
<
>>dpse
Position: 6963	Nucl: 84	Word_av_length: 0.00	Free Energy: 49.6423
Mad            	0.0083	0.7604
Eip74EF        	0.0040	0.1456
exd            	0.0190	2.1424
Med            	0.0011	0.1042
sd             	0.0031	0.4039
Background     	0.9420	57.6392
<
>>dpse
Position: 7071	Nucl: 68	Word_av_length: 0.00	Free Energy: 49.6423
Mad            	0.0083	0.3729
Eip74EF        	0.0040	0.1014
exd            	0.0190	0.2307
Med            	0.0011	0.1338
sd             	0.0031	0.1623
Trl            	0.0107	1.2854
Background     	0.9420	49.3361
<
>>dpse
Position: 7209	Nucl: 18	Word_av_length: 0.00	Free Energy: 49.6423
Mad            	0.0083	0.8299
Background     	0.9420	10.6029
<
>>dpse
Position: 7293	Nucl: 21	Word_av_length: 0.00	Free Energy: 49.6423
Mad            	0.0083	0.4180
Background     	0.9420	16.7164
<
>>dpse
Position: 7327	Nucl: 27	Word_av_length: 0.00	Free Energy: 49.6423
Eip74EF        	0.0040	0.1529
exd            	0.0190	0.1047
Trl            	0.0107	0.1443
Background     	0.9420	23.2041
<
>>dpse
Position: 7401	Nucl: 39	Word_av_length: 0.00	Free Energy: 49.6423
shn2_lit       	0.0006	0.7540
dl             	0.0018	0.1642
exd            	0.0190	0.2267
Trl            	0.0107	1.0653
Background     	0.9420	17.9573
<
>>dpse
Position: 7454	Nucl: 239	Word_av_length: 0.00	Free Energy: 49.6423
dl             	0.0018	0.5790
Mad            	0.0083	0.3404
Su-H-          	0.0008	0.1738
Eip74EF        	0.0040	0.5824
exd            	0.0190	4.0334
sd             	0.0031	0.7816
Trl            	0.0107	2.1993
Ladybird_group 	0.0035	0.2778
NK2_group      	0.0009	0.1465
Background     	0.9420	165.8147
<
>>dpse
Position: 7709	Nucl: 78	Word_av_length: 0.00	Free Energy: 49.6423
dl             	0.0018	0.1547
Mad            	0.0083	0.3309
Eip74EF        	0.0040	0.1382
exd            	0.0190	0.7511
sd             	0.0031	0.1830
Trl            	0.0107	0.2572
Background     	0.9420	62.3354
<
>>dmel X:2926233..2956233
Position: 15500	Nucl: 1000	Word_av_length: 0.00	Free Energy: 42.5544
bin            	0.0010	1.0505
Mad            	0.0076	5.6930
Su-H-          	0.0011	0.6731
Cf2-II         	0.0002	0.1254
Eip74EF        	0.0026	2.4517
exd            	0.0130	11.3070
sd             	0.0040	2.4370
Trl            	0.0092	3.3040
Antp_group     	0.0007	1.0671
Ap_group       	0.0012	1.7508
Ladybird_group 	0.0034	4.7324
NK2_group      	0.0008	0.9503
Background     	0.9543	710.5866
<
>>dpse
Position: 6490	Nucl: 117	Word_av_length: 0.00	Free Energy: 42.5544
Mad            	0.0076	1.5758
Eip74EF        	0.0026	0.2192
exd            	0.0130	0.5978
sd             	0.0040	0.3741
Trl            	0.0092	3.3550
Background     	0.9543	66.3929
<
>>dpse
Position: 6729	Nucl: 52	Word_av_length: 0.00	Free Energy: 42.5544
Mad            	0.0076	0.9152
exd            	0.0130	0.5897
Trl            	0.0092	1.0526
Background     	0.9543	31.7328
<
>>dpse
Position: 6810	Nucl: 35	Word_av_length: 0.00	Free Energy: 42.5544
exd            	0.0130	0.3611
Trl            	0.0092	0.4022
Background     	0.9543	27.6373
<
>>dpse
Position: 6869	Nucl: 51	Word_av_length: 0.00	Free Energy: 42.5544
Mad            	0.0076	0.1482
exd            	0.0130	0.3355
sd             	0.0040	0.1814
Trl            	0.0092	0.4793
Background     	0.9543	41.5985
<
>>dpse
Position: 6963	Nucl: 84	Word_av_length: 0.00	Free Energy: 42.5544
Mad            	0.0076	0.7766
Eip74EF        	0.0026	0.1058
exd            	0.0130	1.6657
sd             	0.0040	0.4878
Background     	0.9543	61.8621
<
>>dpse
Position: 7071	Nucl: 68	Word_av_length: 0.00	Free Energy: 42.5544
Mad            	0.0076	0.3468
exd            	0.0130	0.1588
sd             	0.0040	0.1930
Trl            	0.0092	1.1873
Background     	0.9543	52.0521
<
>>dpse
Position: 7209	Nucl: 18	Word_av_length: 0.00	Free Energy: 42.5544
Mad            	0.0076	0.8253
Background     	0.9543	11.1176
<
>>dpse
Position: 7293	Nucl: 21	Word_av_length: 0.00	Free Energy: 42.5544
Mad            	0.0076	0.3790
Background     	0.9543	17.4544
<
>>dpse
Position: 7327	Nucl: 27	Word_av_length: 0.00	Free Energy: 42.5544
Trl            	0.0092	0.1207
Background     	0.9543	24.1097
<
>>dpse
Position: 7401	Nucl: 39	Word_av_length: 0.00	Free Energy: 42.5544
shn2_lit       	0.0006	0.8888
exd            	0.0130	0.1545
Trl            	0.0092	1.0577
Background     	0.9543	18.3458
<
>>dpse
Position: 7454	Nucl: 239	Word_av_length: 0.00	Free Energy: 42.5544
bin            	0.0010	0.1226
Mad            	0.0076	0.3175
Su-H-          	0.0011	0.2329
Eip74EF        	0.0026	0.4175
exd            	0.0130	3.0485
sd             	0.0040	1.0130
Trl            	0.0092	2.1000
Ladybird_group 	0.0034	0.2784
NK2_group      	0.0008	0.1277
Background     	0.9543	178.0637
<
>>dpse
Position: 7709	Nucl: 300	Word_av_length: 0.00	Free Energy: 42.5544
bin            	0.0010	0.2661
dmef_lit       	0.0003	0.2508
Mad            	0.0076	0.6551
Su-H-          	0.0011	0.3581
Eip74EF        	0.0026	0.4149
exd            	0.0130	1.8003
sd             	0.0040	1.3494
Trl            	0.0092	1.1837
Ladybird_group 	0.0034	0.1257
NK2_group      	0.0008	0.1185
Background     	0.9543	249.3469
<
>>dmel X:2926233..2956233
Position: 15600	Nucl: 1000	Word_av_length: 0.00	Free Energy: 26.2280
Mad            	0.0044	3.9477
Su-H-          	0.0022	1.5849
Eip74EF        	0.0022	2.2976
exd            	0.0081	7.1427
sd             	0.0037	2.7204
Trl            	0.0056	3.1054
Antp_group     	0.0006	0.9250
Ap_group       	0.0016	2.3721
Ladybird_group 	0.0015	2.1829
NK2_group      	0.0007	0.8874
Background     	0.9684	779.9552
<
>>dpse
Position: 6729	Nucl: 52	Word_av_length: 0.00	Free Energy: 26.2280
Mad            	0.0044	0.6519
Su-H-          	0.0022	0.1323
exd            	0.0081	0.4467
Trl            	0.0056	0.7763
Background     	0.9684	36.3094
<
>>dpse
Position: 6810	Nucl: 35	Word_av_length: 0.00	Free Energy: 26.2280
exd            	0.0081	0.2302
Trl            	0.0056	0.2726
Background     	0.9684	29.8037
<
>>dpse
Position: 6869	Nucl: 51	Word_av_length: 0.00	Free Energy: 26.2280
exd            	0.0081	0.2260
sd             	0.0037	0.1720
Trl            	0.0056	0.3123
Background     	0.9684	44.1821
<
>>dpse
Position: 6963	Nucl: 84	Word_av_length: 0.00	Free Energy: 26.2280
Mad            	0.0044	0.5248
Su-H-          	0.0022	0.1395
Eip74EF        	0.0022	0.1049
exd            	0.0081	1.1750
sd             	0.0037	0.4664
Background     	0.9684	67.1256
<
>>dpse
Position: 7071	Nucl: 68	Word_av_length: 0.00	Free Energy: 26.2280
Mad            	0.0044	0.2022
Su-H-          	0.0022	0.1052
exd            	0.0081	0.1011
sd             	0.0037	0.1726
Trl            	0.0056	0.8925
Background     	0.9684	55.8569
<
>>dpse
Position: 7209	Nucl: 18	Word_av_length: 0.00	Free Energy: 26.2280
Mad            	0.0044	0.7011
Background     	0.9684	12.1814
<
>>dpse
Position: 7293	Nucl: 21	Word_av_length: 0.00	Free Energy: 26.2280
Mad            	0.0044	0.2247
Background     	0.9684	18.5761
<
>>dpse
Position: 7327	Nucl: 27	Word_av_length: 0.00	Free Energy: 26.2280
Background     	0.9684	24.9168
<
>>dpse
Position: 7401	Nucl: 39	Word_av_length: 0.00	Free Energy: 26.2280
shn2_lit       	0.0006	0.8595
Trl            	0.0056	1.0262
Background     	0.9684	19.2403
<
>>dpse
Position: 7454	Nucl: 239	Word_av_length: 0.00	Free Energy: 26.2280
Mad            	0.0044	0.1911
Su-H-          	0.0022	0.4847
Eip74EF        	0.0022	0.4160
exd            	0.0081	2.0752
sd             	0.0037	1.0329
Trl            	0.0056	1.6145
Ladybird_group 	0.0015	0.1271
NK2_group      	0.0007	0.1161
Background     	0.9684	191.1914
<
>>dpse
Position: 7709	Nucl: 300	Word_av_length: 0.00	Free Energy: 26.2280
dmef_lit       	0.0002	0.1941
Mad            	0.0044	0.3915
Su-H-          	0.0022	0.7199
Eip74EF        	0.0022	0.3483
exd            	0.0081	1.2160
sd             	0.0037	1.2785
Trl            	0.0056	0.7786
NK2_group      	0.0007	0.1099
Background     	0.9684	261.8786
<
>>dpse
Position: 8081	Nucl: 24	Word_av_length: 0.00	Free Energy: 26.2280
exd            	0.0081	0.1723
Background     	0.9684	21.0374
<
>>dmel X:2926233..2956233
Position: 15700	Nucl: 1000	Word_av_length: 0.00	Free Energy: 17.4077
Mad            	0.0034	3.7238
Su-H-          	0.0005	0.3407
Cf2-II         	0.0004	0.3799
exd            	0.0058	5.7457
sd             	0.0028	1.9562
Trl            	0.0040	2.3748
Antp_group     	0.0006	1.0426
Ap_group       	0.0005	0.7474
Ladybird_group 	0.0010	1.5965
NK2_group      	0.0009	1.1007
Background     	0.9796	850.0129
<
>>dpse
Position: 6810	Nucl: 35	Word_av_length: 0.00	Free Energy: 17.4077
exd            	0.0058	0.1677
Trl            	0.0040	0.2081
Background     	0.9796	31.6425
<
>>dpse
Position: 6869	Nucl: 51	Word_av_length: 0.00	Free Energy: 17.4077
exd            	0.0058	0.1733
sd             	0.0028	0.1324
Trl            	0.0040	0.2379
Background     	0.9796	46.1292
<
>>dpse
Position: 6963	Nucl: 84	Word_av_length: 0.00	Free Energy: 17.4077
Mad            	0.0034	0.4445
exd            	0.0058	0.9239
sd             	0.0028	0.3749
Background     	0.9796	71.4885
<
>>dpse
Position: 7071	Nucl: 68	Word_av_length: 0.00	Free Energy: 17.4077
Mad            	0.0034	0.1572
sd             	0.0028	0.1294
Trl            	0.0040	0.7189
Background     	0.9796	59.0180
<
>>dpse
Position: 7209	Nucl: 18	Word_av_length: 0.00	Free Energy: 17.4077
Mad            	0.0034	0.6313
Background     	0.9796	13.0723
<
>>dpse
Position: 7293	Nucl: 21	Word_av_length: 0.00	Free Energy: 17.4077
Mad            	0.0034	0.1765
Background     	0.9796	19.3542
<
>>dpse
Position: 7327	Nucl: 27	Word_av_length: 0.00	Free Energy: 17.4077
Background     	0.9796	26.1507
<
>>dpse
Position: 7401	Nucl: 39	Word_av_length: 0.00	Free Energy: 17.4077
shn2_lit       	0.0006	0.8603
Trl            	0.0040	1.0063
Background     	0.9796	19.9135
<
>>dpse
Position: 7454	Nucl: 239	Word_av_length: 0.00	Free Energy: 17.4077
Mad            	0.0034	0.1533
Su-H-          	0.0005	0.1080
exd            	0.0058	1.6096
sd             	0.0028	0.8526
Trl            	0.0040	1.4330
NK2_group      	0.0009	0.1333
Background     	0.9796	204.8182
<
>>dpse
Position: 7709	Nucl: 300	Word_av_length: 0.00	Free Energy: 17.4077
Mad            	0.0034	0.3080
Su-H-          	0.0005	0.1556
exd            	0.0058	0.9329
sd             	0.0028	0.9841
Trl            	0.0040	0.5880
NK2_group      	0.0009	0.1347
Background     	0.9796	276.1253
<
>>dpse
Position: 8081	Nucl: 24	Word_av_length: 0.00	Free Energy: 17.4077
exd            	0.0058	0.1313
Background     	0.9796	22.1660
<
>>dpse
Position: 8146	Nucl: 63	Word_av_length: 0.00	Free Energy: 17.4077
exd            	0.0058	0.2066
sd             	0.0028	0.2770
Trl            	0.0040	0.1415
Background     	0.9796	58.1087
<
>>dmel X:2926233..2956233
Position: 15800	Nucl: 1000	Word_av_length: 0.00	Free Energy: 14.5762
knirps_b1h     	0.0007	0.1631
Mad            	0.0029	3.4168
Su-H-          	0.0008	0.6399
exd            	0.0022	2.3442
sd             	0.0002	0.1211
Trl            	0.0036	2.1413
Antp_group     	0.0009	1.2070
Ladybird_group 	0.0019	2.2886
Background     	0.9861	897.0891
<
>>dpse
Position: 7025	Nucl: 22	Word_av_length: 0.00	Free Energy: 14.5762
Background     	0.9861	21.4414
<
>>dpse
Position: 7071	Nucl: 68	Word_av_length: 0.00	Free Energy: 14.5762
Mad            	0.0029	0.1302
Trl            	0.0036	0.6637
Background     	0.9861	60.6662
<
>>dpse
Position: 7209	Nucl: 18	Word_av_length: 0.00	Free Energy: 14.5762
Mad            	0.0029	0.5960
Background     	0.9861	13.4906
<
>>dpse
Position: 7293	Nucl: 21	Word_av_length: 0.00	Free Energy: 14.5762
Mad            	0.0029	0.1475
Background     	0.9861	19.5984
<
>>dpse
Position: 7327	Nucl: 27	Word_av_length: 0.00	Free Energy: 14.5762
Background     	0.9861	26.3131
<
>>dpse
Position: 7401	Nucl: 39	Word_av_length: 0.00	Free Energy: 14.5762
shn2_lit       	0.0006	0.8493
Trl            	0.0036	1.0004
Background     	0.9861	20.3759
<
>>dpse
Position: 7454	Nucl: 239	Word_av_length: 0.00	Free Energy: 14.5762
knirps_b1h     	0.0007	0.1539
Mad            	0.0029	0.1500
Su-H-          	0.0008	0.1989
exd            	0.0022	0.7199
Trl            	0.0036	1.3587
Ladybird_group 	0.0019	0.1631
Background     	0.9861	214.8928
<
>>dpse
Position: 7709	Nucl: 300	Word_av_length: 0.00	Free Energy: 14.5762
knirps_b1h     	0.0007	0.1623
Mad            	0.0029	0.2618
Su-H-          	0.0008	0.2796
exd            	0.0022	0.3999
Trl            	0.0036	0.5588
Background     	0.9861	284.6197
<
>>dpse
Position: 8081	Nucl: 24	Word_av_length: 0.00	Free Energy: 14.5762
Background     	0.9861	22.7307
<
>>dpse
Position: 8146	Nucl: 121	Word_av_length: 0.00	Free Energy: 14.5762
knirps_b1h     	0.0007	0.6139
exd            	0.0022	0.1430
Trl            	0.0036	0.3294
Antp_group     	0.0009	0.2592
Ladybird_group 	0.0019	0.5768
Background     	0.9861	100.8030
<
>>dmel X:2926233..2956233
Position: 15900	Nucl: 1000	Word_av_length: 0.00	Free Energy: 14.0374
knirps_b1h     	0.0006	0.1464
Mad            	0.0024	2.7429
Su-H-          	0.0012	0.9335
exd            	0.0026	2.6162
sd             	0.0003	0.1620
Trl            	0.0037	2.3731
Abd-B_group    	0.0011	1.5103
Antp_group     	0.0010	0.6429
Ladybird_group 	0.0017	2.0392
Background     	0.9848	889.4359
<
>>dpse
Position: 7011	Nucl: 128	Word_av_length: 0.00	Free Energy: 14.0374
Mad            	0.0024	0.2847
exd            	0.0026	0.2531
Trl            	0.0037	0.6944
Antp_group     	0.0010	0.4795
Ladybird_group 	0.0017	0.1212
Background     	0.9848	110.3146
<
>>dpse
Position: 7209	Nucl: 18	Word_av_length: 0.00	Free Energy: 14.0374
Mad            	0.0024	0.5557
Background     	0.9848	13.6951
<
>>dpse
Position: 7293	Nucl: 21	Word_av_length: 0.00	Free Energy: 14.0374
Mad            	0.0024	0.1254
Background     	0.9848	19.6522
<
>>dpse
Position: 7327	Nucl: 27	Word_av_length: 0.00	Free Energy: 14.0374
Background     	0.9848	26.2191
<
>>dpse
Position: 7401	Nucl: 39	Word_av_length: 0.00	Free Energy: 14.0374
shn2_lit       	0.0005	0.8373
Trl            	0.0037	1.0035
Background     	0.9848	20.4070
<
>>dpse
Position: 7454	Nucl: 239	Word_av_length: 0.00	Free Energy: 14.0374
knirps_b1h     	0.0006	0.1486
Mad            	0.0024	0.1250
Su-H-          	0.0012	0.2860
exd            	0.0026	0.8373
sd             	0.0003	0.1040
Trl            	0.0037	1.3796
Ladybird_group 	0.0017	0.1509
Background     	0.9848	212.8527
<
>>dpse
Position: 7709	Nucl: 300	Word_av_length: 0.00	Free Energy: 14.0374
knirps_b1h     	0.0006	0.1609
Mad            	0.0024	0.2195
Su-H-          	0.0012	0.4025
exd            	0.0026	0.4612
Trl            	0.0037	0.5763
Background     	0.9848	282.8802
<
>>dpse
Position: 8081	Nucl: 24	Word_av_length: 0.00	Free Energy: 14.0374
Background     	0.9848	22.6353
<
>>dpse
Position: 8146	Nucl: 121	Word_av_length: 0.00	Free Energy: 14.0374
knirps_b1h     	0.0006	0.6041
Su-H-          	0.0012	0.1311
exd            	0.0026	0.1654
Trl            	0.0037	0.3378
Antp_group     	0.0010	0.2730
Ladybird_group 	0.0017	0.5394
Background     	0.9848	100.4171
<
>>dpse
Position: 8320	Nucl: 34	Word_av_length: 0.00	Free Energy: 14.0374
Abd-B_group    	0.0011	0.1025
Antp_group     	0.0010	0.2059
Background     	0.9848	29.0871
<
>>dmel X:2926233..2956233
Position: 16000	Nucl: 1000	Word_av_length: 0.00	Free Energy: 14.0056
knirps_b1h     	0.0008	0.1796
Mad            	0.0021	2.3316
Su-H-          	0.0028	2.1450
twi            	0.0008	1.0640
Cf2-II         	0.0002	0.2379
exd            	0.0026	2.5663
sd             	0.0003	0.1964
Trl            	0.0034	2.2049
Abd-B_group    	0.0012	1.6197
Ladybird_group 	0.0023	2.5162
Background     	0.9828	874.1818
<
>>dpse
Position: 7111	Nucl: 28	Word_av_length: 0.00	Free Energy: 14.0056
Trl            	0.0034	0.1646
Background     	0.9828	25.7328
<
>>dpse
Position: 7209	Nucl: 18	Word_av_length: 0.00	Free Energy: 14.0056
Mad            	0.0021	0.5166
Background     	0.9828	13.8358
<
>>dpse
Position: 7293	Nucl: 21	Word_av_length: 0.00	Free Energy: 14.0056
Mad            	0.0021	0.1064
Background     	0.9828	19.4468
<
>>dpse
Position: 7327	Nucl: 27	Word_av_length: 0.00	Free Energy: 14.0056
Background     	0.9828	25.9551
<
>>dpse
Position: 7401	Nucl: 39	Word_av_length: 0.00	Free Energy: 14.0056
shn2_lit       	0.0006	0.8292
Trl            	0.0034	0.9967
Background     	0.9828	20.2824
<
>>dpse
Position: 7454	Nucl: 239	Word_av_length: 0.00	Free Energy: 14.0056
knirps_b1h     	0.0008	0.1807
Mad            	0.0021	0.1069
Su-H-          	0.0028	0.6608
exd            	0.0026	0.8254
sd             	0.0003	0.1252
Trl            	0.0034	1.2825
Ladybird_group 	0.0023	0.1936
Background     	0.9828	209.8180
<
>>dpse
Position: 7709	Nucl: 300	Word_av_length: 0.00	Free Energy: 14.0056
knirps_b1h     	0.0008	0.1978
Mad            	0.0021	0.1831
Su-H-          	0.0028	0.9259
twi            	0.0008	0.2113
exd            	0.0026	0.4555
sd             	0.0003	0.1147
Trl            	0.0034	0.5174
Background     	0.9828	277.4487
<
>>dpse
Position: 8081	Nucl: 24	Word_av_length: 0.00	Free Energy: 14.0056
Su-H-          	0.0028	0.1151
Background     	0.9828	22.2412
<
>>dpse
Position: 8146	Nucl: 121	Word_av_length: 0.00	Free Energy: 14.0056
knirps_b1h     	0.0008	0.6807
Su-H-          	0.0028	0.3031
exd            	0.0026	0.1681
Trl            	0.0034	0.2938
Ladybird_group 	0.0023	0.7383
Background     	0.9828	99.1994
<
>>dpse
Position: 8320	Nucl: 34	Word_av_length: 0.00	Free Energy: 14.0056
Su-H-          	0.0028	0.1214
Abd-B_group    	0.0012	0.1249
Ladybird_group 	0.0023	0.1292
Background     	0.9828	29.8604
<
>>dmel X:2926233..2956233
Position: 16200	Nucl: 1000	Word_av_length: 0.00	Free Energy: 10.4390
byn            	0.0016	1.8674
knirps_b1h     	0.0008	0.1838
pan            	0.0018	1.9323
Su-H-          	0.0007	0.5095
twi            	0.0022	2.1674
Cf2-II         	0.0002	0.2315
sd             	0.0010	0.7101
Trl            	0.0046	2.6294
Abd-B_group    	0.0011	1.4847
Ap_group       	0.0003	0.2923
Background     	0.9850	894.3314
<
>>dpse
Position: 7401	Nucl: 39	Word_av_length: 0.00	Free Energy: 10.4390
shn2_lit       	0.0006	0.8337
Trl            	0.0046	1.0164
Background     	0.9850	20.4569
<
>>dpse
Position: 7454	Nucl: 239	Word_av_length: 0.00	Free Energy: 10.4390
byn            	0.0016	0.2863
knirps_b1h     	0.0008	0.1465
pan            	0.0018	0.3692
Su-H-          	0.0007	0.1625
twi            	0.0022	0.1409
sd             	0.0010	0.4100
Trl            	0.0046	1.4890
Background     	0.9850	212.0288
<
>>dpse
Position: 7709	Nucl: 300	Word_av_length: 0.00	Free Energy: 10.4390
byn            	0.0016	0.3910
knirps_b1h     	0.0008	0.1962
pan            	0.0018	0.3809
Su-H-          	0.0007	0.2301
twi            	0.0022	0.5039
sd             	0.0010	0.3737
Trl            	0.0046	0.6834
Background     	0.9850	275.3789
<
>>dpse
Position: 8081	Nucl: 24	Word_av_length: 0.00	Free Energy: 10.4390
Background     	0.9850	23.1707
<
>>dpse
Position: 8146	Nucl: 121	Word_av_length: 0.00	Free Energy: 10.4390
knirps_b1h     	0.0008	0.6700
sd             	0.0010	0.1343
Trl            	0.0046	0.4119
Ap_group       	0.0003	0.1968
Background     	0.9850	104.4842
<
>>dpse
Position: 8320	Nucl: 34	Word_av_length: 0.00	Free Energy: 10.4390
Abd-B_group    	0.0011	0.1394
Background     	0.9850	31.3172
<
>>dpse
Position: 8502	Nucl: 32	Word_av_length: 0.00	Free Energy: 10.4390
twi            	0.0022	0.7524
Background     	0.9850	24.9862
<
>>dpse
Position: 8573	Nucl: 19	Word_av_length: 0.00	Free Energy: 10.4390
Trl            	0.0046	0.4721
Background     	0.9850	14.8310
<
>>dpse
Position: 8652	Nucl: 43	Word_av_length: 0.00	Free Energy: 10.4390
Trl            	0.0046	0.7226
Background     	0.9850	35.6937
<
>>dmel X:2926233..2956233
Position: 16400	Nucl: 1000	Word_av_length: 0.00	Free Energy: 10.3049
byn            	0.0008	1.1218
toy            	0.0008	0.9802
knirps_b1h     	0.0019	0.3805
pan            	0.0034	3.4385
twi            	0.0026	2.7376
Cf2-II         	0.0016	1.3631
sd             	0.0003	0.1961
Trl            	0.0040	2.2587
Abd-B_group    	0.0010	1.1719
Background     	0.9836	880.5066
<
>>dpse
Position: 7923	Nucl: 86	Word_av_length: 0.00	Free Energy: 10.3049
pan            	0.0034	0.1496
Cf2-II         	0.0016	0.1172
Trl            	0.0040	0.4453
Background     	0.9836	78.9690
<
>>dpse
Position: 8081	Nucl: 24	Word_av_length: 0.00	Free Energy: 10.3049
Background     	0.9836	23.1380
<
>>dpse
Position: 8146	Nucl: 121	Word_av_length: 0.00	Free Energy: 10.3049
knirps_b1h     	0.0019	1.0528
pan            	0.0034	0.1935
Cf2-II         	0.0016	0.1028
Trl            	0.0040	0.2882
Background     	0.9836	102.7667
<
>>dpse
Position: 8320	Nucl: 34	Word_av_length: 0.00	Free Energy: 10.3049
pan            	0.0034	0.1161
Abd-B_group    	0.0010	0.1243
Background     	0.9836	30.9408
<
>>dpse
Position: 8502	Nucl: 32	Word_av_length: 0.00	Free Energy: 10.3049
twi            	0.0026	0.8244
Background     	0.9836	24.4496
<
>>dpse
Position: 8573	Nucl: 19	Word_av_length: 0.00	Free Energy: 10.3049
Trl            	0.0040	0.4421
Background     	0.9836	14.9451
<
>>dpse
Position: 8652	Nucl: 525	Word_av_length: 0.00	Free Energy: 10.3049
byn            	0.0008	0.1566
toy            	0.0008	0.1890
knirps_b1h     	0.0019	1.4960
pan            	0.0034	1.2832
twi            	0.0026	0.6597
Cf2-II         	0.0016	0.8422
sd             	0.0003	0.1070
Trl            	0.0040	3.0555
Abd-B_group    	0.0010	0.3367
Background     	0.9836	451.0073
<
>>dpse
Position: 9191	Nucl: 32	Word_av_length: 0.00	Free Energy: 10.3049
pan            	0.0034	0.3295
Background     	0.9836	29.3443
<
>>dmel X:2926233..2956233
Position: 16500	Nucl: 1000	Word_av_length: 0.00	Free Energy: 12.2480
byn            	0.0005	0.6323
toy            	0.0008	1.0193
knirps_b1h     	0.0021	0.4535
pan            	0.0077	7.2957
Su-H-          	0.0013	1.1778
twi            	0.0028	2.7686
Cf2-II         	0.0020	1.7199
sd             	0.0001	0.1210
Trl            	0.0036	2.0057
Pnt_lit        	0.0001	0.1222
Abd-B_group    	0.0010	1.1334
Background     	0.9777	853.4693
<
>>dpse
Position: 8081	Nucl: 24	Word_av_length: 0.00	Free Energy: 12.2480
pan            	0.0077	0.1138
Background     	0.9777	22.3765
<
>>dpse
Position: 8146	Nucl: 121	Word_av_length: 0.00	Free Energy: 12.2480
knirps_b1h     	0.0021	1.1091
pan            	0.0077	0.4260
Su-H-          	0.0013	0.1410
Cf2-II         	0.0020	0.1332
Trl            	0.0036	0.2530
Background     	0.9777	99.9213
<
>>dpse
Position: 8320	Nucl: 34	Word_av_length: 0.00	Free Energy: 12.2480
pan            	0.0077	0.2505
Abd-B_group    	0.0010	0.1174
Background     	0.9777	29.7500
<
>>dpse
Position: 8502	Nucl: 32	Word_av_length: 0.00	Free Energy: 12.2480
twi            	0.0028	0.8450
Background     	0.9777	24.0126
<
>>dpse
Position: 8573	Nucl: 19	Word_av_length: 0.00	Free Energy: 12.2480
Trl            	0.0036	0.4139
Background     	0.9777	14.8532
<
>>dpse
Position: 8652	Nucl: 525	Word_av_length: 0.00	Free Energy: 12.2480
toy            	0.0008	0.2041
knirps_b1h     	0.0021	1.5364
pan            	0.0077	2.6454
Su-H-          	0.0013	0.5090
twi            	0.0028	0.6904
Cf2-II         	0.0020	1.0715
Trl            	0.0036	2.9222
Abd-B_group    	0.0010	0.3369
Background     	0.9777	438.4205
<
>>dpse
Position: 9191	Nucl: 32	Word_av_length: 0.00	Free Energy: 12.2480
pan            	0.0077	0.5898
Background     	0.9777	27.9264
<
>>dpse
Position: 9276	Nucl: 28	Word_av_length: 0.00	Free Energy: 12.2480
pan            	0.0077	0.3358
Background     	0.9777	24.3131
<
>>dpse
Position: 9363	Nucl: 38	Word_av_length: 0.00	Free Energy: 12.2480
pan            	0.0077	0.6766
Background     	0.9777	32.6763
<
>>dmel X:2926233..2956233
Position: 16600	Nucl: 1000	Word_av_length: 0.00	Free Energy: 13.4966
byn            	0.0006	0.7285
toy            	0.0008	1.0196
knirps_b1h     	0.0021	0.4404
Ci_cons        	0.0009	1.1461
pan            	0.0063	5.8100
Su-H-          	0.0013	1.1492
twi            	0.0032	3.2345
Cf2-II         	0.0035	2.8499
sd             	0.0017	1.5701
Trl            	0.0023	0.7790
Pnt_lit        	0.0011	0.8429
Abd-B_group    	0.0013	1.4401
Background     	0.9744	830.9069
<
>>dpse
Position: 8146	Nucl: 121	Word_av_length: 0.00	Free Energy: 13.4966
knirps_b1h     	0.0021	1.1496
pan            	0.0063	0.3454
Su-H-          	0.0013	0.1384
Cf2-II         	0.0035	0.2270
sd             	0.0017	0.2159
Trl            	0.0023	0.1566
Background     	0.9744	97.6232
<
>>dpse
Position: 8320	Nucl: 34	Word_av_length: 0.00	Free Energy: 13.4966
pan            	0.0063	0.2055
Abd-B_group    	0.0013	0.1450
Background     	0.9744	29.0924
<
>>dpse
Position: 8502	Nucl: 32	Word_av_length: 0.00	Free Energy: 13.4966
twi            	0.0032	0.8355
Cf2-II         	0.0035	0.1215
Background     	0.9744	23.4882
<
>>dpse
Position: 8573	Nucl: 19	Word_av_length: 0.00	Free Energy: 13.4966
Trl            	0.0023	0.2992
Background     	0.9744	15.3084
<
>>dpse
Position: 8652	Nucl: 525	Word_av_length: 0.00	Free Energy: 13.4966
byn            	0.0006	0.1011
toy            	0.0008	0.1971
knirps_b1h     	0.0021	1.5204
shn1_lit       	0.0004	0.3392
Ci_cons        	0.0009	0.1403
pan            	0.0063	2.1995
Su-H-          	0.0013	0.5012
twi            	0.0032	0.7340
Cf2-II         	0.0035	1.7174
sd             	0.0017	0.5672
Trl            	0.0023	2.2668
Pnt_lit        	0.0011	0.5012
Abd-B_group    	0.0013	0.4320
Background     	0.9744	428.7238
<
>>dpse
Position: 9191	Nucl: 32	Word_av_length: 0.00	Free Energy: 13.4966
pan            	0.0063	0.5005
Background     	0.9744	28.0747
<
>>dpse
Position: 9276	Nucl: 28	Word_av_length: 0.00	Free Energy: 13.4966
pan            	0.0063	0.2892
Cf2-II         	0.0035	0.1315
Background     	0.9744	24.1613
<
>>dpse
Position: 9363	Nucl: 89	Word_av_length: 0.00	Free Energy: 13.4966
shn1_lit       	0.0004	0.2807
pan            	0.0063	0.5819
Su-H-          	0.0013	0.1362
twi            	0.0032	0.2036
Cf2-II         	0.0035	0.3549
sd             	0.0017	0.1340
Pnt_lit        	0.0011	0.2823
Background     	0.9744	72.1583
<
>>dmel X:2926233..2956233
Position: 16700	Nucl: 1000	Word_av_length: 0.00	Free Energy: 12.1653
byn            	0.0005	0.6730
toy            	0.0007	0.8662
knirps_b1h     	0.0012	0.3279
Ci_cons        	0.0010	1.2577
pan            	0.0055	5.2399
Su-H-          	0.0014	1.1961
twi            	0.0034	3.5173
Med            	0.0009	0.8132
sd             	0.0014	1.4964
Trl            	0.0034	1.3209
Pnt_lit        	0.0011	0.8647
Abd-B_group    	0.0013	1.4401
Background     	0.9777	847.7251
<
>>dpse
Position: 8210	Nucl: 57	Word_av_length: 0.00	Free Energy: 12.1653
knirps_b1h     	0.0012	0.2313
pan            	0.0055	0.1669
Trl            	0.0034	0.2714
Background     	0.9777	48.8776
<
>>dpse
Position: 8320	Nucl: 34	Word_av_length: 0.00	Free Energy: 12.1653
pan            	0.0055	0.1841
Abd-B_group    	0.0013	0.1437
Background     	0.9777	29.7613
<
>>dpse
Position: 8502	Nucl: 32	Word_av_length: 0.00	Free Energy: 12.1653
twi            	0.0034	0.8557
Background     	0.9777	24.0926
<
>>dpse
Position: 8573	Nucl: 19	Word_av_length: 0.00	Free Energy: 12.1653
Trl            	0.0034	0.4047
Background     	0.9777	14.9145
<
>>dpse
Position: 8652	Nucl: 525	Word_av_length: 0.00	Free Energy: 12.1653
toy            	0.0007	0.1702
knirps_b1h     	0.0012	1.2180
shn1_lit       	0.0005	0.4308
Ci_cons        	0.0010	0.1497
pan            	0.0055	1.9825
Su-H-          	0.0014	0.5283
twi            	0.0034	0.7824
Med            	0.0009	0.3578
sd             	0.0014	0.5049
Trl            	0.0034	2.8839
Pnt_lit        	0.0011	0.5407
Abd-B_group    	0.0013	0.4221
Background     	0.9777	438.2153
<
>>dpse
Position: 9191	Nucl: 32	Word_av_length: 0.00	Free Energy: 12.1653
pan            	0.0055	0.4628
Background     	0.9777	28.3717
<
>>dpse
Position: 9276	Nucl: 28	Word_av_length: 0.00	Free Energy: 12.1653
pan            	0.0055	0.2602
Background     	0.9777	24.9663
<
>>dpse
Position: 9363	Nucl: 89	Word_av_length: 0.00	Free Energy: 12.1653
shn1_lit       	0.0005	0.3152
pan            	0.0055	0.5174
Su-H-          	0.0014	0.1466
twi            	0.0034	0.2339
sd             	0.0014	0.1208
Pnt_lit        	0.0011	0.2963
Background     	0.9777	74.3853
<
>>dpse
Position: 9523	Nucl: 72	Word_av_length: 0.00	Free Energy: 12.1653
pan            	0.0055	0.1379
Med            	0.0009	0.1829
Trl            	0.0034	0.4002
Background     	0.9777	63.1461
<
>>dpse
Position: 9630	Nucl: 25	Word_av_length: 0.00	Free Energy: 12.1653
pan            	0.0055	0.1047
Background     	0.9777	22.9756
<
>>dmel X:2926233..2956233
Position: 16800	Nucl: 1000	Word_av_length: 0.00	Free Energy: 13.6384
byn            	0.0005	0.7084
toy            	0.0004	0.4863
knirps_b1h     	0.0010	0.2549
Ci_cons        	0.0010	1.2444
pan            	0.0057	5.1996
Su-H-          	0.0010	0.8403
twi            	0.0046	4.7215
Eip74EF        	0.0002	0.1901
Med            	0.0035	3.1185
sd             	0.0016	1.5318
Trl            	0.0032	1.2267
Pnt_lit        	0.0011	0.7945
Abd-B_group    	0.0015	1.6948
Background     	0.9741	827.8638
<
>>dpse
Position: 8320	Nucl: 34	Word_av_length: 0.00	Free Energy: 13.6384
pan            	0.0057	0.1909
Abd-B_group    	0.0015	0.1719
Background     	0.9741	29.5528
<
>>dpse
Position: 8502	Nucl: 32	Word_av_length: 0.00	Free Energy: 13.6384
twi            	0.0046	0.9212
Background     	0.9741	23.6543
<
>>dpse
Position: 8573	Nucl: 19	Word_av_length: 0.00	Free Energy: 13.6384
Trl            	0.0032	0.3870
Background     	0.9741	14.8068
<
>>dpse
Position: 8652	Nucl: 525	Word_av_length: 0.00	Free Energy: 13.6384
knirps_b1h     	0.0010	1.1188
shn1_lit       	0.0005	0.4340
Ci_cons        	0.0010	0.1516
pan            	0.0057	2.0462
Su-H-          	0.0010	0.3854
twi            	0.0046	1.0410
Eip74EF        	0.0002	0.1173
Med            	0.0035	1.3321
sd             	0.0016	0.5430
Trl            	0.0032	2.7711
Pnt_lit        	0.0011	0.5149
Abd-B_group    	0.0015	0.5160
Background     	0.9741	431.0776
<
>>dpse
Position: 9191	Nucl: 32	Word_av_length: 0.00	Free Energy: 13.6384
pan            	0.0057	0.4760
Background     	0.9741	28.2245
<
>>dpse
Position: 9276	Nucl: 28	Word_av_length: 0.00	Free Energy: 13.6384
pan            	0.0057	0.2684
Background     	0.9741	24.6149
<
>>dpse
Position: 9363	Nucl: 89	Word_av_length: 0.00	Free Energy: 13.6384
shn1_lit       	0.0005	0.3253
pan            	0.0057	0.5312
Su-H-          	0.0010	0.1071
twi            	0.0046	0.3120
Med            	0.0035	0.1258
sd             	0.0016	0.1303
Pnt_lit        	0.0011	0.2810
Background     	0.9741	73.3801
<
>>dpse
Position: 9523	Nucl: 72	Word_av_length: 0.00	Free Energy: 13.6384
pan            	0.0057	0.1429
twi            	0.0046	0.1205
Med            	0.0035	0.6207
Trl            	0.0032	0.3764
Background     	0.9741	60.7107
<
>>dpse
Position: 9665	Nucl: 19	Word_av_length: 0.00	Free Energy: 13.6384
Med            	0.0035	0.1229
Background     	0.9741	17.2848
<
>>dmel X:2926233..2956233
Position: 16900	Nucl: 1000	Word_av_length: 0.00	Free Energy: 13.9294
byn            	0.0006	0.7425
toy            	0.0007	0.7680
knirps_b1h     	0.0009	0.2095
Ci_cons        	0.0010	1.2683
pan            	0.0061	5.4035
Su-H-          	0.0010	0.8355
twi            	0.0048	4.7659
Med            	0.0029	2.1879
sd             	0.0013	1.2883
Trl            	0.0033	1.0779
Pnt_lit        	0.0018	1.1726
Abd-B_group    	0.0014	1.6395
Background     	0.9739	830.8260
<
>>dpse
Position: 8502	Nucl: 32	Word_av_length: 0.00	Free Energy: 13.9294
twi            	0.0048	0.9400
Background     	0.9739	23.5743
<
>>dpse
Position: 8573	Nucl: 19	Word_av_length: 0.00	Free Energy: 13.9294
Trl            	0.0033	0.3985
Background     	0.9739	14.7523
<
>>dpse
Position: 8652	Nucl: 525	Word_av_length: 0.00	Free Energy: 13.9294
byn            	0.0006	0.1024
toy            	0.0007	0.1718
knirps_b1h     	0.0009	1.0744
shn1_lit       	0.0004	0.3487
Ci_cons        	0.0010	0.1595
pan            	0.0061	2.2006
Su-H-          	0.0010	0.3752
twi            	0.0048	1.1131
Med            	0.0029	1.0893
sd             	0.0013	0.4365
Trl            	0.0033	2.8414
Pnt_lit        	0.0018	0.7852
Abd-B_group    	0.0014	0.4613
Background     	0.9739	430.9806
<
>>dpse
Position: 9191	Nucl: 32	Word_av_length: 0.00	Free Energy: 13.9294
pan            	0.0061	0.5010
Background     	0.9739	28.0363
<
>>dpse
Position: 9276	Nucl: 28	Word_av_length: 0.00	Free Energy: 13.9294
pan            	0.0061	0.2836
Background     	0.9739	24.6050
<
>>dpse
Position: 9363	Nucl: 89	Word_av_length: 0.00	Free Energy: 13.9294
shn1_lit       	0.0004	0.2307
pan            	0.0061	0.5661
Su-H-          	0.0010	0.1026
twi            	0.0048	0.3253
Med            	0.0029	0.1012
sd             	0.0013	0.1066
Pnt_lit        	0.0018	0.4356
Background     	0.9739	73.1628
<
>>dpse
Position: 9523	Nucl: 72	Word_av_length: 0.00	Free Energy: 13.9294
pan            	0.0061	0.1526
twi            	0.0048	0.1283
Med            	0.0029	0.5040
Trl            	0.0033	0.3826
Pnt_lit        	0.0018	0.1168
Background     	0.9739	61.0668
<
>>dpse
Position: 9665	Nucl: 19	Word_av_length: 0.00	Free Energy: 13.9294
Med            	0.0029	0.1064
Background     	0.9739	17.3481
<
>>dpse
Position: 9725	Nucl: 57	Word_av_length: 0.00	Free Energy: 13.9294
pan            	0.0061	0.4902
twi            	0.0048	0.3271
Med            	0.0029	0.4695
Trl            	0.0033	0.2453
Pnt_lit        	0.0018	0.2525
Background     	0.9739	41.6100
<
>>dmel X:2926233..2956233
Position: 17000	Nucl: 1000	Word_av_length: 0.00	Free Energy: 10.2053
byn            	0.0005	0.7136
toy            	0.0003	0.3890
knirps_b1h     	0.0009	0.2416
Ci_cons        	0.0009	1.1381
pan            	0.0066	6.4858
Su-H-          	0.0002	0.2147
twi            	0.0013	1.6332
Med            	0.0048	3.5578
sd             	0.0016	1.6271
Trl            	0.0030	1.0995
Abd-B_group    	0.0022	2.7085
Background     	0.9769	847.4777
<
>>dpse
Position: 8573	Nucl: 19	Word_av_length: 0.00	Free Energy: 10.2053
Trl            	0.0030	0.3849
Background     	0.9769	14.9826
<
>>dpse
Position: 8652	Nucl: 525	Word_av_length: 0.00	Free Energy: 10.2053
knirps_b1h     	0.0009	1.0972
shn1_lit       	0.0005	0.4583
Ci_cons        	0.0009	0.1443
pan            	0.0066	2.3898
twi            	0.0013	0.3318
Med            	0.0048	1.7548
sd             	0.0016	0.5971
Trl            	0.0030	2.7496
Abd-B_group    	0.0022	0.6891
Background     	0.9769	437.4211
<
>>dpse
Position: 9191	Nucl: 32	Word_av_length: 0.00	Free Energy: 10.2053
pan            	0.0066	0.5385
Background     	0.9769	28.2284
<
>>dpse
Position: 9276	Nucl: 28	Word_av_length: 0.00	Free Energy: 10.2053
pan            	0.0066	0.2995
Med            	0.0048	0.1259
Background     	0.9769	24.6844
<
>>dpse
Position: 9363	Nucl: 89	Word_av_length: 0.00	Free Energy: 10.2053
shn1_lit       	0.0005	0.3844
pan            	0.0066	0.6198
Med            	0.0048	0.1909
sd             	0.0016	0.1403
Background     	0.9769	75.8706
<
>>dpse
Position: 9523	Nucl: 72	Word_av_length: 0.00	Free Energy: 10.2053
pan            	0.0066	0.1635
Med            	0.0048	0.7863
Trl            	0.0030	0.3522
Background     	0.9769	61.3334
<
>>dpse
Position: 9665	Nucl: 19	Word_av_length: 0.00	Free Energy: 10.2053
Med            	0.0048	0.1683
Background     	0.9769	17.1434
<
>>dpse
Position: 9725	Nucl: 57	Word_av_length: 0.00	Free Energy: 10.2053
pan            	0.0066	0.6198
twi            	0.0013	0.1037
Med            	0.0048	0.7470
Trl            	0.0030	0.1983
Background     	0.9769	43.5407
<
>>dpse
Position: 9849	Nucl: 23	Word_av_length: 0.00	Free Energy: 10.2053
Med            	0.0048	0.1719
Background     	0.9769	21.4536
<
>>dpse
Position: 9883	Nucl: 150	Word_av_length: 0.00	Free Energy: 10.2053
Ci_cons        	0.0009	0.1574
pan            	0.0066	0.3844
Med            	0.0048	0.7820
sd             	0.0016	0.1315
Trl            	0.0030	0.3372
Abd-B_group    	0.0022	0.2889
Background     	0.9769	132.1324
<
>>dmel X:2926233..2956233
Position: 17100	Nucl: 1000	Word_av_length: 0.00	Free Energy: 10.1411
byn            	0.0003	0.5819
Ci_cons        	0.0011	1.2902
pan            	0.0070	7.7209
Su-H-          	0.0008	0.6559
twi            	0.0001	0.1790
Cf2-II         	0.0011	0.4580
Eip74EF        	0.0002	0.1160
Med            	0.0045	3.3582
sd             	0.0024	2.6221
Trl            	0.0017	0.6323
Pnt_lit        	0.0024	1.1629
Abd-B_group    	0.0022	2.9539
Background     	0.9756	837.7941
<
>>dpse
Position: 8652	Nucl: 525	Word_av_length: 0.00	Free Energy: 10.1411
knirps_b1h     	0.0005	0.7719
shn1_lit       	0.0001	0.1681
Ci_cons        	0.0011	0.1688
pan            	0.0070	2.5287
Su-H-          	0.0008	0.3167
Cf2-II         	0.0011	0.5773
Med            	0.0045	1.6208
sd             	0.0024	0.7684
Trl            	0.0017	2.0862
Pnt_lit        	0.0024	0.9836
Abd-B_group    	0.0022	0.7081
Background     	0.9756	437.8135
<
>>dpse
Position: 9191	Nucl: 32	Word_av_length: 0.00	Free Energy: 10.1411
pan            	0.0070	0.5525
Background     	0.9756	27.9539
<
>>dpse
Position: 9276	Nucl: 28	Word_av_length: 0.00	Free Energy: 10.1411
pan            	0.0070	0.3107
Med            	0.0045	0.1137
Background     	0.9756	24.2756
<
>>dpse
Position: 9363	Nucl: 89	Word_av_length: 0.00	Free Energy: 10.1411
pan            	0.0070	0.6435
Cf2-II         	0.0011	0.1202
Med            	0.0045	0.1577
sd             	0.0024	0.1992
Pnt_lit        	0.0024	0.5867
Background     	0.9756	74.2609
<
>>dpse
Position: 9523	Nucl: 72	Word_av_length: 0.00	Free Energy: 10.1411
pan            	0.0070	0.1754
Med            	0.0045	0.7021
Trl            	0.0017	0.2233
Pnt_lit        	0.0024	0.1321
Background     	0.9756	61.6685
<
>>dpse
Position: 9665	Nucl: 19	Word_av_length: 0.00	Free Energy: 10.1411
Med            	0.0045	0.1653
Background     	0.9756	16.6381
<
>>dpse
Position: 9725	Nucl: 57	Word_av_length: 0.00	Free Energy: 10.1411
pan            	0.0070	0.6962
Cf2-II         	0.0011	0.1090
Med            	0.0045	0.5933
Trl            	0.0017	0.1116
Pnt_lit        	0.0024	0.2537
Background     	0.9756	42.8815
<
>>dpse
Position: 9849	Nucl: 23	Word_av_length: 0.00	Free Energy: 10.1411
Med            	0.0045	0.1545
Background     	0.9756	21.1221
<
>>dpse
Position: 9883	Nucl: 150	Word_av_length: 0.00	Free Energy: 10.1411
Ci_cons        	0.0011	0.1753
pan            	0.0070	0.3994
Cf2-II         	0.0011	0.1453
Med            	0.0045	0.7174
sd             	0.0024	0.1915
Trl            	0.0017	0.1976
Pnt_lit        	0.0024	0.2616
Abd-B_group    	0.0022	0.3036
Background     	0.9756	130.3920
<
>>dpse
Position: 10055	Nucl: 537	Word_av_length: 0.00	Free Energy: 10.1411
Ci_cons        	0.0011	0.5250
pan            	0.0070	2.1878
Su-H-          	0.0008	0.4021
Cf2-II         	0.0011	0.7140
Eip74EF        	0.0002	0.1009
Med            	0.0045	2.2905
sd             	0.0024	1.0788
Trl            	0.0017	0.4282
Pnt_lit        	0.0024	1.7067
Abd-B_group    	0.0022	0.8391
Background     	0.9756	458.8683
<
>>dmel X:2926233..2956233
Position: 17200	Nucl: 1000	Word_av_length: 0.00	Free Energy: 10.4326
toy            	0.0001	0.1917
Ci_cons        	0.0018	1.5749
brk            	0.0007	0.3729
pan            	0.0044	4.8016
Su-H-          	0.0028	2.0498
twi            	0.0003	0.4925
Cf2-II         	0.0004	0.1554
Eip74EF        	0.0005	0.3612
Med            	0.0017	1.2682
sd             	0.0026	3.3536
Trl            	0.0003	0.1314
Pnt_lit        	0.0033	1.0788
Abd-B_group    	0.0020	3.1955
Background     	0.9785	856.5216
<
>>dpse
Position: 9047	Nucl: 130	Word_av_length: 0.00	Free Energy: 10.4326
pan            	0.0044	0.4548
Su-H-          	0.0028	0.3615
Eip74EF        	0.0005	0.1765
Med            	0.0017	0.1028
Pnt_lit        	0.0033	0.1865
Abd-B_group    	0.0020	0.4722
Background     	0.9785	113.9480
<
>>dpse
Position: 9191	Nucl: 32	Word_av_length: 0.00	Free Energy: 10.4326
pan            	0.0044	0.3990
Background     	0.9785	28.5192
<
>>dpse
Position: 9276	Nucl: 28	Word_av_length: 0.00	Free Energy: 10.4326
pan            	0.0044	0.2170
Background     	0.9785	24.9758
<
>>dpse
Position: 9363	Nucl: 89	Word_av_length: 0.00	Free Energy: 10.4326
shn1_lit       	0.0005	0.2263
pan            	0.0044	0.4316
Su-H-          	0.0028	0.2827
sd             	0.0026	0.2195
Pnt_lit        	0.0033	0.6281
Background     	0.9785	73.1057
<
>>dpse
Position: 9523	Nucl: 72	Word_av_length: 0.00	Free Energy: 10.4326
pan            	0.0044	0.1141
Su-H-          	0.0028	0.1637
Med            	0.0017	0.2873
Pnt_lit        	0.0033	0.2130
Background     	0.9785	64.6031
<
>>dpse
Position: 9665	Nucl: 19	Word_av_length: 0.00	Free Energy: 10.4326
Background     	0.9785	16.8641
<
>>dpse
Position: 9725	Nucl: 57	Word_av_length: 0.00	Free Energy: 10.4326
Ci_cons        	0.0018	0.1656
pan            	0.0044	0.5105
Su-H-          	0.0028	0.1149
Med            	0.0017	0.2641
Pnt_lit        	0.0033	0.4054
Background     	0.9785	44.0991
<
>>dpse
Position: 9849	Nucl: 23	Word_av_length: 0.00	Free Energy: 10.4326
Background     	0.9785	21.1548
<
>>dpse
Position: 9883	Nucl: 150	Word_av_length: 0.00	Free Energy: 10.4326
Ci_cons        	0.0018	0.2935
brk            	0.0007	0.1188
pan            	0.0044	0.2541
Su-H-          	0.0028	0.2953
Med            	0.0017	0.2756
sd             	0.0026	0.2116
Pnt_lit        	0.0033	0.3676
Abd-B_group    	0.0020	0.2919
Background     	0.9785	131.9927
<
>>dpse
Position: 10055	Nucl: 537	Word_av_length: 0.00	Free Energy: 10.4326
Ci_cons        	0.0018	0.8337
brk            	0.0007	0.4938
pan            	0.0044	1.5437
Su-H-          	0.0028	1.4006
Cf2-II         	0.0004	0.2527
Eip74EF        	0.0005	0.3082
Med            	0.0017	0.8719
sd             	0.0026	1.1423
Pnt_lit        	0.0033	2.2297
Abd-B_group    	0.0020	0.7184
Background     	0.9785	460.7113
<
>>dpse
Position: 10607	Nucl: 574	Word_av_length: 0.00	Free Energy: 10.4326
shn1_lit       	0.0005	0.9099
Ci_cons        	0.0018	1.2166
brk            	0.0007	0.3315
pan            	0.0044	1.8128
Su-H-          	0.0028	1.6981
Cf2-II         	0.0004	0.1852
Eip74EF        	0.0005	0.2212
Med            	0.0017	0.7069
sd             	0.0026	0.8206
Trl            	0.0003	0.3080
Pnt_lit        	0.0033	2.5319
Abd-B_group    	0.0020	0.1380
Background     	0.9785	485.7613
<
>>dpse
Position: 11206	Nucl: 24	Word_av_length: 0.00	Free Energy: 10.4326
Background     	0.9785	22.4521
<
>>dpse
Position: 11242	Nucl: 86	Word_av_length: 0.00	Free Energy: 10.4326
brk            	0.0007	0.1135
pan            	0.0044	0.3418
Su-H-          	0.0028	0.2056
Med            	0.0017	0.1683
Trl            	0.0003	0.1356
Pnt_lit        	0.0033	0.2452
Background     	0.9785	74.4758
<
>>dmel X:2926233..2956233
Position: 17300	Nucl: 1000	Word_av_length: 0.00	Free Energy: 14.6885
Ci_cons        	0.0022	1.7411
brk            	0.0045	2.5458
pan            	0.0036	3.6533
Su-H-          	0.0047	3.3827
twi            	0.0004	0.6555
Cf2-II         	0.0006	0.2753
Med            	0.0024	1.7845
sd             	0.0027	3.2623
Pnt_lit        	0.0052	2.6595
Abd-B_group    	0.0017	2.9293
Background     	0.9712	827.0422
<
>>dpse
Position: 9147	Nucl: 30	Word_av_length: 0.00	Free Energy: 14.6885
Su-H-          	0.0047	0.1257
Background     	0.9712	27.3086
<
>>dpse
Position: 9191	Nucl: 32	Word_av_length: 0.00	Free Energy: 14.6885
pan            	0.0036	0.3430
Su-H-          	0.0047	0.1026
Background     	0.9712	28.1582
<
>>dpse
Position: 9276	Nucl: 28	Word_av_length: 0.00	Free Energy: 14.6885
brk            	0.0045	0.1222
pan            	0.0036	0.1805
Su-H-          	0.0047	0.1359
Pnt_lit        	0.0052	0.1066
Background     	0.9712	23.9984
<
>>dpse
Position: 9363	Nucl: 89	Word_av_length: 0.00	Free Energy: 14.6885
shn1_lit       	0.0005	0.1806
Ci_cons        	0.0022	0.1037
pan            	0.0036	0.3653
Su-H-          	0.0047	0.4598
sd             	0.0027	0.2228
Pnt_lit        	0.0052	0.8360
Background     	0.9712	70.4067
<
>>dpse
Position: 9523	Nucl: 72	Word_av_length: 0.00	Free Energy: 14.6885
brk            	0.0045	0.4490
Su-H-          	0.0047	0.2671
Med            	0.0024	0.3595
Pnt_lit        	0.0052	0.2886
Background     	0.9712	60.7466
<
>>dpse
Position: 9665	Nucl: 19	Word_av_length: 0.00	Free Energy: 14.6885
Background     	0.9712	15.8421
<
>>dpse
Position: 9725	Nucl: 57	Word_av_length: 0.00	Free Energy: 14.6885
Ci_cons        	0.0022	0.2089
brk            	0.0045	0.2770
pan            	0.0036	0.4219
Su-H-          	0.0047	0.1832
Med            	0.0024	0.2598
Pnt_lit        	0.0052	0.4218
Background     	0.9712	42.4518
<
>>dpse
Position: 9849	Nucl: 23	Word_av_length: 0.00	Free Energy: 14.6885
brk            	0.0045	0.1132
Background     	0.9712	20.6341
<
>>dpse
Position: 9883	Nucl: 150	Word_av_length: 0.00	Free Energy: 14.6885
Ci_cons        	0.0022	0.3346
brk            	0.0045	0.6842
pan            	0.0036	0.2084
Su-H-          	0.0047	0.4687
Med            	0.0024	0.3543
sd             	0.0027	0.2151
Pnt_lit        	0.0052	0.5281
Abd-B_group    	0.0017	0.2675
Background     	0.9712	125.8927
<
>>dpse
Position: 10055	Nucl: 537	Word_av_length: 0.00	Free Energy: 14.6885
Ci_cons        	0.0022	0.9398
brk            	0.0045	2.4230
pan            	0.0036	1.3079
Su-H-          	0.0047	2.2578
Cf2-II         	0.0006	0.3786
Med            	0.0024	1.0636
sd             	0.0027	1.1113
Pnt_lit        	0.0052	3.0559
Abd-B_group    	0.0017	0.5670
Background     	0.9712	436.8717
<
>>dpse
Position: 10607	Nucl: 574	Word_av_length: 0.00	Free Energy: 14.6885
shn1_lit       	0.0005	0.9016
Ci_cons        	0.0022	1.4068
brk            	0.0045	1.7849
pan            	0.0036	1.5234
Su-H-          	0.0047	2.6964
Cf2-II         	0.0006	0.2822
Med            	0.0024	0.9385
sd             	0.0027	0.8119
Trl            	0.0002	0.2372
Pnt_lit        	0.0052	3.3111
Abd-B_group    	0.0017	0.1185
Background     	0.9712	462.8274
<
>>dpse
Position: 11206	Nucl: 24	Word_av_length: 0.00	Free Energy: 14.6885
Su-H-          	0.0047	0.1073
Background     	0.9712	22.0689
<
>>dpse
Position: 11242	Nucl: 86	Word_av_length: 0.00	Free Energy: 14.6885
Ci_cons        	0.0022	0.1144
brk            	0.0045	0.6102
pan            	0.0036	0.2802
Su-H-          	0.0047	0.3256
Med            	0.0024	0.2113
Pnt_lit        	0.0052	0.3574
Background     	0.9712	70.4768
<
>>dpse
Position: 11408	Nucl: 47	Word_av_length: 0.00	Free Energy: 14.6885
Ci_cons        	0.0022	0.1010
brk            	0.0045	1.1707
Su-H-          	0.0047	0.2684
Med            	0.0024	0.2667
Pnt_lit        	0.0052	0.3372
Background     	0.9712	31.0386
<
>>dmel X:2926233..2956233
Position: 17400	Nucl: 1000	Word_av_length: 0.00	Free Energy: 16.8413
Ci_cons        	0.0026	1.9629
brk            	0.0038	1.7126
pan            	0.0025	2.5463
Su-H-          	0.0043	3.1806
twi            	0.0002	0.2747
Cf2-II         	0.0039	2.3070
Eip74EF        	0.0002	0.1684
Med            	0.0028	1.7719
sd             	0.0026	3.1285
Trl            	0.0004	0.1439
Pnt_lit        	0.0065	3.8193
Abd-B_group    	0.0018	3.0528
Background     	0.9678	813.6549
<
>>dpse
Position: 9363	Nucl: 89	Word_av_length: 0.00	Free Energy: 16.8413
shn1_lit       	0.0005	0.1605
Ci_cons        	0.0026	0.1060
pan            	0.0025	0.2615
Su-H-          	0.0043	0.4069
Cf2-II         	0.0039	0.3203
sd             	0.0026	0.2171
Pnt_lit        	0.0065	0.9096
Background     	0.9678	69.0675
<
>>dpse
Position: 9523	Nucl: 72	Word_av_length: 0.00	Free Energy: 16.8413
brk            	0.0038	0.3771
Su-H-          	0.0043	0.2485
Cf2-II         	0.0039	0.1697
Med            	0.0028	0.4048
Pnt_lit        	0.0065	0.3381
Background     	0.9678	59.4818
<
>>dpse
Position: 9665	Nucl: 19	Word_av_length: 0.00	Free Energy: 16.8413
Background     	0.9678	15.2558
<
>>dpse
Position: 9725	Nucl: 57	Word_av_length: 0.00	Free Energy: 16.8413
Ci_cons        	0.0026	0.2571
brk            	0.0038	0.2096
pan            	0.0025	0.3005
Su-H-          	0.0043	0.1625
Cf2-II         	0.0039	0.3386
Med            	0.0028	0.2782
Pnt_lit        	0.0065	0.4773
Background     	0.9678	40.8422
<
>>dpse
Position: 9849	Nucl: 23	Word_av_length: 0.00	Free Energy: 16.8413
Cf2-II         	0.0039	0.1122
Background     	0.9678	19.9832
<
>>dpse
Position: 9883	Nucl: 150	Word_av_length: 0.00	Free Energy: 16.8413
Ci_cons        	0.0026	0.3765
brk            	0.0038	0.5591
pan            	0.0025	0.1391
Su-H-          	0.0043	0.4215
Cf2-II         	0.0039	0.5080
Med            	0.0028	0.3959
sd             	0.0026	0.1992
Pnt_lit        	0.0065	0.6286
Abd-B_group    	0.0018	0.2682
Background     	0.9678	122.3611
<
>>dpse
Position: 10055	Nucl: 537	Word_av_length: 0.00	Free Energy: 16.8413
Ci_cons        	0.0026	1.0566
brk            	0.0038	1.9934
pan            	0.0025	0.9477
Su-H-          	0.0043	2.0324
Cf2-II         	0.0039	2.2376
Eip74EF        	0.0002	0.1199
Med            	0.0028	1.1900
sd             	0.0026	1.0520
Pnt_lit        	0.0065	3.5232
Abd-B_group    	0.0018	0.5674
Background     	0.9678	421.9486
<
>>dpse
Position: 10607	Nucl: 574	Word_av_length: 0.00	Free Energy: 16.8413
shn1_lit       	0.0005	0.8955
Ci_cons        	0.0026	1.6109
brk            	0.0038	1.5131
pan            	0.0025	1.1078
Su-H-          	0.0043	2.4582
Cf2-II         	0.0039	1.8310
Med            	0.0028	1.0703
sd             	0.0026	0.7708
Trl            	0.0004	0.3457
Pnt_lit        	0.0065	3.6859
Abd-B_group    	0.0018	0.1244
Background     	0.9678	449.0543
<
>>dpse
Position: 11206	Nucl: 24	Word_av_length: 0.00	Free Energy: 16.8413
Su-H-          	0.0043	0.1016
Background     	0.9678	21.8450
<
>>dpse
Position: 11242	Nucl: 86	Word_av_length: 0.00	Free Energy: 16.8413
Ci_cons        	0.0026	0.1227
brk            	0.0038	0.4750
pan            	0.0025	0.1941
Su-H-          	0.0043	0.2930
Cf2-II         	0.0039	0.4110
Med            	0.0028	0.2305
Trl            	0.0004	0.1088
Pnt_lit        	0.0065	0.4286
Background     	0.9678	68.1830
<
>>dpse
Position: 11408	Nucl: 47	Word_av_length: 0.00	Free Energy: 16.8413
Ci_cons        	0.0026	0.1205
brk            	0.0038	1.0117
Su-H-          	0.0043	0.2525
Cf2-II         	0.0039	0.1814
Med            	0.0028	0.3090
Pnt_lit        	0.0065	0.3937
Background     	0.9678	29.9786
<
>>dpse
Position: 11522	Nucl: 65	Word_av_length: 0.00	Free Energy: 16.8413
brk            	0.0038	0.4082
Su-H-          	0.0043	0.1139
Cf2-II         	0.0039	0.3115
Med            	0.0028	0.3599
Pnt_lit        	0.0065	0.2417
Background     	0.9678	54.0734
<
>>dmel X:2926233..2956233
Position: 17500	Nucl: 1000	Word_av_length: 0.00	Free Energy: 17.4639
Ci_cons        	0.0029	2.0037
brk            	0.0043	1.9067
Mad            	0.0010	0.5549
pan            	0.0004	0.3142
Su-H-          	0.0003	0.1824
twi            	0.0003	0.4735
Cf2-II         	0.0042	2.3905
Eip74EF        	0.0003	0.2399
Med            	0.0045	2.8720
sd             	0.0020	2.4377
Trl            	0.0004	0.1330
Pnt_lit        	0.0059	3.9210
Abd-B_group    	0.0020	3.3121
Background     	0.9711	831.5428
<
>>dpse
Position: 9413	Nucl: 39	Word_av_length: 0.00	Free Energy: 17.4639
Ci_cons        	0.0029	0.1074
Cf2-II         	0.0042	0.3128
Med            	0.0045	0.1304
Pnt_lit        	0.0059	0.2563
Background     	0.9711	32.0117
<
>>dpse
Position: 9523	Nucl: 72	Word_av_length: 0.00	Free Energy: 17.4639
brk            	0.0043	0.4121
Mad            	0.0010	0.1196
Cf2-II         	0.0042	0.1731
Med            	0.0045	0.6173
Pnt_lit        	0.0059	0.2716
Background     	0.9711	59.4083
<
>>dpse
Position: 9665	Nucl: 19	Word_av_length: 0.00	Free Energy: 17.4639
Med            	0.0045	0.1554
Background     	0.9711	15.2928
<
>>dpse
Position: 9725	Nucl: 57	Word_av_length: 0.00	Free Energy: 17.4639
Ci_cons        	0.0029	0.3517
brk            	0.0043	0.2016
Mad            	0.0010	0.1493
Cf2-II         	0.0042	0.3619
Med            	0.0045	0.3781
Pnt_lit        	0.0059	0.3628
Background     	0.9711	41.5935
<
>>dpse
Position: 9849	Nucl: 23	Word_av_length: 0.00	Free Energy: 17.4639
Cf2-II         	0.0042	0.1163
Med            	0.0045	0.1344
Background     	0.9711	20.0307
<
>>dpse
Position: 9883	Nucl: 150	Word_av_length: 0.00	Free Energy: 17.4639
Ci_cons        	0.0029	0.4112
brk            	0.0043	0.6253
Mad            	0.0010	0.1076
Cf2-II         	0.0042	0.5320
Med            	0.0045	0.6297
sd             	0.0020	0.1525
Pnt_lit        	0.0059	0.5509
Abd-B_group    	0.0020	0.2881
Background     	0.9711	123.1495
<
>>dpse
Position: 10055	Nucl: 537	Word_av_length: 0.00	Free Energy: 17.4639
Ci_cons        	0.0029	1.2006
brk            	0.0043	2.1639
Mad            	0.0010	0.2944
pan            	0.0004	0.1719
Su-H-          	0.0003	0.1442
Cf2-II         	0.0042	2.3912
Eip74EF        	0.0003	0.1697
Med            	0.0045	1.8799
sd             	0.0020	0.8450
Pnt_lit        	0.0059	3.2825
Abd-B_group    	0.0020	0.6191
Background     	0.9711	431.3735
<
>>dpse
Position: 10607	Nucl: 574	Word_av_length: 0.00	Free Energy: 17.4639
shn1_lit       	0.0004	0.8854
Ci_cons        	0.0029	1.8529
brk            	0.0043	1.6836
Mad            	0.0010	0.2960
pan            	0.0004	0.2021
Su-H-          	0.0003	0.1809
Cf2-II         	0.0042	1.9969
Eip74EF        	0.0003	0.1150
exd            	0.0002	0.1388
Med            	0.0045	1.7546
sd             	0.0020	0.6258
Trl            	0.0004	0.3230
Pnt_lit        	0.0059	3.5616
Abd-B_group    	0.0020	0.1383
Background     	0.9711	460.3754
<
>>dpse
Position: 11206	Nucl: 24	Word_av_length: 0.00	Free Energy: 17.4639
Background     	0.9711	22.4183
<
>>dpse
Position: 11242	Nucl: 86	Word_av_length: 0.00	Free Energy: 17.4639
Ci_cons        	0.0029	0.1351
brk            	0.0043	0.5256
Cf2-II         	0.0042	0.4222
Med            	0.0045	0.3696
Pnt_lit        	0.0059	0.3979
Background     	0.9711	69.2244
<
>>dpse
Position: 11408	Nucl: 47	Word_av_length: 0.00	Free Energy: 17.4639
Ci_cons        	0.0029	0.1274
brk            	0.0043	1.0511
Mad            	0.0010	0.1010
Cf2-II         	0.0042	0.1838
Med            	0.0045	0.4685
Pnt_lit        	0.0059	0.3361
Background     	0.9711	30.0393
<
>>dpse
Position: 11522	Nucl: 65	Word_av_length: 0.00	Free Energy: 17.4639
brk            	0.0043	0.4342
Cf2-II         	0.0042	0.3112
Med            	0.0045	0.5511
Pnt_lit        	0.0059	0.2089
Background     	0.9711	53.0680
<
>>dpse
Position: 11674	Nucl: 22	Word_av_length: 0.00	Free Energy: 17.4639
brk            	0.0043	0.4631
Mad            	0.0010	0.3285
Cf2-II         	0.0042	0.1113
Med            	0.0045	0.3461
Background     	0.9711	12.2163
<
>>dmel X:2926233..2956233
Position: 17600	Nucl: 1000	Word_av_length: 0.00	Free Energy: 13.0073
brk            	0.0045	2.0989
Mad            	0.0008	0.4906
pan            	0.0003	0.2830
Su-H-          	0.0006	0.4227
twi            	0.0005	0.9349
Cf2-II         	0.0028	1.6262
Eip74EF        	0.0002	0.1459
exd            	0.0002	0.1222
Med            	0.0040	2.6339
sd             	0.0008	0.9762
Trl            	0.0004	0.1687
Pnt_lit        	0.0053	3.6291
Abd-B_group    	0.0015	2.4588
Background     	0.9774	870.9001
<
>>dpse
Position: 9523	Nucl: 72	Word_av_length: 0.00	Free Energy: 13.0073
brk            	0.0045	0.4445
Mad            	0.0008	0.1065
Cf2-II         	0.0028	0.1191
Med            	0.0040	0.5727
Pnt_lit        	0.0053	0.2613
Background     	0.9774	60.3024
<
>>dpse
Position: 9665	Nucl: 19	Word_av_length: 0.00	Free Energy: 13.0073
brk            	0.0045	0.1013
Med            	0.0040	0.1476
Background     	0.9774	16.2304
<
>>dpse
Position: 9725	Nucl: 57	Word_av_length: 0.00	Free Energy: 13.0073
brk            	0.0045	0.2338
Mad            	0.0008	0.1376
Cf2-II         	0.0028	0.2688
Med            	0.0040	0.3645
Pnt_lit        	0.0053	0.3541
Background     	0.9774	44.6476
<
>>dpse
Position: 9849	Nucl: 23	Word_av_length: 0.00	Free Energy: 13.0073
brk            	0.0045	0.1128
Med            	0.0040	0.1283
Background     	0.9774	20.7634
<
>>dpse
Position: 9883	Nucl: 150	Word_av_length: 0.00	Free Energy: 13.0073
brk            	0.0045	0.6792
Cf2-II         	0.0028	0.3777
Med            	0.0040	0.5911
Pnt_lit        	0.0053	0.5170
Abd-B_group    	0.0015	0.2243
Background     	0.9774	128.9720
<
>>dpse
Position: 10055	Nucl: 537	Word_av_length: 0.00	Free Energy: 13.0073
brk            	0.0045	2.3480
Mad            	0.0008	0.2604
pan            	0.0003	0.1591
Su-H-          	0.0006	0.3344
Cf2-II         	0.0028	1.7137
Eip74EF        	0.0002	0.1013
Med            	0.0040	1.7580
sd             	0.0008	0.3758
Pnt_lit        	0.0053	3.2231
Abd-B_group    	0.0015	0.4767
Background     	0.9774	450.2669
<
>>dpse
Position: 10607	Nucl: 574	Word_av_length: 0.00	Free Energy: 13.0073
shn1_lit       	0.0004	0.8810
brk            	0.0045	1.7848
Mad            	0.0008	0.2566
pan            	0.0003	0.1872
Su-H-          	0.0006	0.4204
twi            	0.0005	0.1191
Cf2-II         	0.0028	1.3777
exd            	0.0002	0.1747
Med            	0.0040	1.6233
sd             	0.0008	0.2771
Trl            	0.0004	0.3630
Pnt_lit        	0.0053	3.5148
Abd-B_group    	0.0015	0.1057
Background     	0.9774	482.0300
<
>>dpse
Position: 11206	Nucl: 24	Word_av_length: 0.00	Free Energy: 13.0073
Background     	0.9774	22.8652
<
>>dpse
Position: 11242	Nucl: 86	Word_av_length: 0.00	Free Energy: 13.0073
brk            	0.0045	0.5624
Cf2-II         	0.0028	0.2966
Med            	0.0040	0.3397
Trl            	0.0004	0.1137
Pnt_lit        	0.0053	0.3793
Background     	0.9774	71.5173
<
>>dpse
Position: 11408	Nucl: 47	Word_av_length: 0.00	Free Energy: 13.0073
brk            	0.0045	1.1333
Cf2-II         	0.0028	0.1267
Med            	0.0040	0.4360
Pnt_lit        	0.0053	0.3139
Background     	0.9774	31.3335
<
>>dpse
Position: 11522	Nucl: 65	Word_av_length: 0.00	Free Energy: 13.0073
brk            	0.0045	0.4725
Cf2-II         	0.0028	0.2155
Med            	0.0040	0.5063
Pnt_lit        	0.0053	0.1964
Background     	0.9774	54.5710
<
>>dpse
Position: 11674	Nucl: 122	Word_av_length: 0.00	Free Energy: 13.0073
brk            	0.0045	0.7989
Mad            	0.0008	0.3273
Cf2-II         	0.0028	0.3801
Med            	0.0040	0.6382
Pnt_lit        	0.0053	0.2968
Abd-B_group    	0.0015	0.2320
Background     	0.9774	100.0371
<
>>dmel X:2926233..2956233
Position: 17700	Nucl: 1000	Word_av_length: 0.00	Free Energy: 15.9028
brk            	0.0050	2.3393
Mad            	0.0009	0.6016
pan            	0.0009	0.7929
Su-H-          	0.0004	0.2205
twi            	0.0010	1.5885
Cf2-II         	0.0045	2.6235
Eip74EF        	0.0004	0.3199
exd            	0.0001	0.1067
Med            	0.0023	1.5587
sd             	0.0005	0.5904
Pnt_lit        	0.0066	4.5214
Abd-B_group    	0.0024	4.0307
Background     	0.9744	839.8625
<
>>dpse
Position: 9583	Nucl: 47	Word_av_length: 0.00	Free Energy: 15.9028
Pnt_lit        	0.0066	0.1877
Background     	0.9744	43.5930
<
>>dpse
Position: 9665	Nucl: 19	Word_av_length: 0.00	Free Energy: 15.9028
brk            	0.0050	0.1145
Cf2-II         	0.0045	0.1125
Background     	0.9744	16.2665
<
>>dpse
Position: 9725	Nucl: 57	Word_av_length: 0.00	Free Energy: 15.9028
brk            	0.0050	0.2538
Mad            	0.0009	0.1601
pan            	0.0009	0.1444
twi            	0.0010	0.1373
Cf2-II         	0.0045	0.4001
Med            	0.0023	0.2080
Pnt_lit        	0.0066	0.4365
Background     	0.9744	43.2817
<
>>dpse
Position: 9849	Nucl: 23	Word_av_length: 0.00	Free Energy: 15.9028
brk            	0.0050	0.1286
Cf2-II         	0.0045	0.1316
Background     	0.9744	20.4446
<
>>dpse
Position: 9883	Nucl: 150	Word_av_length: 0.00	Free Energy: 15.9028
brk            	0.0050	0.7497
Mad            	0.0009	0.1077
Cf2-II         	0.0045	0.5956
Med            	0.0023	0.3371
Pnt_lit        	0.0066	0.6452
Abd-B_group    	0.0024	0.3228
Background     	0.9744	126.4248
<
>>dpse
Position: 10055	Nucl: 537	Word_av_length: 0.00	Free Energy: 15.9028
brk            	0.0050	2.5676
Mad            	0.0009	0.3006
pan            	0.0009	0.3948
Su-H-          	0.0004	0.1855
twi            	0.0010	0.1287
Cf2-II         	0.0045	2.6443
Eip74EF        	0.0004	0.2244
Med            	0.0023	1.0066
sd             	0.0005	0.2263
Pnt_lit        	0.0066	3.7407
Abd-B_group    	0.0024	0.6755
Background     	0.9744	439.6044
<
>>dpse
Position: 10607	Nucl: 574	Word_av_length: 0.00	Free Energy: 15.9028
shn1_lit       	0.0004	0.8809
brk            	0.0050	1.9673
Mad            	0.0009	0.2994
pan            	0.0009	0.4681
Su-H-          	0.0004	0.2367
twi            	0.0010	0.2057
Cf2-II         	0.0045	2.1982
Eip74EF        	0.0004	0.1514
exd            	0.0001	0.1432
Med            	0.0023	0.9431
sd             	0.0005	0.1690
Trl            	0.0002	0.1742
Pnt_lit        	0.0066	4.0135
Abd-B_group    	0.0024	0.1657
Background     	0.9744	474.8980
<
>>dpse
Position: 11206	Nucl: 24	Word_av_length: 0.00	Free Energy: 15.9028
Background     	0.9744	22.6543
<
>>dpse
Position: 11242	Nucl: 86	Word_av_length: 0.00	Free Energy: 15.9028
brk            	0.0050	0.6155
Cf2-II         	0.0045	0.4649
Med            	0.0023	0.1938
Pnt_lit        	0.0066	0.4512
Background     	0.9744	70.1330
<
>>dpse
Position: 11408	Nucl: 47	Word_av_length: 0.00	Free Energy: 15.9028
brk            	0.0050	1.2369
Mad            	0.0009	0.1032
Cf2-II         	0.0045	0.2009
Med            	0.0023	0.2468
Pnt_lit        	0.0066	0.3898
Background     	0.9744	30.8775
<
>>dpse
Position: 11522	Nucl: 65	Word_av_length: 0.00	Free Energy: 15.9028
brk            	0.0050	0.5341
Cf2-II         	0.0045	0.3561
Med            	0.0023	0.2991
Pnt_lit        	0.0066	0.2497
Background     	0.9744	54.0234
<
>>dpse
Position: 11674	Nucl: 64	Word_av_length: 0.00	Free Energy: 15.9028
brk            	0.0050	0.8237
Mad            	0.0009	0.3590
Cf2-II         	0.0045	0.3519
Med            	0.0023	0.2933
Pnt_lit        	0.0066	0.3585
Background     	0.9744	47.2629
<
>>dmel X:2926233..2956233
Position: 17800	Nucl: 1000	Word_av_length: 0.00	Free Energy: 15.6553
brk            	0.0048	2.2222
Mad            	0.0022	1.3270
pan            	0.0012	1.1260
Su-H-          	0.0010	0.6859
Cf2-II         	0.0048	2.9095
exd            	0.0001	0.1056
Med            	0.0009	0.5715
sd             	0.0003	0.4268
Pnt_lit        	0.0072	5.2717
Abd-B_group    	0.0010	1.7412
Background     	0.9759	869.1411
<
>>dpse
Position: 9725	Nucl: 57	Word_av_length: 0.00	Free Energy: 15.6553
brk            	0.0048	0.2215
Mad            	0.0022	0.3396
pan            	0.0012	0.2149
Cf2-II         	0.0048	0.4209
Pnt_lit        	0.0072	0.4371
Background     	0.9759	43.9263
<
>>dpse
Position: 9849	Nucl: 23	Word_av_length: 0.00	Free Energy: 15.6553
brk            	0.0048	0.1242
Cf2-II         	0.0048	0.1418
Background     	0.9759	20.6008
<
>>dpse
Position: 9883	Nucl: 150	Word_av_length: 0.00	Free Energy: 15.6553
brk            	0.0048	0.7204
Mad            	0.0022	0.2547
Cf2-II         	0.0048	0.6556
Med            	0.0009	0.1287
Pnt_lit        	0.0072	0.6974
Abd-B_group    	0.0010	0.1592
Background     	0.9759	128.2353
<
>>dpse
Position: 10055	Nucl: 537	Word_av_length: 0.00	Free Energy: 15.6553
brk            	0.0048	2.4651
Mad            	0.0022	0.6936
pan            	0.0012	0.5241
Su-H-          	0.0010	0.4925
Cf2-II         	0.0048	2.7940
Med            	0.0009	0.3817
sd             	0.0003	0.1526
Pnt_lit        	0.0072	4.1080
Abd-B_group    	0.0010	0.3039
Background     	0.9759	441.8290
<
>>dpse
Position: 10607	Nucl: 574	Word_av_length: 0.00	Free Energy: 15.6553
shn1_lit       	0.0004	0.8698
brk            	0.0048	1.8737
Mad            	0.0022	0.6908
pan            	0.0012	0.6154
Su-H-          	0.0010	0.6250
Cf2-II         	0.0048	2.3324
exd            	0.0001	0.1281
Med            	0.0009	0.3553
sd             	0.0003	0.1130
Trl            	0.0001	0.1118
Pnt_lit        	0.0072	4.1783
Background     	0.9759	475.7000
<
>>dpse
Position: 11206	Nucl: 24	Word_av_length: 0.00	Free Energy: 15.6553
Background     	0.9759	22.7824
<
>>dpse
Position: 11242	Nucl: 86	Word_av_length: 0.00	Free Energy: 15.6553
brk            	0.0048	0.5753
Mad            	0.0022	0.1990
Cf2-II         	0.0048	0.4921
Pnt_lit        	0.0072	0.4950
Background     	0.9759	70.6869
<
>>dpse
Position: 11408	Nucl: 47	Word_av_length: 0.00	Free Energy: 15.6553
brk            	0.0048	1.1931
Mad            	0.0022	0.2392
Cf2-II         	0.0048	0.2126
Pnt_lit        	0.0072	0.4219
Background     	0.9759	31.0698
<
>>dpse
Position: 11522	Nucl: 65	Word_av_length: 0.00	Free Energy: 15.6553
brk            	0.0048	0.5102
Mad            	0.0022	0.2012
Cf2-II         	0.0048	0.3838
Med            	0.0009	0.1149
Pnt_lit        	0.0072	0.2755
Background     	0.9759	54.2016
<
>>dpse
Position: 11674	Nucl: 64	Word_av_length: 0.00	Free Energy: 15.6553
brk            	0.0048	0.7592
Mad            	0.0022	0.6237
Cf2-II         	0.0048	0.3594
Med            	0.0009	0.1027
Pnt_lit        	0.0072	0.3825
Background     	0.9759	47.1022
<
>>dpse
Position: 11778	Nucl: 70	Word_av_length: 0.00	Free Energy: 15.6553
brk            	0.0048	0.3565
Mad            	0.0022	0.5022
pan            	0.0012	0.1019
Cf2-II         	0.0048	0.3302
Pnt_lit        	0.0072	0.3276
Background     	0.9759	57.3302
<
>>dmel X:2926233..2956233
Position: 17900	Nucl: 1000	Word_av_length: 0.00	Free Energy: 15.0815
Ci_cons        	0.0005	0.2057
brk            	0.0041	1.9041
Mad            	0.0013	0.8339
pan            	0.0005	0.4546
Su-H-          	0.0033	2.5150
twi            	0.0002	0.3127
Cf2-II         	0.0057	3.6201
exd            	0.0002	0.1693
Med            	0.0040	2.7552
sd             	0.0005	0.6501
Pnt_lit        	0.0070	4.8739
Abd-B_group    	0.0008	1.2602
Background     	0.9715	846.3893
<
>>dpse
Position: 9849	Nucl: 23	Word_av_length: 0.00	Free Energy: 15.0815
Cf2-II         	0.0057	0.1632
Med            	0.0040	0.1224
Background     	0.9715	19.9828
<
>>dpse
Position: 9883	Nucl: 150	Word_av_length: 0.00	Free Energy: 15.0815
brk            	0.0041	0.5842
Mad            	0.0013	0.1408
Su-H-          	0.0033	0.3210
Cf2-II         	0.0057	0.7491
Med            	0.0040	0.5466
Pnt_lit        	0.0070	0.6526
Abd-B_group    	0.0008	0.1221
Background     	0.9715	124.9762
<
>>dpse
Position: 10055	Nucl: 537	Word_av_length: 0.00	Free Energy: 15.0815
Ci_cons        	0.0005	0.2494
brk            	0.0041	2.0384
Mad            	0.0013	0.3869
pan            	0.0005	0.2233
Su-H-          	0.0033	1.6012
Cf2-II         	0.0057	3.1484
Med            	0.0040	1.6305
sd             	0.0005	0.2347
Pnt_lit        	0.0070	3.9076
Abd-B_group    	0.0008	0.2292
Background     	0.9715	429.1727
<
>>dpse
Position: 10607	Nucl: 574	Word_av_length: 0.00	Free Energy: 15.0815
shn1_lit       	0.0004	0.8726
Ci_cons        	0.0005	0.3725
brk            	0.0041	1.5659
Mad            	0.0013	0.3894
pan            	0.0005	0.2601
Su-H-          	0.0033	1.9831
Cf2-II         	0.0057	2.6529
exd            	0.0002	0.1961
Med            	0.0040	1.5178
sd             	0.0005	0.1731
Pnt_lit        	0.0070	3.9784
Background     	0.9715	460.1359
<
>>dpse
Position: 11206	Nucl: 24	Word_av_length: 0.00	Free Energy: 15.0815
Background     	0.9715	22.2817
<
>>dpse
Position: 11242	Nucl: 86	Word_av_length: 0.00	Free Energy: 15.0815
brk            	0.0041	0.4858
Mad            	0.0013	0.1127
Su-H-          	0.0033	0.2203
Cf2-II         	0.0057	0.5569
Med            	0.0040	0.3160
Pnt_lit        	0.0070	0.4739
Background     	0.9715	69.1663
<
>>dpse
Position: 11408	Nucl: 47	Word_av_length: 0.00	Free Energy: 15.0815
brk            	0.0041	0.9875
Mad            	0.0013	0.1424
Su-H-          	0.0033	0.1963
Cf2-II         	0.0057	0.2399
Med            	0.0040	0.4039
Pnt_lit        	0.0070	0.3987
Background     	0.9715	29.9517
<
>>dpse
Position: 11522	Nucl: 65	Word_av_length: 0.00	Free Energy: 15.0815
brk            	0.0041	0.4075
Mad            	0.0013	0.1123
Cf2-II         	0.0057	0.4258
Med            	0.0040	0.4806
Pnt_lit        	0.0070	0.2487
Background     	0.9715	52.4846
<
>>dpse
Position: 11674	Nucl: 64	Word_av_length: 0.00	Free Energy: 15.0815
brk            	0.0041	0.6255
Mad            	0.0013	0.4210
Cf2-II         	0.0057	0.4129
Med            	0.0040	0.4557
Pnt_lit        	0.0070	0.3579
Background     	0.9715	46.3404
<
>>dpse
Position: 11778	Nucl: 70	Word_av_length: 0.00	Free Energy: 15.0815
brk            	0.0041	0.3149
Mad            	0.0013	0.3148
Su-H-          	0.0033	0.1326
Cf2-II         	0.0057	0.3788
Med            	0.0040	0.3115
Pnt_lit        	0.0070	0.3444
Background     	0.9715	56.1518
<
>>dpse
Position: 11865	Nucl: 18	Word_av_length: 0.00	Free Energy: 15.0815
Cf2-II         	0.0057	0.1713
Background     	0.9715	14.9099
<
>>dpse
Position: 11895	Nucl: 57	Word_av_length: 0.00	Free Energy: 15.0815
Ci_cons        	0.0005	0.1008
brk            	0.0041	0.2352
Su-H-          	0.0033	0.1506
Cf2-II         	0.0057	0.3295
Med            	0.0040	0.3707
Pnt_lit        	0.0070	0.4796
Background     	0.9715	43.7342
<
>>dmel X:2926233..2956233
Position: 18000	Nucl: 1000	Word_av_length: 0.00	Free Energy: 16.1365
Ci_cons        	0.0013	0.4838
brk            	0.0039	2.1231
Mad            	0.0027	1.8289
pan            	0.0015	1.1455
Su-H-          	0.0067	4.8462
twi            	0.0011	1.6282
Cf2-II         	0.0052	3.2233
Eip74EF        	0.0002	0.2062
exd            	0.0004	0.2951
Med            	0.0036	2.5615
sd             	0.0008	0.8582
Trl            	0.0019	0.6570
Pnt_lit        	0.0062	4.4572
Abd-B_group    	0.0012	1.4668
Ladybird_group 	0.0012	1.6689
Background     	0.9613	784.0004
<
>>dpse
Position: 10515	Nucl: 77	Word_av_length: 0.00	Free Energy: 16.1365
Ci_cons        	0.0013	0.2040
pan            	0.0015	0.4167
Su-H-          	0.0067	0.5331
Cf2-II         	0.0052	0.6390
sd             	0.0008	0.1074
Pnt_lit        	0.0062	0.1051
Background     	0.9613	61.2629
<
>>dpse
Position: 10607	Nucl: 574	Word_av_length: 0.00	Free Energy: 16.1365
shn1_lit       	0.0006	0.9090
Ci_cons        	0.0013	0.8484
brk            	0.0039	1.4471
Mad            	0.0027	0.7881
pan            	0.0015	0.7338
Su-H-          	0.0067	3.6939
twi            	0.0011	0.2258
Cf2-II         	0.0052	2.3246
exd            	0.0004	0.3508
Med            	0.0036	1.3179
sd             	0.0008	0.2476
Trl            	0.0019	1.1473
Pnt_lit        	0.0062	3.6093
Ladybird_group 	0.0012	0.1264
Background     	0.9613	431.3412
<
>>dpse
Position: 11206	Nucl: 24	Word_av_length: 0.00	Free Energy: 16.1365
Su-H-          	0.0067	0.1701
Background     	0.9613	21.4434
<
>>dpse
Position: 11242	Nucl: 86	Word_av_length: 0.00	Free Energy: 16.1365
brk            	0.0039	0.3860
Mad            	0.0027	0.1869
pan            	0.0015	0.1163
Su-H-          	0.0067	0.4131
Cf2-II         	0.0052	0.4381
Med            	0.0036	0.2537
Trl            	0.0019	0.3448
Pnt_lit        	0.0062	0.3683
Background     	0.9613	65.5493
<
>>dpse
Position: 11408	Nucl: 47	Word_av_length: 0.00	Free Energy: 16.1365
brk            	0.0039	0.9122
Mad            	0.0027	0.2938
Su-H-          	0.0067	0.3782
Cf2-II         	0.0052	0.2088
Med            	0.0036	0.3566
Trl            	0.0019	0.1782
Pnt_lit        	0.0062	0.3156
Background     	0.9613	27.7627
<
>>dpse
Position: 11522	Nucl: 65	Word_av_length: 0.00	Free Energy: 16.1365
brk            	0.0039	0.3852
Mad            	0.0027	0.2304
Su-H-          	0.0067	0.1722
Cf2-II         	0.0052	0.3955
Med            	0.0036	0.4437
Pnt_lit        	0.0062	0.2231
Background     	0.9613	51.4269
<
>>dpse
Position: 11674	Nucl: 64	Word_av_length: 0.00	Free Energy: 16.1365
brk            	0.0039	0.5556
Mad            	0.0027	0.6575
Su-H-          	0.0067	0.1721
Cf2-II         	0.0052	0.3647
Med            	0.0036	0.3801
Pnt_lit        	0.0062	0.3170
Background     	0.9613	44.5193
<
>>dpse
Position: 11778	Nucl: 70	Word_av_length: 0.00	Free Energy: 16.1365
Ci_cons        	0.0013	0.1087
brk            	0.0039	0.2659
Mad            	0.0027	0.5370
pan            	0.0015	0.1327
Su-H-          	0.0067	0.2609
Cf2-II         	0.0052	0.3376
Med            	0.0036	0.2557
Pnt_lit        	0.0062	0.2571
Background     	0.9613	54.1417
<
>>dpse
Position: 11865	Nucl: 18	Word_av_length: 0.00	Free Energy: 16.1365
Ci_cons        	0.0013	0.1100
Su-H-          	0.0067	0.1609
Cf2-II         	0.0052	0.1473
Background     	0.9613	14.2511
<
>>dpse
Position: 11895	Nucl: 93	Word_av_length: 0.00	Free Energy: 16.1365
Ci_cons        	0.0013	0.2891
brk            	0.0039	0.3402
Su-H-          	0.0067	0.6001
Cf2-II         	0.0052	0.3893
Med            	0.0036	0.4143
Pnt_lit        	0.0062	0.7720
Background     	0.9613	69.1830
<
>>dpse
Position: 11999	Nucl: 46	Word_av_length: 0.00	Free Energy: 16.1365
brk            	0.0039	0.1686
Su-H-          	0.0067	0.2078
Cf2-II         	0.0052	0.4446
Med            	0.0036	0.1140
Trl            	0.0019	0.7580
Abd-B_group    	0.0012	0.3249
Background     	0.9613	28.0731
<
>>dmel X:2926233..2956233
Position: 18100	Nucl: 1000	Word_av_length: 0.00	Free Energy: 16.5708
E-spl-         	0.0003	0.2005
brk            	0.0035	1.7266
dl             	0.0005	0.5144
Mad            	0.0045	2.6644
Su-H-          	0.0029	2.1174
twi            	0.0023	2.6399
Cf2-II         	0.0058	3.7074
Eip74EF        	0.0021	1.8147
Med            	0.0105	6.6916
sd             	0.0015	1.2777
Trl            	0.0022	1.1153
Pnt_lit        	0.0041	2.8588
Abd-B_group    	0.0017	1.5165
Ladybird_group 	0.0019	1.9805
Background     	0.9562	755.0866
<
>>dpse
Position: 11160	Nucl: 21	Word_av_length: 0.00	Free Energy: 16.5708
Cf2-II         	0.0058	0.2082
Med            	0.0105	0.1796
Pnt_lit        	0.0041	0.2259
Background     	0.9562	15.3899
<
>>dpse
Position: 11206	Nucl: 24	Word_av_length: 0.00	Free Energy: 16.5708
Background     	0.9562	21.2366
<
>>dpse
Position: 11242	Nucl: 86	Word_av_length: 0.00	Free Energy: 16.5708
brk            	0.0035	0.3299
Mad            	0.0045	0.2845
Su-H-          	0.0029	0.1682
Cf2-II         	0.0058	0.4542
Eip74EF        	0.0021	0.2550
Med            	0.0105	0.6988
Trl            	0.0022	0.3425
Pnt_lit        	0.0041	0.2504
Ladybird_group 	0.0019	0.1321
Background     	0.9562	63.0021
<
>>dpse
Position: 11408	Nucl: 47	Word_av_length: 0.00	Free Energy: 16.5708
brk            	0.0035	0.7194
Mad            	0.0045	0.3934
Su-H-          	0.0029	0.1707
Cf2-II         	0.0058	0.2140
Med            	0.0105	0.9184
Trl            	0.0022	0.1948
Pnt_lit        	0.0041	0.1721
Background     	0.9562	26.6022
<
>>dpse
Position: 11522	Nucl: 65	Word_av_length: 0.00	Free Energy: 16.5708
brk            	0.0035	0.3001
Mad            	0.0045	0.3197
Cf2-II         	0.0058	0.3796
Med            	0.0105	1.1139
Pnt_lit        	0.0041	0.1314
Background     	0.9562	47.9759
<
>>dpse
Position: 11674	Nucl: 64	Word_av_length: 0.00	Free Energy: 16.5708
brk            	0.0035	0.4112
Mad            	0.0045	0.7270
Cf2-II         	0.0058	0.3503
Med            	0.0105	0.8926
Pnt_lit        	0.0041	0.2093
Background     	0.9562	42.8804
<
>>dpse
Position: 11778	Nucl: 70	Word_av_length: 0.00	Free Energy: 16.5708
brk            	0.0035	0.2001
Mad            	0.0045	0.6465
Su-H-          	0.0029	0.1130
Cf2-II         	0.0058	0.3462
Med            	0.0105	0.6279
Pnt_lit        	0.0041	0.1562
Background     	0.9562	53.8485
<
>>dpse
Position: 11865	Nucl: 18	Word_av_length: 0.00	Free Energy: 16.5708
Cf2-II         	0.0058	0.1696
Med            	0.0105	0.2127
Background     	0.9562	14.1733
<
>>dpse
Position: 11895	Nucl: 93	Word_av_length: 0.00	Free Energy: 16.5708
E-spl-         	0.0003	0.1037
brk            	0.0035	0.2559
Mad            	0.0045	0.1049
Su-H-          	0.0029	0.2773
Cf2-II         	0.0058	0.4324
Med            	0.0105	1.0250
sd             	0.0015	0.1404
Pnt_lit        	0.0041	0.5688
Background     	0.9562	69.1822
<
>>dpse
Position: 11999	Nucl: 46	Word_av_length: 0.00	Free Energy: 16.5708
brk            	0.0035	0.1429
Mad            	0.0045	0.1162
Cf2-II         	0.0058	0.4563
Med            	0.0105	0.3039
Trl            	0.0022	0.7634
Abd-B_group    	0.0017	0.4322
Background     	0.9562	26.4090
<
>>dpse
Position: 12108	Nucl: 79	Word_av_length: 0.00	Free Energy: 16.5708
brk            	0.0035	0.1386
Mad            	0.0045	0.2719
Su-H-          	0.0029	0.3203
Cf2-II         	0.0058	0.4086
Eip74EF        	0.0021	0.1948
Med            	0.0105	0.4617
sd             	0.0015	0.2495
Trl            	0.0022	0.1598
Pnt_lit        	0.0041	0.4178
Background     	0.9562	58.8319
<
>>dmel X:2926233..2956233
Position: 18200	Nucl: 1000	Word_av_length: 0.00	Free Energy: 18.0283
E-spl-         	0.0006	0.3297
brk            	0.0020	0.9755
Mad            	0.0045	2.5261
Su-H-          	0.0110	8.0016
twi            	0.0012	1.3036
Cf2-II         	0.0045	2.9894
Eip74EF        	0.0025	2.1175
Med            	0.0125	7.8602
sd             	0.0024	1.6258
Trl            	0.0020	0.9559
Pnt_lit        	0.0023	1.6666
Abd-B_group    	0.0013	0.9775
Ladybird_group 	0.0017	1.8035
NK2_group      	0.0019	1.4560
Background     	0.9497	730.1627
<
>>dpse
Position: 11408	Nucl: 47	Word_av_length: 0.00	Free Energy: 18.0283
brk            	0.0020	0.4306
Mad            	0.0045	0.4300
Su-H-          	0.0110	0.5480
Cf2-II         	0.0045	0.1635
Eip74EF        	0.0025	0.1120
Med            	0.0125	1.1184
Trl            	0.0020	0.1801
Pnt_lit        	0.0023	0.1007
Background     	0.9497	25.3823
<
>>dpse
Position: 11522	Nucl: 65	Word_av_length: 0.00	Free Energy: 18.0283
brk            	0.0020	0.1732
Mad            	0.0045	0.3187
Su-H-          	0.0110	0.2589
Cf2-II         	0.0045	0.3031
Med            	0.0125	1.3508
Background     	0.9497	47.1101
<
>>dpse
Position: 11674	Nucl: 64	Word_av_length: 0.00	Free Energy: 18.0283
brk            	0.0020	0.2364
Mad            	0.0045	0.7219
Su-H-          	0.0110	0.2315
Cf2-II         	0.0045	0.2504
Med            	0.0125	1.0686
NK2_group      	0.0019	0.5731
Background     	0.9497	38.8292
<
>>dpse
Position: 11778	Nucl: 70	Word_av_length: 0.00	Free Energy: 18.0283
brk            	0.0020	0.1163
Mad            	0.0045	0.6528
Su-H-          	0.0110	0.4289
Cf2-II         	0.0045	0.2662
Eip74EF        	0.0025	0.1033
Med            	0.0125	0.7525
Background     	0.9497	52.5745
<
>>dpse
Position: 11865	Nucl: 18	Word_av_length: 0.00	Free Energy: 18.0283
Su-H-          	0.0110	0.2460
Cf2-II         	0.0045	0.1273
Med            	0.0125	0.2389
Background     	0.9497	13.5264
<
>>dpse
Position: 11895	Nucl: 93	Word_av_length: 0.00	Free Energy: 18.0283
E-spl-         	0.0006	0.1897
brk            	0.0020	0.1419
Su-H-          	0.0110	0.9912
Cf2-II         	0.0045	0.3243
Med            	0.0125	1.1840
sd             	0.0024	0.2025
Pnt_lit        	0.0023	0.2986
Background     	0.9497	66.2298
<
>>dpse
Position: 11999	Nucl: 46	Word_av_length: 0.00	Free Energy: 18.0283
Mad            	0.0045	0.1142
Su-H-          	0.0110	0.3300
Cf2-II         	0.0045	0.3720
Med            	0.0125	0.3670
Trl            	0.0020	0.7367
Abd-B_group    	0.0013	0.3558
Background     	0.9497	26.2547
<
>>dpse
Position: 12108	Nucl: 90	Word_av_length: 0.00	Free Energy: 18.0283
Mad            	0.0045	0.2348
Su-H-          	0.0110	1.1015
Cf2-II         	0.0045	0.2998
Eip74EF        	0.0025	0.2785
Med            	0.0125	0.4523
sd             	0.0024	0.3616
Trl            	0.0020	0.1358
Pnt_lit        	0.0023	0.2302
Background     	0.9497	65.6840
<
>>dpse
Position: 12254	Nucl: 18	Word_av_length: 0.00	Free Energy: 18.0283
Su-H-          	0.0110	0.4398
Med            	0.0125	0.1125
Background     	0.9497	13.2289
<
>>dpse
Position: 12294	Nucl: 18	Word_av_length: 0.00	Free Energy: 18.0283
Su-H-          	0.0110	0.1258
sd             	0.0024	0.3207
Background     	0.9497	14.0898
<
>>dmel X:2926233..2956233
Position: 18300	Nucl: 1000	Word_av_length: 0.00	Free Energy: 13.5955
E-spl-         	0.0012	0.7360
Mad            	0.0039	2.3256
Su-H-          	0.0024	1.8360
twi            	0.0015	1.5938
Cf2-II         	0.0030	2.0430
Eip74EF        	0.0026	2.5102
Med            	0.0071	4.8752
sd             	0.0080	6.5734
Trl            	0.0012	0.6301
Abd-B_group    	0.0006	0.4557
Ladybird_group 	0.0017	1.8730
NK2_group      	0.0016	1.3577
Background     	0.9651	792.4070
<
>>dpse
Position: 11522	Nucl: 65	Word_av_length: 0.00	Free Energy: 13.5955
E-spl-         	0.0012	0.1058
Mad            	0.0039	0.3351
Cf2-II         	0.0030	0.2309
Med            	0.0071	0.8993
sd             	0.0080	0.1411
Background     	0.9651	52.2210
<
>>dpse
Position: 11674	Nucl: 64	Word_av_length: 0.00	Free Energy: 13.5955
Mad            	0.0039	0.7934
Cf2-II         	0.0030	0.2167
Med            	0.0071	0.8368
NK2_group      	0.0016	0.5567
Background     	0.9651	43.1703
<
>>dpse
Position: 11778	Nucl: 70	Word_av_length: 0.00	Free Energy: 13.5955
Mad            	0.0039	0.7642
Cf2-II         	0.0030	0.1993
Eip74EF        	0.0026	0.1104
Med            	0.0071	0.5291
sd             	0.0080	0.2025
Background     	0.9651	56.5287
<
>>dpse
Position: 11865	Nucl: 18	Word_av_length: 0.00	Free Energy: 13.5955
Cf2-II         	0.0030	0.1014
Med            	0.0071	0.1657
Background     	0.9651	15.3502
<
>>dpse
Position: 11895	Nucl: 93	Word_av_length: 0.00	Free Energy: 13.5955
E-spl-         	0.0012	0.4064
Su-H-          	0.0024	0.2466
Cf2-II         	0.0030	0.2477
Med            	0.0071	0.8438
sd             	0.0080	0.6218
Background     	0.9651	72.8710
<
>>dpse
Position: 11999	Nucl: 46	Word_av_length: 0.00	Free Energy: 13.5955
E-spl-         	0.0012	0.1112
Mad            	0.0039	0.1265
Cf2-II         	0.0030	0.3303
Med            	0.0071	0.2589
Trl            	0.0012	0.6435
Abd-B_group    	0.0006	0.2190
Background     	0.9651	31.0367
<
>>dpse
Position: 12108	Nucl: 90	Word_av_length: 0.00	Free Energy: 13.5955
Mad            	0.0039	0.2376
Su-H-          	0.0024	0.3022
Cf2-II         	0.0030	0.2163
Eip74EF        	0.0026	0.3171
Med            	0.0071	0.2959
sd             	0.0080	0.9580
Trl            	0.0012	0.1226
Background     	0.9651	71.4071
<
>>dpse
Position: 12254	Nucl: 18	Word_av_length: 0.00	Free Energy: 13.5955
Su-H-          	0.0024	0.1069
sd             	0.0080	0.2635
Background     	0.9651	14.7112
<
>>dpse
Position: 12294	Nucl: 22	Word_av_length: 0.00	Free Energy: 13.5955
sd             	0.0080	0.7008
Background     	0.9651	16.8917
<
>>dpse
Position: 12370	Nucl: 30	Word_av_length: 0.00	Free Energy: 13.5955
twi            	0.0015	0.1814
sd             	0.0080	0.3116
Background     	0.9651	26.0910
<
>>dmel X:2926233..2956233
Position: 18400	Nucl: 1000	Word_av_length: 0.00	Free Energy: 11.1921
E-spl-         	0.0010	0.7071
dl             	0.0009	1.0095
Mad            	0.0040	2.7758
Su-H-          	0.0025	1.9277
twi            	0.0014	1.6436
Med            	0.0017	1.2944
sd             	0.0076	6.4336
Trl            	0.0010	0.4279
Abd-B_group    	0.0009	0.7284
Ladybird_group 	0.0020	2.2774
NK2_group      	0.0017	1.5137
Background     	0.9754	840.5800
<
>>dpse
Position: 11674	Nucl: 64	Word_av_length: 0.00	Free Energy: 11.1921
Mad            	0.0040	0.9397
Med            	0.0017	0.2574
NK2_group      	0.0017	0.5806
Background     	0.9754	47.7498
<
>>dpse
Position: 11778	Nucl: 70	Word_av_length: 0.00	Free Energy: 11.1921
Mad            	0.0040	0.9297
Su-H-          	0.0025	0.1072
Med            	0.0017	0.1428
sd             	0.0076	0.1936
Background     	0.9754	60.3214
<
>>dpse
Position: 11865	Nucl: 18	Word_av_length: 0.00	Free Energy: 11.1921
Background     	0.9754	16.4683
<
>>dpse
Position: 11895	Nucl: 93	Word_av_length: 0.00	Free Energy: 11.1921
E-spl-         	0.0010	0.4213
Mad            	0.0040	0.1066
Su-H-          	0.0025	0.2677
Med            	0.0017	0.2602
sd             	0.0076	0.6019
Background     	0.9754	78.8616
<
>>dpse
Position: 11999	Nucl: 46	Word_av_length: 0.00	Free Energy: 11.1921
E-spl-         	0.0010	0.1076
Mad            	0.0040	0.1649
Su-H-          	0.0025	0.1026
Trl            	0.0010	0.6317
Abd-B_group    	0.0009	0.3077
Background     	0.9754	33.8974
<
>>dpse
Position: 12108	Nucl: 90	Word_av_length: 0.00	Free Energy: 11.1921
Mad            	0.0040	0.2652
Su-H-          	0.0025	0.3292
sd             	0.0076	0.9362
Trl            	0.0010	0.1041
Background     	0.9754	77.2051
<
>>dpse
Position: 12254	Nucl: 18	Word_av_length: 0.00	Free Energy: 11.1921
Su-H-          	0.0025	0.1123
sd             	0.0076	0.2493
Background     	0.9754	15.3831
<
>>dpse
Position: 12294	Nucl: 22	Word_av_length: 0.00	Free Energy: 11.1921
sd             	0.0076	0.6642
Background     	0.9754	17.3787
<
>>dpse
Position: 12370	Nucl: 130	Word_av_length: 0.00	Free Energy: 11.1921
Su-H-          	0.0025	0.2440
twi            	0.0014	0.1819
sd             	0.0076	0.9703
NK2_group      	0.0017	0.1084
Background     	0.9754	117.1855
<
>>dmel X:2926233..2956233
Position: 18500	Nucl: 1000	Word_av_length: 0.00	Free Energy: 13.5205
E-spl-         	0.0012	0.8688
dl             	0.0006	0.7456
Mad            	0.0029	1.9464
Su-H-          	0.0006	0.5022
twi            	0.0010	1.2722
Med            	0.0034	2.4703
sd             	0.0089	8.3441
Trl            	0.0008	0.4222
Abd-B_group    	0.0014	1.0112
Ladybird_group 	0.0033	3.7935
NK2_group      	0.0014	1.2963
Background     	0.9735	823.9988
<
>>dpse
Position: 11572	Nucl: 166	Word_av_length: 0.00	Free Energy: 13.5205
E-spl-         	0.0012	0.2833
dmef_lit       	0.0008	0.1424
Mad            	0.0029	1.0602
Med            	0.0034	1.2833
sd             	0.0089	0.3195
Ladybird_group 	0.0033	0.1294
NK2_group      	0.0014	0.5022
Background     	0.9735	135.1714
<
>>dpse
Position: 11778	Nucl: 70	Word_av_length: 0.00	Free Energy: 13.5205
Mad            	0.0029	0.7863
Med            	0.0034	0.3138
sd             	0.0089	0.2261
Background     	0.9735	60.3678
<
>>dpse
Position: 11865	Nucl: 18	Word_av_length: 0.00	Free Energy: 13.5205
Background     	0.9735	16.5731
<
>>dpse
Position: 11895	Nucl: 93	Word_av_length: 0.00	Free Energy: 13.5205
E-spl-         	0.0012	0.4717
Med            	0.0034	0.4851
sd             	0.0089	0.6908
Background     	0.9735	77.5685
<
>>dpse
Position: 11999	Nucl: 46	Word_av_length: 0.00	Free Energy: 13.5205
E-spl-         	0.0012	0.1378
Mad            	0.0029	0.1226
Med            	0.0034	0.1539
Trl            	0.0008	0.5906
Abd-B_group    	0.0014	0.4080
Background     	0.9735	33.1673
<
>>dpse
Position: 12108	Nucl: 90	Word_av_length: 0.00	Free Energy: 13.5205
Mad            	0.0029	0.2022
Med            	0.0034	0.1594
sd             	0.0089	1.0573
Trl            	0.0008	0.1043
Ladybird_group 	0.0033	0.1527
Background     	0.9735	77.2848
<
>>dpse
Position: 12254	Nucl: 18	Word_av_length: 0.00	Free Energy: 13.5205
sd             	0.0089	0.2937
Background     	0.9735	15.4819
<
>>dpse
Position: 12294	Nucl: 22	Word_av_length: 0.00	Free Energy: 13.5205
sd             	0.0089	0.7189
Background     	0.9735	16.7939
<
>>dpse
Position: 12370	Nucl: 230	Word_av_length: 0.00	Free Energy: 13.5205
dmef_lit       	0.0008	0.8853
twi            	0.0010	0.2020
Med            	0.0034	0.1235
sd             	0.0089	1.5860
Abd-B_group    	0.0014	0.3965
Ladybird_group 	0.0033	0.6895
NK2_group      	0.0014	0.1324
Background     	0.9735	196.4644
<
>>dmel X:2926233..2956233
Position: 18600	Nucl: 1000	Word_av_length: 0.00	Free Energy: 20.1665
E-spl-         	0.0012	0.9288
dl             	0.0009	1.0309
Mad            	0.0033	2.4679
Su-H-          	0.0012	0.9134
twi            	0.0003	0.2720
Cf2-II         	0.0013	0.9592
exd            	0.0005	0.4710
Med            	0.0014	1.1124
sd             	0.0127	11.5545
Trl            	0.0023	0.9963
Abd-B_group    	0.0011	0.7498
Ladybird_group 	0.0051	5.2075
NK2_group      	0.0012	1.1372
Background     	0.9668	787.6348
<
>>dpse
Position: 11672	Nucl: 66	Word_av_length: 0.00	Free Energy: 20.1665
dmef_lit       	0.0008	0.1392
Mad            	0.0033	0.7942
Cf2-II         	0.0013	0.1224
Med            	0.0014	0.2428
Ladybird_group 	0.0051	0.1379
NK2_group      	0.0012	0.4695
Background     	0.9668	48.4273
<
>>dpse
Position: 11778	Nucl: 70	Word_av_length: 0.00	Free Energy: 20.1665
Mad            	0.0033	0.8784
Med            	0.0014	0.1251
sd             	0.0127	0.3039
Background     	0.9668	59.4958
<
>>dpse
Position: 11865	Nucl: 18	Word_av_length: 0.00	Free Energy: 20.1665
Background     	0.9668	16.2443
<
>>dpse
Position: 11895	Nucl: 93	Word_av_length: 0.00	Free Energy: 20.1665
E-spl-         	0.0012	0.4816
Su-H-          	0.0012	0.1315
Cf2-II         	0.0013	0.1184
Med            	0.0014	0.2098
sd             	0.0127	0.8774
Background     	0.9668	76.2965
<
>>dpse
Position: 11999	Nucl: 46	Word_av_length: 0.00	Free Energy: 20.1665
E-spl-         	0.0012	0.1119
Mad            	0.0033	0.1164
Cf2-II         	0.0013	0.1510
Trl            	0.0023	0.8439
Abd-B_group    	0.0011	0.3516
Background     	0.9668	31.0279
<
>>dpse
Position: 12108	Nucl: 90	Word_av_length: 0.00	Free Energy: 20.1665
Mad            	0.0033	0.2188
Su-H-          	0.0012	0.1623
sd             	0.0127	1.3208
Trl            	0.0023	0.2532
Ladybird_group 	0.0051	0.2196
Background     	0.9668	72.9809
<
>>dpse
Position: 12254	Nucl: 18	Word_av_length: 0.00	Free Energy: 20.1665
sd             	0.0127	0.3889
Background     	0.9668	14.6769
<
>>dpse
Position: 12294	Nucl: 22	Word_av_length: 0.00	Free Energy: 20.1665
sd             	0.0127	0.8607
Background     	0.9668	15.8906
<
>>dpse
Position: 12370	Nucl: 348	Word_av_length: 0.00	Free Energy: 20.1665
dmef_lit       	0.0008	0.8853
dl             	0.0009	0.1408
Mad            	0.0033	0.1403
Su-H-          	0.0012	0.3024
Cf2-II         	0.0013	0.2117
exd            	0.0005	0.1872
Med            	0.0014	0.1110
sd             	0.0127	2.9659
Trl            	0.0023	1.0162
Abd-B_group    	0.0011	0.3687
Ladybird_group 	0.0051	1.5722
Background     	0.9668	283.3540
<
>>dmel X:2926233..2956233
Position: 18700	Nucl: 1000	Word_av_length: 0.00	Free Energy: 14.3403
E-spl-         	0.0012	1.0396
dl             	0.0007	0.8105
Mad            	0.0015	1.2720
Su-H-          	0.0010	0.7924
Cf2-II         	0.0014	1.1644
exd            	0.0008	0.7629
Med            	0.0015	1.3070
prd            	0.0002	0.2577
sd             	0.0100	9.3165
Trl            	0.0021	0.9515
Ladybird_group 	0.0038	4.0083
NK2_group      	0.0008	1.0512
Background     	0.9743	825.1436
<
>>dpse
Position: 11778	Nucl: 70	Word_av_length: 0.00	Free Energy: 14.3403
Mad            	0.0015	0.6598
Cf2-II         	0.0014	0.1152
Med            	0.0015	0.1742
sd             	0.0100	0.2409
Background     	0.9743	61.0066
<
>>dpse
Position: 11865	Nucl: 18	Word_av_length: 0.00	Free Energy: 14.3403
Background     	0.9743	16.5251
<
>>dpse
Position: 11895	Nucl: 93	Word_av_length: 0.00	Free Energy: 14.3403
E-spl-         	0.0012	0.4855
Su-H-          	0.0010	0.1099
Cf2-II         	0.0014	0.1243
Med            	0.0015	0.2170
sd             	0.0100	0.7434
Background     	0.9743	77.8620
<
>>dpse
Position: 11999	Nucl: 46	Word_av_length: 0.00	Free Energy: 14.3403
E-spl-         	0.0012	0.1224
Cf2-II         	0.0014	0.1805
Trl            	0.0021	0.8283
Background     	0.9743	34.7083
<
>>dpse
Position: 12108	Nucl: 90	Word_av_length: 0.00	Free Energy: 14.3403
Mad            	0.0015	0.1040
Su-H-          	0.0010	0.1379
Cf2-II         	0.0014	0.1025
sd             	0.0100	1.1186
Trl            	0.0021	0.2272
Ladybird_group 	0.0038	0.1631
Background     	0.9743	75.8504
<
>>dpse
Position: 12254	Nucl: 18	Word_av_length: 0.00	Free Energy: 14.3403
sd             	0.0100	0.3176
Background     	0.9743	15.2096
<
>>dpse
Position: 12294	Nucl: 22	Word_av_length: 0.00	Free Energy: 14.3403
sd             	0.0100	0.7732
Background     	0.9743	16.8183
<
>>dpse
Position: 12370	Nucl: 348	Word_av_length: 0.00	Free Energy: 14.3403
dmef_lit       	0.0006	0.8233
dl             	0.0007	0.1007
Su-H-          	0.0010	0.2535
Cf2-II         	0.0014	0.2273
exd            	0.0008	0.2894
Med            	0.0015	0.1198
sd             	0.0100	2.3968
Trl            	0.0021	0.9800
Ladybird_group 	0.0038	1.4269
Background     	0.9743	293.1439
<
>>dpse
Position: 12782	Nucl: 90	Word_av_length: 0.00	Free Energy: 14.3403
E-spl-         	0.0012	0.1363
Mad            	0.0015	0.1441
Med            	0.0015	0.2432
sd             	0.0100	0.3523
Background     	0.9743	80.5771
<
>>dmel X:2926233..2956233
Position: 18800	Nucl: 1000	Word_av_length: 0.00	Free Energy: 14.9890
E-spl-         	0.0020	1.2761
dl             	0.0010	1.2081
Su-H-          	0.0005	0.3588
Cf2-II         	0.0031	2.4357
exd            	0.0014	1.3262
Med            	0.0046	4.0130
prd            	0.0006	0.6515
sd             	0.0111	10.2571
Trl            	0.0023	1.0125
Ladybird_group 	0.0040	4.0824
NK2_group      	0.0008	1.0471
Background     	0.9679	787.1595
<
>>dpse
Position: 11865	Nucl: 18	Word_av_length: 0.00	Free Energy: 14.9890
Cf2-II         	0.0031	0.1051
Med            	0.0046	0.1080
Background     	0.9679	15.7435
<
>>dpse
Position: 11895	Nucl: 93	Word_av_length: 0.00	Free Energy: 14.9890
E-spl-         	0.0020	0.6117
Cf2-II         	0.0031	0.2552
exd            	0.0014	0.1320
Med            	0.0046	0.5563
sd             	0.0111	0.7918
Background     	0.9679	72.9474
<
>>dpse
Position: 11999	Nucl: 46	Word_av_length: 0.00	Free Energy: 14.9890
E-spl-         	0.0020	0.1865
Cf2-II         	0.0031	0.3733
Med            	0.0046	0.1717
Trl            	0.0023	0.8152
Background     	0.9679	32.5222
<
>>dpse
Position: 12108	Nucl: 90	Word_av_length: 0.00	Free Energy: 14.9890
Cf2-II         	0.0031	0.2286
Med            	0.0046	0.2069
sd             	0.0111	1.1818
Trl            	0.0023	0.2549
Ladybird_group 	0.0040	0.1669
Background     	0.9679	73.7941
<
>>dpse
Position: 12254	Nucl: 18	Word_av_length: 0.00	Free Energy: 14.9890
sd             	0.0111	0.3448
Background     	0.9679	14.7951
<
>>dpse
Position: 12294	Nucl: 22	Word_av_length: 0.00	Free Energy: 14.9890
sd             	0.0111	0.8180
Background     	0.9679	16.4888
<
>>dpse
Position: 12370	Nucl: 348	Word_av_length: 0.00	Free Energy: 14.9890
dmef_lit       	0.0006	0.8459
dl             	0.0010	0.1524
Su-H-          	0.0005	0.1258
Cf2-II         	0.0031	0.5027
exd            	0.0014	0.4577
Med            	0.0046	0.3689
prd            	0.0006	0.1502
sd             	0.0111	2.5893
Trl            	0.0023	0.9940
Ladybird_group 	0.0040	1.4616
Background     	0.9679	285.8997
<
>>dpse
Position: 12782	Nucl: 190	Word_av_length: 0.00	Free Energy: 14.9890
E-spl-         	0.0020	0.7996
Cf2-II         	0.0031	0.7042
exd            	0.0014	0.1005
Med            	0.0046	1.4625
sd             	0.0111	0.5869
Trl            	0.0023	0.2284
Ladybird_group 	0.0040	0.1053
Background     	0.9679	155.9095
<
>>dmel X:2926233..2956233
Position: 18900	Nucl: 1000	Word_av_length: 0.00	Free Energy: 12.9580
dmef_lit       	0.0007	0.1045
dl             	0.0003	0.4067
Mad            	0.0003	0.3157
Su-H-          	0.0004	0.2539
Cf2-II         	0.0012	0.9864
exd            	0.0011	1.0871
Med            	0.0011	1.0108
prd            	0.0005	0.5413
sd             	0.0090	8.8323
Trl            	0.0024	1.1842
Ladybird_group 	0.0038	4.0311
NK2_group      	0.0008	1.0653
Background     	0.9784	848.6005
<
>>dpse
Position: 11955	Nucl: 33	Word_av_length: 0.00	Free Energy: 12.9580
sd             	0.0090	0.1986
Background     	0.9784	30.5600
<
>>dpse
Position: 11999	Nucl: 46	Word_av_length: 0.00	Free Energy: 12.9580
Cf2-II         	0.0012	0.1667
Trl            	0.0024	0.8926
Background     	0.9784	35.7820
<
>>dpse
Position: 12108	Nucl: 90	Word_av_length: 0.00	Free Energy: 12.9580
sd             	0.0090	1.0284
Trl            	0.0024	0.2823
Ladybird_group 	0.0038	0.1586
Background     	0.9784	77.4769
<
>>dpse
Position: 12254	Nucl: 18	Word_av_length: 0.00	Free Energy: 12.9580
sd             	0.0090	0.2916
Background     	0.9784	15.5892
<
>>dpse
Position: 12294	Nucl: 22	Word_av_length: 0.00	Free Energy: 12.9580
sd             	0.0090	0.7285
Background     	0.9784	17.0793
<
>>dpse
Position: 12370	Nucl: 348	Word_av_length: 0.00	Free Energy: 12.9580
dmef_lit       	0.0007	0.8368
Cf2-II         	0.0012	0.1958
exd            	0.0011	0.3577
prd            	0.0005	0.1172
sd             	0.0090	2.1429
Trl            	0.0024	1.0317
Ladybird_group 	0.0038	1.3934
Background     	0.9784	296.1300
<
>>dpse
Position: 12782	Nucl: 197	Word_av_length: 0.00	Free Energy: 12.9580
Mad            	0.0003	0.1160
Cf2-II         	0.0012	0.3210
Med            	0.0011	0.4242
sd             	0.0090	0.5624
Trl            	0.0024	0.2885
Ladybird_group 	0.0038	0.1000
Background     	0.9784	181.4581
<
>>dmel X:2926233..2956233
Position: 19000	Nucl: 1000	Word_av_length: 0.00	Free Energy: 10.3933
bin            	0.0002	0.1913
dmef_lit       	0.0009	0.3832
Su-H-          	0.0002	0.1513
Cf2-II         	0.0033	2.9378
exd            	0.0010	1.0316
Med            	0.0011	0.8207
prd            	0.0004	0.4608
sd             	0.0102	9.9450
Trl            	0.0010	0.5108
Abd-B_group    	0.0012	1.2205
Ap_group       	0.0009	0.6486
Ladybird_group 	0.0019	2.0532
NK2_group      	0.0008	1.0680
Background     	0.9769	837.6760
<
>>dpse
Position: 12108	Nucl: 90	Word_av_length: 0.00	Free Energy: 10.3933
Cf2-II         	0.0033	0.2534
sd             	0.0102	1.1239
Trl            	0.0010	0.1218
Background     	0.9769	77.7497
<
>>dpse
Position: 12254	Nucl: 18	Word_av_length: 0.00	Free Energy: 10.3933
sd             	0.0102	0.3237
Background     	0.9769	15.3807
<
>>dpse
Position: 12294	Nucl: 22	Word_av_length: 0.00	Free Energy: 10.3933
sd             	0.0102	0.7664
Background     	0.9769	16.5989
<
>>dpse
Position: 12370	Nucl: 348	Word_av_length: 0.00	Free Energy: 10.3933
dmef_lit       	0.0009	0.9108
Cf2-II         	0.0033	0.5608
exd            	0.0010	0.3394
sd             	0.0102	2.4090
Trl            	0.0010	0.6732
Abd-B_group    	0.0012	0.3905
Ap_group       	0.0009	0.6427
Ladybird_group 	0.0019	0.5728
Background     	0.9769	292.9281
<
>>dpse
Position: 12782	Nucl: 197	Word_av_length: 0.00	Free Energy: 10.3933
Cf2-II         	0.0033	0.8634
Med            	0.0011	0.4197
sd             	0.0102	0.6181
Trl            	0.0010	0.1110
Background     	0.9769	178.6364
<
>>dpse
Position: 13053	Nucl: 45	Word_av_length: 0.00	Free Energy: 10.3933
Cf2-II         	0.0033	0.2158
Med            	0.0011	0.1238
Background     	0.9769	41.7822
<
>>dpse
Position: 13121	Nucl: 18	Word_av_length: 0.00	Free Energy: 10.3933
Cf2-II         	0.0033	0.1512
Med            	0.0011	0.1304
Background     	0.9769	15.7235
<
>>dmel X:2926233..2956233
Position: 19100	Nucl: 1000	Word_av_length: 0.00	Free Energy: 10.2231
bin            	0.0003	0.2666
knirps_b1h     	0.0009	0.9167
dmef_lit       	0.0009	0.3881
brk            	0.0013	0.7808
dl             	0.0002	0.2229
Su-H-          	0.0004	0.3134
Cf2-II         	0.0013	1.1682
exd            	0.0010	1.0083
Med            	0.0016	1.0667
prd            	0.0004	0.4121
sd             	0.0071	7.3748
Trl            	0.0005	0.1669
Abd-B_group    	0.0011	1.1646
Ap_group       	0.0014	0.9351
Ladybird_group 	0.0019	1.9792
NK2_group      	0.0007	1.0591
Background     	0.9791	847.6378
<
>>dpse
Position: 12254	Nucl: 18	Word_av_length: 0.00	Free Energy: 10.2231
sd             	0.0071	0.2366
Background     	0.9791	15.7668
<
>>dpse
Position: 12294	Nucl: 22	Word_av_length: 0.00	Free Energy: 10.2231
sd             	0.0071	0.6326
Background     	0.9791	17.2762
<
>>dpse
Position: 12370	Nucl: 348	Word_av_length: 0.00	Free Energy: 10.2231
dmef_lit       	0.0009	0.8944
Cf2-II         	0.0013	0.2317
exd            	0.0010	0.3343
Med            	0.0016	0.1295
sd             	0.0071	1.7888
Trl            	0.0005	0.4629
Abd-B_group    	0.0011	0.3512
Ap_group       	0.0014	0.8082
Ladybird_group 	0.0019	0.5177
Background     	0.9791	298.6900
<
>>dpse
Position: 12782	Nucl: 197	Word_av_length: 0.00	Free Energy: 10.2231
knirps_b1h     	0.0009	0.3223
brk            	0.0013	0.3868
Cf2-II         	0.0013	0.3403
Med            	0.0016	0.5840
sd             	0.0071	0.4282
Background     	0.9791	176.5224
<
>>dpse
Position: 13053	Nucl: 45	Word_av_length: 0.00	Free Energy: 10.2231
Med            	0.0016	0.1762
Background     	0.9791	42.0322
<
>>dpse
Position: 13121	Nucl: 68	Word_av_length: 0.00	Free Energy: 10.2231
brk            	0.0013	0.7307
Cf2-II         	0.0013	0.1141
Med            	0.0016	0.4138
sd             	0.0071	0.2443
Ap_group       	0.0014	0.3603
Ladybird_group 	0.0019	0.3375
Background     	0.9791	49.7506
<
>>dpse
Position: 13206	Nucl: 77	Word_av_length: 0.00	Free Energy: 10.2231
sd             	0.0071	0.1764
Background     	0.9791	72.7353
<
>>dmel X:2926233..2956233
Position: 19300	Nucl: 1000	Word_av_length: 0.00	Free Energy: 11.5103
byn            	0.0012	1.5285
knirps_b1h     	0.0007	0.7554
dmef_lit       	0.0009	0.4247
brk            	0.0010	0.5551
dl             	0.0006	0.7576
Cf2-II         	0.0018	1.4695
exd            	0.0010	1.0448
Med            	0.0038	2.4983
prd            	0.0001	0.1584
Trl            	0.0013	0.6134
Abd-B_group    	0.0010	1.0851
Antp_group     	0.0012	1.3489
Ap_group       	0.0005	0.2986
Ladybird_group 	0.0032	3.3464
Background     	0.9815	852.6709
<
>>dpse
Position: 12472	Nucl: 246	Word_av_length: 0.00	Free Energy: 11.5103
byn            	0.0012	0.1037
dmef_lit       	0.0009	0.8876
Cf2-II         	0.0018	0.2582
exd            	0.0010	0.3088
Med            	0.0038	0.2238
Trl            	0.0013	0.7928
Abd-B_group    	0.0010	0.2521
Antp_group     	0.0012	0.2888
Ap_group       	0.0005	0.2531
Ladybird_group 	0.0032	0.7838
Background     	0.9815	205.8399
<
>>dpse
Position: 12782	Nucl: 197	Word_av_length: 0.00	Free Energy: 11.5103
knirps_b1h     	0.0007	0.2693
brk            	0.0010	0.2758
Cf2-II         	0.0018	0.4458
Med            	0.0038	1.3480
Trl            	0.0013	0.1369
Background     	0.9815	173.7494
<
>>dpse
Position: 13053	Nucl: 45	Word_av_length: 0.00	Free Energy: 11.5103
Cf2-II         	0.0018	0.1075
Med            	0.0038	0.3923
Background     	0.9815	40.8210
<
>>dpse
Position: 13121	Nucl: 68	Word_av_length: 0.00	Free Energy: 11.5103
brk            	0.0010	0.4572
Cf2-II         	0.0018	0.1455
Med            	0.0038	0.8567
Antp_group     	0.0012	0.1069
Ap_group       	0.0005	0.1124
Ladybird_group 	0.0032	0.5021
Background     	0.9815	49.5380
<
>>dpse
Position: 13206	Nucl: 101	Word_av_length: 0.00	Free Energy: 11.5103
dl             	0.0006	0.1213
Cf2-II         	0.0018	0.1199
Med            	0.0038	0.1446
Trl            	0.0013	0.1022
Background     	0.9815	95.1667
<
>>dpse
Position: 13353	Nucl: 81	Word_av_length: 0.00	Free Energy: 11.5103
Cf2-II         	0.0018	0.1585
Med            	0.0038	0.3215
Trl            	0.0013	0.2901
Background     	0.9815	73.3455
<
>>dmel X:2926233..2956233
Position: 19400	Nucl: 1000	Word_av_length: 0.00	Free Energy: 10.9255
bin            	0.0025	2.1252
byn            	0.0011	1.3805
knirps_b1h     	0.0007	0.6861
brk            	0.0009	0.4853
Su-H-          	0.0003	0.1976
Cf2-II         	0.0025	2.0550
Eip74EF        	0.0002	0.1150
exd            	0.0005	0.5899
Med            	0.0035	2.2160
Trl            	0.0017	0.9752
Abd-B_group    	0.0007	0.9135
Antp_group     	0.0013	1.5033
Ap_group       	0.0007	0.4487
Bcd_group      	0.0006	0.3053
Ladybird_group 	0.0027	2.8921
Background     	0.9801	840.5444
<
>>dpse
Position: 12572	Nucl: 146	Word_av_length: 0.00	Free Energy: 10.9255
bin            	0.0025	0.2621
Cf2-II         	0.0025	0.2640
Med            	0.0035	0.1536
Trl            	0.0017	0.8503
Antp_group     	0.0013	0.2617
Ap_group       	0.0007	0.3291
Bcd_group      	0.0006	0.3418
Ladybird_group 	0.0027	0.4574
Background     	0.9801	116.7678
<
>>dpse
Position: 12782	Nucl: 197	Word_av_length: 0.00	Free Energy: 10.9255
bin            	0.0025	0.3597
knirps_b1h     	0.0007	0.2420
brk            	0.0009	0.2574
Cf2-II         	0.0025	0.6068
Med            	0.0035	1.2346
Trl            	0.0017	0.1731
Background     	0.9801	170.0266
<
>>dpse
Position: 13053	Nucl: 45	Word_av_length: 0.00	Free Energy: 10.9255
Cf2-II         	0.0025	0.1470
Med            	0.0035	0.3537
Background     	0.9801	40.7233
<
>>dpse
Position: 13121	Nucl: 68	Word_av_length: 0.00	Free Energy: 10.9255
brk            	0.0009	0.4461
Cf2-II         	0.0025	0.2031
Med            	0.0035	0.8081
Antp_group     	0.0013	0.1213
Ap_group       	0.0007	0.1653
Ladybird_group 	0.0027	0.4288
Background     	0.9801	49.3267
<
>>dpse
Position: 13206	Nucl: 101	Word_av_length: 0.00	Free Energy: 10.9255
Cf2-II         	0.0025	0.1604
Med            	0.0035	0.1296
Trl            	0.0017	0.1309
Background     	0.9801	94.1422
<
>>dpse
Position: 13353	Nucl: 81	Word_av_length: 0.00	Free Energy: 10.9255
Cf2-II         	0.0025	0.2104
Med            	0.0035	0.2723
Trl            	0.0017	0.3552
Bcd_group      	0.0006	0.1110
Background     	0.9801	71.4147
<
>>dpse
Position: 13502	Nucl: 93	Word_av_length: 0.00	Free Energy: 10.9255
bin            	0.0025	0.7769
Background     	0.9801	80.6780
<
>>dmel X:2926233..2956233
Position: 19500	Nucl: 1000	Word_av_length: 0.00	Free Energy: 15.5845
bin            	0.0031	3.2926
byn            	0.0014	1.5416
knirps_b1h     	0.0011	0.9515
Su-H-          	0.0003	0.1947
Cf2-II         	0.0034	2.4929
Eip74EF        	0.0006	0.4280
exd            	0.0005	0.5623
kruppel_b1h    	0.0020	1.4063
Med            	0.0061	3.0852
Abd-B_group    	0.0008	0.8618
Antp_group     	0.0027	2.8384
Ap_group       	0.0021	1.5092
Ladybird_group 	0.0003	0.2638
NK2_group      	0.0006	0.6966
Background     	0.9749	805.3881
<
>>dpse
Position: 12672	Nucl: 46	Word_av_length: 0.00	Free Energy: 15.5845
Cf2-II         	0.0034	0.1003
Antp_group     	0.0027	0.3195
Ap_group       	0.0021	0.6045
Background     	0.9749	34.5295
<
>>dpse
Position: 12782	Nucl: 197	Word_av_length: 0.00	Free Energy: 15.5845
bin            	0.0031	0.4331
byn            	0.0014	0.1175
knirps_b1h     	0.0011	0.3496
Cf2-II         	0.0034	0.7998
kruppel_b1h    	0.0020	0.1117
Med            	0.0061	2.0531
Background     	0.9749	162.4061
<
>>dpse
Position: 13053	Nucl: 45	Word_av_length: 0.00	Free Energy: 15.5845
Cf2-II         	0.0034	0.1933
Med            	0.0061	0.5977
Background     	0.9749	39.0301
<
>>dpse
Position: 13121	Nucl: 68	Word_av_length: 0.00	Free Energy: 15.5845
Cf2-II         	0.0034	0.2419
kruppel_b1h    	0.0020	0.2820
Med            	0.0061	1.2998
Antp_group     	0.0027	0.2287
Ap_group       	0.0021	0.4729
Background     	0.9749	44.9577
<
>>dpse
Position: 13206	Nucl: 101	Word_av_length: 0.00	Free Energy: 15.5845
bin            	0.0031	0.1051
Cf2-II         	0.0034	0.1854
Eip74EF        	0.0006	0.1951
kruppel_b1h    	0.0020	0.6595
Med            	0.0061	0.1700
Background     	0.9749	87.0336
<
>>dpse
Position: 13353	Nucl: 81	Word_av_length: 0.00	Free Energy: 15.5845
Cf2-II         	0.0034	0.2989
Med            	0.0061	0.5505
Background     	0.9749	71.8196
<
>>dmel X:2926233..2956233
Position: 19600	Nucl: 1000	Word_av_length: 0.00	Free Energy: 13.0657
bin            	0.0029	3.2277
byn            	0.0004	0.4982
knirps_b1h     	0.0014	1.1559
brk            	0.0006	0.1882
Su-H-          	0.0002	0.1697
Cf2-II         	0.0004	0.2551
Eip74EF        	0.0053	3.2469
kruppel_b1h    	0.0018	1.4366
Med            	0.0122	5.6120
Abd-B_group    	0.0007	0.8112
Antp_group     	0.0023	2.8957
NK2_group      	0.0005	0.6424
Background     	0.9714	809.1222
<
>>dpse
Position: 12782	Nucl: 197	Word_av_length: 0.00	Free Energy: 13.0657
bin            	0.0029	0.4082
knirps_b1h     	0.0014	0.4034
brk            	0.0006	0.1468
Eip74EF        	0.0053	0.2715
Med            	0.0122	3.6374
Background     	0.9714	156.0938
<
>>dpse
Position: 13053	Nucl: 45	Word_av_length: 0.00	Free Energy: 13.0657
Med            	0.0122	1.0770
Background     	0.9714	36.8893
<
>>dpse
Position: 13121	Nucl: 68	Word_av_length: 0.00	Free Energy: 13.0657
brk            	0.0006	0.2133
Eip74EF        	0.0053	0.4014
kruppel_b1h    	0.0018	0.2464
Med            	0.0122	1.9973
Antp_group     	0.0023	0.1538
Background     	0.9714	44.0846
<
>>dpse
Position: 13206	Nucl: 101	Word_av_length: 0.00	Free Energy: 13.0657
Eip74EF        	0.0053	1.1455
kruppel_b1h    	0.0018	0.5630
Med            	0.0122	0.3099
Background     	0.9714	79.6198
<
>>dpse
Position: 13353	Nucl: 81	Word_av_length: 0.00	Free Energy: 13.0657
Eip74EF        	0.0053	0.2484
Med            	0.0122	1.0158
Background     	0.9714	69.5799
<
>>dpse
Position: 21151	Nucl: 96	Word_av_length: 0.00	Free Energy: 13.0657
brk            	0.0006	0.1451
Eip74EF        	0.0053	0.9825
Med            	0.0122	2.1866
Background     	0.9714	69.4886
<
>>dpse
Position: 21276	Nucl: 68	Word_av_length: 0.00	Free Energy: 13.0657
knirps_b1h     	0.0014	0.2243
Eip74EF        	0.0053	0.7869
Med            	0.0122	0.7345
Background     	0.9714	51.6789
<
>>dmel X:2926233..2956233
Position: 19700	Nucl: 1000	Word_av_length: 0.00	Free Energy: 15.3743
bin            	0.0034	3.7964
byn            	0.0003	0.3833
knirps_b1h     	0.0009	0.7385
Cf2-II         	0.0008	0.5373
Eip74EF        	0.0046	2.8640
kruppel_b1h    	0.0033	2.2276
Med            	0.0131	6.1132
Abd-B_group    	0.0006	0.7297
Antp_group     	0.0022	2.9158
NK2_group      	0.0005	0.6356
Background     	0.9700	801.4576
<
>>dpse
Position: 12829	Nucl: 150	Word_av_length: 0.00	Free Energy: 15.3743
bin            	0.0034	0.4459
knirps_b1h     	0.0009	0.3030
Cf2-II         	0.0008	0.1575
Eip74EF        	0.0046	0.1817
Med            	0.0131	2.8148
Background     	0.9700	117.5464
<
>>dpse
Position: 13053	Nucl: 45	Word_av_length: 0.00	Free Energy: 15.3743
Med            	0.0131	1.1402
Background     	0.9700	36.4319
<
>>dpse
Position: 13121	Nucl: 68	Word_av_length: 0.00	Free Energy: 15.3743
Eip74EF        	0.0046	0.3303
kruppel_b1h    	0.0033	0.4266
Med            	0.0131	2.1478
Antp_group     	0.0022	0.1396
Background     	0.9700	42.7267
<
>>dpse
Position: 13206	Nucl: 101	Word_av_length: 0.00	Free Energy: 15.3743
bin            	0.0034	0.1119
Eip74EF        	0.0046	1.0097
kruppel_b1h    	0.0033	0.7892
Med            	0.0131	0.3032
Background     	0.9700	78.5634
<
>>dpse
Position: 13353	Nucl: 81	Word_av_length: 0.00	Free Energy: 15.3743
Eip74EF        	0.0046	0.2204
kruppel_b1h    	0.0033	0.1463
Med            	0.0131	1.0788
Background     	0.9700	68.7365
<
>>dpse
Position: 21151	Nucl: 96	Word_av_length: 0.00	Free Energy: 15.3743
Eip74EF        	0.0046	0.8776
Med            	0.0131	2.3677
Background     	0.9700	69.7619
<
>>dpse
Position: 21276	Nucl: 68	Word_av_length: 0.00	Free Energy: 15.3743
knirps_b1h     	0.0009	0.1657
Eip74EF        	0.0046	0.7472
Med            	0.0131	0.7966
Background     	0.9700	52.1537
<
>>dpse
Position: 21381	Nucl: 106	Word_av_length: 0.00	Free Energy: 15.3743
bin            	0.0034	0.1434
Eip74EF        	0.0046	0.1589
kruppel_b1h    	0.0033	0.9368
Med            	0.0131	1.4606
Background     	0.9700	81.9336
<
>>dmel X:2926233..2956233
Position: 19800	Nucl: 1000	Word_av_length: 0.00	Free Energy: 21.6016
bin            	0.0025	2.9006
byn            	0.0004	0.4520
knirps_b1h     	0.0005	0.4733
brk            	0.0036	1.1835
dl             	0.0009	0.9289
Su-H-          	0.0001	0.1035
Cf2-II         	0.0033	1.8905
Eip74EF        	0.0112	7.3398
kruppel_b1h    	0.0036	2.1674
Med            	0.0047	1.9628
Trl            	0.0018	1.0913
Pnt_lit        	0.0005	0.2830
Abd-B_group    	0.0008	0.9985
Antp_group     	0.0035	4.2753
NK2_group      	0.0005	0.6217
Background     	0.9621	743.8302
<
>>dpse
Position: 12929	Nucl: 50	Word_av_length: 0.00	Free Energy: 21.6016
brk            	0.0036	0.3794
Cf2-II         	0.0033	0.3664
Eip74EF        	0.0112	0.1770
Med            	0.0047	0.4688
Trl            	0.0018	0.1014
Background     	0.9621	38.2775
<
>>dpse
Position: 13053	Nucl: 45	Word_av_length: 0.00	Free Energy: 21.6016
brk            	0.0036	0.1782
Cf2-II         	0.0033	0.1860
Eip74EF        	0.0112	0.1353
Med            	0.0047	0.4573
Background     	0.9621	37.3281
<
>>dpse
Position: 13121	Nucl: 68	Word_av_length: 0.00	Free Energy: 21.6016
brk            	0.0036	1.2351
Cf2-II         	0.0033	0.2035
Eip74EF        	0.0112	0.5988
kruppel_b1h    	0.0036	0.3708
Med            	0.0047	0.7676
Antp_group     	0.0035	0.1911
Background     	0.9621	40.1210
<
>>dpse
Position: 13206	Nucl: 101	Word_av_length: 0.00	Free Energy: 21.6016
Cf2-II         	0.0033	0.1411
Eip74EF        	0.0112	1.6270
kruppel_b1h    	0.0036	0.7661
Background     	0.9621	71.6541
<
>>dpse
Position: 13353	Nucl: 81	Word_av_length: 0.00	Free Energy: 21.6016
brk            	0.0036	0.2290
Cf2-II         	0.0033	0.2645
Eip74EF        	0.0112	0.4890
kruppel_b1h    	0.0036	0.1525
Med            	0.0047	0.3709
Trl            	0.0018	0.3717
Background     	0.9621	64.8372
<
>>dpse
Position: 21151	Nucl: 96	Word_av_length: 0.00	Free Energy: 21.6016
brk            	0.0036	0.7839
Cf2-II         	0.0033	0.1702
Eip74EF        	0.0112	1.7861
Med            	0.0047	0.8057
Background     	0.9621	64.8590
<
>>dpse
Position: 21276	Nucl: 68	Word_av_length: 0.00	Free Energy: 21.6016
brk            	0.0036	0.1119
Cf2-II         	0.0033	0.2193
Eip74EF        	0.0112	1.3739
Med            	0.0047	0.2665
Background     	0.9621	48.1750
<
>>dpse
Position: 21381	Nucl: 168	Word_av_length: 0.00	Free Energy: 21.6016
bin            	0.0025	0.1117
brk            	0.0036	0.4549
Cf2-II         	0.0033	0.7759
Eip74EF        	0.0112	0.7866
kruppel_b1h    	0.0036	1.0352
Med            	0.0047	0.9166
Trl            	0.0018	0.4920
Pnt_lit        	0.0005	0.2022
Background     	0.9621	125.4382
<
>>dmel X:2926233..2956233
Position: 19900	Nucl: 1000	Word_av_length: 0.00	Free Energy: 27.1147
bin            	0.0033	3.6885
knirps_b1h     	0.0004	0.4311
brk            	0.0030	0.8580
dl             	0.0024	2.2884
Cf2-II         	0.0007	0.3883
Eip74EF        	0.0159	9.5636
kruppel_b1h    	0.0038	2.2533
Med            	0.0052	2.0349
Trl            	0.0068	4.7042
Pnt_lit        	0.0007	0.3838
Antp_group     	0.0037	4.3643
NK2_group      	0.0004	0.5160
Background     	0.9535	698.7347
<
>>dpse
Position: 13053	Nucl: 45	Word_av_length: 0.00	Free Energy: 27.1147
brk            	0.0030	0.1538
Eip74EF        	0.0159	0.2033
Med            	0.0052	0.5208
Trl            	0.0068	0.1076
Background     	0.9535	36.7196
<
>>dpse
Position: 13121	Nucl: 68	Word_av_length: 0.00	Free Energy: 27.1147
brk            	0.0030	1.0985
Eip74EF        	0.0159	0.7378
kruppel_b1h    	0.0038	0.3661
Med            	0.0052	0.8938
Trl            	0.0068	0.1249
Antp_group     	0.0037	0.2074
Background     	0.9535	39.4018
<
>>dpse
Position: 13206	Nucl: 101	Word_av_length: 0.00	Free Energy: 27.1147
bin            	0.0033	0.1103
dl             	0.0024	0.2444
Eip74EF        	0.0159	1.8863
kruppel_b1h    	0.0038	0.7665
Med            	0.0052	0.1008
Trl            	0.0068	0.2262
Background     	0.9535	67.4839
<
>>dpse
Position: 13353	Nucl: 81	Word_av_length: 0.00	Free Energy: 27.1147
brk            	0.0030	0.1819
Eip74EF        	0.0159	0.6529
kruppel_b1h    	0.0038	0.1708
Med            	0.0052	0.3485
Trl            	0.0068	0.8714
Background     	0.9535	60.9995
<
>>dpse
Position: 21151	Nucl: 96	Word_av_length: 0.00	Free Energy: 27.1147
brk            	0.0030	0.7061
Eip74EF        	0.0159	2.1931
Med            	0.0052	0.8877
Trl            	0.0068	0.2073
Background     	0.9535	60.6262
<
>>dpse
Position: 21276	Nucl: 68	Word_av_length: 0.00	Free Energy: 27.1147
Eip74EF        	0.0159	1.6434
Med            	0.0052	0.2912
Trl            	0.0068	0.2025
Background     	0.9535	45.4052
<
>>dpse
Position: 21381	Nucl: 168	Word_av_length: 0.00	Free Energy: 27.1147
bin            	0.0033	0.1490
brk            	0.0030	0.3753
Cf2-II         	0.0007	0.1597
Eip74EF        	0.0159	1.0989
kruppel_b1h    	0.0038	1.0571
Med            	0.0052	1.0172
Trl            	0.0068	1.0910
Pnt_lit        	0.0007	0.2976
Background     	0.9535	120.4523
<
>>dpse
Position: 21610	Nucl: 105	Word_av_length: 0.00	Free Energy: 27.1147
brk            	0.0030	0.2229
dl             	0.0024	0.2686
Eip74EF        	0.0159	2.0321
Med            	0.0052	0.4693
Trl            	0.0068	0.9830
Background     	0.9535	67.5976
<
>>dmel X:2926233..2956233
Position: 20000	Nucl: 1000	Word_av_length: 0.00	Free Energy: 21.1826
bin            	0.0008	0.8606
knirps_b1h     	0.0006	0.5456
brk            	0.0014	0.5388
dl             	0.0025	2.4579
Eip74EF        	0.0156	10.5249
kruppel_b1h    	0.0038	2.5093
Med            	0.0007	0.3203
Trl            	0.0062	4.1547
Antp_group     	0.0029	3.4218
NK2_group      	0.0005	0.5591
Background     	0.9648	748.9274
<
>>dpse
Position: 13206	Nucl: 101	Word_av_length: 0.00	Free Energy: 21.1826
dl             	0.0025	0.2511
Eip74EF        	0.0156	1.8412
kruppel_b1h    	0.0038	0.7812
Trl            	0.0062	0.2049
Background     	0.9648	70.0844
<
>>dpse
Position: 13353	Nucl: 81	Word_av_length: 0.00	Free Energy: 21.1826
Eip74EF        	0.0156	0.6435
kruppel_b1h    	0.0038	0.1836
Trl            	0.0062	0.8726
Background     	0.9648	64.4834
<
>>dpse
Position: 21151	Nucl: 96	Word_av_length: 0.00	Free Energy: 21.1826
brk            	0.0014	0.7157
Eip74EF        	0.0156	2.2692
Med            	0.0007	0.1865
Trl            	0.0062	0.1930
Background     	0.9648	65.3842
<
>>dpse
Position: 21276	Nucl: 68	Word_av_length: 0.00	Free Energy: 21.1826
Eip74EF        	0.0156	1.6361
Trl            	0.0062	0.1992
Background     	0.9648	48.1669
<
>>dpse
Position: 21381	Nucl: 168	Word_av_length: 0.00	Free Energy: 21.1826
brk            	0.0014	0.2084
Eip74EF        	0.0156	1.1115
kruppel_b1h    	0.0038	1.1441
Med            	0.0007	0.1576
Trl            	0.0062	1.0750
Background     	0.9648	131.4319
<
>>dpse
Position: 21610	Nucl: 84	Word_av_length: 0.00	Free Energy: 21.1826
brk            	0.0014	0.1304
dl             	0.0025	0.2187
Eip74EF        	0.0156	1.2365
Trl            	0.0062	0.9004
Background     	0.9648	59.2146
<
>>dmel X:2926233..2956233
Position: 20100	Nucl: 1000	Word_av_length: 0.00	Free Energy: 19.4373
bin            	0.0005	0.5512
brk            	0.0008	0.2742
dl             	0.0003	0.3130
twi            	0.0003	0.1283
Cf2-II         	0.0006	0.3707
Eip74EF        	0.0143	9.9423
kruppel_b1h    	0.0030	2.3785
Med            	0.0025	1.1178
prd            	0.0001	0.1224
sd             	0.0015	1.5292
Trl            	0.0063	4.4307
Antp_group     	0.0031	3.6819
Bcd_group      	0.0024	2.1373
NK2_group      	0.0005	0.6138
Background     	0.9635	737.2402
<
>>dpse
Position: 13281	Nucl: 26	Word_av_length: 0.00	Free Energy: 19.4373
Eip74EF        	0.0143	0.7909
Background     	0.9635	17.9030
<
>>dpse
Position: 13353	Nucl: 81	Word_av_length: 0.00	Free Energy: 19.4373
Eip74EF        	0.0143	0.5476
kruppel_b1h    	0.0030	0.1461
Med            	0.0025	0.1557
Trl            	0.0063	0.8398
Bcd_group      	0.0024	0.3471
Background     	0.9635	62.0201
<
>>dpse
Position: 21151	Nucl: 96	Word_av_length: 0.00	Free Energy: 19.4373
brk            	0.0008	0.3953
Eip74EF        	0.0143	2.0881
Med            	0.0025	0.6764
Trl            	0.0063	0.2025
Background     	0.9635	65.2467
<
>>dpse
Position: 21276	Nucl: 68	Word_av_length: 0.00	Free Energy: 19.4373
Eip74EF        	0.0143	1.5911
Med            	0.0025	0.1530
Trl            	0.0063	0.2075
Background     	0.9635	47.5550
<
>>dpse
Position: 21381	Nucl: 168	Word_av_length: 0.00	Free Energy: 19.4373
brk            	0.0008	0.1069
Cf2-II         	0.0006	0.1740
Eip74EF        	0.0143	1.0291
kruppel_b1h    	0.0030	1.0015
Med            	0.0025	0.5526
Trl            	0.0063	1.1015
Background     	0.9635	130.1962
<
>>dpse
Position: 21610	Nucl: 84	Word_av_length: 0.00	Free Energy: 19.4373
Eip74EF        	0.0143	1.1758
Med            	0.0025	0.2683
Trl            	0.0063	0.9496
Background     	0.9635	59.4642
<
>>dpse
Position: 21722	Nucl: 98	Word_av_length: 0.00	Free Energy: 19.4373
Eip74EF        	0.0143	0.7059
kruppel_b1h    	0.0030	0.1380
Med            	0.0025	0.2323
Trl            	0.0063	0.1168
Bcd_group      	0.0024	0.4519
Background     	0.9635	81.3108
<
>>dmel X:2926233..2956233
Position: 20200	Nucl: 1000	Word_av_length: 0.00	Free Energy: 16.3826
bin            	0.0007	0.8018
brk            	0.0022	1.2487
dl             	0.0030	3.1887
Cf2-II         	0.0029	1.8479
Eip74EF        	0.0109	8.1450
kruppel_b1h    	0.0029	2.4178
Med            	0.0018	0.8636
sd             	0.0012	1.2863
Trl            	0.0050	3.2067
Antp_group     	0.0001	0.1117
Bcd_group      	0.0030	2.5379
Ladybird_group 	0.0006	0.7008
NK2_group      	0.0005	0.6104
Background     	0.9652	752.5383
<
>>dpse
Position: 13397	Nucl: 37	Word_av_length: 0.00	Free Energy: 16.3826
brk            	0.0022	0.1018
Cf2-II         	0.0029	0.1515
Eip74EF        	0.0109	0.1950
kruppel_b1h    	0.0029	0.1211
Trl            	0.0050	0.1676
Background     	0.9652	29.8144
<
>>dpse
Position: 21151	Nucl: 96	Word_av_length: 0.00	Free Energy: 16.3826
brk            	0.0022	0.7676
Cf2-II         	0.0029	0.1695
Eip74EF        	0.0109	1.8127
Med            	0.0018	0.4019
Trl            	0.0050	0.1799
Background     	0.9652	66.4918
<
>>dpse
Position: 21276	Nucl: 68	Word_av_length: 0.00	Free Energy: 16.3826
Cf2-II         	0.0029	0.2098
Eip74EF        	0.0109	1.3742
Med            	0.0018	0.1090
Trl            	0.0050	0.1737
Background     	0.9652	49.2394
<
>>dpse
Position: 21381	Nucl: 168	Word_av_length: 0.00	Free Energy: 16.3826
brk            	0.0022	0.2965
Cf2-II         	0.0029	0.7294
Eip74EF        	0.0109	0.7826
kruppel_b1h    	0.0029	0.9548
Med            	0.0018	0.3776
Trl            	0.0050	0.9476
Background     	0.9652	129.7072
<
>>dpse
Position: 21610	Nucl: 84	Word_av_length: 0.00	Free Energy: 16.3826
brk            	0.0022	0.1990
dl             	0.0030	0.2796
Eip74EF        	0.0109	0.9329
Med            	0.0018	0.1966
Trl            	0.0050	0.8392
Background     	0.9652	60.7557
<
>>dpse
Position: 21722	Nucl: 198	Word_av_length: 0.00	Free Energy: 16.3826
brk            	0.0022	0.2028
dl             	0.0030	0.2272
Cf2-II         	0.0029	0.5099
Eip74EF        	0.0109	0.8361
kruppel_b1h    	0.0029	0.1851
Med            	0.0018	0.3141
Trl            	0.0050	0.8945
Bcd_group      	0.0030	1.1322
Background     	0.9652	158.3741
<
>>dmel X:2926233..2956233
Position: 20300	Nucl: 1000	Word_av_length: 0.00	Free Energy: 16.7534
bin            	0.0014	1.4275
brk            	0.0018	1.1292
dl             	0.0022	2.0433
pan            	0.0002	0.1528
Cf2-II         	0.0008	0.4960
Eip74EF        	0.0148	10.1484
kruppel_b1h    	0.0039	3.0654
Med            	0.0082	4.4424
sd             	0.0017	1.6154
Trl            	0.0034	2.2009
Bcd_group      	0.0026	2.3522
NK2_group      	0.0008	0.7888
Background     	0.9583	728.5187
<
>>dpse
Position: 21151	Nucl: 96	Word_av_length: 0.00	Free Energy: 16.7534
brk            	0.0018	0.4451
Eip74EF        	0.0148	2.0609
Med            	0.0082	1.4115
Trl            	0.0034	0.1054
Background     	0.9583	60.9638
<
>>dpse
Position: 21276	Nucl: 68	Word_av_length: 0.00	Free Energy: 16.7534
Eip74EF        	0.0148	1.6160
Med            	0.0082	0.4438
Trl            	0.0034	0.1020
Background     	0.9583	46.4492
<
>>dpse
Position: 21381	Nucl: 168	Word_av_length: 0.00	Free Energy: 16.7534
brk            	0.0018	0.2299
Cf2-II         	0.0008	0.1906
Eip74EF        	0.0148	1.0025
kruppel_b1h    	0.0039	1.0589
Med            	0.0082	1.6094
Trl            	0.0034	0.7465
Background     	0.9583	124.2849
<
>>dpse
Position: 21610	Nucl: 84	Word_av_length: 0.00	Free Energy: 16.7534
brk            	0.0018	0.1300
dl             	0.0022	0.1972
Eip74EF        	0.0148	1.2140
Med            	0.0082	0.7156
Trl            	0.0034	0.5719
Background     	0.9583	58.0615
<
>>dpse
Position: 21722	Nucl: 40	Word_av_length: 0.00	Free Energy: 16.7534
Eip74EF        	0.0148	0.2631
kruppel_b1h    	0.0039	0.1303
Med            	0.0082	0.2658
Bcd_group      	0.0026	0.3742
Background     	0.9583	30.1658
<
>>dpse
Position: 21783	Nucl: 37	Word_av_length: 0.00	Free Energy: 16.7534
Eip74EF        	0.0148	0.3113
Med            	0.0082	0.3313
Background     	0.9583	29.7115
<
>>dmel X:2926233..2956233
Position: 20400	Nucl: 1000	Word_av_length: 0.00	Free Energy: 20.1333
knirps_b1h     	0.0014	0.6148
brk            	0.0018	1.2734
dl             	0.0028	2.6577
Su-H-          	0.0009	0.6219
Eip74EF        	0.0108	8.4556
kruppel_b1h    	0.0022	2.4897
Med            	0.0048	2.6595
sd             	0.0014	1.3898
Trl            	0.0057	3.4851
Bcd_group      	0.0013	1.2925
NK2_group      	0.0003	0.4113
Background     	0.9666	771.2866
<
>>dpse
Position: 21049	Nucl: 82	Word_av_length: 0.00	Free Energy: 20.1333
Eip74EF        	0.0108	0.7729
Med            	0.0048	0.3387
sd             	0.0014	0.1677
Trl            	0.0057	0.3221
Background     	0.9666	66.4211
<
>>dpse
Position: 21151	Nucl: 96	Word_av_length: 0.00	Free Energy: 20.1333
brk            	0.0018	0.5492
Eip74EF        	0.0108	1.7453
Med            	0.0048	0.9728
Trl            	0.0057	0.1997
Background     	0.9666	65.4654
<
>>dpse
Position: 21276	Nucl: 68	Word_av_length: 0.00	Free Energy: 20.1333
knirps_b1h     	0.0014	0.1536
Eip74EF        	0.0108	1.2472
Med            	0.0048	0.2911
Trl            	0.0057	0.1877
Background     	0.9666	49.1011
<
>>dpse
Position: 21381	Nucl: 168	Word_av_length: 0.00	Free Energy: 20.1333
brk            	0.0018	0.2366
Su-H-          	0.0009	0.1127
Eip74EF        	0.0108	0.7783
kruppel_b1h    	0.0022	0.8369
Med            	0.0048	1.0015
Trl            	0.0057	0.9849
Background     	0.9666	131.3463
<
>>dpse
Position: 21610	Nucl: 84	Word_av_length: 0.00	Free Energy: 20.1333
brk            	0.0018	0.1411
dl             	0.0028	0.2564
Eip74EF        	0.0108	0.8528
Med            	0.0048	0.4560
Trl            	0.0057	0.8754
Background     	0.9666	60.1216
<
>>dpse
Position: 21722	Nucl: 40	Word_av_length: 0.00	Free Energy: 20.1333
Eip74EF        	0.0108	0.2164
Med            	0.0048	0.1732
Bcd_group      	0.0013	0.2250
Background     	0.9666	32.8428
<
>>dpse
Position: 21783	Nucl: 37	Word_av_length: 0.00	Free Energy: 20.1333
Eip74EF        	0.0108	0.2371
Med            	0.0048	0.1995
Background     	0.9666	31.4007
<
>>dpse
Position: 21869	Nucl: 514	Word_av_length: 0.00	Free Energy: 20.1333
knirps_b1h     	0.0014	1.2766
brk            	0.0018	0.5125
dl             	0.0028	1.4885
Su-H-          	0.0009	0.4876
Eip74EF        	0.0108	3.5664
kruppel_b1h    	0.0022	0.2009
Med            	0.0048	1.7966
sd             	0.0014	0.4926
Trl            	0.0057	3.2969
Bcd_group      	0.0013	0.5389
Background     	0.9666	391.6028
<
>>dmel X:2926233..2956233
Position: 20500	Nucl: 1000	Word_av_length: 0.00	Free Energy: 16.2844
knirps_b1h     	0.0013	0.5419
brk            	0.0011	0.8018
dl             	0.0034	3.1836
Su-H-          	0.0016	1.1124
Cf2-II         	0.0008	0.5361
Eip74EF        	0.0110	9.1397
kruppel_b1h    	0.0006	0.5568
Med            	0.0053	3.1207
prd            	0.0025	1.7917
sd             	0.0004	0.3720
Trl            	0.0052	3.2216
Bcd_group      	0.0011	1.0952
Background     	0.9657	769.7066
<
>>dpse
Position: 21151	Nucl: 96	Word_av_length: 0.00	Free Energy: 16.2844
brk            	0.0011	0.3959
Eip74EF        	0.0110	1.7522
Med            	0.0053	1.1281
Trl            	0.0052	0.1816
Background     	0.9657	64.7832
<
>>dpse
Position: 21276	Nucl: 68	Word_av_length: 0.00	Free Energy: 16.2844
knirps_b1h     	0.0013	0.1423
Eip74EF        	0.0110	1.2463
Med            	0.0053	0.3198
Trl            	0.0052	0.1689
Background     	0.9657	48.8064
<
>>dpse
Position: 21381	Nucl: 168	Word_av_length: 0.00	Free Energy: 16.2844
brk            	0.0011	0.1558
Su-H-          	0.0016	0.2009
Cf2-II         	0.0008	0.2053
Eip74EF        	0.0110	0.8588
kruppel_b1h    	0.0006	0.3821
Med            	0.0053	1.1715
prd            	0.0025	0.2275
Trl            	0.0052	0.9707
Background     	0.9657	130.7441
<
>>dpse
Position: 21610	Nucl: 84	Word_av_length: 0.00	Free Energy: 16.2844
dl             	0.0034	0.2951
Eip74EF        	0.0110	0.8561
Med            	0.0053	0.5070
Trl            	0.0052	0.8189
Background     	0.9657	59.7955
<
>>dpse
Position: 21722	Nucl: 40	Word_av_length: 0.00	Free Energy: 16.2844
Eip74EF        	0.0110	0.2139
Med            	0.0053	0.1950
Bcd_group      	0.0011	0.1941
Background     	0.9657	32.7920
<
>>dpse
Position: 21783	Nucl: 37	Word_av_length: 0.00	Free Energy: 16.2844
Eip74EF        	0.0110	0.2337
Med            	0.0053	0.2166
Background     	0.9657	30.9622
<
>>dpse
Position: 21869	Nucl: 514	Word_av_length: 0.00	Free Energy: 16.2844
knirps_b1h     	0.0013	1.2175
brk            	0.0011	0.3309
dl             	0.0034	1.6506
Su-H-          	0.0016	0.8375
Cf2-II         	0.0008	0.2820
Eip74EF        	0.0110	3.5453
Med            	0.0053	1.9672
prd            	0.0025	0.7023
sd             	0.0004	0.1370
Trl            	0.0052	3.1327
Bcd_group      	0.0011	0.4758
Background     	0.9657	385.2800
<
>>dpse
Position: 22399	Nucl: 87	Word_av_length: 0.00	Free Energy: 16.2844
dl             	0.0034	0.1027
Su-H-          	0.0016	0.1025
Eip74EF        	0.0110	0.3019
Med            	0.0053	0.1046
prd            	0.0025	1.1478
Background     	0.9657	68.7389
<
>>dmel X:2926233..2956233
Position: 20600	Nucl: 1000	Word_av_length: 0.00	Free Energy: 12.4785
byn            	0.0007	0.2238
knirps_b1h     	0.0011	0.5543
dl             	0.0038	3.7673
pan            	0.0012	0.9875
Su-H-          	0.0040	3.4987
Eip74EF        	0.0024	2.7046
kruppel_b1h    	0.0005	0.4766
prd            	0.0034	2.8509
Trl            	0.0043	3.0016
Abd-B_group    	0.0003	0.3523
Antp_group     	0.0004	0.3887
Bcd_group      	0.0005	0.6346
Background     	0.9770	825.2361
<
>>dpse
Position: 21415	Nucl: 134	Word_av_length: 0.00	Free Energy: 12.4785
Su-H-          	0.0040	0.4324
Eip74EF        	0.0024	0.1944
kruppel_b1h    	0.0005	0.4206
prd            	0.0034	0.2327
Trl            	0.0043	0.8575
Background     	0.9770	113.0876
<
>>dpse
Position: 21610	Nucl: 84	Word_av_length: 0.00	Free Energy: 12.4785
dl             	0.0038	0.3510
Su-H-          	0.0040	0.1682
Eip74EF        	0.0024	0.2336
prd            	0.0034	0.1346
Trl            	0.0043	0.8109
Background     	0.9770	67.1382
<
>>dpse
Position: 21722	Nucl: 40	Word_av_length: 0.00	Free Energy: 12.4785
Su-H-          	0.0040	0.1303
Background     	0.9770	35.7029
<
>>dpse
Position: 21783	Nucl: 37	Word_av_length: 0.00	Free Energy: 12.4785
Su-H-          	0.0040	0.2018
Background     	0.9770	33.2688
<
>>dpse
Position: 21869	Nucl: 514	Word_av_length: 0.00	Free Energy: 12.4785
byn            	0.0007	0.3832
knirps_b1h     	0.0011	1.2003
dl             	0.0038	1.7330
pan            	0.0012	0.4431
Su-H-          	0.0040	2.2079
Eip74EF        	0.0024	0.9070
prd            	0.0034	0.9625
Trl            	0.0043	3.0698
Antp_group     	0.0004	0.1022
Bcd_group      	0.0005	0.2564
Background     	0.9770	411.3386
<
>>dpse
Position: 22399	Nucl: 499	Word_av_length: 0.00	Free Energy: 12.4785
byn            	0.0007	0.8333
knirps_b1h     	0.0011	0.2317
dl             	0.0038	1.1989
pan            	0.0012	0.8191
Su-H-          	0.0040	1.1498
Eip74EF        	0.0024	0.6134
prd            	0.0034	2.3919
Trl            	0.0043	0.2778
Abd-B_group    	0.0003	0.2218
Antp_group     	0.0004	0.3651
Background     	0.9770	421.9239
<
>>dpse
Position: 22918	Nucl: 35	Word_av_length: 0.00	Free Energy: 12.4785
dl             	0.0038	0.2078
Su-H-          	0.0040	0.1794
Trl            	0.0043	0.2604
Background     	0.9770	28.9645
<
>>dpse
Position: 22971	Nucl: 20	Word_av_length: 0.00	Free Energy: 12.4785
Trl            	0.0043	0.2371
Background     	0.9770	16.5338
<
>>dmel X:2926233..2956233
Position: 20700	Nucl: 1000	Word_av_length: 0.00	Free Energy: 22.5845
bin            	0.0026	2.5751
byn            	0.0011	0.2931
toy            	0.0003	0.1070
knirps_b1h     	0.0013	0.6239
dl             	0.0041	3.9216
pan            	0.0029	2.1862
Su-H-          	0.0054	4.4310
Eip74EF        	0.0030	3.1713
prd            	0.0031	2.3869
Trl            	0.0083	4.9955
Abd-B_group    	0.0006	0.6110
Antp_group     	0.0002	0.1428
Bcd_group      	0.0005	0.5634
NK2_group      	0.0007	1.0624
Background     	0.9659	757.7369
<
>>dpse
Position: 21515	Nucl: 34	Word_av_length: 0.00	Free Energy: 22.5845
Trl            	0.0083	0.8830
Background     	0.9659	23.8860
<
>>dpse
Position: 21610	Nucl: 84	Word_av_length: 0.00	Free Energy: 22.5845
dl             	0.0041	0.3420
pan            	0.0029	0.1914
Su-H-          	0.0054	0.2092
Eip74EF        	0.0030	0.2501
prd            	0.0031	0.1136
Trl            	0.0083	1.1987
Background     	0.9659	62.2822
<
>>dpse
Position: 21722	Nucl: 40	Word_av_length: 0.00	Free Energy: 22.5845
Su-H-          	0.0054	0.1812
Background     	0.9659	34.8125
<
>>dpse
Position: 21783	Nucl: 37	Word_av_length: 0.00	Free Energy: 22.5845
Su-H-          	0.0054	0.2642
Trl            	0.0083	0.1064
Background     	0.9659	31.9970
<
>>dpse
Position: 21869	Nucl: 514	Word_av_length: 0.00	Free Energy: 22.5845
bin            	0.0026	0.5325
byn            	0.0011	0.5311
knirps_b1h     	0.0013	1.2494
dl             	0.0041	1.8000
pan            	0.0029	0.9615
Su-H-          	0.0054	2.8523
Eip74EF        	0.0030	1.0387
prd            	0.0031	0.8253
Trl            	0.0083	4.0686
Bcd_group      	0.0005	0.2509
Background     	0.9659	385.7811
<
>>dpse
Position: 22399	Nucl: 499	Word_av_length: 0.00	Free Energy: 22.5845
bin            	0.0026	1.4934
byn            	0.0011	1.0076
toy            	0.0003	0.3135
knirps_b1h     	0.0013	0.2569
dl             	0.0041	1.2069
pan            	0.0029	1.7615
Su-H-          	0.0054	1.4601
Eip74EF        	0.0030	0.7100
prd            	0.0031	2.2389
Trl            	0.0083	0.5032
Abd-B_group    	0.0006	0.3673
Antp_group     	0.0002	0.1230
NK2_group      	0.0007	0.1146
Background     	0.9659	390.7585
<
>>dpse
Position: 22918	Nucl: 35	Word_av_length: 0.00	Free Energy: 22.5845
dl             	0.0041	0.2242
Su-H-          	0.0054	0.2320
Trl            	0.0083	0.4347
Background     	0.9659	27.5991
<
>>dpse
Position: 22971	Nucl: 98	Word_av_length: 0.00	Free Energy: 22.5845
bin            	0.0026	0.1413
pan            	0.0029	0.1804
Su-H-          	0.0054	0.2514
Eip74EF        	0.0030	0.1516
Trl            	0.0083	2.3175
Background     	0.9659	69.1088
<
>>dpse
Position: 23088	Nucl: 56	Word_av_length: 0.00	Free Energy: 22.5845
pan            	0.0029	0.1024
Su-H-          	0.0054	0.3031
Eip74EF        	0.0030	0.1217
Trl            	0.0083	1.0644
Background     	0.9659	41.3836
<
>>dmel X:2926233..2956233
Position: 20800	Nucl: 1000	Word_av_length: 0.00	Free Energy: 18.9087
bin            	0.0020	2.2382
byn            	0.0009	0.2661
knirps_b1h     	0.0012	0.6469
dl             	0.0033	2.8315
pan            	0.0019	1.4990
Su-H-          	0.0042	3.5589
Eip74EF        	0.0018	1.8511
prd            	0.0019	0.9770
sd             	0.0007	0.7119
Trl            	0.0076	4.6276
Antp_group     	0.0010	0.1400
Bcd_group      	0.0005	0.5777
NK2_group      	0.0006	1.0575
Background     	0.9725	814.7213
<
>>dpse
Position: 21520	Nucl: 174	Word_av_length: 0.00	Free Energy: 18.9087
knirps_b1h     	0.0012	0.1850
dl             	0.0033	0.5663
pan            	0.0019	0.2454
Su-H-          	0.0042	0.3345
Eip74EF        	0.0018	0.3823
prd            	0.0019	0.4781
Trl            	0.0076	2.3445
Antp_group     	0.0010	0.2631
Background     	0.9725	129.2663
<
>>dpse
Position: 21722	Nucl: 40	Word_av_length: 0.00	Free Energy: 18.9087
Su-H-          	0.0042	0.1431
Background     	0.9725	35.8663
<
>>dpse
Position: 21783	Nucl: 37	Word_av_length: 0.00	Free Energy: 18.9087
Su-H-          	0.0042	0.2134
Background     	0.9725	32.9386
<
>>dpse
Position: 21869	Nucl: 514	Word_av_length: 0.00	Free Energy: 18.9087
bin            	0.0020	0.4274
byn            	0.0009	0.4476
knirps_b1h     	0.0012	1.2610
dl             	0.0033	1.5789
pan            	0.0019	0.6683
Su-H-          	0.0042	2.2833
Eip74EF        	0.0018	0.6460
prd            	0.0019	0.5188
sd             	0.0007	0.2772
Trl            	0.0076	3.9768
Antp_group     	0.0010	0.2002
Bcd_group      	0.0005	0.2293
Background     	0.9725	401.6798
<
>>dpse
Position: 22399	Nucl: 499	Word_av_length: 0.00	Free Energy: 18.9087
bin            	0.0020	1.1242
byn            	0.0009	0.9220
toy            	0.0001	0.1557
knirps_b1h     	0.0012	0.2568
dl             	0.0033	1.0747
pan            	0.0019	1.2136
Su-H-          	0.0042	1.1778
Eip74EF        	0.0018	0.4555
prd            	0.0019	1.6956
sd             	0.0007	0.2546
Trl            	0.0076	0.4787
Antp_group     	0.0010	0.5740
Background     	0.9725	410.7421
<
>>dpse
Position: 22918	Nucl: 35	Word_av_length: 0.00	Free Energy: 18.9087
dl             	0.0033	0.1927
Su-H-          	0.0042	0.1810
Trl            	0.0076	0.4195
Background     	0.9725	28.5552
<
>>dpse
Position: 22971	Nucl: 98	Word_av_length: 0.00	Free Energy: 18.9087
bin            	0.0020	0.1067
pan            	0.0019	0.1247
Su-H-          	0.0042	0.1932
Trl            	0.0076	2.2391
Background     	0.9725	71.8365
<
>>dpse
Position: 23088	Nucl: 56	Word_av_length: 0.00	Free Energy: 18.9087
Su-H-          	0.0042	0.2397
Trl            	0.0076	1.0255
Background     	0.9725	42.8055
<
>>dpse
Position: 23198	Nucl: 73	Word_av_length: 0.00	Free Energy: 18.9087
dl             	0.0033	0.3239
Su-H-          	0.0042	0.2991
Trl            	0.0076	0.5444
Antp_group     	0.0010	0.7766
Background     	0.9725	53.6147
<
>>dmel X:2926233..2956233
Position: 20900	Nucl: 1000	Word_av_length: 0.00	Free Energy: 14.9185
bin            	0.0024	2.5241
byn            	0.0005	0.1170
knirps_b1h     	0.0007	0.3770
dmef_lit       	0.0011	0.2529
dl             	0.0011	1.0209
pan            	0.0045	3.3831
Su-H-          	0.0010	0.9008
Eip74EF        	0.0002	0.2083
prd            	0.0009	0.4546
sd             	0.0006	0.6473
Trl            	0.0042	2.3270
Antp_group     	0.0006	0.1089
Bcd_group      	0.0001	0.1835
NK2_group      	0.0006	1.0310
Background     	0.9816	884.3087
<
>>dpse
Position: 21620	Nucl: 74	Word_av_length: 0.00	Free Energy: 14.9185
dl             	0.0011	0.1166
pan            	0.0045	0.1531
Trl            	0.0042	0.8345
Background     	0.9816	62.4339
<
>>dpse
Position: 21722	Nucl: 40	Word_av_length: 0.00	Free Energy: 14.9185
pan            	0.0045	0.1083
Background     	0.9816	37.9725
<
>>dpse
Position: 21783	Nucl: 37	Word_av_length: 0.00	Free Energy: 14.9185
Background     	0.9816	35.0845
<
>>dpse
Position: 21869	Nucl: 514	Word_av_length: 0.00	Free Energy: 14.9185
bin            	0.0024	0.5250
byn            	0.0005	0.2409
knirps_b1h     	0.0007	1.0327
dl             	0.0011	0.7449
pan            	0.0045	1.5226
Su-H-          	0.0010	0.6001
prd            	0.0009	0.2818
sd             	0.0006	0.2585
Trl            	0.0042	3.1988
Antp_group     	0.0006	0.1396
Background     	0.9816	436.3604
<
>>dpse
Position: 22399	Nucl: 499	Word_av_length: 0.00	Free Energy: 14.9185
bin            	0.0024	1.1922
byn            	0.0005	0.6305
knirps_b1h     	0.0007	0.1661
dmef_lit       	0.0011	0.7983
dl             	0.0011	0.5217
pan            	0.0045	2.5837
Su-H-          	0.0010	0.2800
prd            	0.0009	1.0857
sd             	0.0006	0.2240
Trl            	0.0042	0.2852
Antp_group     	0.0006	0.3030
Background     	0.9816	426.8085
<
>>dpse
Position: 22918	Nucl: 35	Word_av_length: 0.00	Free Energy: 14.9185
Trl            	0.0042	0.2695
Background     	0.9816	31.4332
<
>>dpse
Position: 22971	Nucl: 98	Word_av_length: 0.00	Free Energy: 14.9185
bin            	0.0024	0.1284
pan            	0.0045	0.2810
Trl            	0.0042	1.8315
Background     	0.9816	76.9680
<
>>dpse
Position: 23088	Nucl: 56	Word_av_length: 0.00	Free Energy: 14.9185
pan            	0.0045	0.1402
Trl            	0.0042	0.8120
Background     	0.9816	46.5131
<
>>dpse
Position: 23198	Nucl: 513	Word_av_length: 0.00	Free Energy: 14.9185
bin            	0.0024	1.3517
dmef_lit       	0.0011	1.5893
dl             	0.0011	0.2020
pan            	0.0045	3.0704
Su-H-          	0.0010	0.3466
prd            	0.0009	0.3503
sd             	0.0006	0.3006
Trl            	0.0042	0.7538
Antp_group     	0.0006	0.9504
NK2_group      	0.0006	0.1782
Background     	0.9816	433.7764
<
>>dpse
Position: 23727	Nucl: 75	Word_av_length: 0.00	Free Energy: 14.9185
bin            	0.0024	0.2459
pan            	0.0045	0.2021
Trl            	0.0042	0.3812
Antp_group     	0.0006	0.1303
Background     	0.9816	63.6920
<
>>dmel X:2926233..2956233
Position: 21000	Nucl: 1000	Word_av_length: 0.00	Free Energy: 19.9482
bin            	0.0038	3.3513
byn            	0.0016	0.3964
knirps_b1h     	0.0006	0.2477
dmef_lit       	0.0009	0.2249
dl             	0.0008	0.7924
pan            	0.0036	2.6343
Su-H-          	0.0008	0.7027
prd            	0.0009	0.4351
sd             	0.0010	0.9562
Trl            	0.0045	2.4237
Antp_group     	0.0014	1.1218
Bcd_group      	0.0002	0.2190
NK2_group      	0.0006	1.0367
Background     	0.9794	870.1409
<
>>dpse
Position: 21722	Nucl: 40	Word_av_length: 0.00	Free Energy: 19.9482
Background     	0.9794	37.9806
<
>>dpse
Position: 21783	Nucl: 37	Word_av_length: 0.00	Free Energy: 19.9482
Background     	0.9794	34.9338
<
>>dpse
Position: 21869	Nucl: 514	Word_av_length: 0.00	Free Energy: 19.9482
bin            	0.0038	0.8026
byn            	0.0016	0.7499
knirps_b1h     	0.0006	0.9730
dl             	0.0008	0.5842
pan            	0.0036	1.2524
Su-H-          	0.0008	0.4947
prd            	0.0009	0.2646
sd             	0.0010	0.3985
Trl            	0.0045	3.3133
Antp_group     	0.0014	0.2629
Background     	0.9794	429.5320
<
>>dpse
Position: 22399	Nucl: 499	Word_av_length: 0.00	Free Energy: 19.9482
bin            	0.0038	1.8168
byn            	0.0016	1.2098
knirps_b1h     	0.0006	0.1452
dmef_lit       	0.0009	0.6002
dl             	0.0008	0.4325
pan            	0.0036	2.1294
Su-H-          	0.0008	0.2281
prd            	0.0009	1.0293
sd             	0.0010	0.3517
Trl            	0.0045	0.3030
Antp_group     	0.0014	0.5570
Background     	0.9794	416.7952
<
>>dpse
Position: 22918	Nucl: 35	Word_av_length: 0.00	Free Energy: 19.9482
Trl            	0.0045	0.2778
Background     	0.9794	31.4252
<
>>dpse
Position: 22971	Nucl: 98	Word_av_length: 0.00	Free Energy: 19.9482
bin            	0.0038	0.1955
byn            	0.0016	0.1176
pan            	0.0036	0.2235
Trl            	0.0045	1.8856
Background     	0.9794	75.3227
<
>>dpse
Position: 23088	Nucl: 56	Word_av_length: 0.00	Free Energy: 19.9482
byn            	0.0016	0.1179
pan            	0.0036	0.1137
sd             	0.0010	0.1067
Trl            	0.0045	0.8383
Background     	0.9794	45.9563
<
>>dpse
Position: 23198	Nucl: 513	Word_av_length: 0.00	Free Energy: 19.9482
bin            	0.0038	2.0667
byn            	0.0016	0.3193
dmef_lit       	0.0009	1.3886
dl             	0.0008	0.1554
pan            	0.0036	2.5638
Su-H-          	0.0008	0.2822
prd            	0.0009	0.3221
sd             	0.0010	0.4623
Trl            	0.0045	0.8029
Antp_group     	0.0014	1.3026
NK2_group      	0.0006	0.1825
Background     	0.9794	425.2419
<
>>dpse
Position: 23727	Nucl: 131	Word_av_length: 0.00	Free Energy: 19.9482
bin            	0.0038	0.4187
byn            	0.0016	0.5866
pan            	0.0036	0.2426
sd             	0.0010	0.2229
Trl            	0.0045	1.4571
Antp_group     	0.0014	0.2255
Background     	0.9794	99.2087
<
>>dpse
Position: 23879	Nucl: 111	Word_av_length: 0.00	Free Energy: 19.9482
bin            	0.0038	1.0374
byn            	0.0016	0.5899
pan            	0.0036	0.1804
sd             	0.0010	0.1451
Trl            	0.0045	0.2289
Background     	0.9794	87.0103
<
>>dmel X:2926233..2956233
Position: 21100	Nucl: 1000	Word_av_length: 0.00	Free Energy: 19.3193
bin            	0.0038	3.5904
byn            	0.0015	0.3513
knirps_b1h     	0.0005	0.2058
dmef_lit       	0.0008	0.2320
dl             	0.0012	1.0760
pan            	0.0023	1.3913
Su-H-          	0.0003	0.2814
prd            	0.0008	0.4127
sd             	0.0005	0.4483
Trl            	0.0044	2.3454
Abd-B_group    	0.0006	0.6474
Antp_group     	0.0012	1.0506
NK2_group      	0.0006	1.0377
Background     	0.9815	877.0106
<
>>dpse
Position: 21652	Nucl: 110	Word_av_length: 0.00	Free Energy: 19.3193
bin            	0.0038	0.1247
dl             	0.0012	0.2624
pan            	0.0023	0.3221
Trl            	0.0044	0.5590
Background     	0.9815	97.8959
<
>>dpse
Position: 21783	Nucl: 37	Word_av_length: 0.00	Free Energy: 19.3193
Background     	0.9815	35.1406
<
>>dpse
Position: 21869	Nucl: 514	Word_av_length: 0.00	Free Energy: 19.3193
bin            	0.0038	0.8237
byn            	0.0015	0.6967
knirps_b1h     	0.0005	0.9502
dl             	0.0012	0.7891
pan            	0.0023	0.8291
Su-H-          	0.0003	0.2037
prd            	0.0008	0.2418
sd             	0.0005	0.2076
Trl            	0.0044	3.3006
Antp_group     	0.0012	0.2324
Background     	0.9815	435.0061
<
>>dpse
Position: 22399	Nucl: 499	Word_av_length: 0.00	Free Energy: 19.3193
bin            	0.0038	1.8229
byn            	0.0015	1.1639
knirps_b1h     	0.0005	0.1291
dmef_lit       	0.0008	0.5689
dl             	0.0012	0.5575
pan            	0.0023	1.3940
prd            	0.0008	0.9674
sd             	0.0005	0.1769
Trl            	0.0044	0.2988
Abd-B_group    	0.0006	0.3513
Antp_group     	0.0012	0.5076
Background     	0.9815	420.9425
<
>>dpse
Position: 22918	Nucl: 35	Word_av_length: 0.00	Free Energy: 19.3193
Trl            	0.0044	0.2777
Background     	0.9815	31.5466
<
>>dpse
Position: 22971	Nucl: 98	Word_av_length: 0.00	Free Energy: 19.3193
bin            	0.0038	0.1864
byn            	0.0015	0.1126
pan            	0.0023	0.1471
Trl            	0.0044	1.8772
Background     	0.9815	76.1864
<
>>dpse
Position: 23088	Nucl: 56	Word_av_length: 0.00	Free Energy: 19.3193
byn            	0.0015	0.1108
Trl            	0.0044	0.8374
Background     	0.9815	46.7159
<
>>dpse
Position: 23198	Nucl: 513	Word_av_length: 0.00	Free Energy: 19.3193
bin            	0.0038	2.0969
byn            	0.0015	0.2918
dmef_lit       	0.0008	1.3335
dl             	0.0012	0.2186
pan            	0.0023	1.7604
Su-H-          	0.0003	0.1158
prd            	0.0008	0.2973
sd             	0.0005	0.2329
Trl            	0.0044	0.7991
Abd-B_group    	0.0006	0.3973
Antp_group     	0.0012	1.1748
NK2_group      	0.0006	0.1853
Background     	0.9815	430.3241
<
>>dpse
Position: 23727	Nucl: 131	Word_av_length: 0.00	Free Energy: 19.3193
bin            	0.0038	0.4157
byn            	0.0015	0.5921
dl             	0.0012	0.1185
pan            	0.0023	0.1537
sd             	0.0005	0.1174
Trl            	0.0044	1.4478
Antp_group     	0.0012	0.1848
Background     	0.9815	100.1400
<
>>dpse
Position: 23879	Nucl: 111	Word_av_length: 0.00	Free Energy: 19.3193
bin            	0.0038	1.0286
byn            	0.0015	0.5825
pan            	0.0023	0.1157
Trl            	0.0044	0.2262
Background     	0.9815	88.1101
<
>>dpse
Position: 24037	Nucl: 36	Word_av_length: 0.00	Free Energy: 19.3193
Background     	0.9815	34.4209
<
>>dmel X:2926233..2956233
Position: 21200	Nucl: 1000	Word_av_length: 0.00	Free Energy: 22.4385
bin            	0.0035	3.0728
byn            	0.0016	0.3277
knirps_b1h     	0.0005	0.2067
Ci_cons        	0.0012	1.0159
dmef_lit       	0.0009	0.2281
dl             	0.0002	0.1596
pan            	0.0044	3.5310
Su-H-          	0.0004	0.3563
Eip74EF        	0.0010	1.2744
prd            	0.0008	0.3834
sd             	0.0006	0.4982
Trl            	0.0046	2.5017
Abd-B_group    	0.0017	1.9119
Antp_group     	0.0011	0.9596
NK2_group      	0.0006	1.0823
Background     	0.9768	842.5682
<
>>dpse
Position: 21783	Nucl: 37	Word_av_length: 0.00	Free Energy: 22.4385
Background     	0.9768	34.5991
<
>>dpse
Position: 21869	Nucl: 514	Word_av_length: 0.00	Free Energy: 22.4385
bin            	0.0035	0.7285
byn            	0.0016	0.7783
knirps_b1h     	0.0005	0.9018
Ci_cons        	0.0012	0.5457
dl             	0.0002	0.1815
pan            	0.0044	1.4752
Su-H-          	0.0004	0.2763
Eip74EF        	0.0010	0.4264
prd            	0.0008	0.2422
sd             	0.0006	0.2398
Trl            	0.0046	3.3474
Abd-B_group    	0.0017	0.1810
Antp_group     	0.0011	0.2281
Background     	0.9768	425.4090
<
>>dpse
Position: 22399	Nucl: 499	Word_av_length: 0.00	Free Energy: 22.4385
bin            	0.0035	1.6336
byn            	0.0016	1.2160
knirps_b1h     	0.0005	0.1368
Ci_cons        	0.0012	0.1383
dmef_lit       	0.0009	0.5959
dl             	0.0002	0.1340
pan            	0.0044	2.4384
Su-H-          	0.0004	0.1240
Eip74EF        	0.0010	0.3088
prd            	0.0008	0.9641
sd             	0.0006	0.2008
Trl            	0.0046	0.3204
Abd-B_group    	0.0017	0.8709
Antp_group     	0.0011	0.4661
Background     	0.9768	409.6565
<
>>dpse
Position: 22918	Nucl: 35	Word_av_length: 0.00	Free Energy: 22.4385
Trl            	0.0046	0.2861
Background     	0.9768	31.3948
<
>>dpse
Position: 22971	Nucl: 98	Word_av_length: 0.00	Free Energy: 22.4385
bin            	0.0035	0.1731
byn            	0.0016	0.1110
pan            	0.0044	0.2633
Trl            	0.0046	1.9045
Background     	0.9768	74.1443
<
>>dpse
Position: 23088	Nucl: 56	Word_av_length: 0.00	Free Energy: 22.4385
byn            	0.0016	0.1199
pan            	0.0044	0.1364
Trl            	0.0046	0.8470
Background     	0.9768	45.2896
<
>>dpse
Position: 23198	Nucl: 513	Word_av_length: 0.00	Free Energy: 22.4385
bin            	0.0035	1.8619
byn            	0.0016	0.3052
Ci_cons        	0.0012	0.1250
dmef_lit       	0.0009	1.3508
pan            	0.0044	2.9392
Su-H-          	0.0004	0.1510
Eip74EF        	0.0010	0.3500
prd            	0.0008	0.2801
sd             	0.0006	0.2630
Trl            	0.0046	0.8113
Abd-B_group    	0.0017	0.9998
Antp_group     	0.0011	1.0419
NK2_group      	0.0006	0.1968
Background     	0.9768	417.4169
<
>>dpse
Position: 23727	Nucl: 131	Word_av_length: 0.00	Free Energy: 22.4385
bin            	0.0035	0.3802
byn            	0.0016	0.6136
pan            	0.0044	0.2856
Eip74EF        	0.0010	0.1071
sd             	0.0006	0.1339
Trl            	0.0046	1.4460
Abd-B_group    	0.0017	0.2204
Antp_group     	0.0011	0.1683
Background     	0.9768	97.8414
<
>>dpse
Position: 23879	Nucl: 111	Word_av_length: 0.00	Free Energy: 22.4385
bin            	0.0035	0.9915
byn            	0.0016	0.6106
Ci_cons        	0.0012	0.1442
pan            	0.0044	0.2155
Trl            	0.0046	0.2355
Background     	0.9768	85.5123
<
>>dpse
Position: 24037	Nucl: 36	Word_av_length: 0.00	Free Energy: 22.4385
Ci_cons        	0.0012	0.1254
Background     	0.9768	33.2268
<
>>dpse
Position: 24158	Nucl: 37	Word_av_length: 0.00	Free Energy: 22.4385
Ci_cons        	0.0012	0.8464
Background     	0.9768	29.1873
<
>>dmel X:2926233..2956233
Position: 21300	Nucl: 1000	Word_av_length: 0.00	Free Energy: 27.9370
bin            	0.0038	3.3343
byn            	0.0017	0.2804
knirps_b1h     	0.0006	0.2236
Ci_cons        	0.0011	0.7637
dmef_lit       	0.0009	0.2246
dl             	0.0004	0.2717
pan            	0.0063	5.0680
Su-H-          	0.0008	0.6225
Eip74EF        	0.0016	1.8640
prd            	0.0010	0.4682
sd             	0.0014	1.2234
Trl            	0.0051	2.7901
Abd-B_group    	0.0040	4.8134
Antp_group     	0.0009	0.7475
NK2_group      	0.0007	1.1023
Background     	0.9697	788.3428
<
>>dpse
Position: 21869	Nucl: 514	Word_av_length: 0.00	Free Energy: 27.9370
bin            	0.0038	0.7564
byn            	0.0017	0.8235
knirps_b1h     	0.0006	0.9444
Ci_cons        	0.0011	0.4956
dl             	0.0004	0.2951
pan            	0.0063	1.9627
Su-H-          	0.0008	0.4810
Eip74EF        	0.0016	0.6203
prd            	0.0010	0.2937
sd             	0.0014	0.5388
Trl            	0.0051	3.5307
Abd-B_group    	0.0040	0.4236
Antp_group     	0.0009	0.1794
Background     	0.9697	411.1690
<
>>dpse
Position: 22399	Nucl: 499	Word_av_length: 0.00	Free Energy: 27.9370
bin            	0.0038	1.6802
byn            	0.0017	1.2533
knirps_b1h     	0.0006	0.1481
Ci_cons        	0.0011	0.1217
dmef_lit       	0.0009	0.6021
dl             	0.0004	0.2111
pan            	0.0063	3.1774
Su-H-          	0.0008	0.2145
Eip74EF        	0.0016	0.4354
prd            	0.0010	1.1216
sd             	0.0014	0.4557
Trl            	0.0051	0.3488
Abd-B_group    	0.0040	1.8246
Antp_group     	0.0009	0.3519
Background     	0.9697	389.4048
<
>>dpse
Position: 22918	Nucl: 35	Word_av_length: 0.00	Free Energy: 27.9370
Trl            	0.0051	0.3051
Background     	0.9697	30.8558
<
>>dpse
Position: 22971	Nucl: 98	Word_av_length: 0.00	Free Energy: 27.9370
bin            	0.0038	0.1861
byn            	0.0017	0.1129
pan            	0.0063	0.3549
Trl            	0.0051	2.0049
Background     	0.9697	71.7881
<
>>dpse
Position: 23088	Nucl: 56	Word_av_length: 0.00	Free Energy: 27.9370
byn            	0.0017	0.1255
pan            	0.0063	0.1826
sd             	0.0014	0.1318
Trl            	0.0051	0.9011
Background     	0.9697	43.6651
<
>>dpse
Position: 23198	Nucl: 513	Word_av_length: 0.00	Free Energy: 27.9370
bin            	0.0038	1.9099
byn            	0.0017	0.3028
Ci_cons        	0.0011	0.1094
dmef_lit       	0.0009	1.3399
pan            	0.0063	3.7592
Su-H-          	0.0008	0.2620
Eip74EF        	0.0016	0.4928
prd            	0.0010	0.3256
sd             	0.0014	0.5794
Trl            	0.0051	0.8728
Abd-B_group    	0.0040	2.1186
Antp_group     	0.0009	0.7394
NK2_group      	0.0007	0.2049
Background     	0.9697	398.6843
<
>>dpse
Position: 23727	Nucl: 131	Word_av_length: 0.00	Free Energy: 27.9370
bin            	0.0038	0.3987
byn            	0.0017	0.5862
pan            	0.0063	0.3903
Eip74EF        	0.0016	0.1497
sd             	0.0014	0.3025
Trl            	0.0051	1.4875
Abd-B_group    	0.0040	0.4513
Antp_group     	0.0009	0.1074
Background     	0.9697	93.6592
<
>>dpse
Position: 23879	Nucl: 111	Word_av_length: 0.00	Free Energy: 27.9370
bin            	0.0038	1.0034
byn            	0.0017	0.6235
Ci_cons        	0.0011	0.1336
pan            	0.0063	0.3044
sd             	0.0014	0.1938
Trl            	0.0051	0.2544
Abd-B_group    	0.0040	0.1625
Background     	0.9697	82.7556
<
>>dpse
Position: 24037	Nucl: 36	Word_av_length: 0.00	Free Energy: 27.9370
Ci_cons        	0.0011	0.1168
Background     	0.9697	32.6243
<
>>dpse
Position: 24158	Nucl: 37	Word_av_length: 0.00	Free Energy: 27.9370
Ci_cons        	0.0011	0.8180
Background     	0.9697	29.1780
<
>>dpse
Position: 24255	Nucl: 22	Word_av_length: 0.00	Free Energy: 27.9370
pan            	0.0063	0.1623
Background     	0.9697	20.1085
<
>>dmel X:2926233..2956233
Position: 21400	Nucl: 1000	Word_av_length: 0.00	Free Energy: 29.4707
bin            	0.0050	4.0072
byn            	0.0016	0.2451
Ci_cons        	0.0011	0.7524
dmef_lit       	0.0013	0.2734
dl             	0.0016	1.4461
pan            	0.0088	7.0708
Eip74EF        	0.0014	1.3941
prd            	0.0012	0.5801
sd             	0.0015	1.2498
Trl            	0.0037	1.9413
Abd-B_group    	0.0064	6.6076
Antp_group     	0.0007	0.5417
NK2_group      	0.0008	1.1368
Background     	0.9648	763.4564
<
>>dpse
Position: 22399	Nucl: 499	Word_av_length: 0.00	Free Energy: 29.4707
bin            	0.0050	2.0376
byn            	0.0016	1.2490
toy            	0.0001	0.1550
Ci_cons        	0.0011	0.1185
dmef_lit       	0.0013	0.7326
dl             	0.0016	0.6699
pan            	0.0088	4.0178
Eip74EF        	0.0014	0.3348
prd            	0.0012	1.2577
sd             	0.0015	0.4495
Trl            	0.0037	0.2488
Abd-B_group    	0.0064	2.5592
Antp_group     	0.0007	0.2347
Background     	0.9648	371.5944
<
>>dpse
Position: 22918	Nucl: 35	Word_av_length: 0.00	Free Energy: 29.4707
dl             	0.0016	0.1178
Trl            	0.0037	0.2441
Background     	0.9648	30.9715
<
>>dpse
Position: 22971	Nucl: 98	Word_av_length: 0.00	Free Energy: 29.4707
bin            	0.0050	0.2495
byn            	0.0016	0.1055
pan            	0.0088	0.4806
Trl            	0.0037	1.8000
Background     	0.9648	72.3260
<
>>dpse
Position: 23088	Nucl: 56	Word_av_length: 0.00	Free Energy: 29.4707
byn            	0.0016	0.1266
pan            	0.0088	0.2549
sd             	0.0015	0.1296
Trl            	0.0037	0.7967
Background     	0.9648	44.4133
<
>>dpse
Position: 23198	Nucl: 513	Word_av_length: 0.00	Free Energy: 29.4707
bin            	0.0050	2.3089
byn            	0.0016	0.2737
Ci_cons        	0.0011	0.1141
dmef_lit       	0.0013	1.4905
dl             	0.0016	0.2959
pan            	0.0088	4.7011
Eip74EF        	0.0014	0.4038
prd            	0.0012	0.3824
sd             	0.0015	0.5636
Trl            	0.0037	0.6588
Abd-B_group    	0.0064	3.0249
Antp_group     	0.0007	0.4985
NK2_group      	0.0008	0.2506
Background     	0.9648	383.1176
<
>>dpse
Position: 23727	Nucl: 131	Word_av_length: 0.00	Free Energy: 29.4707
bin            	0.0050	0.5051
byn            	0.0016	0.5683
dl             	0.0016	0.1267
pan            	0.0088	0.5321
Eip74EF        	0.0014	0.1321
prd            	0.0012	0.1075
sd             	0.0015	0.3149
Trl            	0.0037	1.3369
Abd-B_group    	0.0064	0.6071
Background     	0.9648	91.5644
<
>>dpse
Position: 23879	Nucl: 111	Word_av_length: 0.00	Free Energy: 29.4707
bin            	0.0050	1.0823
byn            	0.0016	0.6147
Ci_cons        	0.0011	0.1350
pan            	0.0088	0.4107
sd             	0.0015	0.2041
Trl            	0.0037	0.1848
Abd-B_group    	0.0064	0.2379
Background     	0.9648	81.7414
<
>>dpse
Position: 24037	Nucl: 36	Word_av_length: 0.00	Free Energy: 29.4707
Ci_cons        	0.0011	0.1141
pan            	0.0088	0.1338
Background     	0.9648	32.2144
<
>>dpse
Position: 24158	Nucl: 37	Word_av_length: 0.00	Free Energy: 29.4707
Ci_cons        	0.0011	0.8133
Background     	0.9648	29.2533
<
>>dpse
Position: 24255	Nucl: 22	Word_av_length: 0.00	Free Energy: 29.4707
pan            	0.0088	0.2251
Background     	0.9648	19.8279
<
>>dpse
Position: 24325	Nucl: 28	Word_av_length: 0.00	Free Energy: 29.4707
Eip74EF        	0.0014	0.1263
Trl            	0.0037	0.1522
Background     	0.9648	25.0643
<
>>dpse
Position: 24401	Nucl: 51	Word_av_length: 0.00	Free Energy: 29.4707
dl             	0.0016	0.4635
pan            	0.0088	0.1741
Trl            	0.0037	0.1712
Background     	0.9648	43.2972
<
>>dmel X:2926233..2956233
Position: 21500	Nucl: 1000	Word_av_length: 0.00	Free Energy: 24.6458
bin            	0.0046	3.7302
Ci_cons        	0.0013	0.7851
dmef_lit       	0.0008	0.1668
dl             	0.0003	0.3231
pan            	0.0061	5.4867
Cf2-II         	0.0002	0.1138
Eip74EF        	0.0020	1.7497
sd             	0.0027	2.0969
Trl            	0.0046	2.1728
Abd-B_group    	0.0054	6.0499
Antp_group     	0.0008	0.6755
NK2_group      	0.0010	1.2171
Background     	0.9697	784.2500
<
>>dpse
Position: 22856	Nucl: 42	Word_av_length: 0.00	Free Energy: 24.6458
Eip74EF        	0.0020	0.1931
Trl            	0.0046	0.1313
Abd-B_group    	0.0054	0.1033
Background     	0.9697	37.0099
<
>>dpse
Position: 22918	Nucl: 35	Word_av_length: 0.00	Free Energy: 24.6458
Trl            	0.0046	0.2894
Background     	0.9697	31.1610
<
>>dpse
Position: 22971	Nucl: 98	Word_av_length: 0.00	Free Energy: 24.6458
bin            	0.0046	0.2186
pan            	0.0061	0.3747
Eip74EF        	0.0020	0.1103
Trl            	0.0046	1.9042
Background     	0.9697	72.9583
<
>>dpse
Position: 23088	Nucl: 56	Word_av_length: 0.00	Free Energy: 24.6458
pan            	0.0061	0.1725
sd             	0.0027	0.2180
Trl            	0.0046	0.8625
Background     	0.9697	44.3210
<
>>dpse
Position: 23198	Nucl: 513	Word_av_length: 0.00	Free Energy: 24.6458
bin            	0.0046	2.2528
Ci_cons        	0.0013	0.1261
dmef_lit       	0.0008	1.2477
pan            	0.0061	3.6406
Eip74EF        	0.0020	0.6199
sd             	0.0027	0.9997
Trl            	0.0046	0.8027
Abd-B_group    	0.0054	2.7114
Antp_group     	0.0008	0.6275
NK2_group      	0.0010	0.3257
Background     	0.9697	395.4955
<
>>dpse
Position: 23727	Nucl: 131	Word_av_length: 0.00	Free Energy: 24.6458
bin            	0.0046	0.5527
byn            	0.0004	0.2268
pan            	0.0061	0.4096
Eip74EF        	0.0020	0.1936
sd             	0.0027	0.6142
Trl            	0.0046	1.4422
Abd-B_group    	0.0054	0.5791
Background     	0.9697	94.5056
<
>>dpse
Position: 23879	Nucl: 111	Word_av_length: 0.00	Free Energy: 24.6458
bin            	0.0046	1.0693
byn            	0.0004	0.2884
Ci_cons        	0.0013	0.1490
pan            	0.0061	0.2940
sd             	0.0027	0.3407
Trl            	0.0046	0.2420
Abd-B_group    	0.0054	0.2104
Background     	0.9697	85.5540
<
>>dpse
Position: 24037	Nucl: 36	Word_av_length: 0.00	Free Energy: 24.6458
Ci_cons        	0.0013	0.1239
Background     	0.9697	32.6104
<
>>dpse
Position: 24158	Nucl: 37	Word_av_length: 0.00	Free Energy: 24.6458
Ci_cons        	0.0013	0.8250
Background     	0.9697	29.2067
<
>>dpse
Position: 24255	Nucl: 22	Word_av_length: 0.00	Free Energy: 24.6458
pan            	0.0061	0.1622
Background     	0.9697	20.2219
<
>>dpse
Position: 24325	Nucl: 28	Word_av_length: 0.00	Free Energy: 24.6458
Eip74EF        	0.0020	0.1709
Trl            	0.0046	0.1789
Background     	0.9697	24.6753
<
>>dpse
Position: 24401	Nucl: 51	Word_av_length: 0.00	Free Energy: 24.6458
dl             	0.0003	0.1097
pan            	0.0061	0.1262
Eip74EF        	0.0020	0.1435
Trl            	0.0046	0.2186
Background     	0.9697	45.3667
<
>>dpse
Position: 24516	Nucl: 95	Word_av_length: 0.00	Free Energy: 24.6458
bin            	0.0046	0.4404
pan            	0.0061	0.2882
Eip74EF        	0.0020	0.1618
sd             	0.0027	0.3367
Trl            	0.0046	0.1531
Abd-B_group    	0.0054	0.1308
Background     	0.9697	80.8793
<
>>dmel X:2926233..2956233
Position: 21600	Nucl: 1000	Word_av_length: 0.00	Free Energy: 28.2222
bin            	0.0044	2.8512
Ci_cons        	0.0009	0.4077
dmef_lit       	0.0013	0.2752
dl             	0.0006	0.4403
pan            	0.0105	8.5943
Eip74EF        	0.0009	0.8191
sd             	0.0038	3.0483
Trl            	0.0020	1.2874
Abd-B_group    	0.0068	7.0039
Antp_group     	0.0011	0.9321
NK2_group      	0.0011	1.3632
Background     	0.9665	776.4645
<
>>dpse
Position: 23030	Nucl: 39	Word_av_length: 0.00	Free Energy: 28.2222
pan            	0.0105	0.5000
Trl            	0.0020	0.1731
Background     	0.9665	33.3600
<
>>dpse
Position: 23088	Nucl: 56	Word_av_length: 0.00	Free Energy: 28.2222
pan            	0.0105	0.2751
sd             	0.0038	0.2847
Trl            	0.0020	0.5683
Background     	0.9665	46.5066
<
>>dpse
Position: 23198	Nucl: 513	Word_av_length: 0.00	Free Energy: 28.2222
bin            	0.0044	1.9615
dmef_lit       	0.0013	1.4801
dl             	0.0006	0.1192
pan            	0.0105	5.4522
Eip74EF        	0.0009	0.2662
sd             	0.0038	1.3158
Trl            	0.0020	0.3891
Abd-B_group    	0.0068	3.0226
Antp_group     	0.0011	0.6898
NK2_group      	0.0011	0.3289
Background     	0.9665	387.8158
<
>>dpse
Position: 23727	Nucl: 131	Word_av_length: 0.00	Free Energy: 28.2222
bin            	0.0044	0.5285
byn            	0.0003	0.1349
pan            	0.0105	0.7009
sd             	0.0038	0.8160
Trl            	0.0020	1.0856
Abd-B_group    	0.0068	0.6605
Antp_group     	0.0011	0.1060
Background     	0.9665	95.7748
<
>>dpse
Position: 23879	Nucl: 111	Word_av_length: 0.00	Free Energy: 28.2222
bin            	0.0044	1.0552
byn            	0.0003	0.2100
Ci_cons        	0.0009	0.1066
pan            	0.0105	0.4976
sd             	0.0038	0.4521
Trl            	0.0020	0.1112
Abd-B_group    	0.0068	0.2672
NK2_group      	0.0011	0.1067
Background     	0.9665	86.3043
<
>>dpse
Position: 24037	Nucl: 36	Word_av_length: 0.00	Free Energy: 28.2222
pan            	0.0105	0.1521
sd             	0.0038	0.1088
Background     	0.9665	32.6818
<
>>dpse
Position: 24158	Nucl: 37	Word_av_length: 0.00	Free Energy: 28.2222
Ci_cons        	0.0009	0.7467
Background     	0.9665	29.8534
<
>>dpse
Position: 24255	Nucl: 22	Word_av_length: 0.00	Free Energy: 28.2222
pan            	0.0105	0.2632
Background     	0.9665	19.8820
<
>>dpse
Position: 24325	Nucl: 28	Word_av_length: 0.00	Free Energy: 28.2222
Background     	0.9665	26.0206
<
>>dpse
Position: 24401	Nucl: 51	Word_av_length: 0.00	Free Energy: 28.2222
dl             	0.0006	0.2162
pan            	0.0105	0.2190
Trl            	0.0020	0.1033
Background     	0.9665	45.8586
<
>>dpse
Position: 24516	Nucl: 95	Word_av_length: 0.00	Free Energy: 28.2222
bin            	0.0044	0.4261
pan            	0.0105	0.5017
sd             	0.0038	0.4602
Abd-B_group    	0.0068	0.1645
Background     	0.9665	80.7138
<
>>dpse
Position: 24623	Nucl: 305	Word_av_length: 0.00	Free Energy: 28.2222
bin            	0.0044	1.6205
dmef_lit       	0.0013	0.6215
dl             	0.0006	0.3337
pan            	0.0105	2.5948
Eip74EF        	0.0009	0.1553
sd             	0.0038	0.6697
Abd-B_group    	0.0068	2.1677
Antp_group     	0.0011	0.3070
Background     	0.9665	232.2649
<
>>dpse
Position: 24939	Nucl: 20	Word_av_length: 0.00	Free Energy: 28.2222
pan            	0.0105	0.9649
Background     	0.9665	13.1670
<
>>dmel X:2926233..2956233
Position: 21700	Nucl: 1000	Word_av_length: 0.00	Free Energy: 21.8662
bin            	0.0023	1.0268
Ci_cons        	0.0007	0.3178
dmef_lit       	0.0009	0.1616
dl             	0.0006	0.3762
pan            	0.0091	8.0848
Eip74EF        	0.0013	1.1833
sd             	0.0082	6.6943
Trl            	0.0004	0.1803
Abd-B_group    	0.0056	6.4071
Antp_group     	0.0010	0.9457
Background     	0.9699	805.6832
<
>>dpse
Position: 23198	Nucl: 513	Word_av_length: 0.00	Free Energy: 21.8662
bin            	0.0023	1.1475
dmef_lit       	0.0009	1.2964
dl             	0.0006	0.1132
pan            	0.0091	5.0655
Eip74EF        	0.0013	0.4187
sd             	0.0082	2.6102
Abd-B_group    	0.0056	2.6480
Antp_group     	0.0010	0.7165
Background     	0.9699	401.4920
<
>>dpse
Position: 23727	Nucl: 131	Word_av_length: 0.00	Free Energy: 21.8662
bin            	0.0023	0.3127
pan            	0.0091	0.6702
Eip74EF        	0.0013	0.1598
sd             	0.0082	1.3812
Trl            	0.0004	0.5385
Abd-B_group    	0.0056	0.5886
Antp_group     	0.0010	0.1038
Background     	0.9699	101.6269
<
>>dpse
Position: 23879	Nucl: 111	Word_av_length: 0.00	Free Energy: 21.8662
bin            	0.0023	0.8684
pan            	0.0091	0.4418
sd             	0.0082	0.8076
Abd-B_group    	0.0056	0.2660
Background     	0.9699	90.5572
<
>>dpse
Position: 24037	Nucl: 36	Word_av_length: 0.00	Free Energy: 21.8662
pan            	0.0091	0.1249
sd             	0.0082	0.2190
Background     	0.9699	32.8812
<
>>dpse
Position: 24158	Nucl: 37	Word_av_length: 0.00	Free Energy: 21.8662
Ci_cons        	0.0007	0.6941
Background     	0.9699	30.1206
<
>>dpse
Position: 24255	Nucl: 22	Word_av_length: 0.00	Free Energy: 21.8662
pan            	0.0091	0.2261
Background     	0.9699	19.9795
<
>>dpse
Position: 24325	Nucl: 28	Word_av_length: 0.00	Free Energy: 21.8662
Eip74EF        	0.0013	0.1192
sd             	0.0082	0.1277
Background     	0.9699	26.0569
<
>>dpse
Position: 24401	Nucl: 51	Word_av_length: 0.00	Free Energy: 21.8662
dl             	0.0006	0.1987
pan            	0.0091	0.1886
Eip74EF        	0.0013	0.1038
Background     	0.9699	46.5436
<
>>dpse
Position: 24516	Nucl: 95	Word_av_length: 0.00	Free Energy: 21.8662
bin            	0.0023	0.2660
pan            	0.0091	0.4675
Eip74EF        	0.0013	0.1196
sd             	0.0082	0.8601
Abd-B_group    	0.0056	0.1345
Background     	0.9699	81.5444
<
>>dpse
Position: 24623	Nucl: 305	Word_av_length: 0.00	Free Energy: 21.8662
bin            	0.0023	0.9063
dmef_lit       	0.0009	0.4444
dl             	0.0006	0.3131
pan            	0.0091	2.3250
Eip74EF        	0.0013	0.2482
sd             	0.0082	1.5056
Abd-B_group    	0.0056	1.8824
Antp_group     	0.0010	0.3080
Background     	0.9699	241.1012
<
>>dpse
Position: 24939	Nucl: 209	Word_av_length: 0.00	Free Energy: 21.8662
bin            	0.0023	0.2523
pan            	0.0091	2.7626
Eip74EF        	0.0013	0.3753
sd             	0.0082	2.7649
Abd-B_group    	0.0056	0.2695
Background     	0.9699	164.9242
<
>>dpse
Position: 25163	Nucl: 236	Word_av_length: 0.00	Free Energy: 21.8662
bin            	0.0023	0.6342
pan            	0.0091	0.9075
Eip74EF        	0.0013	0.2524
sd             	0.0082	1.8261
Abd-B_group    	0.0056	0.7219
Background     	0.9699	200.3085
<
>>dpse
Position: 25414	Nucl: 29	Word_av_length: 0.00	Free Energy: 21.8662
Ci_cons        	0.0007	0.1336
Background     	0.9699	26.7132
<
>>dmel X:2926233..2956233
Position: 21800	Nucl: 1000	Word_av_length: 0.00	Free Energy: 13.0569
bin            	0.0012	0.5908
Ci_cons        	0.0009	0.4000
dl             	0.0010	0.6727
pan            	0.0063	6.6833
Eip74EF        	0.0022	1.5916
sd             	0.0064	4.8813
Trl            	0.0004	0.1401
Abd-B_group    	0.0048	6.2725
Background     	0.9765	833.9410
<
>>dpse
Position: 23727	Nucl: 131	Word_av_length: 0.00	Free Energy: 13.0569
bin            	0.0012	0.1749
pan            	0.0063	0.4781
Eip74EF        	0.0022	0.2757
sd             	0.0064	1.2218
Trl            	0.0004	0.4968
Abd-B_group    	0.0048	0.5568
Background     	0.9765	105.6749
<
>>dpse
Position: 23879	Nucl: 111	Word_av_length: 0.00	Free Energy: 13.0569
bin            	0.0012	0.6726
Ci_cons        	0.0009	0.1102
pan            	0.0063	0.3197
sd             	0.0064	0.6751
Abd-B_group    	0.0048	0.2675
Background     	0.9765	93.0840
<
>>dpse
Position: 24037	Nucl: 36	Word_av_length: 0.00	Free Energy: 13.0569
sd             	0.0064	0.1723
Background     	0.9765	32.9891
<
>>dpse
Position: 24158	Nucl: 37	Word_av_length: 0.00	Free Energy: 13.0569
Ci_cons        	0.0009	0.7396
Background     	0.9765	29.8606
<
>>dpse
Position: 24255	Nucl: 22	Word_av_length: 0.00	Free Energy: 13.0569
pan            	0.0063	0.1591
Background     	0.9765	20.3600
<
>>dpse
Position: 24325	Nucl: 28	Word_av_length: 0.00	Free Energy: 13.0569
Eip74EF        	0.0022	0.1787
Background     	0.9765	25.7103
<
>>dpse
Position: 24401	Nucl: 51	Word_av_length: 0.00	Free Energy: 13.0569
dl             	0.0010	0.2956
pan            	0.0063	0.1263
Eip74EF        	0.0022	0.1534
Background     	0.9765	45.9186
<
>>dpse
Position: 24516	Nucl: 95	Word_av_length: 0.00	Free Energy: 13.0569
bin            	0.0012	0.1610
pan            	0.0063	0.3429
Eip74EF        	0.0022	0.2102
sd             	0.0064	0.7102
Abd-B_group    	0.0048	0.1100
Background     	0.9765	83.6387
<
>>dpse
Position: 24623	Nucl: 305	Word_av_length: 0.00	Free Energy: 13.0569
bin            	0.0012	0.5217
dl             	0.0010	0.4753
pan            	0.0063	1.7779
Eip74EF        	0.0022	0.4215
sd             	0.0064	1.3232
Abd-B_group    	0.0048	1.8989
Background     	0.9765	253.2762
<
>>dpse
Position: 24939	Nucl: 209	Word_av_length: 0.00	Free Energy: 13.0569
bin            	0.0012	0.1487
dl             	0.0010	0.1371
pan            	0.0063	2.1305
Eip74EF        	0.0022	0.6148
sd             	0.0064	2.3419
Abd-B_group    	0.0048	0.2346
Background     	0.9765	169.9040
<
>>dpse
Position: 25163	Nucl: 236	Word_av_length: 0.00	Free Energy: 13.0569
bin            	0.0012	0.3577
dl             	0.0010	0.1097
pan            	0.0063	0.6451
Eip74EF        	0.0022	0.4184
sd             	0.0064	1.4880
Abd-B_group    	0.0048	0.6485
Background     	0.9765	205.7817
<
>>dpse
Position: 25414	Nucl: 343	Word_av_length: 0.00	Free Energy: 13.0569
bin            	0.0012	0.1550
Ci_cons        	0.0009	0.3632
dl             	0.0010	0.3085
pan            	0.0063	1.3377
Eip74EF        	0.0022	0.9930
sd             	0.0064	1.3288
Abd-B_group    	0.0048	0.7841
Background     	0.9765	300.8578
<
>>dmel X:2926233..2956233
Position: 21900	Nucl: 1000	Word_av_length: 0.00	Free Energy: 12.0051
bin            	0.0006	0.2491
Ci_cons        	0.0008	0.3852
brk            	0.0005	0.3997
dl             	0.0012	1.0441
pan            	0.0070	6.8469
Eip74EF        	0.0021	1.5410
Med            	0.0003	0.2108
sd             	0.0057	4.2891
Trl            	0.0003	0.1346
Abd-B_group    	0.0038	5.2261
Antp_group     	0.0002	0.2513
Background     	0.9774	841.3168
<
>>dpse
Position: 23839	Nucl: 19	Word_av_length: 0.00	Free Energy: 12.0051
Trl            	0.0003	0.4143
Background     	0.9774	14.2217
<
>>dpse
Position: 23879	Nucl: 111	Word_av_length: 0.00	Free Energy: 12.0051
bin            	0.0006	0.4770
brk            	0.0005	0.1521
pan            	0.0070	0.3669
sd             	0.0057	0.6115
Abd-B_group    	0.0038	0.2401
Background     	0.9774	94.8034
<
>>dpse
Position: 24037	Nucl: 36	Word_av_length: 0.00	Free Energy: 12.0051
sd             	0.0057	0.1559
Background     	0.9774	32.7211
<
>>dpse
Position: 24158	Nucl: 37	Word_av_length: 0.00	Free Energy: 12.0051
Ci_cons        	0.0008	0.6791
Background     	0.9774	30.2588
<
>>dpse
Position: 24255	Nucl: 22	Word_av_length: 0.00	Free Energy: 12.0051
pan            	0.0070	0.1752
Background     	0.9774	20.2525
<
>>dpse
Position: 24325	Nucl: 28	Word_av_length: 0.00	Free Energy: 12.0051
Eip74EF        	0.0021	0.1671
Background     	0.9774	25.4828
<
>>dpse
Position: 24401	Nucl: 51	Word_av_length: 0.00	Free Energy: 12.0051
dl             	0.0012	0.3588
pan            	0.0070	0.1373
Eip74EF        	0.0021	0.1402
Background     	0.9774	45.5565
<
>>dpse
Position: 24516	Nucl: 95	Word_av_length: 0.00	Free Energy: 12.0051
pan            	0.0070	0.3881
Eip74EF        	0.0021	0.2085
sd             	0.0057	0.6428
Background     	0.9774	84.4740
<
>>dpse
Position: 24623	Nucl: 305	Word_av_length: 0.00	Free Energy: 12.0051
bin            	0.0006	0.2834
dl             	0.0012	0.5769
pan            	0.0070	1.9764
Eip74EF        	0.0021	0.4042
sd             	0.0057	1.2289
Abd-B_group    	0.0038	1.5815
Background     	0.9774	257.1125
<
>>dpse
Position: 24939	Nucl: 209	Word_av_length: 0.00	Free Energy: 12.0051
dl             	0.0012	0.1687
pan            	0.0070	2.3054
Eip74EF        	0.0021	0.5794
sd             	0.0057	2.1275
Abd-B_group    	0.0038	0.1885
Background     	0.9774	171.2657
<
>>dpse
Position: 25163	Nucl: 236	Word_av_length: 0.00	Free Energy: 12.0051
bin            	0.0006	0.1904
brk            	0.0005	0.2249
dl             	0.0012	0.1394
pan            	0.0070	0.7293
Eip74EF        	0.0021	0.3995
sd             	0.0057	1.3427
Abd-B_group    	0.0038	0.5490
Background     	0.9774	207.5314
<
>>dpse
Position: 25414	Nucl: 343	Word_av_length: 0.00	Free Energy: 12.0051
Ci_cons        	0.0008	0.3112
dl             	0.0012	0.3831
pan            	0.0070	1.4942
Eip74EF        	0.0021	0.9480
sd             	0.0057	1.1974
Abd-B_group    	0.0038	0.6420
Background     	0.9774	302.5961
<
>>dpse
Position: 25778	Nucl: 127	Word_av_length: 0.00	Free Energy: 12.0051
pan            	0.0070	0.7509
Eip74EF        	0.0021	0.2848
sd             	0.0057	1.1196
Abd-B_group    	0.0038	0.1767
Background     	0.9774	109.4647
<
>>dpse
Position: 25915	Nucl: 83	Word_av_length: 0.00	Free Energy: 12.0051
pan            	0.0070	1.0372
sd             	0.0057	0.4633
Abd-B_group    	0.0038	0.1250
Background     	0.9774	71.4483
<
>>dmel X:2926233..2956233
Position: 22000	Nucl: 1000	Word_av_length: 0.00	Free Energy: 14.1421
Ci_cons        	0.0006	0.2086
brk            	0.0004	0.3208
dl             	0.0007	0.6161
pan            	0.0087	8.1786
Eip74EF        	0.0031	2.2215
Med            	0.0008	0.7044
sd             	0.0097	7.3276
Abd-B_group    	0.0023	3.1467
Background     	0.9734	838.6137
<
>>dpse
Position: 24037	Nucl: 36	Word_av_length: 0.00	Free Energy: 14.1421
pan            	0.0087	0.1141
sd             	0.0097	0.2464
Background     	0.9734	31.9687
<
>>dpse
Position: 24158	Nucl: 37	Word_av_length: 0.00	Free Energy: 14.1421
Ci_cons        	0.0006	0.6269
Background     	0.9734	30.1897
<
>>dpse
Position: 24255	Nucl: 22	Word_av_length: 0.00	Free Energy: 14.1421
pan            	0.0087	0.2102
Background     	0.9734	19.8072
<
>>dpse
Position: 24325	Nucl: 28	Word_av_length: 0.00	Free Energy: 14.1421
Eip74EF        	0.0031	0.2298
sd             	0.0097	0.1321
Background     	0.9734	24.5901
<
>>dpse
Position: 24401	Nucl: 51	Word_av_length: 0.00	Free Energy: 14.1421
dl             	0.0007	0.2263
pan            	0.0087	0.1732
Eip74EF        	0.0031	0.2137
Background     	0.9734	45.4876
<
>>dpse
Position: 24516	Nucl: 95	Word_av_length: 0.00	Free Energy: 14.1421
pan            	0.0087	0.4774
Eip74EF        	0.0031	0.3134
sd             	0.0097	0.9761
Background     	0.9734	82.3052
<
>>dpse
Position: 24623	Nucl: 305	Word_av_length: 0.00	Free Energy: 14.1421
dl             	0.0007	0.3759
pan            	0.0087	2.4060
Eip74EF        	0.0031	0.5980
sd             	0.0097	2.0673
Abd-B_group    	0.0023	1.1183
Background     	0.9734	257.4748
<
>>dpse
Position: 24939	Nucl: 209	Word_av_length: 0.00	Free Energy: 14.1421
pan            	0.0087	2.6467
Eip74EF        	0.0031	0.7799
sd             	0.0097	3.0693
Abd-B_group    	0.0023	0.1073
Bcd_group      	0.0001	0.1030
Background     	0.9734	163.1764
<
>>dpse
Position: 25163	Nucl: 236	Word_av_length: 0.00	Free Energy: 14.1421
brk            	0.0004	0.1754
pan            	0.0087	0.8787
Eip74EF        	0.0031	0.5797
Med            	0.0008	0.1918
sd             	0.0097	2.1024
Abd-B_group    	0.0023	0.3704
Background     	0.9734	204.9099
<
>>dpse
Position: 25414	Nucl: 343	Word_av_length: 0.00	Free Energy: 14.1421
Ci_cons        	0.0006	0.2478
dl             	0.0007	0.2312
pan            	0.0087	1.8073
Eip74EF        	0.0031	1.3364
Med            	0.0008	0.2107
sd             	0.0097	1.8759
Abd-B_group    	0.0023	0.4046
Background     	0.9734	297.9236
<
>>dpse
Position: 25778	Nucl: 127	Word_av_length: 0.00	Free Energy: 14.1421
pan            	0.0087	0.9150
Eip74EF        	0.0031	0.3834
Med            	0.0008	0.1126
sd             	0.0097	1.6596
Abd-B_group    	0.0023	0.1030
Background     	0.9734	105.1541
<
>>dpse
Position: 25915	Nucl: 209	Word_av_length: 0.00	Free Energy: 14.1421
brk            	0.0004	0.1313
pan            	0.0087	1.7668
Eip74EF        	0.0031	0.5688
Med            	0.0008	0.2186
sd             	0.0097	2.6459
Background     	0.9734	172.4384
<
>>dpse
Position: 26141	Nucl: 230	Word_av_length: 0.00	Free Energy: 14.1421
pan            	0.0087	2.5936
Eip74EF        	0.0031	0.6061
Med            	0.0008	0.1405
sd             	0.0097	1.8084
Abd-B_group    	0.0023	0.4224
Background     	0.9734	191.6275
<
>>dpse
Position: 26388	Nucl: 17	Word_av_length: 0.00	Free Energy: 14.1421
sd             	0.0097	0.5964
Background     	0.9734	13.2475
<
>>dmel X:2926233..2956233
Position: 22100	Nucl: 1000	Word_av_length: 0.00	Free Energy: 14.2129
shn2_lit       	0.0001	0.2198
Ci_cons        	0.0006	0.3193
brk            	0.0002	0.1241
dl             	0.0005	0.4079
Mad            	0.0012	0.8711
pan            	0.0077	7.2314
Eip74EF        	0.0044	3.0610
sd             	0.0112	8.6418
Abd-B_group    	0.0011	1.3991
Background     	0.9730	844.8210
<
>>dpse
Position: 24158	Nucl: 37	Word_av_length: 0.00	Free Energy: 14.2129
Ci_cons        	0.0006	0.6379
sd             	0.0112	0.1094
Background     	0.9730	29.9868
<
>>dpse
Position: 24255	Nucl: 22	Word_av_length: 0.00	Free Energy: 14.2129
pan            	0.0077	0.1936
sd             	0.0112	0.1124
Background     	0.9730	19.7219
<
>>dpse
Position: 24325	Nucl: 28	Word_av_length: 0.00	Free Energy: 14.2129
Mad            	0.0012	0.2670
Eip74EF        	0.0044	0.2545
sd             	0.0112	0.1423
Background     	0.9730	23.1965
<
>>dpse
Position: 24401	Nucl: 51	Word_av_length: 0.00	Free Energy: 14.2129
dl             	0.0005	0.1418
Mad            	0.0012	0.1014
pan            	0.0077	0.1534
Eip74EF        	0.0044	0.2778
Background     	0.9730	45.1574
<
>>dpse
Position: 24516	Nucl: 95	Word_av_length: 0.00	Free Energy: 14.2129
Mad            	0.0012	0.2232
pan            	0.0077	0.4123
Eip74EF        	0.0044	0.3958
sd             	0.0112	1.0757
Background     	0.9730	80.5974
<
>>dpse
Position: 24623	Nucl: 305	Word_av_length: 0.00	Free Energy: 14.2129
dl             	0.0005	0.2538
pan            	0.0077	2.2178
Eip74EF        	0.0044	0.8128
sd             	0.0112	2.3915
Abd-B_group    	0.0011	0.6245
Background     	0.9730	260.6363
<
>>dpse
Position: 24939	Nucl: 209	Word_av_length: 0.00	Free Energy: 14.2129
pan            	0.0077	2.3771
Eip74EF        	0.0044	1.0396
sd             	0.0112	3.3785
Background     	0.9730	161.9616
<
>>dpse
Position: 25163	Nucl: 236	Word_av_length: 0.00	Free Energy: 14.2129
Mad            	0.0012	0.1286
pan            	0.0077	0.7749
Eip74EF        	0.0044	0.8024
sd             	0.0112	2.3477
Abd-B_group    	0.0011	0.1935
Background     	0.9730	204.9696
<
>>dpse
Position: 25414	Nucl: 343	Word_av_length: 0.00	Free Energy: 14.2129
Ci_cons        	0.0006	0.2651
dl             	0.0005	0.1451
Mad            	0.0012	0.1215
pan            	0.0077	1.6142
Eip74EF        	0.0044	1.6857
sd             	0.0112	2.0944
Abd-B_group    	0.0011	0.2035
Background     	0.9730	297.7760
<
>>dpse
Position: 25778	Nucl: 127	Word_av_length: 0.00	Free Energy: 14.2129
Mad            	0.0012	0.2305
pan            	0.0077	0.8560
Eip74EF        	0.0044	0.4994
sd             	0.0112	1.8197
Background     	0.9730	103.4272
<
>>dpse
Position: 25915	Nucl: 209	Word_av_length: 0.00	Free Energy: 14.2129
Mad            	0.0012	0.1642
pan            	0.0077	1.5639
Eip74EF        	0.0044	0.7719
sd             	0.0112	2.9248
Background     	0.9730	171.4806
<
>>dpse
Position: 26141	Nucl: 230	Word_av_length: 0.00	Free Energy: 14.2129
pan            	0.0077	2.3571
Eip74EF        	0.0044	0.8368
sd             	0.0112	2.0008
Abd-B_group    	0.0011	0.2197
Background     	0.9730	192.2792
<
>>dpse
Position: 26388	Nucl: 17	Word_av_length: 0.00	Free Energy: 14.2129
sd             	0.0112	0.6311
Background     	0.9730	13.0960
<
>>dpse
Position: 26469	Nucl: 50	Word_av_length: 0.00	Free Energy: 14.2129
Eip74EF        	0.0044	0.3944
sd             	0.0112	0.9070
Background     	0.9730	39.7411
<
>>dpse
Position: 26535	Nucl: 61	Word_av_length: 0.00	Free Energy: 14.2129
Mad            	0.0012	0.7059
Eip74EF        	0.0044	0.5741
sd             	0.0112	0.4106
Background     	0.9730	46.9726
<
>>dmel X:2926233..2956233
Position: 22900	Nucl: 1000	Word_av_length: 0.00	Free Energy: 16.3569
E-spl-         	0.0017	0.5383
Ci_cons        	0.0020	1.8634
Mad            	0.0060	4.4646
pan            	0.0003	0.2728
twi            	0.0002	0.2038
Eip74EF        	0.0012	0.8653
exd            	0.0027	3.3515
kruppel_b1h    	0.0011	0.9370
sd             	0.0076	6.8201
Trl            	0.0018	0.4552
Pnt_lit        	0.0011	0.6346
Abd-B_group    	0.0010	1.3500
Antp_group     	0.0008	0.6647
Bcd_group      	0.0002	0.1759
Background     	0.9722	827.9757
<
>>dpse
Position: 26141	Nucl: 230	Word_av_length: 0.00	Free Energy: 16.3569
E-spl-         	0.0017	0.4895
Ci_cons        	0.0020	0.1019
Mad            	0.0060	0.3773
pan            	0.0003	0.1143
Eip74EF        	0.0012	0.2307
exd            	0.0027	0.3912
kruppel_b1h    	0.0011	0.5325
sd             	0.0076	1.5774
Trl            	0.0018	0.2125
Pnt_lit        	0.0011	0.1003
Abd-B_group    	0.0010	0.1793
Antp_group     	0.0008	0.4240
Background     	0.9722	190.7229
<
>>dpse
Position: 26388	Nucl: 17	Word_av_length: 0.00	Free Energy: 16.3569
sd             	0.0076	0.5112
Background     	0.9722	13.5321
<
>>dpse
Position: 26469	Nucl: 50	Word_av_length: 0.00	Free Energy: 16.3569
E-spl-         	0.0017	0.1638
Mad            	0.0060	0.2193
sd             	0.0076	0.7703
Trl            	0.0018	0.4433
Background     	0.9722	37.0128
<
>>dpse
Position: 26535	Nucl: 654	Word_av_length: 0.00	Free Energy: 16.3569
E-spl-         	0.0017	0.8453
Ci_cons        	0.0020	0.9269
Mad            	0.0060	4.8554
Eip74EF        	0.0012	0.7539
exd            	0.0027	0.8300
kruppel_b1h    	0.0011	0.2912
sd             	0.0076	2.6611
Trl            	0.0018	1.8684
Pnt_lit        	0.0011	0.5728
Abd-B_group    	0.0010	0.2005
Antp_group     	0.0008	0.2593
Bcd_group      	0.0002	0.1441
Background     	0.9722	540.6671
<
>>dpse
Position: 27216	Nucl: 71	Word_av_length: 0.00	Free Energy: 16.3569
E-spl-         	0.0017	0.8700
Ci_cons        	0.0020	0.4860
Mad            	0.0060	0.2604
kruppel_b1h    	0.0011	0.1545
sd             	0.0076	0.6079
Trl            	0.0018	0.1112
Pnt_lit        	0.0011	0.5208
Background     	0.9722	43.3673
<
>>dmel X:2926233..2956233
Position: 23000	Nucl: 1000	Word_av_length: 0.00	Free Energy: 24.9307
E-spl-         	0.0013	0.4113
Ci_cons        	0.0031	2.4109
dl             	0.0041	3.6269
Mad            	0.0074	4.8092
twi            	0.0003	0.2690
Eip74EF        	0.0003	0.2270
exd            	0.0017	1.9134
kruppel_b1h    	0.0018	1.3591
sd             	0.0040	3.3841
Trl            	0.0024	0.5672
Pnt_lit        	0.0061	2.9109
Abd-B_group    	0.0035	4.4884
Antp_group     	0.0003	0.3631
Bcd_group      	0.0016	1.5696
Background     	0.9620	762.3485
<
>>dpse
Position: 26469	Nucl: 50	Word_av_length: 0.00	Free Energy: 24.9307
E-spl-         	0.0013	0.1222
Mad            	0.0074	0.2687
sd             	0.0040	0.5748
Trl            	0.0024	0.5982
Pnt_lit        	0.0061	0.1015
Background     	0.9620	36.5246
<
>>dpse
Position: 26535	Nucl: 654	Word_av_length: 0.00	Free Energy: 24.9307
E-spl-         	0.0013	0.5822
Ci_cons        	0.0031	1.2811
dl             	0.0041	2.0164
Mad            	0.0074	5.1705
twi            	0.0003	0.1243
Eip74EF        	0.0003	0.1919
exd            	0.0017	0.5215
kruppel_b1h    	0.0018	0.4422
sd             	0.0040	1.5344
Trl            	0.0024	2.1962
Pnt_lit        	0.0061	2.4656
Abd-B_group    	0.0035	0.7071
Antp_group     	0.0003	0.1185
Bcd_group      	0.0016	0.7393
Background     	0.9620	506.8141
<
>>dpse
Position: 27216	Nucl: 71	Word_av_length: 0.00	Free Energy: 24.9307
E-spl-         	0.0013	0.7283
Ci_cons        	0.0031	0.6689
Mad            	0.0074	0.3371
kruppel_b1h    	0.0018	0.1993
sd             	0.0040	0.3038
Trl            	0.0024	0.1371
Pnt_lit        	0.0061	1.0354
Background     	0.9620	39.8117
<
>>dpse
Position: 27348	Nucl: 83	Word_av_length: 0.00	Free Energy: 24.9307
Ci_cons        	0.0031	0.1338
dl             	0.0041	0.2775
Mad            	0.0074	0.1909
Pnt_lit        	0.0061	2.4506
Background     	0.9620	54.9393
<
>>dpse
Position: 27480	Nucl: 30	Word_av_length: 0.00	Free Energy: 24.9307
Mad            	0.0074	0.1734
kruppel_b1h    	0.0018	0.6760
Background     	0.9620	22.0758
<
>>dmel X:2926233..2956233
Position: 23100	Nucl: 1000	Word_av_length: 0.00	Free Energy: 27.6167
byn            	0.0001	0.1118
E-spl-         	0.0014	0.4260
Ci_cons        	0.0040	2.1703
dl             	0.0048	3.5567
Mad            	0.0081	5.4410
twi            	0.0011	0.8275
Eip74EF        	0.0038	3.0761
exd            	0.0020	2.1302
kruppel_b1h    	0.0018	1.2786
sd             	0.0037	3.5727
Trl            	0.0013	0.2520
Pnt_lit        	0.0057	2.5077
Abd-B_group    	0.0036	4.5103
Antp_group     	0.0004	0.4066
Bcd_group      	0.0015	1.4732
Background     	0.9566	731.4828
<
>>dpse
Position: 26515	Nucl: 674	Word_av_length: 0.00	Free Energy: 27.6167
E-spl-         	0.0014	0.6053
Ci_cons        	0.0040	1.5624
dl             	0.0048	2.5935
Mad            	0.0081	5.4000
twi            	0.0011	0.4518
Eip74EF        	0.0038	2.1001
exd            	0.0020	0.5808
kruppel_b1h    	0.0018	0.4224
sd             	0.0037	1.3944
Trl            	0.0013	1.4847
Pnt_lit        	0.0057	2.2846
Abd-B_group    	0.0036	0.7372
Antp_group     	0.0004	0.1355
Bcd_group      	0.0015	0.6890
Background     	0.9566	504.0963
<
>>dpse
Position: 27216	Nucl: 71	Word_av_length: 0.00	Free Energy: 27.6167
E-spl-         	0.0014	0.7391
Ci_cons        	0.0040	0.8254
Mad            	0.0081	0.3539
kruppel_b1h    	0.0018	0.1839
sd             	0.0037	0.2651
Pnt_lit        	0.0057	0.9963
Background     	0.9566	38.6129
<
>>dpse
Position: 27348	Nucl: 83	Word_av_length: 0.00	Free Energy: 27.6167
Ci_cons        	0.0040	0.1744
dl             	0.0048	0.3248
Mad            	0.0081	0.2098
Eip74EF        	0.0038	0.1191
Pnt_lit        	0.0057	2.4047
Background     	0.9566	53.5938
<
>>dpse
Position: 27480	Nucl: 52	Word_av_length: 0.00	Free Energy: 27.6167
dl             	0.0048	0.4936
Mad            	0.0081	0.1962
kruppel_b1h    	0.0018	0.6901
Background     	0.9566	37.2547
<
>>dpse
Position: 27566	Nucl: 55	Word_av_length: 0.00	Free Energy: 27.6167
E-spl-         	0.0014	0.1981
Ci_cons        	0.0040	1.0885
Mad            	0.0081	0.2828
twi            	0.0011	0.2662
Trl            	0.0013	0.1013
Pnt_lit        	0.0057	0.1586
Background     	0.9566	35.9396
<
>>dmel X:2926233..2956233
Position: 23200	Nucl: 1000	Word_av_length: 0.00	Free Energy: 28.0188
byn            	0.0001	0.1454
E-spl-         	0.0013	0.4419
Ci_cons        	0.0045	2.4084
dl             	0.0040	3.1530
Mad            	0.0063	4.8855
pan            	0.0002	0.1714
twi            	0.0014	1.0525
Eip74EF        	0.0028	2.4696
exd            	0.0019	1.9866
kruppel_b1h    	0.0022	1.5395
Med            	0.0013	0.8850
sd             	0.0039	3.6805
Trl            	0.0037	0.7267
Pnt_lit        	0.0063	3.0993
Abd-B_group    	0.0036	4.3515
Antp_group     	0.0003	0.3255
Bcd_group      	0.0012	1.1556
Background     	0.9551	726.8850
<
>>dpse
Position: 26615	Nucl: 574	Word_av_length: 0.00	Free Energy: 28.0188
E-spl-         	0.0013	0.4935
Ci_cons        	0.0045	1.3136
dl             	0.0040	1.8636
Mad            	0.0063	3.3170
twi            	0.0014	0.5647
Eip74EF        	0.0028	1.1042
exd            	0.0019	0.4593
kruppel_b1h    	0.0022	0.4519
Med            	0.0013	0.6898
sd             	0.0039	1.3075
Trl            	0.0037	2.4706
Pnt_lit        	0.0063	1.9357
Abd-B_group    	0.0036	0.7408
Antp_group     	0.0003	0.1185
Bcd_group      	0.0012	0.5226
Background     	0.9551	429.8658
<
>>dpse
Position: 27216	Nucl: 71	Word_av_length: 0.00	Free Energy: 28.0188
E-spl-         	0.0013	0.7254
Ci_cons        	0.0045	0.8458
Mad            	0.0063	0.2709
kruppel_b1h    	0.0022	0.2088
sd             	0.0039	0.2702
Trl            	0.0037	0.1855
Pnt_lit        	0.0063	1.0188
Background     	0.9551	37.4197
<
>>dpse
Position: 27348	Nucl: 83	Word_av_length: 0.00	Free Energy: 28.0188
Ci_cons        	0.0045	0.1922
dl             	0.0040	0.2784
Mad            	0.0063	0.1579
Trl            	0.0037	0.1024
Pnt_lit        	0.0063	2.4737
Background     	0.9551	53.0531
<
>>dpse
Position: 27480	Nucl: 52	Word_av_length: 0.00	Free Energy: 28.0188
dl             	0.0040	0.4176
Mad            	0.0063	0.1570
kruppel_b1h    	0.0022	0.7425
Background     	0.9551	37.1167
<
>>dpse
Position: 27566	Nucl: 155	Word_av_length: 0.00	Free Energy: 28.0188
E-spl-         	0.0013	0.2583
Ci_cons        	0.0045	1.7242
Mad            	0.0063	0.3941
twi            	0.0014	0.4011
Eip74EF        	0.0028	0.2053
exd            	0.0019	0.1027
kruppel_b1h    	0.0022	0.1563
Med            	0.0013	0.1785
sd             	0.0039	0.1968
Trl            	0.0037	1.8330
Pnt_lit        	0.0063	0.5665
Background     	0.9551	101.9433
<
>>dmel X:2926233..2956233
Position: 23300	Nucl: 1000	Word_av_length: 0.00	Free Energy: 32.0044
E-spl-         	0.0014	0.4361
Ci_cons        	0.0048	2.7007
brk            	0.0021	1.6348
dl             	0.0017	1.8485
Mad            	0.0054	4.3145
pan            	0.0007	0.6930
Eip74EF        	0.0022	2.0195
exd            	0.0033	3.3033
kruppel_b1h    	0.0031	2.2933
Med            	0.0024	1.6874
sd             	0.0035	3.0580
Trl            	0.0037	0.7780
Pnt_lit        	0.0065	2.8615
Abd-B_group    	0.0034	3.9877
Bcd_group      	0.0014	1.3159
Background     	0.9542	725.8431
<
>>dpse
Position: 26715	Nucl: 474	Word_av_length: 0.00	Free Energy: 32.0044
E-spl-         	0.0014	0.4935
Ci_cons        	0.0048	1.2729
brk            	0.0021	0.9273
dl             	0.0017	0.1664
Mad            	0.0054	2.2888
pan            	0.0007	0.1514
Eip74EF        	0.0022	0.6809
exd            	0.0033	0.7242
kruppel_b1h    	0.0031	0.6072
Med            	0.0024	1.0307
sd             	0.0035	1.1390
Trl            	0.0037	2.1203
Pnt_lit        	0.0065	2.0112
Abd-B_group    	0.0034	0.4794
Bcd_group      	0.0014	0.5721
Background     	0.9542	353.4609
<
>>dpse
Position: 27216	Nucl: 71	Word_av_length: 0.00	Free Energy: 32.0044
E-spl-         	0.0014	0.7120
Ci_cons        	0.0048	0.8424
brk            	0.0021	0.1013
Mad            	0.0054	0.2285
kruppel_b1h    	0.0031	0.2704
Med            	0.0024	0.1667
sd             	0.0035	0.2318
Trl            	0.0037	0.1839
Pnt_lit        	0.0065	1.0202
Background     	0.9542	36.5218
<
>>dpse
Position: 27348	Nucl: 83	Word_av_length: 0.00	Free Energy: 32.0044
Ci_cons        	0.0048	0.2036
dl             	0.0017	0.1322
Mad            	0.0054	0.1330
exd            	0.0033	0.1313
Trl            	0.0037	0.1053
Pnt_lit        	0.0065	2.5040
Background     	0.9542	53.0868
<
>>dpse
Position: 27480	Nucl: 52	Word_av_length: 0.00	Free Energy: 32.0044
dl             	0.0017	0.1968
Mad            	0.0054	0.1339
kruppel_b1h    	0.0031	0.8474
Background     	0.9542	37.0585
<
>>dpse
Position: 27566	Nucl: 158	Word_av_length: 0.00	Free Energy: 32.0044
E-spl-         	0.0014	0.2927
Ci_cons        	0.0048	1.5053
brk            	0.0021	0.1473
Mad            	0.0054	0.3254
Eip74EF        	0.0022	0.1847
exd            	0.0033	0.1917
kruppel_b1h    	0.0031	0.2427
Med            	0.0024	0.3183
sd             	0.0035	0.2025
Trl            	0.0037	1.8605
Pnt_lit        	0.0065	0.5297
Background     	0.9542	105.7363
<
>>dmel X:2926233..2956233
Position: 23400	Nucl: 1000	Word_av_length: 0.00	Free Energy: 35.7585
byn            	0.0018	1.6274
E-spl-         	0.0009	0.2712
shn1_lit       	0.0009	0.9519
Ci_cons        	0.0048	2.6477
brk            	0.0020	1.6475
dl             	0.0022	2.3570
Mad            	0.0063	5.0011
pan            	0.0006	0.5818
Eip74EF        	0.0010	0.8543
exd            	0.0023	2.3754
kruppel_b1h    	0.0043	3.3355
Med            	0.0013	0.8841
sd             	0.0033	2.8843
Trl            	0.0034	0.9664
Pnt_lit        	0.0082	3.4923
Abd-B_group    	0.0014	1.6176
Antp_group     	0.0008	1.0350
Bcd_group      	0.0014	1.2717
Background     	0.9529	708.9474
<
>>dpse
Position: 26815	Nucl: 374	Word_av_length: 0.00	Free Energy: 35.7585
byn            	0.0018	0.1205
E-spl-         	0.0009	0.1073
Ci_cons        	0.0048	1.0401
brk            	0.0020	0.7400
dl             	0.0022	0.1718
Mad            	0.0063	2.2358
Eip74EF        	0.0010	0.2830
exd            	0.0023	0.3647
kruppel_b1h    	0.0043	0.7305
Med            	0.0013	0.4058
sd             	0.0033	0.8095
Trl            	0.0034	1.4728
Pnt_lit        	0.0082	2.1250
Abd-B_group    	0.0014	0.1542
Bcd_group      	0.0014	0.5602
Background     	0.9529	279.6878
<
>>dpse
Position: 27216	Nucl: 71	Word_av_length: 0.00	Free Energy: 35.7585
E-spl-         	0.0009	0.5674
Ci_cons        	0.0048	0.8429
brk            	0.0020	0.1098
Mad            	0.0063	0.2849
kruppel_b1h    	0.0043	0.3341
sd             	0.0033	0.2249
Trl            	0.0034	0.1751
Pnt_lit        	0.0082	1.0967
Background     	0.9529	37.2968
<
>>dpse
Position: 27348	Nucl: 83	Word_av_length: 0.00	Free Energy: 35.7585
Ci_cons        	0.0048	0.1973
dl             	0.0022	0.1621
Mad            	0.0063	0.1477
Pnt_lit        	0.0082	2.6987
Background     	0.9529	52.3050
<
>>dpse
Position: 27480	Nucl: 52	Word_av_length: 0.00	Free Energy: 35.7585
byn            	0.0018	0.1254
shn1_lit       	0.0009	0.1711
dl             	0.0022	0.2040
Mad            	0.0063	0.1437
kruppel_b1h    	0.0043	0.8893
Background     	0.9529	35.4287
<
>>dpse
Position: 27566	Nucl: 158	Word_av_length: 0.00	Free Energy: 35.7585
E-spl-         	0.0009	0.1851
Ci_cons        	0.0048	1.5369
brk            	0.0020	0.1493
Mad            	0.0063	0.3990
exd            	0.0023	0.1412
kruppel_b1h    	0.0043	0.3247
Med            	0.0013	0.1737
sd             	0.0033	0.2005
Trl            	0.0034	1.8028
Pnt_lit        	0.0082	0.6715
Background     	0.9529	106.9877
<
>>dpse
Position: 27806	Nucl: 69	Word_av_length: 0.00	Free Energy: 35.7585
byn            	0.0018	0.5084
Ci_cons        	0.0048	0.1070
Mad            	0.0063	0.2519
sd             	0.0033	0.1508
Pnt_lit        	0.0082	0.8661
Background     	0.9529	49.8590
<
>>dmel X:2926233..2956233
Position: 23500	Nucl: 1000	Word_av_length: 0.00	Free Energy: 36.9478
byn            	0.0016	1.2873
E-spl-         	0.0009	0.2729
shn1_lit       	0.0010	0.9567
Ci_cons        	0.0065	3.0799
brk            	0.0018	1.4375
dl             	0.0033	3.2836
Mad            	0.0065	4.7122
pan            	0.0013	1.2178
Su-H-          	0.0008	0.4730
Eip74EF        	0.0043	3.3224
exd            	0.0029	2.7667
kruppel_b1h    	0.0042	3.2509
Med            	0.0020	1.3447
sd             	0.0043	3.6138
Trl            	0.0028	1.1823
Pnt_lit        	0.0082	2.5946
Antp_group     	0.0017	2.0180
Bcd_group      	0.0014	1.1024
NK2_group      	0.0007	0.4659
Background     	0.9439	673.4786
<
>>dpse
Position: 26915	Nucl: 274	Word_av_length: 0.00	Free Energy: 36.9478
Ci_cons        	0.0065	1.1352
brk            	0.0018	0.5128
dl             	0.0033	0.1387
Mad            	0.0065	2.0943
pan            	0.0013	0.1418
Su-H-          	0.0008	0.1554
Eip74EF        	0.0043	0.9863
exd            	0.0029	0.3628
kruppel_b1h    	0.0042	0.3163
Med            	0.0020	0.5055
sd             	0.0043	0.8238
Trl            	0.0028	0.3000
Pnt_lit        	0.0082	1.7654
Bcd_group      	0.0014	0.5089
NK2_group      	0.0007	0.3309
Background     	0.9439	190.5439
<
>>dpse
Position: 27216	Nucl: 71	Word_av_length: 0.00	Free Energy: 36.9478
E-spl-         	0.0009	0.5637
Ci_cons        	0.0065	1.0194
Mad            	0.0065	0.2645
Eip74EF        	0.0043	0.1103
kruppel_b1h    	0.0042	0.3003
Med            	0.0020	0.1419
sd             	0.0043	0.2598
Trl            	0.0028	0.1384
Pnt_lit        	0.0082	1.0688
Background     	0.9439	35.6488
<
>>dpse
Position: 27348	Nucl: 83	Word_av_length: 0.00	Free Energy: 36.9478
Ci_cons        	0.0065	0.2597
dl             	0.0033	0.2255
Mad            	0.0065	0.1515
Eip74EF        	0.0043	0.1303
exd            	0.0029	0.1140
Pnt_lit        	0.0082	2.6592
Background     	0.9439	50.1897
<
>>dpse
Position: 27480	Nucl: 52	Word_av_length: 0.00	Free Energy: 36.9478
shn1_lit       	0.0010	0.1724
dl             	0.0033	0.2831
Mad            	0.0065	0.1326
kruppel_b1h    	0.0042	0.8663
Background     	0.9439	34.0252
<
>>dpse
Position: 27566	Nucl: 158	Word_av_length: 0.00	Free Energy: 36.9478
E-spl-         	0.0009	0.1935
Ci_cons        	0.0065	1.7642
brk            	0.0018	0.1305
Mad            	0.0065	0.4035
Su-H-          	0.0008	0.1270
Eip74EF        	0.0043	0.3425
exd            	0.0029	0.1696
kruppel_b1h    	0.0042	0.3241
Med            	0.0020	0.2669
sd             	0.0043	0.2571
Trl            	0.0028	1.6741
Pnt_lit        	0.0082	0.6459
Background     	0.9439	101.8703
<
>>dpse
Position: 27806	Nucl: 113	Word_av_length: 0.00	Free Energy: 36.9478
byn            	0.0016	0.5104
Ci_cons        	0.0065	0.6606
Mad            	0.0065	0.2811
Eip74EF        	0.0043	0.3253
Med            	0.0020	0.1034
sd             	0.0043	0.2020
Pnt_lit        	0.0082	1.3145
Background     	0.9439	79.4858
<
>>dmel X:2926233..2956233
Position: 23600	Nucl: 1000	Word_av_length: 0.00	Free Energy: 48.2056
E-spl-         	0.0017	0.4286
shn1_lit       	0.0010	0.9545
Ci_cons        	0.0060	2.9690
brk            	0.0009	0.6173
dl             	0.0044	4.1358
Mad            	0.0128	7.3354
pan            	0.0003	0.3005
Su-H-          	0.0024	1.5041
Eip74EF        	0.0080	5.9954
exd            	0.0041	3.4687
kruppel_b1h    	0.0052	3.2138
Med            	0.0056	3.2957
prd            	0.0011	0.8332
sd             	0.0046	3.5905
Trl            	0.0043	1.8355
Pnt_lit        	0.0089	2.6390
Antp_group     	0.0020	2.1814
Bcd_group      	0.0017	1.2865
Background     	0.9249	608.2264
<
>>dpse
Position: 27015	Nucl: 174	Word_av_length: 0.00	Free Energy: 48.2056
E-spl-         	0.0017	0.1048
Ci_cons        	0.0060	0.4112
brk            	0.0009	0.1556
Mad            	0.0128	2.3515
Su-H-          	0.0024	0.2352
Eip74EF        	0.0080	0.9240
exd            	0.0041	0.1992
kruppel_b1h    	0.0052	0.1633
Med            	0.0056	0.8559
prd            	0.0011	0.1170
sd             	0.0046	0.7279
Trl            	0.0043	0.3189
Pnt_lit        	0.0089	1.3048
Bcd_group      	0.0017	0.5670
Background     	0.9249	106.5079
<
>>dpse
Position: 27216	Nucl: 71	Word_av_length: 0.00	Free Energy: 48.2056
E-spl-         	0.0017	0.6945
Ci_cons        	0.0060	0.8193
Mad            	0.0128	0.4414
Eip74EF        	0.0080	0.1941
kruppel_b1h    	0.0052	0.3770
Med            	0.0056	0.3321
sd             	0.0046	0.2263
Trl            	0.0043	0.2151
Pnt_lit        	0.0089	1.0627
Background     	0.9249	31.5845
<
>>dpse
Position: 27348	Nucl: 83	Word_av_length: 0.00	Free Energy: 48.2056
Ci_cons        	0.0060	0.2272
dl             	0.0044	0.2824
Mad            	0.0128	0.2836
Su-H-          	0.0024	0.1292
Eip74EF        	0.0080	0.2270
exd            	0.0041	0.1427
Med            	0.0056	0.1633
Trl            	0.0043	0.1007
Pnt_lit        	0.0089	2.6566
Background     	0.9249	45.8819
<
>>dpse
Position: 27480	Nucl: 52	Word_av_length: 0.00	Free Energy: 48.2056
shn1_lit       	0.0010	0.1705
dl             	0.0044	0.3403
Mad            	0.0128	0.2624
Eip74EF        	0.0080	0.1538
kruppel_b1h    	0.0052	0.8779
Med            	0.0056	0.1013
sd             	0.0046	0.1039
Background     	0.9249	32.8302
<
>>dpse
Position: 27566	Nucl: 158	Word_av_length: 0.00	Free Energy: 48.2056
E-spl-         	0.0017	0.3134
Ci_cons        	0.0060	1.5828
Mad            	0.0128	0.6693
Su-H-          	0.0024	0.3808
Eip74EF        	0.0080	0.5835
exd            	0.0041	0.2177
kruppel_b1h    	0.0052	0.3626
Med            	0.0056	0.6477
sd             	0.0046	0.2701
Trl            	0.0043	1.8750
Pnt_lit        	0.0089	0.6339
Background     	0.9249	91.2221
<
>>dpse
Position: 27806	Nucl: 113	Word_av_length: 0.00	Free Energy: 48.2056
Ci_cons        	0.0060	0.5798
Mad            	0.0128	0.4650
Su-H-          	0.0024	0.2534
Eip74EF        	0.0080	0.5736
Med            	0.0056	0.2673
sd             	0.0046	0.2461
Pnt_lit        	0.0089	1.3095
Background     	0.9249	78.8562
<
>>dpse
Position: 28005	Nucl: 27	Word_av_length: 0.00	Free Energy: 48.2056
Mad            	0.0128	0.5729
kruppel_b1h    	0.0052	0.7657
Med            	0.0056	0.1047
Background     	0.9249	12.2286
<
>>dpse
Position: 28051	Nucl: 90	Word_av_length: 0.00	Free Energy: 48.2056
E-spl-         	0.0017	0.3010
Ci_cons        	0.0060	0.1815
Mad            	0.0128	2.1887
Su-H-          	0.0024	0.1321
Eip74EF        	0.0080	0.3452
exd            	0.0041	0.3580
Med            	0.0056	0.6281
Trl            	0.0043	0.3815
Pnt_lit        	0.0089	0.4930
Background     	0.9249	49.4207
<
>>dmel X:2926233..2956233
Position: 23700	Nucl: 1000	Word_av_length: 0.00	Free Energy: 49.4834
E-spl-         	0.0021	0.6348
toy            	0.0023	1.4944
shn1_lit       	0.0011	0.9554
Ci_cons        	0.0052	2.2210
brk            	0.0017	1.0502
dl             	0.0042	3.6929
Mad            	0.0131	6.9452
pan            	0.0034	2.6338
Su-H-          	0.0011	0.6188
Eip74EF        	0.0110	7.9073
exd            	0.0046	3.8036
kruppel_b1h    	0.0061	3.5160
Med            	0.0057	2.9852
prd            	0.0012	0.9134
sd             	0.0025	2.0912
Trl            	0.0046	2.0146
Pnt_lit        	0.0090	2.6064
Abd-B_group    	0.0002	0.1954
Antp_group     	0.0008	0.8100
NK2_group      	0.0002	0.1881
Background     	0.9199	594.0487
<
>>dpse
Position: 27115	Nucl: 74	Word_av_length: 0.00	Free Energy: 49.4834
Ci_cons        	0.0052	0.2157
brk            	0.0017	0.2143
Mad            	0.0131	1.8195
Eip74EF        	0.0110	0.6913
Med            	0.0057	0.6017
Pnt_lit        	0.0090	0.7694
Background     	0.9199	38.1332
<
>>dpse
Position: 27216	Nucl: 71	Word_av_length: 0.00	Free Energy: 49.4834
E-spl-         	0.0021	0.7613
toy            	0.0023	0.1852
Ci_cons        	0.0052	0.6485
Mad            	0.0131	0.4593
Eip74EF        	0.0110	0.2520
kruppel_b1h    	0.0061	0.4729
Med            	0.0057	0.3221
sd             	0.0025	0.1223
Trl            	0.0046	0.2031
Pnt_lit        	0.0090	1.0537
Background     	0.9199	29.8012
<
>>dpse
Position: 27348	Nucl: 83	Word_av_length: 0.00	Free Energy: 49.4834
Ci_cons        	0.0052	0.1969
dl             	0.0042	0.2673
Mad            	0.0131	0.2899
Eip74EF        	0.0110	0.3137
exd            	0.0046	0.1591
Med            	0.0057	0.1639
Trl            	0.0046	0.1068
Pnt_lit        	0.0090	2.6798
Background     	0.9199	44.7605
<
>>dpse
Position: 27480	Nucl: 52	Word_av_length: 0.00	Free Energy: 49.4834
toy            	0.0023	0.2465
shn1_lit       	0.0011	0.1764
dl             	0.0042	0.3076
Mad            	0.0131	0.2146
pan            	0.0034	0.1045
Eip74EF        	0.0110	0.1706
kruppel_b1h    	0.0061	0.9043
Background     	0.9199	29.8968
<
>>dpse
Position: 27566	Nucl: 158	Word_av_length: 0.00	Free Energy: 49.4834
E-spl-         	0.0021	0.3986
toy            	0.0023	0.1125
Ci_cons        	0.0052	1.4607
brk            	0.0017	0.1070
Mad            	0.0131	0.6686
pan            	0.0034	0.1003
Su-H-          	0.0011	0.1678
Eip74EF        	0.0110	0.7290
exd            	0.0046	0.2466
kruppel_b1h    	0.0061	0.4214
Med            	0.0057	0.6442
sd             	0.0025	0.1567
Trl            	0.0046	1.9227
Pnt_lit        	0.0090	0.6181
Background     	0.9199	88.6812
<
>>dpse
Position: 27806	Nucl: 113	Word_av_length: 0.00	Free Energy: 49.4834
Ci_cons        	0.0052	0.5238
Mad            	0.0131	0.4693
pan            	0.0034	0.1797
Su-H-          	0.0011	0.1151
Eip74EF        	0.0110	0.7376
kruppel_b1h    	0.0061	0.1055
Med            	0.0057	0.2721
sd             	0.0025	0.1357
Pnt_lit        	0.0090	1.3158
Background     	0.9199	77.2999
<
>>dpse
Position: 28005	Nucl: 27	Word_av_length: 0.00	Free Energy: 49.4834
Mad            	0.0131	0.5633
Eip74EF        	0.0110	0.1222
kruppel_b1h    	0.0061	0.7949
Background     	0.9199	11.7713
<
>>dpse
Position: 28051	Nucl: 90	Word_av_length: 0.00	Free Energy: 49.4834
E-spl-         	0.0021	0.3351
toy            	0.0023	0.3227
Ci_cons        	0.0052	0.1533
Mad            	0.0131	2.1233
Eip74EF        	0.0110	0.4282
exd            	0.0046	0.3239
Med            	0.0057	0.6093
Trl            	0.0046	0.3797
Pnt_lit        	0.0090	0.4756
Background     	0.9199	45.7368
<
>>dpse
Position: 28217	Nucl: 66	Word_av_length: 0.00	Free Energy: 49.4834
Ci_cons        	0.0052	0.1548
brk            	0.0017	0.2278
Mad            	0.0131	0.7054
pan            	0.0034	0.5297
Eip74EF        	0.0110	0.5912
kruppel_b1h    	0.0061	0.2440
Med            	0.0057	0.3687
Trl            	0.0046	0.1337
Pnt_lit        	0.0090	0.1700
Background     	0.9199	39.1014
<
>>dmel X:2926233..2956233
Position: 23800	Nucl: 1000	Word_av_length: 0.00	Free Energy: 45.8267
E-spl-         	0.0028	1.1363
toy            	0.0012	0.8249
shn1_lit       	0.0009	0.9364
STAT_transfac  	0.0005	0.6259
Ci_cons        	0.0017	0.4475
brk            	0.0026	1.6083
dl             	0.0024	2.4643
Mad            	0.0071	4.7832
pan            	0.0018	1.3304
Su-H-          	0.0027	1.6193
Eip74EF        	0.0103	8.0105
exd            	0.0084	6.2698
kruppel_b1h    	0.0067	3.7301
Med            	0.0043	2.5331
sd             	0.0010	0.7386
Trl            	0.0037	1.6392
Pnt_lit        	0.0077	2.3566
Antp_group     	0.0010	0.8878
NK2_group      	0.0020	1.6798
Background     	0.9313	617.5280
<
>>dpse
Position: 27216	Nucl: 71	Word_av_length: 0.00	Free Energy: 45.8267
E-spl-         	0.0028	0.9425
toy            	0.0012	0.1330
Ci_cons        	0.0017	0.2701
brk            	0.0026	0.1048
Mad            	0.0071	0.3163
Eip74EF        	0.0103	0.2427
exd            	0.0084	0.1155
kruppel_b1h    	0.0067	0.5741
Med            	0.0043	0.2635
Trl            	0.0037	0.1975
Pnt_lit        	0.0077	1.0280
Background     	0.9313	31.4520
<
>>dpse
Position: 27348	Nucl: 83	Word_av_length: 0.00	Free Energy: 45.8267
dl             	0.0024	0.1672
Mad            	0.0071	0.1630
Su-H-          	0.0027	0.1544
Eip74EF        	0.0103	0.3085
exd            	0.0084	0.2985
Med            	0.0043	0.1325
Pnt_lit        	0.0077	2.6076
Background     	0.9313	47.6500
<
>>dpse
Position: 27480	Nucl: 52	Word_av_length: 0.00	Free Energy: 45.8267
toy            	0.0012	0.1299
shn1_lit       	0.0009	0.1587
dl             	0.0024	0.1965
Mad            	0.0071	0.1164
Eip74EF        	0.0103	0.1656
exd            	0.0084	0.1457
kruppel_b1h    	0.0067	0.9441
NK2_group      	0.0020	0.1591
Background     	0.9313	31.5498
<
>>dpse
Position: 27566	Nucl: 158	Word_av_length: 0.00	Free Energy: 45.8267
E-spl-         	0.0028	0.5273
Ci_cons        	0.0017	0.7953
brk            	0.0026	0.1841
Mad            	0.0071	0.4132
Su-H-          	0.0027	0.4678
Eip74EF        	0.0103	0.7038
exd            	0.0084	0.4719
kruppel_b1h    	0.0067	0.4801
Med            	0.0043	0.5584
Trl            	0.0037	1.8144
Pnt_lit        	0.0077	0.5548
Background     	0.9313	94.5363
<
>>dpse
Position: 27806	Nucl: 113	Word_av_length: 0.00	Free Energy: 45.8267
Ci_cons        	0.0017	0.1934
Mad            	0.0071	0.3052
Su-H-          	0.0027	0.3268
Eip74EF        	0.0103	0.7533
exd            	0.0084	0.1735
kruppel_b1h    	0.0067	0.1435
Med            	0.0043	0.2358
Pnt_lit        	0.0077	1.2194
Background     	0.9313	81.9191
<
>>dpse
Position: 28005	Nucl: 27	Word_av_length: 0.00	Free Energy: 45.8267
Mad            	0.0071	0.3891
Eip74EF        	0.0103	0.1426
kruppel_b1h    	0.0067	0.8121
Background     	0.9313	12.3319
<
>>dpse
Position: 28051	Nucl: 90	Word_av_length: 0.00	Free Energy: 45.8267
E-spl-         	0.0028	0.4517
toy            	0.0012	0.1612
brk            	0.0026	0.1876
Mad            	0.0071	1.6142
Su-H-          	0.0027	0.1479
Eip74EF        	0.0103	0.4326
exd            	0.0084	0.6149
Med            	0.0043	0.5827
Trl            	0.0037	0.3294
Pnt_lit        	0.0077	0.4475
Background     	0.9313	48.6994
<
>>dpse
Position: 28217	Nucl: 424	Word_av_length: 0.00	Free Energy: 45.8267
E-spl-         	0.0028	0.5503
toy            	0.0012	0.2462
Ci_cons        	0.0017	0.4319
brk            	0.0026	1.1127
dl             	0.0024	0.2885
Mad            	0.0071	1.1105
pan            	0.0018	0.7713
Su-H-          	0.0027	0.7982
Eip74EF        	0.0103	2.7152
exd            	0.0084	3.1346
kruppel_b1h    	0.0067	1.7222
Med            	0.0043	0.9426
sd             	0.0010	0.2577
Trl            	0.0037	0.7370
Pnt_lit        	0.0077	1.8038
Antp_group     	0.0010	0.3824
NK2_group      	0.0020	0.7746
Background     	0.9313	271.3135
<
>>dpse
Position: 28668	Nucl: 42	Word_av_length: 0.00	Free Energy: 45.8267
Mad            	0.0071	0.3277
Eip74EF        	0.0103	0.4444
exd            	0.0084	0.1050
kruppel_b1h    	0.0067	0.5099
Med            	0.0043	0.4399
Pnt_lit        	0.0077	0.2345
Background     	0.9313	22.6612
<
>>dmel X:2926233..2956233
Position: 23900	Nucl: 1000	Word_av_length: 0.00	Free Energy: 33.1265
toy            	0.0026	2.1695
shn1_lit       	0.0009	0.9458
STAT_transfac  	0.0004	0.5272
Ci_cons        	0.0015	0.3463
brk            	0.0038	1.9716
dl             	0.0012	1.2561
Mad            	0.0021	0.8778
pan            	0.0026	1.9762
Su-H-          	0.0133	7.7569
Eip74EF        	0.0125	9.4796
exd            	0.0053	3.8206
kruppel_b1h    	0.0056	3.3844
Med            	0.0014	0.6021
prd            	0.0018	1.6007
sd             	0.0015	1.1753
Trl            	0.0032	1.3547
Pnt_lit        	0.0058	1.4650
Antp_group     	0.0009	0.8454
Ladybird_group 	0.0003	0.2881
NK2_group      	0.0020	1.6798
Background     	0.9313	612.0094
<
>>dpse
Position: 27348	Nucl: 83	Word_av_length: 0.00	Free Energy: 33.1265
Su-H-          	0.0133	0.7257
Eip74EF        	0.0125	0.3562
exd            	0.0053	0.1836
prd            	0.0018	0.1240
Pnt_lit        	0.0058	2.3992
Background     	0.9313	46.8592
<
>>dpse
Position: 27480	Nucl: 52	Word_av_length: 0.00	Free Energy: 33.1265
toy            	0.0026	0.2454
shn1_lit       	0.0009	0.1627
dl             	0.0012	0.1026
Su-H-          	0.0133	0.2225
Eip74EF        	0.0125	0.1883
kruppel_b1h    	0.0056	0.9278
NK2_group      	0.0020	0.1412
Background     	0.9313	30.5605
<
>>dpse
Position: 27566	Nucl: 158	Word_av_length: 0.00	Free Energy: 33.1265
toy            	0.0026	0.1306
Ci_cons        	0.0015	0.6637
brk            	0.0038	0.3036
Mad            	0.0021	0.1393
Su-H-          	0.0133	2.1919
Eip74EF        	0.0125	0.7992
exd            	0.0053	0.2638
kruppel_b1h    	0.0056	0.4110
Med            	0.0014	0.1967
prd            	0.0018	0.1112
Trl            	0.0032	1.7361
Pnt_lit        	0.0058	0.4453
Background     	0.9313	94.3339
<
>>dpse
Position: 27806	Nucl: 113	Word_av_length: 0.00	Free Energy: 33.1265
Ci_cons        	0.0015	0.1383
brk            	0.0038	0.1068
Mad            	0.0021	0.1058
pan            	0.0026	0.1321
Su-H-          	0.0133	1.4293
Eip74EF        	0.0125	0.9319
kruppel_b1h    	0.0056	0.1420
prd            	0.0018	0.1055
Pnt_lit        	0.0058	0.9054
Background     	0.9313	77.6288
<
>>dpse
Position: 28005	Nucl: 27	Word_av_length: 0.00	Free Energy: 33.1265
Mad            	0.0021	0.1545
Su-H-          	0.0133	0.1663
Eip74EF        	0.0125	0.2284
kruppel_b1h    	0.0056	0.7720
Background     	0.9313	13.0288
<
>>dpse
Position: 28051	Nucl: 90	Word_av_length: 0.00	Free Energy: 33.1265
toy            	0.0026	0.3317
brk            	0.0038	0.5072
Mad            	0.0021	0.9505
Su-H-          	0.0133	0.6730
Eip74EF        	0.0125	0.7362
exd            	0.0053	0.3733
Med            	0.0014	0.3120
Trl            	0.0032	0.3619
Pnt_lit        	0.0058	0.4261
Background     	0.9313	50.1630
<
>>dpse
Position: 28217	Nucl: 424	Word_av_length: 0.00	Free Energy: 33.1265
toy            	0.0026	0.5252
Ci_cons        	0.0015	0.3691
brk            	0.0038	1.6858
dl             	0.0012	0.1411
Mad            	0.0021	0.3268
pan            	0.0026	1.0725
Su-H-          	0.0133	3.6911
Eip74EF        	0.0125	3.1372
exd            	0.0053	2.0913
kruppel_b1h    	0.0056	1.4503
Med            	0.0014	0.3032
prd            	0.0018	0.3579
sd             	0.0015	0.3883
Trl            	0.0032	0.6266
Pnt_lit        	0.0058	1.4944
Antp_group     	0.0009	0.3193
NK2_group      	0.0020	0.7153
Background     	0.9313	264.9772
<
>>dpse
Position: 28668	Nucl: 142	Word_av_length: 0.00	Free Energy: 33.1265
Ci_cons        	0.0015	0.4147
brk            	0.0038	0.4561
Mad            	0.0021	0.2214
pan            	0.0026	0.1746
Su-H-          	0.0133	1.5163
Eip74EF        	0.0125	1.2559
exd            	0.0053	0.2784
kruppel_b1h    	0.0056	0.4705
Med            	0.0014	0.2528
prd            	0.0018	0.1367
sd             	0.0015	0.2655
Trl            	0.0032	0.1179
Pnt_lit        	0.0058	0.6926
Background     	0.9313	88.4600
<
>>dmel X:2926233..2956233
Position: 24000	Nucl: 1000	Word_av_length: 0.00	Free Energy: 26.2700
toy            	0.0011	1.2056
shn1_lit       	0.0005	0.9364
STAT_transfac  	0.0002	0.3962
Ci_cons        	0.0008	0.2046
dmef_lit       	0.0008	0.3594
brk            	0.0011	0.7881
Mad            	0.0003	0.1740
pan            	0.0036	2.3272
Su-H-          	0.0072	4.7198
twi            	0.0022	0.4697
Eip74EF        	0.0113	9.0320
exd            	0.0075	6.2717
kruppel_b1h    	0.0020	2.0687
Med            	0.0083	4.4485
prd            	0.0022	1.8827
sd             	0.0030	2.3739
Trl            	0.0048	3.1588
NK2_group      	0.0010	1.0586
Background     	0.9420	642.6808
<
>>dpse
Position: 27566	Nucl: 158	Word_av_length: 0.00	Free Energy: 26.2700
Ci_cons        	0.0008	0.4787
pan            	0.0036	0.1010
Su-H-          	0.0072	1.3081
twi            	0.0022	0.5593
Eip74EF        	0.0113	0.7089
exd            	0.0075	0.3906
kruppel_b1h    	0.0020	0.1792
Med            	0.0083	1.1027
prd            	0.0022	0.1752
sd             	0.0030	0.1606
Trl            	0.0048	2.0283
Background     	0.9420	97.7916
<
>>dpse
Position: 27806	Nucl: 113	Word_av_length: 0.00	Free Energy: 26.2700
pan            	0.0036	0.1776
Su-H-          	0.0072	0.8988
twi            	0.0022	0.4408
Eip74EF        	0.0113	0.9850
exd            	0.0075	0.1563
Med            	0.0083	0.5878
prd            	0.0022	0.1239
sd             	0.0030	0.1448
Trl            	0.0048	0.1166
Background     	0.9420	82.4149
<
>>dpse
Position: 28005	Nucl: 27	Word_av_length: 0.00	Free Energy: 26.2700
Su-H-          	0.0072	0.1211
Eip74EF        	0.0113	0.2309
exd            	0.0075	0.1216
kruppel_b1h    	0.0020	0.4887
Med            	0.0083	0.2756
Background     	0.9420	15.6215
<
>>dpse
Position: 28051	Nucl: 90	Word_av_length: 0.00	Free Energy: 26.2700
toy            	0.0011	0.1503
brk            	0.0011	0.1573
Mad            	0.0003	0.1330
Su-H-          	0.0072	0.3850
Eip74EF        	0.0113	0.6927
exd            	0.0075	0.5470
Med            	0.0083	1.9366
Trl            	0.0048	0.5499
Background     	0.9420	53.0375
<
>>dpse
Position: 28217	Nucl: 424	Word_av_length: 0.00	Free Energy: 26.2700
toy            	0.0011	0.2534
Ci_cons        	0.0008	0.2078
brk            	0.0011	0.5746
pan            	0.0036	1.3463
Su-H-          	0.0072	2.2508
twi            	0.0022	0.4075
Eip74EF        	0.0113	3.1080
exd            	0.0075	2.8902
kruppel_b1h    	0.0020	0.6762
Med            	0.0083	2.3249
prd            	0.0022	0.4655
sd             	0.0030	0.7600
Trl            	0.0048	0.9474
NK2_group      	0.0010	0.4249
Background     	0.9420	289.5866
<
>>dpse
Position: 28668	Nucl: 1029	Word_av_length: 0.00	Free Energy: 26.2700
toy            	0.0011	0.5558
Ci_cons        	0.0008	0.6353
dmef_lit       	0.0008	1.2723
brk            	0.0011	0.5649
Mad            	0.0003	0.1214
pan            	0.0036	3.1557
Su-H-          	0.0072	4.7540
twi            	0.0022	2.5237
Eip74EF        	0.0113	7.9149
exd            	0.0075	4.6158
kruppel_b1h    	0.0020	0.4731
Med            	0.0083	6.0684
prd            	0.0022	1.7339
sd             	0.0030	2.4545
Trl            	0.0048	2.7248
NK2_group      	0.0010	0.3780
Background     	0.9420	704.8231
<
>>dmel X:2926233..2956233
Position: 24100	Nucl: 1000	Word_av_length: 0.00	Free Energy: 26.1929
toy            	0.0019	1.7933
shn1_lit       	0.0004	0.9011
STAT_transfac  	0.0001	0.3024
Ci_cons        	0.0009	0.2281
dmef_lit       	0.0006	0.2885
brk            	0.0011	0.7961
pan            	0.0035	2.4804
Su-H-          	0.0034	2.2966
twi            	0.0017	0.3490
Eip74EF        	0.0076	5.8921
exd            	0.0057	5.0290
kruppel_b1h    	0.0017	1.9133
Med            	0.0060	3.0998
prd            	0.0027	2.5700
sd             	0.0002	0.1189
Trl            	0.0063	5.0678
Pnt_lit        	0.0007	0.5074
NK2_group      	0.0022	2.5836
Background     	0.9532	673.2333
<
>>dpse
Position: 27575	Nucl: 149	Word_av_length: 0.00	Free Energy: 26.1929
Ci_cons        	0.0009	0.5276
pan            	0.0035	0.1115
Su-H-          	0.0034	0.6441
twi            	0.0017	0.5638
Eip74EF        	0.0076	0.5179
exd            	0.0057	0.3274
kruppel_b1h    	0.0017	0.1528
Med            	0.0060	0.5493
prd            	0.0027	0.2384
Trl            	0.0063	2.2611
Background     	0.9532	96.2992
<
>>dpse
Position: 27806	Nucl: 113	Word_av_length: 0.00	Free Energy: 26.1929
Ci_cons        	0.0009	0.1217
pan            	0.0035	0.1822
Su-H-          	0.0034	0.4503
twi            	0.0017	0.3578
Eip74EF        	0.0076	0.7388
exd            	0.0057	0.1355
Med            	0.0060	0.4649
prd            	0.0027	0.1537
Trl            	0.0063	0.1748
Pnt_lit        	0.0007	0.1648
Background     	0.9532	87.6144
<
>>dpse
Position: 28005	Nucl: 27	Word_av_length: 0.00	Free Energy: 26.1929
Eip74EF        	0.0076	0.1695
exd            	0.0057	0.1046
kruppel_b1h    	0.0017	0.4603
Med            	0.0060	0.2224
Background     	0.9532	17.0098
<
>>dpse
Position: 28051	Nucl: 90	Word_av_length: 0.00	Free Energy: 26.1929
toy            	0.0019	0.2473
brk            	0.0011	0.1896
Su-H-          	0.0034	0.1926
Eip74EF        	0.0076	0.4794
exd            	0.0057	0.4340
Med            	0.0060	1.6681
Trl            	0.0063	0.7723
Background     	0.9532	55.7761
<
>>dpse
Position: 28217	Nucl: 424	Word_av_length: 0.00	Free Energy: 26.1929
toy            	0.0019	0.4287
Ci_cons        	0.0009	0.2375
brk            	0.0011	0.6335
pan            	0.0035	1.4803
Su-H-          	0.0034	1.1043
twi            	0.0017	0.3374
Eip74EF        	0.0076	2.1454
exd            	0.0057	2.4770
kruppel_b1h    	0.0017	0.6330
Med            	0.0060	1.7851
prd            	0.0027	0.5755
Trl            	0.0063	1.2229
Pnt_lit        	0.0007	0.3716
NK2_group      	0.0022	0.8032
Background     	0.9532	304.8302
<
>>dpse
Position: 28668	Nucl: 1029	Word_av_length: 0.00	Free Energy: 26.1929
toy            	0.0019	0.9295
Ci_cons        	0.0009	0.7032
dmef_lit       	0.0006	1.1112
brk            	0.0011	0.5907
pan            	0.0035	3.2580
Su-H-          	0.0034	2.4258
twi            	0.0017	2.0512
Eip74EF        	0.0076	6.0950
exd            	0.0057	3.9044
kruppel_b1h    	0.0017	0.4418
Med            	0.0060	4.7282
prd            	0.0027	2.1023
sd             	0.0002	0.1618
Trl            	0.0063	3.3306
Pnt_lit        	0.0007	0.4221
NK2_group      	0.0022	0.7575
Background     	0.9532	750.0546
<
>>dpse
Position: 29778	Nucl: 153	Word_av_length: 0.00	Free Energy: 26.1929
toy            	0.0019	0.5563
pan            	0.0035	0.2436
Su-H-          	0.0034	0.2309
Eip74EF        	0.0076	0.7187
exd            	0.0057	0.2191
Med            	0.0060	0.6092
Trl            	0.0063	0.9822
NK2_group      	0.0022	0.5295
Background     	0.9532	112.7011
<
>>dmel X:2926233..2956233
Position: 24200	Nucl: 1000	Word_av_length: 0.00	Free Energy: 24.4648
bin            	0.0008	0.6082
toy            	0.0019	1.9032
shn1_lit       	0.0004	0.9112
STAT_transfac  	0.0001	0.2485
dmef_lit       	0.0010	0.7215
brk            	0.0020	1.3041
Mad            	0.0005	0.2218
pan            	0.0047	3.6447
Su-H-          	0.0011	0.7711
twi            	0.0005	0.1284
Eip74EF        	0.0078	6.2005
exd            	0.0057	5.1675
kruppel_b1h    	0.0016	1.8390
Med            	0.0027	1.1680
prd            	0.0021	2.0837
Trl            	0.0050	4.2895
Pnt_lit        	0.0008	0.5197
NK2_group      	0.0020	2.5245
Background     	0.9592	688.2786
<
>>dpse
Position: 27675	Nucl: 49	Word_av_length: 0.00	Free Energy: 24.4648
exd            	0.0057	0.1255
Trl            	0.0050	1.1298
Background     	0.9592	35.4692
<
>>dpse
Position: 27806	Nucl: 113	Word_av_length: 0.00	Free Energy: 24.4648
bin            	0.0008	0.1317
pan            	0.0047	0.2458
Su-H-          	0.0011	0.1555
twi            	0.0005	0.1210
Eip74EF        	0.0078	0.7848
exd            	0.0057	0.1431
Med            	0.0027	0.2374
prd            	0.0021	0.1242
Trl            	0.0050	0.1459
Pnt_lit        	0.0008	0.1913
Background     	0.9592	91.4254
<
>>dpse
Position: 28005	Nucl: 27	Word_av_length: 0.00	Free Energy: 24.4648
Eip74EF        	0.0078	0.1770
exd            	0.0057	0.1078
kruppel_b1h    	0.0016	0.4712
Med            	0.0027	0.1091
Background     	0.9592	17.4788
<
>>dpse
Position: 28051	Nucl: 90	Word_av_length: 0.00	Free Energy: 24.4648
toy            	0.0019	0.2571
brk            	0.0020	0.4039
Mad            	0.0005	0.3240
Eip74EF        	0.0078	0.5309
exd            	0.0057	0.4533
Med            	0.0027	0.8873
Trl            	0.0050	0.6728
Background     	0.9592	58.8635
<
>>dpse
Position: 28217	Nucl: 424	Word_av_length: 0.00	Free Energy: 24.4648
bin            	0.0008	0.1766
toy            	0.0019	0.4576
brk            	0.0020	1.2005
pan            	0.0047	1.8509
Su-H-          	0.0011	0.3586
twi            	0.0005	0.1198
Eip74EF        	0.0078	2.2291
exd            	0.0057	2.5058
kruppel_b1h    	0.0016	0.6080
Med            	0.0027	0.8525
prd            	0.0021	0.4593
Trl            	0.0050	1.0579
Pnt_lit        	0.0008	0.4286
NK2_group      	0.0020	0.7650
Background     	0.9592	313.4306
<
>>dpse
Position: 28668	Nucl: 1029	Word_av_length: 0.00	Free Energy: 24.4648
bin            	0.0008	0.6818
toy            	0.0019	1.0060
dmef_lit       	0.0010	1.2817
brk            	0.0020	1.1687
Mad            	0.0005	0.2358
pan            	0.0047	4.1606
Su-H-          	0.0011	0.8117
twi            	0.0005	0.7714
Eip74EF        	0.0078	6.2913
exd            	0.0057	4.0099
kruppel_b1h    	0.0016	0.4273
Med            	0.0027	2.4708
prd            	0.0021	1.7269
Trl            	0.0050	2.9455
Pnt_lit        	0.0008	0.5048
NK2_group      	0.0020	0.6937
Background     	0.9592	778.3942
<
>>dpse
Position: 29778	Nucl: 153	Word_av_length: 0.00	Free Energy: 24.4648
toy            	0.0019	0.5829
pan            	0.0047	0.3167
Eip74EF        	0.0078	0.7277
exd            	0.0057	0.2162
Med            	0.0027	0.3030
Trl            	0.0050	0.8275
NK2_group      	0.0020	0.5162
Background     	0.9592	116.6340
<
>>dpse
Position: 29984	Nucl: 56	Word_av_length: 0.00	Free Energy: 24.4648
brk            	0.0020	0.1759
pan            	0.0047	0.2690
Eip74EF        	0.0078	0.4041
Background     	0.9592	45.3703
<
>>dmel X:2926233..2956233
Position: 24300	Nucl: 1000	Word_av_length: 0.00	Free Energy: 17.2217
bin            	0.0007	0.6032
E-spl-         	0.0006	0.3787
toy            	0.0013	1.3193
shn1_lit       	0.0004	0.9133
STAT_transfac  	0.0001	0.2896
dmef_lit       	0.0009	0.6885
brk            	0.0007	0.3847
pan            	0.0049	4.1748
twi            	0.0007	0.1790
Eip74EF        	0.0078	6.5303
exd            	0.0047	4.3641
kruppel_b1h    	0.0003	0.2658
Med            	0.0038	1.6385
prd            	0.0015	1.5607
sd             	0.0006	0.4532
Trl            	0.0031	3.1210
Pnt_lit        	0.0008	0.6014
NK2_group      	0.0019	2.4986
Background     	0.9645	729.1492
<
>>dpse
Position: 27806	Nucl: 113	Word_av_length: 0.00	Free Energy: 17.2217
bin            	0.0007	0.1261
pan            	0.0049	0.2525
twi            	0.0007	0.1519
Eip74EF        	0.0078	0.7949
exd            	0.0047	0.1193
Med            	0.0038	0.3433
Pnt_lit        	0.0008	0.2056
Background     	0.9645	93.2282
<
>>dpse
Position: 28005	Nucl: 27	Word_av_length: 0.00	Free Energy: 17.2217
Eip74EF        	0.0078	0.1891
exd            	0.0047	0.1041
kruppel_b1h    	0.0003	0.1275
Med            	0.0038	0.2021
Background     	0.9645	20.7804
<
>>dpse
Position: 28051	Nucl: 90	Word_av_length: 0.00	Free Energy: 17.2217
E-spl-         	0.0006	0.1968
toy            	0.0013	0.1932
brk            	0.0007	0.1454
Mad            	0.0002	0.1670
Eip74EF        	0.0078	0.5269
exd            	0.0047	0.4021
Med            	0.0038	1.2969
Trl            	0.0031	0.4128
Background     	0.9645	60.6344
<
>>dpse
Position: 28217	Nucl: 424	Word_av_length: 0.00	Free Energy: 17.2217
bin            	0.0007	0.1743
E-spl-         	0.0006	0.1754
toy            	0.0013	0.3230
brk            	0.0007	0.4968
pan            	0.0049	1.9017
twi            	0.0007	0.1580
Eip74EF        	0.0078	2.3261
exd            	0.0047	2.2697
kruppel_b1h    	0.0003	0.1170
Med            	0.0038	1.3644
prd            	0.0015	0.3531
sd             	0.0006	0.1694
Trl            	0.0031	0.7677
Pnt_lit        	0.0008	0.4464
NK2_group      	0.0019	0.7673
Background     	0.9645	325.1812
<
[truncated: 85,082 more chars]
