# Supplementary material for: The Complex Spatio-Temporal Regulation of the Drosophila Myoblast Attractant Gene duf/kirre
Source: PLoS One. 2009 Sep 9;4(9):e6960. doi: 10.1371/journal.pone.0006960 (PMC2734059; doi:10.1371/journal.pone.0006960)
Supplement: Dataset S1 — The raw input and output files of enhancer predictions using Stubb. Stubb version 2.1 was run on the 30 kb region upstream of duf and approximately 29 kb intron, using 45 input weight matrices. In release 4 coordinates, the upstream region selected was 2926233–2956233 and the intron was 2956475–2985408, on chromosome X. Orthologous sequence from D. pseudoobscura was selected. As part of the process of running Stubb, these sequences were re-aligned with LAGAN and Stubb was run on these sequences in multi-sequence mode. The raw input and output files are in Supplementary Data S11. (4.59 MB ZIP) [file pone.0006960.s011.zip › supporting_data_S9/stubb_upstream/output.b1h+hd_12+8/kirre_upstream_dmel.fa.mfasta.fen]

0	10.7748	0.0108	1000	40
100	8.3400	0.0073	1148	40
200	9.7384	0.0078	1248	34
300	10.3311	0.0077	1348	23
400	10.4299	0.0072	1448	25
500	8.9540	0.0058	1548	26
600	4.0691	0.0025	1648	24
700	4.1123	0.0024	1748	28
800	2.6309	0.0014	1848	34
900	3.3535	0.0017	1948	37
1000	3.0073	0.0015	1986	39
1100	6.5516	0.0066	1000	21
1200	6.3434	0.0063	1000	21
1300	4.9550	0.0050	1000	20
1400	3.1799	0.0023	1394	34
1500	1.8171	0.0012	1494	40
1600	2.3629	0.0015	1594	41
1700	3.2480	0.0019	1694	40
1800	2.7871	0.0016	1794	35
1900	4.3242	0.0023	1894	37
2000	4.1552	0.0027	1531	32
2100	3.0615	0.0020	1531	41
2200	2.5059	0.0016	1531	42
2300	2.7628	0.0018	1531	41
2400	7.3789	0.0038	1955	57
2500	8.3350	0.0042	1979	58
2600	9.8362	0.0050	1979	50
2700	14.0483	0.0071	1979	32
2800	20.9199	0.0106	1979	30
2900	34.9587	0.0178	1965	39
3000	22.4170	0.0224	1000	40
3100	34.7294	0.0347	1000	40
3200	46.3049	0.0463	1000	40
3300	42.3859	0.0424	1000	36
3400	35.2692	0.0353	1000	41
3500	37.5631	0.0376	1000	47
3600	37.8597	0.0379	1000	37
3700	41.8723	0.0419	1000	57
3800	40.8273	0.0408	1000	64
3900	32.4838	0.0325	1000	64
4000	21.7882	0.0218	1000	58
4100	11.8732	0.0119	1000	44
4200	12.8960	0.0129	1000	65
4300	16.6206	0.0166	1000	50
4400	15.7695	0.0158	1000	51
4500	16.9349	0.0169	1000	48
4600	15.0737	0.0151	1000	39
4700	13.0547	0.0131	1000	39
4800	15.3127	0.0153	1000	38
4900	12.3926	0.0124	1000	43
5000	14.3600	0.0144	1000	48
5100	14.5983	0.0146	1000	47
5200	22.3186	0.0113	1979	56
5300	16.6960	0.0088	1899	46
5400	15.9214	0.0084	1899	42
5500	17.8628	0.0094	1899	49
5600	23.8499	0.0126	1899	51
5700	21.5417	0.0113	1899	56
5800	22.4487	0.0118	1899	55
5900	14.1277	0.0100	1409	43
6000	12.7437	0.0090	1409	48
6100	7.7522	0.0068	1134	46
6200	8.9351	0.0074	1208	51
6300	18.3237	0.0108	1703	55
6400	15.8032	0.0093	1703	57
6500	15.8813	0.0093	1703	41
6600	15.6824	0.0092	1703	50
6700	7.1488	0.0064	1117	43
6800	6.4730	0.0058	1115	38
6900	12.0876	0.0087	1392	42
7000	10.4083	0.0075	1392	58
7100	8.8579	0.0063	1398	62
7200	12.2405	0.0062	1981	52
7300	10.4849	0.0053	1981	61
7400	13.1169	0.0066	1981	54
7500	6.1956	0.0049	1271	42
7600	6.5693	0.0052	1270	41
7700	8.0261	0.0062	1287	45
7800	9.3191	0.0047	1983	53
7900	7.4746	0.0038	1983	53
8000	8.1865	0.0041	1983	49
8100	10.1235	0.0051	1983	46
8200	10.5884	0.0053	1983	72
8300	4.8423	0.0034	1426	53
8400	6.9030	0.0048	1426	58
8500	7.6821	0.0053	1442	37
8600	8.2471	0.0042	1986	48
8700	6.3218	0.0032	1986	53
8800	8.2173	0.0041	1986	54
8900	12.6592	0.0064	1986	56
9000	12.8252	0.0065	1986	63
9100	14.4766	0.0073	1986	49
9200	12.6531	0.0064	1986	46
9300	1.9071	0.0019	1000	34
9400	3.5516	0.0036	1000	44
9500	4.7461	0.0047	1000	38
9600	4.7939	0.0048	1000	41
9700	5.5741	0.0056	1000	47
9800	7.3417	0.0073	1000	47
9900	8.0045	0.0080	1000	49
10000	7.2933	0.0073	1000	47
10100	12.9485	0.0065	1980	61
10200	21.2581	0.0107	1980	67
10300	20.0002	0.0101	1980	62
10400	19.9910	0.0101	1980	52
10500	19.3164	0.0098	1980	46
10600	16.2551	0.0082	1980	60
10700	21.6528	0.0109	1980	54
10800	21.9739	0.0111	1980	46
10900	18.7014	0.0117	1594	48
11000	17.9097	0.0112	1594	59
11100	25.5090	0.0128	1989	60
11200	24.8032	0.0125	1989	41
11300	27.5662	0.0154	1790	53
11400	29.7947	0.0166	1790	57
11500	28.3103	0.0162	1750	48
11600	27.9399	0.0166	1681	38
11700	26.3979	0.0157	1681	56
11800	30.6658	0.0172	1784	51
11900	35.6150	0.0180	1983	49
12000	38.2061	0.0200	1907	38
12100	36.6333	0.0203	1807	44
12200	43.6821	0.0244	1789	43
12300	34.8779	0.0193	1807	52
12400	30.1470	0.0167	1804	65
12500	27.3638	0.0158	1736	55
12600	28.6858	0.0185	1552	45
12700	27.2502	0.0185	1470	44
12800	23.4170	0.0160	1468	53
12900	17.7900	0.0120	1487	38
13000	12.7842	0.0082	1563	59
13100	8.7593	0.0053	1663	65
13200	8.5601	0.0046	1866	52
13300	14.3838	0.0077	1879	60
13400	12.8540	0.0071	1798	41
13500	13.3586	0.0074	1816	53
13600	8.8281	0.0047	1872	49
13700	7.4600	0.0039	1898	48
13800	14.8364	0.0083	1779	46
13900	22.1279	0.0130	1701	45
14000	22.2708	0.0131	1701	37
14100	26.4019	0.0159	1662	35
14200	26.4014	0.0159	1662	44
14300	17.9075	0.0104	1724	41
14400	17.1082	0.0095	1810	39
14500	19.7271	0.0113	1739	45
14600	38.7124	0.0211	1833	38
14700	46.0642	0.0257	1793	43
14800	43.5942	0.0248	1758	41
14900	42.2366	0.0227	1858	55
15000	44.3279	0.0239	1851	49
15100	45.2002	0.0263	1719	51
15200	43.2632	0.0256	1688	40
15300	54.3376	0.0333	1632	44
15400	49.6423	0.0268	1850	47
15500	42.5544	0.0207	2051	47
15600	26.2280	0.0134	1958	42
15700	17.4077	0.0088	1969	56
15800	14.5762	0.0078	1879	51
15900	14.0374	0.0072	1951	50
16000	14.0056	0.0076	1851	39
16100	7.9866	0.0043	1856	51
16200	10.4390	0.0056	1851	53
16300	6.7551	0.0040	1673	55
16400	10.3049	0.0055	1873	40
16500	12.2480	0.0066	1853	39
16600	13.4966	0.0072	1880	45
16700	12.1653	0.0064	1913	38
16800	13.6384	0.0074	1850	35
16900	13.9294	0.0074	1873	51
17000	10.2053	0.0051	2014	58
17100	10.1411	0.0040	2532	52
17200	10.4326	0.0037	2821	46
17300	14.6885	0.0053	2768	50
17400	16.8413	0.0061	2743	40
17500	17.4639	0.0064	2715	60
17600	13.0073	0.0047	2776	45
17700	15.9028	0.0059	2693	53
17800	15.6553	0.0058	2697	57
17900	15.0815	0.0056	2715	51
18000	16.1365	0.0075	2164	44
18100	16.5708	0.0103	1613	44
18200	18.0283	0.0118	1529	44
18300	13.5955	0.0090	1516	43
18400	11.1921	0.0072	1551	39
18500	13.5205	0.0077	1753	62
18600	20.1665	0.0114	1771	41
18700	14.3403	0.0080	1795	46
18800	14.9890	0.0082	1825	57
18900	12.9580	0.0074	1754	41
19000	10.3933	0.0060	1738	58
19100	10.2231	0.0058	1775	42
19200	8.8230	0.0049	1813	53
19300	11.5103	0.0066	1738	52
19400	10.9255	0.0063	1731	49
19500	15.5845	0.0101	1538	62
19600	13.0657	0.0079	1656	57
19700	15.3743	0.0090	1715	72
19800	21.6016	0.0129	1677	37
19900	27.1147	0.0157	1732	49
20000	21.1826	0.0133	1598	47
20100	19.4373	0.0120	1621	38
20200	16.3826	0.0099	1651	74
20300	16.7534	0.0112	1493	54
20400	20.1333	0.0096	2089	68
20500	16.2844	0.0078	2094	55
20600	12.4785	0.0053	2363	51
20700	22.5845	0.0094	2397	40
20800	18.9087	0.0075	2526	42
20900	14.9185	0.0051	2941	48
21000	19.9482	0.0066	3034	51
21100	19.3193	0.0062	3140	49
21200	22.4385	0.0073	3067	51
21300	27.9370	0.0092	3052	42
21400	29.4707	0.0113	2617	40
21500	24.6458	0.0109	2255	42
21600	28.2222	0.0115	2444	39
21700	21.8662	0.0078	2803	47
21800	13.0569	0.0050	2604	38
21900	12.0051	0.0044	2702	45
22000	14.1421	0.0048	2945	43
22100	14.2129	0.0047	3020	52
22200	8.4946	0.0028	3083	50
22300	7.4697	0.0024	3133	42
22400	5.7231	0.0018	3182	57
22500	6.8909	0.0023	2951	50
22600	3.7969	0.0014	2773	66
22700	5.6050	0.0024	2380	52
22800	7.5408	0.0033	2287	63
22900	16.3569	0.0081	2022	48
23000	24.9307	0.0132	1888	55
23100	27.6167	0.0143	1935	48
23200	28.0188	0.0145	1935	47
23300	32.0044	0.0174	1838	43
23400	35.7585	0.0198	1807	46
23500	36.9478	0.0211	1751	46
23600	48.2056	0.0273	1768	40
23700	49.4834	0.0285	1734	45
23800	45.8267	0.0222	2060	52
23900	33.1265	0.0159	2089	45
24000	26.2700	0.0092	2841	53
24100	26.1929	0.0088	2985	67
24200	24.4648	0.0083	2941	54
24300	17.2217	0.0058	2992	59
24400	15.5698	0.0052	2979	52
24500	12.0308	0.0039	3091	57
24600	10.3462	0.0034	3062	52
24700	7.3269	0.0026	2769	59
24800	8.5554	0.0044	1951	50
24900	9.4465	0.0048	1951	49
25000	7.0186	0.0040	1736	40
25100	6.2170	0.0037	1660	39
25200	6.6165	0.0034	1921	60
25300	21.1467	0.0110	1921	51
25400	26.1262	0.0137	1905	47
25500	25.6899	0.0134	1916	54
25600	30.9050	0.0161	1919	41
25700	39.7119	0.0218	1819	46
25800	42.6687	0.0242	1762	40
25900	44.8430	0.0255	1762	55
26000	50.3867	0.0291	1730	57
26100	50.4426	0.0299	1688	59
26200	46.2209	0.0274	1688	54
26300	28.4351	0.0189	1501	54
26400	27.8281	0.0195	1426	51
26500	34.6248	0.0253	1370	46
26600	25.8010	0.0176	1464	45
26700	27.4331	0.0152	1808	49
26800	21.9961	0.0123	1792	57
26900	20.3640	0.0120	1692	51
27000	15.5090	0.0092	1687	40
27100	18.2161	0.0100	1825	46
27200	17.8323	0.0096	1866	44
27300	16.7231	0.0088	1906	49
27400	14.2168	0.0072	1964	43
27500	13.7168	0.0061	2239	47
27600	18.2180	0.0083	2190	47
27700	16.7925	0.0073	2298	53
27800	11.7173	0.0050	2324	57
27900	11.0400	0.0048	2297	49
28000	15.3264	0.0068	2238	47
28100	14.5327	0.0062	2344	55
28200	26.4214	0.0152	1735	56
28300	37.5081	0.0216	1735	46
28400	40.7876	0.0235	1735	59
28500	43.2800	0.0241	1797	49
28600	36.4814	0.0189	1931	56
28700	46.6321	0.0243	1920	53
28800	45.5867	0.0250	1820	52
28900	40.7422	0.0235	1732	41
29000	28.9153	0.0177	1631	40
