# Supplementary material for: The Complex Spatio-Temporal Regulation of the Drosophila Myoblast Attractant Gene duf/kirre
Source: PLoS One. 2009 Sep 9;4(9):e6960. doi: 10.1371/journal.pone.0006960 (PMC2734059; doi:10.1371/journal.pone.0006960)
Supplement: Dataset S1 — The raw input and output files of enhancer predictions using Stubb. Stubb version 2.1 was run on the 30 kb region upstream of duf and approximately 29 kb intron, using 45 input weight matrices. In release 4 coordinates, the upstream region selected was 2926233–2956233 and the intron was 2956475–2985408, on chromosome X. Orthologous sequence from D. pseudoobscura was selected. As part of the process of running Stubb, these sequences were re-aligned with LAGAN and Stubb was run on these sequences in multi-sequence mode. The raw input and output files are in Supplementary Data S11. (4.59 MB ZIP) [file pone.0006960.s011.zip › supporting_data_S9/stubb_upstream/kirre_upstream_dmel.fa.blk]

(1017 1030)=(79 92) 71.000000
(2339 2353)=(348 362) 73.000000
(2915 2935)=(491 511) 76.000000
(6108 6128)=(1049 1069) 80.000000
(6237 6256)=(1118 1137) 70.000000
(6818 6832)=(1224 1238) 73.000000
(7095 7114)=(1239 1258) 70.000000
(7684 7702)=(1259 1277) 73.000000
(8485 8501)=(1366 1382) 70.000000
(9257 9270)=(1595 1608) 78.000000
(11018 11037)=(2008 2027) 75.000000
(11812 11822)=(2427 2437) 72.000000
(12242 12252)=(2669 2679) 70.000000
(12404 12439)=(2792 2827) 83.000000
(12487 12538)=(2924 2975) 80.000000
(12542 12552)=(2976 2986) 72.000000
(12554 12569)=(2987 3002) 86.000000
(12734 12748)=(3319 3333) 86.000000
(12749 12760)=(3363 3374) 83.000000
(12773 12796)=(3375 3398) 91.000000
(12866 12893)=(3472 3499) 89.000000
(12894 12919)=(3516 3541) 84.000000
(12920 12958)=(3549 3587) 100.000000
(12959 12979)=(3612 3632) 85.000000
(12989 13021)=(3633 3665) 93.000000
(13048 13077)=(3680 3709) 86.000000
(13080 13102)=(3710 3732) 73.000000
(13103 13115)=(3769 3781) 100.000000
(13178 13199)=(3828 3849) 76.000000
(13220 13232)=(3856 3868) 58.000000
(13435 13444)=(4009 4018) 66.000000
(13521 13567)=(4041 4087) 95.000000
(13667 13732)=(4139 4204) 90.000000
(14195 14215)=(4839 4859) 85.000000
(14216 14297)=(4898 4979) 87.000000
(14298 14313)=(4984 4999) 75.000000
(14315 14325)=(5000 5010) 72.000000
(14350 14364)=(5030 5044) 78.000000
(14394 14430)=(5045 5081) 100.000000
(14431 14445)=(5100 5114) 85.000000
(14477 14486)=(5151 5160) 66.000000
(14524 14553)=(5222 5251) 70.000000
(14562 14580)=(5254 5272) 72.000000
(14594 14637)=(5284 5327) 90.000000
(14657 14691)=(5420 5454) 100.000000
(14693 14710)=(5455 5472) 77.000000
(14718 14727)=(5501 5510) 70.000000
(14728 14746)=(5576 5594) 84.000000
(14762 14771)=(5623 5632) 90.000000
(14772 14815)=(5634 5677) 84.000000
(14819 14843)=(5678 5702) 80.000000
(14853 14878)=(5703 5728) 80.000000
(15008 15025)=(5874 5891) 83.000000
(15045 15096)=(5930 5981) 76.000000
(15143 15155)=(6050 6062) 83.000000
(15187 15196)=(6089 6098) 66.000000
(15222 15232)=(6131 6141) 72.000000
(15313 15343)=(6261 6291) 83.000000
(15398 15410)=(6346 6358) 58.000000
(15439 15461)=(6380 6402) 82.000000
(15465 15552)=(6403 6490) 88.000000
(15553 15674)=(6608 6729) 81.000000
(15675 15687)=(6782 6794) 100.000000
(15696 15711)=(6795 6810) 100.000000
(15712 15722)=(6846 6856) 100.000000
(15724 15736)=(6857 6869) 84.000000
(15749 15791)=(6921 6963) 83.000000
(15823 15846)=(7048 7071) 95.000000
(16029 16098)=(7140 7209) 97.000000
(16099 16132)=(7228 7261) 97.000000
(16138 16154)=(7277 7293) 82.000000
(16155 16167)=(7315 7327) 66.000000
(16195 16219)=(7355 7379) 79.000000
(16231 16241)=(7391 7401) 70.000000
(16242 16255)=(7441 7454) 85.000000
(16307 16322)=(7694 7709) 75.000000
(16487 16514)=(8010 8037) 96.000000
(16533 16562)=(8038 8067) 73.000000
(16584 16597)=(8068 8081) 85.000000
(16598 16613)=(8106 8121) 100.000000
(16614 16637)=(8123 8146) 87.000000
(16758 16810)=(8268 8320) 96.000000
(16834 16848)=(8355 8369) 80.000000
(16862 16924)=(8370 8432) 95.000000
(16925 16957)=(8435 8467) 87.000000
(16978 16999)=(8481 8502) 77.000000
(17016 17031)=(8535 8550) 80.000000
(17057 17079)=(8551 8573) 95.000000
(17080 17093)=(8593 8606) 78.000000
(17112 17157)=(8607 8652) 93.000000
(17331 17344)=(9178 9191) 71.000000
(17345 17357)=(9224 9236) 76.000000
(17359 17398)=(9237 9276) 87.000000
(17408 17426)=(9305 9323) 84.000000
(17434 17448)=(9324 9338) 80.000000
(17449 17462)=(9350 9363) 85.000000
(17540 17572)=(9453 9485) 100.000000
(17573 17608)=(9488 9523) 77.000000
(17641 17675)=(9596 9630) 80.000000
(17748 17762)=(9631 9645) 100.000000
(17763 17781)=(9647 9665) 89.000000
(17782 17796)=(9685 9699) 73.000000
(17797 17813)=(9709 9725) 82.000000
(17875 17913)=(9783 9821) 100.000000
(17935 17949)=(9835 9849) 64.000000
(17955 17965)=(9873 9883) 81.000000
(17966 17975)=(10034 10043) 80.000000
(17979 17990)=(10044 10055) 81.000000
(18078 18092)=(10593 10607) 64.000000
(18122 18146)=(11182 11206) 72.000000
(18147 18158)=(11231 11242) 75.000000
(18165 18244)=(11329 11408) 82.000000
(18299 18365)=(11456 11522) 76.000000
(18394 18443)=(11588 11637) 70.000000
(18444 18478)=(11640 11674) 85.000000
(18667 18706)=(11739 11778) 92.000000
(18790 18806)=(11849 11865) 88.000000
(18832 18843)=(11884 11895) 81.000000
(18934 18944)=(11989 11999) 70.000000
(18945 18988)=(12046 12089) 84.000000
(19003 19021)=(12090 12108) 88.000000
(19104 19159)=(12199 12254) 78.000000
(19161 19182)=(12273 12294) 76.000000
(19226 19236)=(12317 12327) 72.000000
(19237 19270)=(12337 12370) 84.000000
(19547 19610)=(12719 12782) 73.000000
(19851 19870)=(12980 12999) 75.000000
(19884 19937)=(13000 13053) 92.000000
(19960 19982)=(13099 13121) 91.000000
(20007 20023)=(13190 13206) 70.000000
(20127 20156)=(13308 13337) 93.000000
(20157 20171)=(13339 13353) 80.000000
(20238 20281)=(13435 13478) 84.000000
(20284 20307)=(13479 13502) 70.000000
(20483 20502)=(21132 21151) 85.000000
(20529 20557)=(21248 21276) 72.000000
(20558 20594)=(21345 21381) 86.000000
(20735 20795)=(21550 21610) 91.000000
(20975 21002)=(21695 21722) 71.000000
(21211 21231)=(21763 21783) 85.000000
(21276 21287)=(21821 21832) 72.000000
(21291 21327)=(21833 21869) 86.000000
(21398 21413)=(22384 22399) 86.000000
(21543 21562)=(22899 22918) 70.000000
(21563 21580)=(22954 22971) 83.000000
(21640 21658)=(23070 23088) 78.000000
(21670 21692)=(23145 23167) 82.000000
(21697 21727)=(23168 23198) 77.000000
(21810 21825)=(23712 23727) 60.000000
(21920 21940)=(23859 23879) 71.000000
(21991 22037)=(23991 24037) 76.000000
(22080 22164)=(24074 24158) 89.000000
(22190 22249)=(24196 24255) 95.000000
(22250 22297)=(24278 24325) 70.000000
(22314 22332)=(24354 24372) 78.000000
(22333 22344)=(24374 24385) 91.000000
(22345 22358)=(24388 24401) 71.000000
(22359 22379)=(24453 24473) 85.000000
(22386 22408)=(24474 24496) 73.000000
(22422 22433)=(24505 24516) 75.000000
(22478 22489)=(24612 24623) 75.000000
(22570 22580)=(24929 24939) 81.000000
(22615 22629)=(25149 25163) 80.000000
(22657 22671)=(25400 25414) 73.000000
(22787 22807)=(25758 25778) 76.000000
(22808 22817)=(25906 25915) 70.000000
(22909 22925)=(26125 26141) 70.000000
(22933 22949)=(26372 26388) 88.000000
(22950 22962)=(26406 26418) 84.000000
(22963 23005)=(26427 26469) 95.000000
(23024 23039)=(26520 26535) 75.000000
(23775 23801)=(27190 27216) 88.000000
(23832 23869)=(27288 27325) 76.000000
(23879 23901)=(27326 27348) 73.000000
(23922 23970)=(27432 27480) 93.000000
(24012 24045)=(27533 27566) 97.000000
(24250 24331)=(27725 27806) 79.000000
(24412 24497)=(27920 28005) 83.000000
(24540 24558)=(28033 28051) 84.000000
(24559 24634)=(28142 28217) 89.000000
(24732 24758)=(28642 28668) 77.000000
(24943 25023)=(29698 29778) 86.000000
(25098 25122)=(29932 29956) 84.000000
(25123 25144)=(29963 29984) 72.000000
(25922 25937)=(30545 30560) 93.000000
(25938 25956)=(30562 30580) 84.000000
(25968 25981)=(30604 30617) 78.000000
(25993 26034)=(30625 30666) 76.000000
(26053 26063)=(30725 30735) 72.000000
(26068 26081)=(30736 30749) 71.000000
(26354 26389)=(31053 31088) 72.000000
(26551 26594)=(31303 31346) 86.000000
(26645 26687)=(31362 31404) 72.000000
(26738 26781)=(31429 31472) 90.000000
(26965 27034)=(31604 31673) 91.000000
(27261 27328)=(31753 31820) 80.000000
(27394 27456)=(31863 31925) 77.000000
(27607 27622)=(32367 32382) 87.000000
(27775 27809)=(32449 32483) 91.000000
(27814 27836)=(32484 32506) 100.000000
(27844 27875)=(32507 32538) 87.000000
(27876 27916)=(32549 32589) 75.000000
(27917 27939)=(32595 32617) 78.000000
(27940 28003)=(32677 32740) 82.000000
(28028 28067)=(32798 32837) 75.000000
(28088 28115)=(32838 32865) 96.000000
(28143 28155)=(32962 32974) 84.000000
(28443 28514)=(33830 33901) 77.000000
(28515 28543)=(33904 33932) 79.000000
(28830 28858)=(34104 34132) 93.000000
(28893 28988)=(34192 34287) 84.000000
(29064 29083)=(34434 34453) 75.000000
(29454 29502)=(34875 34923) 73.000000
(29510 29524)=(34924 34938) 73.000000
(29931 29948)=(35037 35054) 70.000000
