# Supplementary material for: The Complex Spatio-Temporal Regulation of the Drosophila Myoblast Attractant Gene duf/kirre
Source: PLoS One. 2009 Sep 9;4(9):e6960. doi: 10.1371/journal.pone.0006960 (PMC2734059; doi:10.1371/journal.pone.0006960)
Supplement: Dataset S1 — The raw input and output files of enhancer predictions using Stubb. Stubb version 2.1 was run on the 30 kb region upstream of duf and approximately 29 kb intron, using 45 input weight matrices. In release 4 coordinates, the upstream region selected was 2926233–2956233 and the intron was 2956475–2985408, on chromosome X. Orthologous sequence from D. pseudoobscura was selected. As part of the process of running Stubb, these sequences were re-aligned with LAGAN and Stubb was run on these sequences in multi-sequence mode. The raw input and output files are in Supplementary Data S11. (4.59 MB ZIP) [file pone.0006960.s011.zip › supporting_data_S9/stubb_upstream/kirre_upstream_dmel.fa.mfasta]

>dmel X:2926233..2956233
CGTTTTAATGAAATTTCCCGGCGACGCCATTCCATGTCATCCCGCTCCCGCCTTTAAAAGAAAACTTCACACAAAGGGATAAACTGGGCAGACATGCGAACAGAGTCCCTTCGATTGGGGAATAAAGATGCACAGATCCCCACATGGCATCACATCACGATTCGACTTTGCCCTCGTGTCTGGCGTCAGCTGTAGCTCAAAGAAGCTGGGGTCGGAAAAATCGAATTTTTGAAATTTGAAAGCTGGAATCGTTTGCCCATTTTTTGCCCATGTTTGCCCACCAATTAGTTTTTTTTGCCCACGTCCAGTTTTTGAGATATGAATTTTCGAAAAAGTTCGAAAATTTTCGAAAATCAAAAATTTCGCTTTTTTCAAATTTTTTTTTTTTAAATCGCAATAACATCGTTTGCCCACGTTTGCCCACCCTTTAGAATTTTGAAAAAATTTATACTTTAGGAAATATAAGGCTTTTAAGTTTACCTCGGTCTAATCAGAGAGTAAATCGTTTGCCCATCCAAATATTATCAACAAAAAACGTTTGCCCAACCATTATTATTAGTTTTTATCGTTTGCCCACCCTTTAAAAAACCTTTAACAAAAATTTTTTTTCGATTGCCCACATTTAAAATACAACCAATTTCCTTAGCCCACCTCTTTAAAATAAAAATTTCCAATAAAAAACGTTTGCCCACCATTTAAAACTAAATAATTTCGATTGCCCACCTTTTAAAACTAAATAATTTCGTTTGCCCATCCTTTAAAATTCATTTTTAACGTTTGCCCACCCTTTAAAAATAAATTATTTAGTTTTAAGAGTGGGCAAACGAAAAAAACAAATTTTAAAGGATGGGCAAACGAAATTATTTAGTTTTAAAAGGTGGGCAATCGAAATTATTTAGTTTTAAGAGTGGGCAAACGACAAAAACAAATTTTAAAGGGTGGGCAAACGAAATAATTTATTTTTAAAGGGTGGGCAAACGTTAAAAATGAATTTTAAAGGATGGGCAAACGAAATTATTTAGTTTTAAAAGGTGGGCAATCGAAATTATTTAGTTTTAAGAGTGGGCAAACGACAAAAACAAATTTTAAAGGGTGGGCAAACGAAATAATTTATTTTTAAAGGGTGGGCAAACGTTAAAAATGAATTTTAAAGGATGGGCAAACGAAATTATTTAGTTTTAAAAGGTGGGCAATCGAAATTATTTAGTTTTAAGAGTGGGCAAACGACAAAAACAAATTTTAAAGGGTGGGCAAACGAAATAATTTATTTTTAAAGGGTGGGCAAACGTTAAAAATGAATTTTAAAGGATGGGCAAACGAAATTATTTAGTTTTAAAAGGTGGGCAATCGAAATTATTTAGTTTTAAGAGTGGGCAAACGAAAAAAACAAATTTTAAAGGGTGGGCAAACGAAATAATTTATTTTTAAAGGGTGGGCAAACGTTAAAAATGAATTTTAAAGGATGGGCAAACGAAATTATTTAGTTTTAAAAGGTGGGCAATCGAAATTATTTAGTTTTAAGAGTGGGCAAACGACAAAAACAAATTTTAAAGGGTGGGCAAACGAAATAATTTATTTTTAAAGGGTGGGCAAACGTTAAAAATGAATTTTAAAGGATGGGCAAACGAAATTATTTAGTTTTAAAAGGTGGGCAATCGAAATTATTTAGTTTTAAGAGTGGGCAAACGACAAAAACAAATTTTAAAGGGTGGGCAAACGAAATAATTTATTTTTAAAGGGTGGGCAAACGTTAAAAATGAATTTTAAAGGATGGGCAAACGAAATTATTTAGTTTTAAAAGGTGGGCAATCGAAATTATTTAGTTTTAAGAGTGGGCAAACGACAAAAACAAATTTTAAAGGGTGGGCAAACGAAATAATTTATTTTTAAAGGGTGGGCAAACGTTAAAAATGAATTTTAAAGGATGGGCAAACGAAATTATTTAGTTTTAAAAGGTGGGCAATCGAAATTATTTAGTTTTAAGAGTGGGCAAACGAAAAAAACAAATTTTAAAGGGTGGGCAAACGAAATAATTTATTTTTAAAGGGTGGGCAAACGTTAAAAATGAATTTTAAAGGATGGGCAAACGAAATTATTTAGTTTTAAAAGGTGGGCAATCGAAATTATTTAGTTTTAAGAGTGGGCAAACGAAAAAAACAAATTTTAAAGGGTGGGCAAACGAAATAATTTATTTTTAAAGGGTGGGCAAACGTTAAAAATGAATTTTAAAGGATGGGCAAACGAAATTATTTAGTTTTAAAAGGTGGGCAATCGAAATTATTTAGTTTTAAGAGTGGGCAAACGAAAAAAACAAATTTTAAAGGGTGGGCAAACGAAATAATTTATTTTTAAAGGGTGGGCAAACGTTAAAAATGAATTTTAAAGGATGGGCAAACGAAATTATTTAGTTTTAAAAGGTGGGCAATCGAAATTATTTAGTTTTAAGAGTGGGCAAACGAAAAAAACAAATTTTAAAGGGTGGGCAAACGAAATAATTTATTTTTAAAGGGTGGGCAAACGTTAAAAATGAATTTTAAAGGATGGGCAAACGAAATTATTTAGTTTTAAAAGGTGGGCAATCGAAATTATTTAGTTTTAAGAGTGGGCAAACGAAAAAAACAAATTTTAAAGGGTGGGCAAACGTAATAATTTATTTTTAAAGGGTGGGCAAACGTTAAAAATGAATTTTAAAGGATGGGCAAACGAAATTATTTAGTTTTAAAAGGTGGGCAATCGAAATTATTTAGTTTTAAATGGTGGGCAAACGTTTTTTATTGGAAATTTTTATTTTAAAGAGGTGGGCTAAGGAAATTGGTTGTATTTTAAATGTGGGCAATCGAAAAAAAATTTTTGTTAAAGGTTTTTTAAAGGGTGGGCAAACGATAAAAACTAATAATAATGGTTGGGCAAACGTTTTTTGTTGATAATATTTGGTTTTAAGAGATGGGCAAACGATTTACTCTCTGATTAGACCGAGGTAAACTTAAAAGCCTTATATTTCCTAAAGTATAAATTTTTTCAAAATTCTAAAGGGTGGGCAAACGTGGGCAAACGATGTTATTGCGATTTAAAAAAAAAAAATTTGAAAAAAGCGAAATTTTTGATTTTCGAAAATTTTCGAACTTTTTCGAAAATTCATATCTCAAAAACTGGACGTGGGCAAAAAAAACTAATTGGTGGGCAAACATGGGCAAAAAATGGGCAAACGATTCCAGCTTTCAAATTTCAAAAATTCGATTTTTCCGACCCCAGCTTCTTTGAGCTGTCAGCTGTCTTTTCCTCAGTCTTCTATCTTCAGCCTTCAGTCTTTGGTCTTCAGCCTCTAGTCTACAGTCTGCAGTCTGCAATCCTCTGTCTGCAGATTGCAATGCGCTATCGCTATACATATGTATGTATGTATGTTTGTATGTGGCGATATAATGCTGGCTCGTCTGGGAGGCCACCGAAATAGACGGGAGTCAAAAGAATTTCCAGCCTATGTCAACGTTGCTTGCGATGGGGAGAGACGTTCTGGCATTCTGTTTACCAAAATAGACCGACAAATGTTCCCCAATCCGAAAACGGGACTTTAAGGCCTTGTGCAGTGAGAGAAACGCGTCAATTGCTTAATAAATACATATATGTCTCAAAACATTAAAACCAAGACAATGGAATCTCTTACTCGAAATTAGTTATCATCTAAAAATTCCTGGTAGATAATCGATATCGTTGGTTGCTAATCACTAAGTGATTAATTCATGTATGCGCCTTTTGCTGCAATTTCAAAAACCTAAAATCTAAAGTAATTCACACATTTTCTCGCTGTGCACCATCCCATGCCGCTTGATCCCTGCTCCCCTCGAGATTTTCGCATTAAACATGTCAAACGCTCGTCTCGTCGGCTGCAATTAATAAAGGTGCTACATGGATGCGACTGGGGATGTAAATGGAATGGAATGACTGGATCAGGCGACCGAGTTGTCTGCCCGTAGTCTTAAAATAGATCTACACATCTATCCCCCGAAGCTTCCATATCCCCCGGATCTTGCATTTTCCGGACTTTCGCCTGGCGTGTTAATTTGTCCCGGGTTTTCCAACGTAAGTGGGTAGGAAAACCCCGGATCCGTAATGCCCCCGACCAAGTAATACGCCCCCAACACGATGGCATTTCTCGTTATTTATTTGCCGCGTCTGTTTGTCATTTTCGGTATTTGGTAGTCGGATCTTCAGAGGGTTGCGACCAAACAAAGCGAAATGGGGAAGTTGGACACTTTTTTTTATGGCCCAGCGCGAGGCAAACATTTCTCAATGTTTTCTAGAGGAGGGGGGGGCGGTGGGGTGGGCTCTGCTGGCTTTGGGCTTTACCTTTGCGGAGGGGCGCGACGATTATTGATCTTTAGCCAGAAGTTTGCTACATTTCCGTGTCTATTTTGGGGCACCCGGGGAATACACAATTGAAACACTTCCGTTAATGCATTGATATCACGTGCGAGGCCATGTTGACAATCTGATTTCCAGATCCTCCAGTGGGGGAGCCCATTATTCGGGGTGGGCCCCCGGTGCGTCTTTGAAGATCGGAAAGAGTTAGAGGAAGTTGGGGAGTCGGTCGTTGGAAGTATTTGGGGAGTGACAGCGTGCATTTTAGGGGACATTTAAGCACTAGCTTTCGTAGAAAAACGGGAAACTTGGGGAGCAATTTAGTTTTTGAGATAAAATAGCGGAAAATAAAATAACAGCAAAGTACAATATGAATAGTAATATTACATCCTCAATACCCATTTACCCCTTTTTTTAATAATAAAACAAAATATATGAAATTCAAAGTGTAAAATTGTCATATCTGTAATAATACTGATCACTTACCTCACTTTAAAATTGGCACTAGTTTTTAAGATGTTGGATTTACGAATATTGACTTTTCACTCACATTTTTTTTTATTATTACCTAAAACACTTAAACACTCATTTTAGAATTTTTAGAATTGATCACAAAAACAAAAAGAAAACAAAAACCGCAATTTGACTTGAAATTGCACACACACACATACACTAACACACGCGATTGTAGCAAAACTCCATTTGCGCCATTTGTAAATTCGCCGTTGCAATCGAATAAAGTAGTAGAAATTGCGCAGTAGAAATTCGCTCGCTCGCGCTGCGCGTTAAAATAAGCGGATAACCGAAAAAGTGGAGAGAAAAGAGCGATTGTAATGGTAGATGGTGGCTGCTTTCGCTTTTCCTTCATTTTCTGTTTGCTCCTTTCATTGATCTTTTAAGCAAAACCGAAAAAACGAGTAGAAATTACGTCACCGCGCAGCGATCACTCGTTTTGAATAGTTTTTTGGTACGATTAACTAAATAATAATTTTGTCAAAACTATTGTGCAGTTAAAGTACGCCCGATGCGCGCAAAATATGCGGTAAACCGAAAGAGGGTGAGTAAAGAGCGATTGTAACGGTAAATGGTGGCTGCTTTCGCATTTTTCCCTTTGCTCCTTTCTTTGATCTTTGAATTACTTAAAACACTTCAACACACACTTTAAATATTTGAGAAATGATCACAACAACAAAAAAGAAAAAAAAAACACATTCACATTTTAAATTGCATGCACTTTTAGGCGCACGCACACATATAGTCATGTATACCCTTACATACCCTCTTATTAGATTAAGTTATGTTAGAATACACATGGCGCTAAGCTTTTTGTCTGAGCTTAGCTTTATTTTTAGTCAGTAGATAAGAAGACCTCGATCTGTACACATCATTGAATAAACCCTCAATTTGTTAAGCGAAACCTTTCGTTTTGTTTTAACCCCTCTTTAATCGACAAAGAAGTCGATGGGTGCTTAACTGAGGAGTTCAACCTTCAACCTACAGACGACAACGAAGTCGTTTCTGGAGGCAACGATCTTTTGGACACAACGGTCTCTGCTCGGAAGGCCCTATCAACCTTCCACATAACTGGCGACGAGGATCAACACAGAAAAAATAAGGAAACCAGCCATACGTCAAGAAATTCATTCGGAACCACAGTAAGCTGTTCTTATGTAATTTAAGTCCGGAAATCTTCAATACGTTAACCAATGCACGTGGCCGAGTATAAAGAGGAACATAAAACATAACTGGAAAGCTTTGGAACACCTGCATGTACGGAGTGACGAAACCCAACCTGGAGAAGAAGAACTTAAGCTGATAAAATTTTTTTTTTCTTCGACAAAGCTCTTTATACTAGCTAAGATAAGAAACTAAAAGCTAACTATTAATACTTGCGAACCTCGAGAGAAAACAAAGAAATCTAAAATGAACGAAAATAGCTTAGCCGCATTTAACTCAACAATGAACTGCATCAAGTTAATACAAAATTTTGATGGTACTGATACAAATCAATTGCCAGATTTAATTACACAAATAGAAAATATCCTTCCTTCTTTTGATGTTTTCGACACGAATACAAAAAATATTTTGTTTGGCTTTATAAAAAATAAATTTGTGGGATTATGCAGGCCAGTGATTCATAGGCATGGAAATATGACAGAGTGGGAAAGTTTTAAATGTGTAATTCTGAAAAATTTCGGGGAAAAAGAAACAAGCGATGTCTTAATGGATATGTTAAAATTGTGTCGAGTGGAATCAACTATAGAAGAATATTATAACAAAATTAATGAAATTTCGAATAGGGTACACAACCGGATACTGATCCATGACGACAAAACATACACCACATTAGAAGTGAACCGAATTGCACTCCGCGTTTTTAGAGACAACTTGCCTGAACCTACAAAAACGTTAATATTCGCGAGAAACCCAAATTCCGTAGAGGATGCCTATAAAATCATTGAAGATGCTCGGCATCAAAGCTACACATTATACGGACCAATTCGAAGAAATAATAGGTACAATAAACCCAACTTCAGAACCAATTTCAGTAATGATAATAGAAATGTAAACGAACCAGTCGTTACAGAAAGAAGCCTTGATGAAGCCAATAGGTTTCAACAAAATAATGTTGAACAACAAGAAAATTCAAGAACTGAAGGTACGCCTAGGGTAAATAATAGAAGGCAGGGATATCAATATCAATCGAATAATAGCTCAACTTCTAATTCTGCTCGAGTCTCAACAAATAGTCGAAATGTGCAAAGCTCTGAGCAAAGCAGGCGTAGTTTCGAGCCAATGGATATTAATCAATCAAGTGTAAATTTTCAGATAGAGGATCAAGACGAATACCATATATAGAAGTTCAAGGTAAAAAGAGGCCATTATTATTTATTATTGACACTGGAGCAGAATTCAGTGTAATAAATGATAATTTGTGTCACCCGAAGTGGAAAACAGACATTGACATAGAAGTAAAAGCAATGGGAAACAAAATTAAAATAGGAAAATTATGCAGGTTTCCATGTTTTCAAGAATTTGAAGCTGAAGGTTATATTTGTGAATTTCTAGAGTATAATTTTCACAACTATTTCGATGGGCTAATTGGCTGTAACATACTTAATGACTTGCATGCAGTCATCGATTACTCAAACAAAAAGATTCAACTCAATAATGTTTATTTAGATCTTTTAGTTCAGGAAAACCACTTGGATCTTGGCATACATAACTTAATTCCAATGAACTTAATTTGTCCACAGGCCAGATCCTCAATAAATGAGCTTATACAAAAATTCGAACATATTTTTTACAAAGAAGGCCAAGACCTAAGTTTCACAAGTGAAATCAAACACAGGATTATTACAAAGAATGATCTTCCCATTTATTCGAAAACATACAAATACCCAGAAATTCACAAAGACGAAGTTAACCGGCAAATAGCAGAAATGTTAGATCAAGGAATTATAAGACACTCTAAAAGCCCATATAATAGTCCTTTGTGGGTTGTTCAGAAAAAAATGGACCAGTCCAATAAGCAAAAGTGGCGGCTCGTCGTAGACTACCGTAAACTTAATAAGGAAACCATTGAAGATCGATTCCCGATCCCAAATATAGACGAGATTTTCGACAAATTGGGCGACTGTAAAATTTTTTCAACTTTAGACCTTGCAAAAGGTTTCTATCAGATAGAAATGGACAACAAAGATGTGCACAAAACAGCCTTTTCAACAACCAGTGGCCATTACGAGTTCCTTCGTATGCCTTTCGGACTACGGAACGCACCTTCAACATTTCAAAGGCTAATGAATAATATCCTTAGCCCCTATACCGGACAATTTTGCATTGTTTACATGGATGACATCCTTATATTTTCTAAGAATATAGGGGAACACGTCAATCATTTAAGCTGTATCTTCAGCTGTCTATCTAAGGCAAATTTAAAACTCCAATCAGACAAATGCGAGTTTGCCAGAGAGGAGATTGAATTTCTCGGACATACCATTAATTCAGAAGGTCTAAAGCCAAGTCAGAAGAAAATTGACGCAATTTGTAAGATAAATTTACCGACAAACCAGAAACAAATTAAAAGTTTTCTAGGCATCACAGGTTATTTGAGGCGCTACATAAAAGACTACTCCAAAATTGCCCAGCCCTTAATAAAATACTTAAAGAAAAATTCTAAAATAAACACACATGATCAAGAATACGTAGAAGCTTTTCAAAAACTAAAAATCCTAATAACAAGCGATCCGATAGTCGTTTACCCAGATTTTAACAAACAATTCACGATAGTTACAGACGCAAGTAACTATGCATTAGGCGCCGTGCTCATGCAAGATAATAAAGTAATTTCTTATGCTAGTCGTTCTCTTAAAAATCATGAACTTAATTACAGTACAATAGAAAAAGAGCTTCTTGCAATCTATTGGTCAACAAAATTCTTTAAATATTATATTTATGGAAGAAAGTTTATAATTAAAACCGACCATAGACCCCTAGTTTGGCTTAATAATCTAAAGGAACCCAACCTAAAGTTACAACGTTGGAAAGTGCAATTAAACGAGTTTGATTTTGACATAACATTTATAAAAGGTAAAGAAAACGCTTTAGCAGACGGACTTAGCAGAATTGTCAAAGCATCAACAGAAGAGTATGATAAAAATGCCCAAACAAATATAGAAATTAATAACTTAGATATATTTATGCTAGAGAACACTAACACATTACCGGAAGTTACGCCTAAGACAAAAATTATAAATGAAGATTTCTCGAAAGATCTAATTCATATATTTGCCAACGATATTGACGATTTGGAAACTATTCACAGTGCGGACTCAGACGATCTTAATTTTATTAGTATTACAACTAATTGTCTAAACGTTTTTAAAATCCAAATACAAATAATAGAAGCGGAAAGCGATTTAAGTACCTTCAAAATTTTGCATAACAAGAAAATACGACATATCTTTAAATCAAGCGGAAATCAGGAAAATATGCTTAAGTTCATGCAAGAGAAACTGCCAGAAAAAGGCTTAGTTGTAATATTTTGTGAAAATTTAAGTTTATTTGTAAAATTTCAAGAAATTTATAGGCAGTATTTTTCAAGTAATAAAAATTTAAGAATTCTAAAGTCAGGTACATTGTTAGAAGACATAAATGATAAAGAAAAACTCCTGAAGATTATCGAAAACGAACACATAAAGAATAATCACAGAGGCATTAACGAAATTTTTATATCTATAAGAGAAAAATACTATTATCCAAAAATGCAAAAGTTTATTCAAAATTATATTAACAATTGTAAAATTTGTAATTTAGCCAAATATGATAGACAACCTATAAAATATAATTTTAATATTACAGAAACGCCAGATAAAATAAACGATATAATTCACATAGACATCTGGTATCCTAAAAGAAACATTATGTACGTTACATCAATTGACAAAATGTCTAAATATGCCACTGCTCAACATATTAAAGACAGATCTTGGATTTCTTTGCTTAACGCAATCAAATTAAGAATTCAATACTTAGGAAAGCCGAAAAAGATTGTAACTGATAACGAATTCGATATTGTCGTAATTAAGCAATTTCTCCTCGAAAATAACATAGATATACACTTTACAACTCCTTATAAGAAAACTGGAAACTCTGATGTGGAAAGATTGCACTTAACCCTAAATGAACATATGCGATTGTATAATGCTGATCCAAACAATTTTGACACTATTCAAGAAAATGTTTATAAAGCAATTGTTTGCTATAATAACACAATTCATTCAACCACAAATATTAGACCGATAGATTTATTTAATAATATACTTTGTCACGAAGACATCTCTAAACTATCCGAAAAGCTAGTAAGAAACAAACAAACTTTAAATGCAAAACAGGATAACATAAACGAGTCAAACTTCTCAAATATATTTGTAAAAAATAATCAAGTAGGAAAATCAAATCCAAAATATAAAGAAATAAGTAATTACACTCAATACGGTAACTACTTGATTAATAATAAAGACAATAAACGAAAAATCTATAAGGATCAGGTGAAACGGAAATATAAATATCAAAATGAAGATTGTGAAACCTAACATTTCTGTACTCCTATTATTTACATATGTATTACTTAATGAAATAATTTCAACCACATACTTGAAACTTACGCTGGGGGAGTCATGTATACCCTTACATACCCTCTTATTAGATTAAGTTATGTTAGAATACACATGGCGCTAAGCTTTTTGTCTGAGCTTAGCTTTATTTTTAGTCAGTAGATAAGAAGACCTCGATCTGTACACATCATTGAATAAACCCTCAATTTGTTAAGCGAAACCTTTCGTTTTGTTTTAACCCCTCTTTAATCGACAAAGAAGTCGATGGGTGCTTAACTGAGGAGTTCAACCTTCAACCTACAGACGACAACGAAGTCGTTTCTGGAGGCAACGATCTTTTGGACACAACGGTCTCTGCTCGGAAGGCCCTATCAACCTTCCACATAACTATATACATACACATGTACATATGAATTCGTAAGTGCACCTGGGTGTAAAAGCGCAATAATAGGCAGTAACGCGCTGATAGAATCGAAATATCGCCAAATATCGATTGGAAATTGTTTCATCGGGATTCTATCAAATGTTACGCTTTTTCTTCTTACGCGTGTTACATATTTTAAGCCGTAAAAAAATAAATTGATTAAATTCAAACTATTGCGCAGTAAAAATACTTGCGGGGCGCTCAAAAAGAACTAAAAACCGAAAGAAACGGAGTGAGAATTGCGATTCTAACGGTAAGTGGTGGCCGCTTTCCTTCATTTTCTTTTTCTTCTTTTATAAAACACTTGTACGCAGACTTTAAATATACGTATTAGAAAGATTCACTACAACAAACACTAAAACACTCAATTTAATATACATACTTTTGTACGTATTAGAAAGAATCACAACAACAAAAAAGAAACAAATAACACAAATTCCATTCGAATTGCACGTGCACTTGCACACATACATAAGTATGTGCATACATATGTATGTATGTATATGTAAAAACCGCCAATTAATCAAATAAAAATGTTATATTTCGAGGGGAAATAACTTCGACGGGCGGTGATCACTTGTTACGAGCACTTTTAACACGTTTTGCATAATTTTAAGCCCGATTACCTGCGTTAATTTGATTAAATTAATACTTTTCGGCAGCAGTGACGCGCGTTCGGCTTCAATGCGCGTGGTAAAAATAAAGTGTTGGTGAAGGAGGGGGAGCACAAAAGAGAGAGTCTAACGGAAGCTCTTATTTTTCGCGACTGAGATTCTCTCTTTGATCGCTTCTTTGAGCTTGGCTCTCTGGCCAAAGAAATTGCGGTACATGGTAGTTGGTTTATTTAACCTTCAATATATTAGTATTATGAAATCCATAAATAGTTTGATAGTTTTAAATTGTTTTCCCTTTAACTTGTAGTAAGACTTTTGACATTAGTAAGTCGGTGGCTCGATTTCGCACCCCTCTCCAGCAGCTAGAGATCCCGCACCCACCACTCTACACAATTGACCACGTGGTATGTAAATGCATACATACATACACACATATTTTTCGTGTTTAGTTTCTCACGTGAATACGCCTTAAGATAAGTTTTATTTATTTCACACACCCCCCCCCCCCCCCGCCTCTGATTACTTCCCTTGCGAGATTTCAATGGAAAATGGAAAACCAGATTGTTGGTGGATTTCCAACGGGAAACCACAATCGTGTCCTATGCAAATGTGTGATAAACGCAATCCTTTTGAGCGTCGATGGTGGCTAGATAACTCAAGGATCCAATTGAAATGCCAGCGCCATCATCGGCCAGCAACTTTCGTCGCCGGTCATTAGCGACATCCAATCCAATCTCAATGGGGTCCTGGTCCTTGGCAGAGCATCCCTGCCAGCGGAGCACTCCAACTAAGTTCGGAATGGCAAACTCAACTCAGCTCAACTCAAGTCAAATCGCGTGGCCCGAGGGTCCACACCCACTTGAGGGGACTCCTCGAGGATATGGAGATCGGGCTGACAGCTGCAGGCGGTACCGACTGCAATTAGGAGCGGCACAAGTGCTTCCAGATGACCATCGTAAATTATGTAGACGCGCGGGCGTAACCCAAACATCCAAAACATGGAAATCAAATTTCGATGGGCCAGCGCACAGATGCACATGCGATGTATGGATGTATGGGTGTATGGATGTATGGATGTATGGAAGGGGTTTGGCCTGACCACTCGAAAGTATCGGATTGCCGGGGCCGCAGGCGCCTGTGGGCGGGTCGTGCAAGGACTTGAGCCTCAGGATAAATCAGCCGGGGAATGTCGGGGGAACAGCCTGGAACAGCCTGCAATTGCACTCCAACTCTCTCTCACACTCGAAAAACTCTAAAAAAAATAATTAAAGGCTCTTGGACACCCGAGCCAGGATAATGACAGCCAGTCTTTGTAATGCGAGACGCAACTTCTCCTTCACATTTCTTGTTAGCGTTTTTCCTTTGAATTTGCGCCGCAAACTTTTGTTTATTTGTTTTGTCAACATTTCGGGATCTCTATTTTTTTTTGGAAGTCATCTTGGGTTTCGTAGCAAGTTTCGTATTCGTTTCATTTCATTTTGGAAAATCAGGAAATGCAACTCAATCAAACGGAGATCCATCCATTTTCATCCGTTCGTCGCGTCGACTTGTGTGGCTTTGCTCACACGCATTTTTCACGCTAAGCGATCGGCTCTTTATTGGCTTTAAAAAAAAAAAAAAAAAAAAATTGTATGCGTATGCCCGCTGAGCCCCCGGCAAAAGGGCACTCAATTTGTCATGCTCGCAGGGTTATTTTATCCTATTTTCATTTTCATTTTCATTTTCATTCTAGTTGCGTAATGAATTTGTTTTAACCGAGAAACTGCCGTGTTTCGTGTCATAAACACTTGTGCTTAATTCGTTAGTAGAAACGCTGCATTTATTATAGATATTAATTATAATTTAGTTAACTTTAAAGTTTCATAAGACAATAATTTGTTACATTGATTTGTTCATTTCTGTGTAAAACTAACATTCTTCTCAACTCACATTACTTTTTACAAATGGTGCTATTATTCTGAACACGACTGTTGCTGACCAAAATGTGTGGAGTTAACTCTCTCTGCATGTGGCGCTTTTCATTGGATTTTCATTAATTTGAGCCGTGTAGTTTTTCCTTCCCGCTGCTTTTTTTTGATGCTGTTGTTATCGTTGTTGTAATTGGTGTTGTTGTTGTTGTTGTTATTATTATTGTAGTTTTTGTGGTTGTTGTTTTTGAAGAGGGCGCGTAATTGATTTGTGGTTCATGCATCCTAAGCAAACAAATTGGATTTGCAGCGGTTTGAGCGGTGAGTTTCGGTGTTTTTTCGGGCGGACGGTGGGCGTTGGAAATTTGGGTGGCAAATCAGTGAAAATCGGCAAAGTCGAGGGAAACCAGGTTTCAAATTCGGCGGGTGACCATTGCAAAAATGTGTATTAAACTGGTAAATTTTAGAGCCAGAAAGTACGAACAAATGTACATACATATGGTAACTTTCGTTTCGAAAACAATCAAATCAAAAACCAGATAGCAAACAAATTCGCAGCTATGAACGTGTGATAGATAGCTCTGTTATATTTCGTCGAAAGCCCAACTAAGCATCGATTTGGAATCGTATTCGACATGAAAGTGCCCCAAACAAATTATAATCCAATTATTGCTCGCCTCCAAGCCCCCATCGATGGTGAACAAATCCATTATAAGGGTCCTTCCGGCGGACCCGCCACTATATAGTAATACCCCCCTTATAAGCCACGAATCCGAACCGTTTCATCAATCATCCGCCCAATCAAAATTGCCGACTCATTCGAGTGACTTTGGTGTTGCTTTTGACACATTTCTCGAGCGCCAAATCGATCATTATCAGCGAATGCCGTCGTCGCAAACGCCCCACAAAAGTTAAGTAAAAACAATATACATGTATATATATACATATACATATATGTATATATATGTATCTGTATCCAACTGAAACGAACAAGTTAACAGCTGAAATACCCTCTATAAAATATAATAAGTGCTGAAACAACTTTAGCTTAAGTTATTCACATAAGCTCTTTATGTGATCTTGTCAGCTTTATATCTCAACTGATGTACCCTCTGTGTTAGGGTATGATTATTCAAAAATCACAACAAAAAAAAAAAGAAGAGAACGATCTGTGGAAAGTGGTGGGCAGCTCATTTGGAGCCCTGATTTGGTCATTTGGCGTCCGTTTCGTTCGCCCTCTGTGTGCAAATTAAGTTTTATTAATTTAATTTTTTTAACAAGCCGCGATCGCGCGATTTATGACCCCAAAGTATATATATTGAGACATATTGCGTACGATTTTGCGGCTTATTTATTTCTAATTTCGTTCAGAGAAGGCAACGTAATGACCGCTGATGATGAGGTGTTTATGACCGCGGCCAGGTATCTCGAATATTTTGCATTAGTCACGCTTATTGTCTTCAGCCGAAACGGGGGCGTTTCTTGGCATTCGGTTATGGGTTATATGTGTATATACTATTGGGCTTTATAGGTCGCGGATCGGCATTGCCCCTTTGTCTTTGCGCCGCATTTCCCGCCGTTTCGAACTCGGCGGCAGTCATTAGACGCACAGCGAAATCGAACCGCAAGATGAAACTGAAAACGTGAGAAATTGATTTCGATATGCTGGCGACGGTGGGTGGAGTGAGTGAATCGCCGGAAGCCCATCACTTAGGTGTGGCTAACAATCACATGCAGGCGGCTGCCAAGAAGTTTGAAACTCATTATGGCAAGGTACCTCATCGAAAGGCCAAAGCAAAAAAAAAAAAAGAGCCTTTCCATCAGTGAAAGTGCTCCCCGATGAAAGACCGTGAATTACTCGCACCCATTTGTGCGAATTGTTATAATGGAGCGGCGTGCAGGAATGCCCTAATCGGGCCACTGAATACGGCCATCTATCTATTTGGCCAGGCCAAATAGCCCGGTCTATACACAATATACAGCACCCCACCTCCCAATCAACGAAACACTGACCAAGCGGCCACTTAGCGGAACTCGAATTGTGTACGGCGCCCAAAAGTGCAGTGCGGAAATCAAACAATGCCATTAGGCTAATAATTGCCGCTCGTTATTGTTGTAATTGTCGGCATTGGAGGCTCTCTAGCTGCCAGCCAGACTAAACGTATTAATTAAGCTATTTATCTAAACTAATGCGAGCATTTAGTGGCCAAGACAAGAAGCAAATTGCACTCATTAGTCCGGCAATCCGGACAACAGTCTTCGATGAGCCAGCCGGCCAATCGGTTTTTCTCCCAGAGATAATTGGACCCGGATAAGTAGCAAGTGGCTTGAGGATTGAGGAATGTTTTCGGGCCAATTGGAGATATCGTCACTAGCCGGCGTAGCGATCAGCCGGGGATGCGGCAGCTATATCATCATTAAAGCCGCTCCCTGCTCTTAAAAACGGGACTGCAAACACGGTGCACTGCACTCGAAAAAAAAAACAAAAATAAAAAATAAAACGCTTTAGCATTTCTACACTCGCAACTTGTGCCGCTGCGAAGTCTTCATTTTAGTTTCTTGTATTTTTTAGCCATTTCACCAGTCGAGGCTAACTTTTTTCTCACAGTGCAGCTTATCGGCTGCCGCGTCATTAGCTTGATTATGATTATCAATGAGCACATCGCCAACGCCGTCGCCGTGCCACATTAAATAACACAAGAACTTGTCTTTGTCGGAAAACTGGAACTGAAAACTGGAGCCAGGGCTCGTTCCTTGGCTTTTAACTTGGCCTTTGTCTTTGGACTTGGACTTGGACTTGCTCAACTGACCGCTGAACTTAATTCACAAATTAATCGTTTGCCACGAGAAGAAGGAGTCCATTGGCTGTGCCTTGAATTTGGTGCCGGAAATATCTTCTTATAATTAAGAAAACTAACTACAAGTAACTTATGTAAAAGAGTACAATAGTTTTAGATACTTTGCTATTAAGTGAAATTTTTGTTAACTTAAAGTTCGAATTTACTCACTTTTCTTTTTTGACTTCAGGGTATTAGAAATTCACTTCAAGCCCACTGTCGCCATCGCTCGTTTTAATTTTCGCCTTAGTTTCGTTTTTTTTTTTTTGGGCTTTGTAGCTCGTTCTTCGATGATTTCAAAGATCTGGGATCTCGGTTTCGAGATCTGGTGCGTTTGATAAAAGCGATTGAATGTTTCCCAGGCGGCGTGACAAATTGCTGGGACGCAGATTTCAGATTGGTTTTTGTGCTACGGTCGCAGGGTTTTTACCAGCCCCTAAACATTGTGATTAGCATAATGATGTTGTCGCGGAGGGCGATGTACACACATACGTATGTACATACATACATGCATATATATATATTCTATACATCGATTTTGTCAGCTGTTGCCGGCATCTGATTTCTTTAATGGAGCCCGGGGACAGAAGCCAGAGTCGCAGGACCCCAACTCCTGCACTTACACGTAAACATAATCGTAATAAAAGGCCACATATGGTTGCCAGGTAGCGATAGCTGGGGTACGCAGCCAGGGTAGGTCAGCCAGGGATAGGTAAAAGCTGGTGGGGATTGGCGGGGAGTTGGCCACATGTGCCATCTACACACACACACACACAAAAACACACACACTCGAAGCGAGTGAAATGTGCTCATATTTTAACATTCCCAACCCCCAAAAAGTAGCGTAGGAAAAAGTAAAGCGAGCCATCAAAAAGGCAACAACATCATCATAAGCAGCATCCCCAAAACACTCGAAGAAATTACACCTCATTTCGCATAATACGTGAATGTTTGGTTGTTTGAAATTCACTCTTAGATACTTTCAATGCAAGTATAAATATAATGGAAATTTCAGAAATTTCGAAACGCATATAAAGATTGTTTCGAGTGCTGTATGCCCCACCTTTGTGGAGCTTCCCCAGCTACAATAAAAAGCCACAGAAGCCTGTCACCAGGCACAATGTTTGACAGATGGACTTGCTAGCTGAAGCCGAGCTCATCTAATTTTTGGTATTTGTTCTCGCTGCCGCTGACGGGGGTTCCCAAAACCCCCCCCGCGAACCCCCCTGCTGCCGCATATTCCATTTTCGAAATCAGATTCGAATGCGCTACTCGTGGATGGAAAACCGCAATATGAATGAAGTTTTAATAGATGTCTACGGTGACACATTAAAGACCAGCCAAGCAAAAAGTGTTTTGAGTGGTGGGGGAAATAGATGACAATGGGAAAGAATAATGAATCGCGAGATGCAAAGATACAAAGATACAGAGATACAAAGATACATGGGATACAGGAAGATATATATATATATACGCGGCAGAGGCTGGCAATATGAAAGTACACGGGAATCACTCATATTTTACGACCCACACCACATCTGGCACTTTAATGGGGATTTGCTTGCAGCGGGCTTAAAAGATCATAAACGGCTGTACTCGCGGTGCGCAAAGTTCATAGTTCGTGGAATTATGTGGGACCAGAGATTGAATTTTAATTGGCTCGCGGCTTAAGAGTAACTGCATTTTATTGTAAACTCATTTTCAAAGAAAAACGGCCTGTGAAAGAGGGCGGCGCATACGAATTTCATTCGAATTTTTTATGGCCCAGCCATGGAAAATATGAAATCACAGTTTCACACAGACCAAAAACTAGTTGGTAATTAGAAATGCGGATGTTCAAAATCAAAATCGAAAATGAACACATATGTACATACATAGCTTGCATTTGCCACTGCGGATTTGTAATTTTTCACGTAATAACGGGAAATATTCCATATCGAAAATGAATCATTGTAGCGCCTTTTATCGCTGGCAAAGTTTTGAAAGTTAGTCACTTACCTGCGACTCAAACCATCCGCATTCATTTCACTTCTGGATCTCCGGCAACCTTTCACGTTGTTCGCCATAAACATAAAAGTTCCCTGCTTCCTTCCGCCGAGCAAATGGGGTGAGAAAAGGAGGGGGGGGGGGACGTGCAACTTTTGGCCGGGGTGTTGCCACAAAGAACCTGCATATTGTATTTATATTTTGTGATTTTAATGCGGCATTTTGTGGCTGCGGCTTTCACTGTAAGTGTGTGTTTTTTACACGTTTTACACTCAGCGAAAAAGTGTGCTTATGTGAAGAATCCTTTTTTTGCTGCATTGCACTTGTGCAAATGGTTTGCAATCAAGAAAAGGAGCCATTTTCTTTTAGCACAATGAATCCGCATGATTGATTAAGAAAAACTACATTTTGCTGCGTGTACATGTGCTCAACATTAGCAGCAACATTTTTATGACATAATTTTTGTGTTGTTCACCAGCAGAGAACAACAACAAAAAAAAAGGAAAACGGCTGGCAAAAGCCCAAAAAAAAGAAAAGGTGAGCCAACAGACAATCTGCATATGTGGGTACGGGGATTTACGGATTCCGCCGACAAACTTCTCTCCGGTAACTTCGATGACCCGGCAGGAGTCTGCACGGTACGGTATTCCCTGGATAGAGGCGCTTGCCTTGGACTCTTGTTTTTCCCCATTACCCACGCCCCGTGAATTGTAATTACAAGCATGTAACCTAATGACATGCCGCTGCCTTTGGCCCCAGCCCACCCATTCGAAATCTCCGTCAGATGGAGGCTATGTAACATATATACATATACCTTCGAAAGAAGGGAATCTCTCCTCCGTTTTTTTTTTTTTGGTCCTTCTTGTGGCTTAAGTGGAAAATGTTGTACAACAAAAATTGAGAGGGAAATGCAGGAAAGTGCGAGGTAAGAGTATATCATTGCTGGATTTTTATGCGACTCCATGCGAAGGATGAATGCCATGGGATGTTATTTTAAATTTCACATTACTTCGAATTTCGCAGGCCAAATTATAAATACTATTTAATGTGGCAGAAATAGTACAGTATTAAGCGAATTAAAACAGTGCGCCAGCATATGATTTAATAATTTCCCATCTTTACAATTTTTTAAGTCGCTTTAAATTCGCGGAATTGAAGTTGGAATTTACGAGTGAAATCAAAAATTAGTTAATGAATGAATTAACGACGACTGACATTGGCGACGAACGATGGAATCGTTATACGCAATAACCTCTGACCTCGGCCCATATTCCTTTGCAGACAGGACACAGCCCCTCATTAACACACGAAAAAGTAGGCGTCCCAAACTCCGCCAATTGCAGGTGTAATATTTCAATGTGCGTGGGCCTTTAACCCCCTACTGCCCCAGCTAAATTTATACTCCAGCTTGGCTTTACGTTGCAACAAATACACTGAGCATAGAGCAGAGTTTATCGCGTTTATTCTAGGCTTCACATATACATACATAACTCATTGAAAGTGAAAATCTTCACTAATTTTCTCACAGTGCAGGCAACGCACGGCGGAGGAGCTGGCTGGCGAGTTATGTGCAGCCTAGAAAACAGGCTGGAAAGAAAACCAGAATATAAACATCCAGGCCTTGTGGGTGGATGGGCTTTTTGTATTATCTTTTGAATTTATTACCTACAAATGTTATTTCTAGAACGTTAGACAACGCGCGCGTTCGCTGGAAGCTGAAGTTGCAAGTCGAGTTTTATGCGCGTTCATTAGGGGCATCATGACAAAACACCAAAAACCGAAGACTGAAAAATACGCACAAACCCAAAAAAAAAAAACAGAGCACACGAAAAAAAAAAGAAATGGAAAATTGTGCGAAGGCAAGAAGGAAAGCCGAGGCAAAAAAACATCATTAAATTTATGAGAGACTTTGGCCGGGCAAAACACGTAAAACAAAGCAGCTTTGGGATTGTGGGGATATACATATATATATATATATATATATATCCCGATATGGGACCCCAACTTTGGCATAATTATCCCAGGTGGTTCTTAGGCCAAAAACTAAGCATCTCAGTGGTTTTTCGGAACTTAACGCAAGCGAAAGTTTAGTTCAAGCCGCAGAAAGGCGAGAAGAAATGTTTTATGTGCACGTCTGTGATTTGGTGTATAAACTATTTGTTAATAGGTCAATTCAATATATAGTTTGTTTAGTTCCACTAGCGAGACACTTAAGATTTAAACATTTAATTAAGAAGAAGCTGCTCTTAACCCTTTTTGGCTTAAACCAAAAGGGCAGCCGAAGGCCAAACTGTTGCATTTCCGCTCATCTTGCCTTTCCGGTCTTTGACATTCACAACAGTTTTTCCCGGCAGGCGGTGGCATTGGTGAAGGGGGCGGGTCATGACAGTTAGTCATAGCATGTTTACACACACACACACACACACACACACACACACACAGGAACGAGTGAAAAGGGGTGAGCACTGTGGGTGGAAAAGCAAGACAGCGACAGCGACCATAATGGCGTCATAAAGATGATATCATAATTTCCTACTTTGCTTTCCTTTTTCCCCATTATTGTGCTGCGGTCTCCCTCACTTACTACACACTACGCTTTCTTGTCCGCTTCTCTATACCTACGTTTTTCATTTGCTTTTCCCGCTTTTCCTGCTAACTGTTATTTGCTTTGCCCGCATTCACAGTAGGCAATCGTAGTGAATGGAAACTAATCCAAGTCACCTTTCTAAAGTGTTCGGTTTTATTTACGATCATTATTTCAACAGGATTTTTCTTAATATGCCGTTTGATAATCCACATTTCAAGATTCCAAAATAAGTCAGCTAGGCCTTTTAATCCTTAATCTCATTCTTAGAACCACTTTCTGTGGTAATTTTCTCGACTTTTCACTGTACCTTTCCAATTTTCAGTTTTATTTTTCCATTTATATGTCCGCTGCTTGTTTAGCGTTTCTATTTGAATGGTGGCCAAACAATTCGTCAATATTTGTCAAGCCGTTTGGTCAAGGTGCCAGCTCCGCCTTAACCCCCTAAAGACCCCCCCCCCCACTCTTAATGTGCTTGCAAATCGTTCCAGGAAATTGAGTGAGCTGCACTCCAAGGAGAGGTAAAAAAGAAAAAAAATAAGAAATAGTAGAACACAAAAAACGCAAGCAAAATAAATTCCCTTCGTTTGGAAAAATTATATGAATAAATTTAATTTTATCAAGCGCGCACCAAGCTGGCGAAGAAAAAGGAAGCCAAGAAAAATCGGAAATATTTTGTACAACTAAACGGACCATGGACGCCGGAAAACCGGGAGATCCCCCCAATCCGGAAATACTATACGTTGAGGTCCTGCGATGTGGCTAGTGGGCAATGGTTAAATGCAGTGGAAAGGTCTCTGTCTTTCGCTCTTCAAACTTAGAATCTATTTAAAGGCGAACGTTCGCCTCAAGTGGCGGCTATAAAAAAAAAGTATTGCGGAATCTGGAATTACGCTTCAGATCGCGTTTTTAATGGTCTCTACTTGGAAAGAGCATTTCCTTTCAGTTTGTGGTAAATATTTGCGGCTTAAAATATTTTCTATAAAATTATGATCGTTAACATTATTTGCGAACGGAATTTCTAAAATGAGATACTACAGATTAAAAAAAAAATATTTATATATTTATTTGTACATTTATATAAATATAACATGAAAACGTTGCAAAAAATGCAAAGCTCTTAATTACCAATTAATGGTTGGCCAAGGCAAAGCTTTTACGACTCTTTCGTTTAGGCCATATTTCGTGTTAACATTTAACGCGCCCTAAAAGCAATACCACCCCCCACCCCCTTCACCAAACCACAAAATGGCCCCAACTTTAAGTTAATAAAATTTTATTTGCCTTTCATTTTCATTTACTTGAATTTTATTATTTTATTTTGATCATGCTGTTGGTTGGTGCGAGGAGAGGGGCGGGCAGTAAGCCAAATTGACATGAAATCAAATGAAGAAATTTTTATGAAGCTATTAAAGCGAACAACAACTGAAACGGAACCGAATAAATAAATAAGAAACTGCAAGGACCTCAAGGAGGAAAAGCCGCGAAGAAACATATTTGAGAATGGATGGACAAGACGGAAATGGGAATGGAAATGGGAATCAAATCAAATCAAAGTAAAATTAAAAAGCCATAAAAAAGCGCGCCTTAAGCCGGAAAAACAACACAGCAAACAACTGGCAATGTGACAATCTTAAATGGCCAAAGACAAAGACGAAACAATGAAAACGAATGGAAATTCGCATTATACATTATAAGACACAAGACACTTAATTGCGCATAAATTTGATGGTATAAATTTAATTCAAATTTGAATATATTATCATTCGAGTCGATAGGCTCTGATAAAATTGTAAATGCATTCGATTCGAAATAGAGACAAATATTTGACTAACATACTACACCAAAATCCAGTTGGCATATCCCTTTGCCGATGGAAACGCAAAGTTTCCCAATGAAATTGCCACCAAAAATTTACATTAACCCCATGGTGTGTGAACGTAAATATGTGCGCCAGCACATATCTCTTTCAGAATAATTAAATGCTAAAGTAGTGCCAGACTCCTCGAGGCGCTCCGTCGCTGACGCAGCGGGTTTTTGGGCGCTTTGCCGGGAAATGCCGGGAAATGCCGGGAAAAGCCGGGAAAAGTGTCAGCCTCGATGGGGTTAAATGGCAAAGAAACTGAAAAGGCACACACACTCAAATGAATTAAAATGCAATTGAAATATGGCAAATGGCATGCATGCGTCGGTTGTCGAGAAAACGGCTTGAAACTCTGATGTGTGGAAAATGTGAGGGAAATGCAACAAGCATTCGGTATTCTGCATTCTGCATTCTCCATTCAGCATTCGATGCAAAGATACTGTGGCAAGCTGAGCCAAATAATTCCGAAATGCTTTACTCTAAATGAAATTATATTATTAAAATATAATGTCTGATATAATATTTCACATACATACGTTTCAGATGTGCAAACGTTTTTCATTTTCACAAAATAATAAACGCAAAAGGATGACTGGGATGAATTGCATCAACAAATCGATTTTAACTTCATTCTTTTTTTTTTTAGTATTCATAGGTTTATTTGAAATAAAATGTAATAGTTTCTACAAACCAATCACGAACTTTTACTATAACAAATGAAGGCATTTGGATTCATTGATTAAATGTTTATAATTTATTAGCAACTAAGCGTCCAGGAATTGAAGTTTAATATTTTCCACTCAATCTATTATTCTTCGAGAGCTTATTAATATCGCACAAAAGACATCAATCAAATGGACAAATTGAAAATTATATTCACTGGACGGACGGGCTAGATACAAAATGAAGTATTGAAATATTGCCAAGATCATTTAATTATAAATTGGCGCATAATTAAAGAGCAACAATTGCGTGGACAATGGATGTCTCGTCGCCATGGGGAGTTTAAGCCAACACGCTTTTCCGCCCACCCACATTTTCAACCCCCAATTTCTCCTTGGTCCGAGCGATGTCTTAAGCTTTGAAAAACACTTCTTTGTGTCACTCTGGTATTTAACCTGAAGCTTTTGCCGCCAGTGGGTGGCTAATTGGAAATTTAAATGCCGCTTCAGCGCCCACTGATGCTGGCACGCCCCCAATGCCGCCCACGTAACGCTGCTGTGGCAACGTCTCATGTCTAATTAAACGTGAAAATCCTTGACCTTTGAACCTTTTGTCGGTTTGAGTTGGGGTAGCTTGGCTAGGGAAAATCTGCAGCCATCGAAAGAACAGGAAGTGAAATATTTGCGTTGGCATTGCTTTGACAGTGTTTGTCTGCACGCCGAAATGCACTGAGCGAAATGGATGATTGCTTGCGATATATTTGAGGCATTCAGCCTCTCTATACAATACTTTTGTAGGCCCATTTTTTGCGTGCAGTGTAGGCAGCCAGCCCCTTCTATGCTTGGCAGCGATGACAGTGGCTCATCTCACAAAACATGTAAAGGGGTAAGGAAAACATTTGCCATTGTTGTTCCAAATGGCGTCACTGGTGTTGCAGCAGCAATTGTTGAAAACGCAATTTCGATTCGGGTCGCCCTTCTCCTTCTTGTTCTTCATCATCATCAACATCATTGGGACCCTTCCCCTCACTTTTGTATTTTTGTATTTTCGTTCTGGTCGGTCCCCCGAGCCACTCGAATCGCATTTCAGTTGGAGTGTGAATCATTTCCGTTCGAATTTGGTTCATTGCATGATTTTCACATTATACTCGCAGTAAGAACGTGCAACGGCGGGGGCCAACAGGGGTTAAGATCTTGGCAGGACCCTCGCTTGATTGTGTTTTCCTTAACTTCTTTTCGAGCGCAATTATTGACGTGTGCCCCTTGCAAAAGAAAAAAAAAAAAAACGAAAGTAAAAAATAAGAAATAAAACGCCAACAATGAGCGACTTACAACCAGTCACGGTGCTTATTTTCCATTACAACTCCATTGATACTTAAGCAGTTTGCCTACCCTTTTTTTTTTTTTAAACAGTTGACTATGCCTGACTAGTTTCTACGAAATGAATAAAATGAATTTGTTGTAAAACTAGAAACGTTATTTCAGTTAATATTAATTTTTCTGGCTTAGAATCGATACTAAATACTAATGGATAGCACAACGTCTGCTACGATTTTCTCGCTTTTCTCCTCGCTCGTTTCTTCAGTTGGTATTATTTGCGCTCGAACGGCTTGAGTAGCATAATAATTGCCCTACTAGCGGCGGAAACGGAAGCGCTCATCACGCATCCCCTCCCCCCCCCCATTCCCTTCCACATTGGTCCTCTCGTTCGCACCCACTTGAGGCGAGCGTAAAAACAAAATTTTCGGCCTGACTAAATAGAAGTATCAACGCCGAAACTCAATTTCCAAACAACAACAAGCGGTGTGGCTGTACACAAATATATCAAACGCAAATACAATAACACGGGCATCAGGCGCTAAGAACACAAAACTTTAATATTTTCAAATTTTCTATTGAAATGCCAAATACAAATACAAAAACAAATCTCAGAAATGTACAAAAAACAAAAAAATGCATAGACCAACGGAAGTGCCAAGCATTACAGATTTTGTAGGCCACGCGATTCGAGGCTGTCAAACAGTGGACTGAATAACAGCAAAAAAAAAAATATTCATTTTATTTATTAAACTATGTTATTGAAAAGTAAAATCTTTTCAAACGATTTTGTACCAAAATTATCGGTATTTTGGGCACAACTTTGAAAATAACCGACCAAACTTGAAGTTTTATATCTCGTTAGACTCGTAATTATATTGCCAATCGATTGGCATTCAAAGAAAAATATTTTAATTTTTGTCCGTTTTTTGCAAAAAATCATGATGTTACCCCTTATAAAAAATGCAAAAAACGGTCAAAAATATATTTTTCGAAATCAGCCAGAATATGTTTAGTATTCTTTAAATGGATCATTAGCTGCACAAAGCAGTAAAAATTATGGCATTGTGATGCATTTTACCCAAGTTATGACAAATTTAAACCTCTAAGATAGCAAATTTCCATATAAATCGGATTACTGACTAAAAACGATTGCTTCCCATCCCATAGAAATAGTTTTCGATTAAGTTGATGTCATGCTAATGAAATACATCTTTTCGCTTTTTCAAATCGTTTTTAACCACTGTGCTTGAGGCGGCGCTTCTTTCCAATTTTCAGCTGTCATCGGCCACAAAATAACAAAAACAAGAGCGACTCGAACAACTGCAATCATAACAACACTAAAGAGGCAGAACACAAACAAAAGCGGCAACAACGTCGTAAAAGGGCAACCAAAATTGGAATTGAAAATGAAACTAGCAGAAGAATGTCAGAAAGAATGAAATGAGGGGGGGGAGGGGGTAGAACTTAGGGAAGAAAGATAAAAAATTCAAAGTCAAAACTGCTCGTATTCTGGATTTTCCGGAGTGCGGCAATTAGATTAAAGCTCCTTCCTCTCTCACTCTCTCTCTCTGTCTCTCTCACCCACGAAAGCCTTCCCTTTTGCGGATCGCATAGCGCTGTCTCTTTCGCGCCATTTATAGCCCTCTCTTTCGGCAGACAGCTTCCGTTGTTCCGCCCTCGATTATGCGGAAACAACTCGAAAGGCTCAACGACAGTGAAGATAGCACGAATGCAATGTGTTTCAAGTTTAAAAACAATTTTTAATCTTAATAAGTTCACTGTTATAGGTTTTTTATATGAATTTAATATTTCTTTTTTTTTTATATACTTTATAATCCCTTGACAGGTTAGTGTACATGTATTCCTAGTTCACTGTACCATTCATCTGCGGGGCTCATTGGCATTTGAAGCGTCTCGTGTTTCCGTCGCCCATCACTCTCTCTCTATCTCACTCTCACTCCAAATTTAGCCCCCTCTCTTTCACTGTCTAAAGTCGTTTGTCGTTTCCACTAAGTAAGTAATCCCGATAAATAAGAGGAAGAGGCGACCGAGCGCCAAACGAGCATCCAAAATCCCAGGAAATATGCACAAAAATGTACATAAATTCGTTTGCAAGAGGGGTGGCGGTAGGGGTTTCTCTCCAAACTGATCCACATGGACACGTGTGTCCCGCTCGGCATCGCAGCGTGCGTCTTCTATCCGTCCCTGTCGCACCGCCCAGGTTCACGTATGACGCTCTCGCTTCGTCCGCATCTCGGCATACCGCTCAACTACCTCATCTGCCGTTCTTGGCCATTCATTCCCATTCATTCAACGCTTCATTGCTGCGGTAATTGCTTCCAAATGCTTAAACGCTTGCATTGTTGTTATCCCCCGGGACACTGAGCGAAAATCTTCATCAAATAATTTCAACATTTTTCACTTCTAAATTGCATTGAAACCTAATCTTATATTTGTTAAATCTTCTTATGCAAATAGTTTGCGATGCATATTCTATGTCCTGTCTCGCATTTCGATCGGCGAATTTCTCGCAGTGCACTCTGATTTCTTGGTGTCGTCCCCACTCAGCACTATCTCTTCCGACTTCCAGTTTTCGGTTTCAAGTTGGGATGTCCAACATGTGTCGTCGTCATTGATTTGTTGTTGATGGGCATGCGACGGCTGCTGAGCTGTGCGAGTGCGACGGGGCGAATGGGCCGATGGGGCGATGGACCGGGACATCGGCTGTCTCGTTCTATTGACATTCGTCTGTCACAACCCAGAAATCAAAATTGGGGGGAAAAAAAAAAGAAAAGCGAAACGAGATCCCTGGCCCCAAAAATTTCCCAAAGACGCCCCTTTTTGTTGTTTTTTCGGTTCTGGTGCAGGCATTTTTTTCCACTTTTTTTTTTTTTTTTTTTTTTTTGAGAGGCGTTACTCGTAAATTTTGGCTTAAAAACATTTCGCACTATCGAAGATAAAAACGCAGGGCACTGAACAAAAATGTGGCTATGTTGCAGTGCCCAAAAAATGAAATTTTCTTAAATTCTTTCAAGACTTAAAATGTGAACTTAAGGAAATAAAAGTAGCACTCACTTCAAACCGAATTATAAGTGGAGTGTGTGTGTGTGTGGATGTGTAAAGAAGTAAAGAAGTAAAGAAGTGGGCGGTGGGCGGTTCGTGGGTGGGTTTGGTATGGAAAGTTCTCAGTTGCATTCTGGGCCAGCTTTTAATTATGGGCCTGGCCTTTGTTGTAAACATCTGTTGTGTCTTCTTCACATTACCTCCTTTTCCACTCATGTTCTTTTTTGCATGCGCATTTTATTTAAATTTTTAACCCCATTCCCAATCGCAGGGGAAAATAAGAGAGCAGCAGCAGCAGCGTGAATTGTCAATAGTTCTTCGAACTGGAAAAACTGGAGAAAGGGGGAAAAGCGCTTTTCAAGTGCTTTGTCACGAGATCACAGTGGGAACTCGGATGCTGTCAGGCAGAACTGCTGCAAATATGAATAACAAGCTTAAAAAAAAAAAAAAAAAATTAAAAATTTTAAATATATTTTTTTTTATTCAAATTGATCCGCGAAACACTTTTGTTAATGTGAGTTAATGTTTTAGACACCAAATGACATAAAACTATATATGTATTAAAGCCCTGCTTGCTGTAAAGATTACAATTAAATTAATTTCTTTAAAAATTATTAAAATCTGAACAATTAGGATATATTACTTTTTAGTAATATAAATTAGTAAAAACAACCTTGCGATGCCCACTGTGTTTTCGCAGCATTTGGGTGACCCATTCTCCGGTGGAAATGGAAGTGGCAGTGGGACTCTTTATGCCAGTTTGTCTTATCAATGTCAAGAGTTCGCCTTCACATATAACACTTTTTCCCCCGCGGAGGATGTCGCCTCCAATATATGACTCCACCTAGGTGTACAGTCGAGTTCAAGCAATTAGCATAGTAATGAAAAAACTAGTATGTAAATAAGTGGACTCAATTAAGTCAATCTTAAATAACCTGGTTTTAACTTTAAATTCTTGCAGTTCTGGCGGAATGCAAGTTATAAACAAAAATTCATCATTTGCTAGCGCATTGGTTGGAGTTATAGTTTTTAAACTTCTGTATATATTTATATTTATAGTTTTACACACATTGCGATGTGGGCCATGCTGTTGGCGCTGTCACTTTTGTGTGGCACTTCCGCTTATTTTTTTTTTATATTTTTTTTCTTTTTTTGTCGGAGCTGCATCTGCCGGCCACCAATCAAGATTTTAATGCGTCGGGACCGATGGCTAATTTATGCCGGGCTATAATATCACTTAAGCCCCCCCCCCGATATCTTTGCGTGTACATATGCAGGAGGCCCCCAAAAAAAAAAAACGTTGAGCTGTTACCGAAAGCAGAACTGTTATATCCTTAACATAGAAGCCGACAGCCAACGACGACCTGGTTTTTAAGCACGAAGCTGCCTTCGTTTCACTTCGTTTAAATTTAGTACAAAATGCTAGCAGGGCTACGCATAGAGAGAGAGAGAGAGAGAGAGGGACATGCCGCGGAGCGAAAGAGAGGGAGCAACGCTCGGGTATTTTATTTTTAGCATGCAGTACGGCACGCGAACTCCACTTTTTGGGAACACTTTTCTCATGCCGTGCGACTGTGGGAGAGGGGGTCCCAAAACGGGAACAGTTTTCCCCCCCAACGTAAAAGCATTTCACATTGTTTTTGCATGCGCGTGTGCCTCTGTTAACGTCGACGTCGACGCCAGCTGAGATGCCACCGCACAGCGACGGCCAAAGAGCGATTTTCCTATAACAAGTTTTTAGTACGTGTTCCGATGTCGAGTAATTCGGTTGCGTGACGCTCGCAGCAACAAAAAGCCACAAATACAACAACAAAAGCAGCAAACACAACATAAATTTAAATAATAAAACAGCCCCACAATCAAATATCATCGCATCACAATGAAATAAACAACTATCGCATAATGCCAGCAACTAAATTTTTTTAAAAGTGCAATCTGTGTTTTGTTCCTAGAATTAATCAAGTCGATAATTTAAGTCACCAGAAACCATGCCACAAAATAATCGAAAATAAAATCCTCAAAAAATATTTACAAAAATTCTAAAAAAAAAAAAAATCATTAAAAAATCCACAATAAATCTCAACATAACAAAAAAAAAATTAATTACTTTTTTTTGTTATTGTGCGTGCCTGTGTTATTGTGTGTGTTGGCCAACTTCCTGTGCAACCGGTCTGCAAAAGAGAAATATCCAGCCCATTCATTCAGCATCCGACGCTAGTTGCACCTGCAACAAAAAAAAAAAAAAAAAAATACGCAACACAACTAAAA
>dpse
ATCATTTACACATCTGTACCGCCATAAAGTATTTAACCAAAAAGTTGTTTCGGTTTGTTTAACGCTCACCTGCGGTGGATTTAGCCATAAATACAATGATACCTTGTTTTGCATTATCCAGCCAGAGGGAGGTACACACGTGCACTCGTCTGCGAAGTCAAGAAGTACTCGACTACTGGTAAACCACATCTGCGGTGGATTAGTAGAAGGCGGTACCTGGTTCTGGAACAACTTGACCAAACAATACAAAATCATTAACAAAAATAAGTACCCCCTAAGCACGGTATATACCTGCACTGTCATAAAGTATTTTGCCCCGTTAAGCCCTATCTGCGGTGGACTAGTAATAATTATTTATTAACAACAACTAAATCCCACCTGGTTAATATCGTAGGTAGCCCGTATTCGTACCTGCGGAAAGTGACCTTTAACGGGTATTTGACTTCAATAAAATCAGTAAACGCCTTAACCCTGACCTTTGACTTTCGAGTTATTATTGCAAGTATTTGGTCAACGTCATATTACAAATTCCACGAATTCGTTAGCTCGAGTCGCTAATCCACCACAGATGTAGTTTAAGGATTATAAAAGGTGCATATGGGCGCATATGGTGCTGTGTCACAATCAAAATCGAAATTCCCCATCCACTGGCATTCAGTGATTGCATAATTTTTAAAGGATTGTGAATTACTTACTACCCCTTGCTCTCGGATAAACCTTTCCAATCCAAATGTTTCCTTGACCTCCGTTTATTTGCCATCTCTTTTATTCACTAAGCACCTAATTACAATATTAAAATTATATTTCCTTATGTTCGTAGAATTAGGCGGAAAACAAGAGATGACACGCACAACAATCAATCAACAATATGTACATACTCGATCCTAAGATTAATCCTATAGTACAAATAATGGTTATAGCCAGAGCGGCAAGGCCTTCCGGCTGGTGGATTGGAATCAAGAATAATTCAATAATTATTCAAATTATGTATTGTATTTAAAAGGTTCCTGATTTGATACCCGAGCTTAATCAAGTGAAGAACGGAAACAGCTTCAGGAAACCTGCATGTTTTTCTGAGAATACTCAGTGCTCTGGATACCCGATTATAAAAAGAATGTACTGATACGTTTGATCCTCAAAAACTTTTCCAACATCATCTATTCACCGAATTGTTAAAAGTCAACAGAAATTTGGTGAGATCTCTGAAGACTGAATCCCCTGGAAAAATGCCCCGAATCCTAATCAAATTGTCAACATTGTCTAGCACGTGATATCAATGCATTAACGGAAGTGTTTCAGCCGTACATACATGTATGTCCGCCCCCCGTATGTCCCCGTACATGTGTGCTCGGGGGATGGATGAGTGCTGCCCAAAAATAGCCGCGGAAATTTAACAAACTTCTGTCTAAAGATCAATAATCGTCGGAGAACGGAGCTGTGCTCTCTCCGCCATTTCCTTTATTTCCCCGTCAGGTAAGCCGCCCCCGAGTTGGGGACATTGAAAAATGTAGCCCCAGAGCAGAGTTATAAAAAAAAGTGTCCCCCTCGACGCCCCCGAAAACGCTTTGTTCTTCGACCCCAACCAAAAATGCCAAACAGACGCGGCAAATAAATAACCAGAAGAAATACTAGAGGGCGTAAAATGCTGCCGAGGGTATTACCGATCTCTCCCCCAAAAACGTCTAGAACTCTTGGGCTTTCCCACTTAAGCTGAAACGATACTCTCCGTCGCTCCTCCTGGAGGGACCGTGGAGCTGGTGGGACGACAAATTAACACACAAAGCAATGCATCGCGTCCAACAGGAAGAGCCACAAAGAGTGAGGGCGGGAGAAGGGCAGGGACTGGGTATCTATTCTTGGATAGCCTCGCAGACAATTTGGTCGCTTGATCCAGTCATCCCCCAGTCAGTCCCCCCTCCCGCCCACACCGCCATTCCTCTAGAATCCCCAGTCCCAGTGCCAGTCCCCATGTAGCACCTTTATTAATTGCAGCCGACGACGAGACGAGCGTTTGACATGTTTAATGCGAAAATATCTGGAGATAGGGAGAGAGAAAGAGGCACAGTCTCATTTTGGTATTGGAGGGGACTAGAGTTCTATTTCTGTTCCATCTGCAGAATTCTTTCTCCGACTCTGACTCTGACTCAGCCTTAGTCTCTGTCTCCCCATCGGTGGGGCCACGTTGACATAGGCTGAAAATTCTTTTGACTTTTGCCTACATCCAAACATCATCTATTTTCTGCTAGACTCGGGGCATAGACCAGACACGACCCGGCAACAGAGATCCGGAGACTGAAGACTGGAGACAACTGACGCCAGGCCCCGAGGCCAAAGTCGAACATGGTACGCTATGGGGATCTCGGGGAATTGCGATCGAAAGTGAAATCCAGACAGCCCCTGATTCTGCGAGATTTCTTTGTGTTTTATGGAAGAAAGAATGCGAAAAGTTCTGGTTTGCAATTGCGTATTTGAATACGCTACCTAATACCCTTACTAGTCCCCCTTAGCAATCAGCATTTAGGATCTCAATTATGTAATTAATAAAGTCTTAAAAGATTCTACATATCTTTATACAGATGAAATGTGACTATCAATCTGTTATACGATACTCTTCCTTCCATTCCCAATTTTGTCACCAGTCCTACATGCAATGCCACATACTATATCTAATCTTAATGGACAGTTTGCCGCCTAAGAGGATCCTAAATCTAATCTCTGGCCGCCCAAGGATGTTGCCAAAGTCGTTTTTCTGGGGGGGTGTGTCCGAGAGTGATTAGGGATAGTGGTCCGGTGACAGCTGCAGACGGACACGATTGCAATTAGGAACAAAAGTATTTTCAAATGACTCTGCCGTCACAAGGACCTCCATAAATTAGGCTGAAATGTGGTTGAGGATGGGGATTGGGATGGGGTTCGGGATAGGGCGTTGCACAAACATCCAAAACATGAAAATCAAATTTCCATAGCCAAGTGGAATGCATTTTCGTGAATAGTTTTGACCACTTGAAACCCCTCAGAGGCATCGAGGATTTTCCACTTGACTGTTTGGGGCGCCGCAGGAGAACACACAGAAAAAAGACAAAAAAAAAGGCAGGAAATATAAGAAAATAGGAGGGACAGTAGGGACAAGTGTTGGTCCTGTTTGTCATCTGAATGCGAGTTTTATGTAAATCAAAGTCCACTGCAAATGCAACCGCACTTATCCCCGAGACCAGCAGAACCCAGCAGATACTCGCAGATTAGAGTGCTCTCTTCTCTGCTCTTCTCTGTTCTCCCTCGATTTCAGTTTAGTCGAGAGTTTCCTCCCTTTTTTGTGACCTCCCTCTCTCTCTCTCTCTGTGTCTCTCGGGTTGGGTTGGGTTACACTCGAAGGATAATGACAGGCCGCTGCATTTTCGGTTACATGTCATTTGGAGAGTTCTTTGGAGGAGGCACTGATTTCGGTTTTCCGTAATTTGAGCTGTAACTTCTTTTTCGTTTGAATTTTCGCCGCAAAGTTTCACTGTTTTTCCCTCATGTTTATTTGTTTTGTCAACAATATTGTTGGGGGGTTTCTTGTGGATTTTTTGAAGTTGTCTACGGTTACGCGGGTTTTTTGTTTTGTTTTTCCATTGAAAGTTTCGGATTCGTTTTTGGAAAATCAGGAAATGCAACTCAATCAAAGATCTCGTGTGTTGGGCCTTGTCGACTTGTGTGGCTTTTCTCACACATTTTTCACGCTAAACCCGAGACCGGGGCCGGGGCCGAGGCCGAGGGTCGCTCTCTCTATCTTTATTGGCTTAGCCGCCACCCGCTGTTCTGGTGGTGCCTCTTGCCCCTTGCCCCGTTCCATTTGTCATGCTCGATGCCACATACATTCATACTCGTATTGTTGGCTGTTGCGTAATGAATTTGTTTTACCAAAAAGAAGAATTGAGTCAAAAACTACCGTGTCTTCGTTTTCCTGAGATATATATTTTTGTTTTTATGTACATACTCGTATGAATATAAACCAGCGATATTTCCCCCGGTGCCCTGCATGTGGCGTCAGCGACCACCGCGGCGCTTTTCATTCGATTTTCATTAATTTGAGCTGTGTAGTTTTTCCTCGTTTTGTTGCCTTTGTTTTTGCTGTTGTTGTTGATGTTGTTTCCGAAGAGAGGGGGTCGCGTAATTGATTTGTGGTTCATGCATCCTAGGCAAACAAATTGGATTTGCGTCGGTTGAATGCTGCAAAGGGCTGTTTACGACTGTGAGGAGGGGGGGGTTTGGTGCAAATGCAAGTGAAAGTGGCACAAATTTGTTGAATACGATTGTATTTGGAGTGGAGTGGTGGAGCCTTTCGCAGCGTTGGTTTACAACATTGCTTGTTGAAGCTATTCCATCTAGGTGGATATCTACATTTGCTATATAATGCACTACTTCAGAACTTACTGGTAAATTCAATCAGATGTTTTTGCCTATAAAATGCTAATACTAAAATAAGAACTTGTATCGTGGTATCTTTTTTCATTATTCCTATCGTAATTATTAAGTTTTCTAAGATTTATTCAGTTTAGCTTTAGTTTTCATCGTTATTTAATCTAATATCTGTCATATCCCTTCGAAAAGTATCAAACTTGCTGATGCAGTCGGTATGTGACATAAACGGCAAGCGGTAGATGCAACTCTGAGAGAACATCCGCTTCCGGTTAGCCGCTTTTGCTCAAATATGAACTCACAGAATTTTCGCATTTATTTTAAACGTATGCATAAGCAAATTAATATCGAATTATAGTCCCTTTTGACCCACTTGCTAGGGGGAGAATTCATGATGAGAATCCTTCCCCTTGTGTCCACTCTGCTCCCTGCTCCATTGTCCGCTCCATCAATCATCCGTCGAAGCACCAACAATTGAAGCCCGACATTGTGTGAGCCACAATCAAATCCGTCGACTCATTGGAGTGGCTTTCGTGTTGCTTTTGACACATTTTTCGAGCCCCAAATCGATCATTATCAGGCCGAGCGAGCCGACGTCGCAACGCCCTCAAAAAAATAAAACAAAATAAATTCAAATAACTAAAAACGAAATCAACAATTCGAGTCGAAGCTTGGGATACCCTTTCTTACGGAAGCTTCAACTTTGGGACACAAGAAGAGTCTGTATAGATTGCAGTCAGTTAGGGTCTGAAAGATATGATCGGTTGACCAGAATGTATGTTCTCTACTGAAAATGCCACCTTAGCTACGGCGATGGCCATGCTACCCTCTGATAAAGGGTATGCCTCGACAACAACACCGCACAGAGCGGAGGAATGATCCACCAAGTGGTGGGCTGCTAATTTGGAGCTCTGATTTGGTCATTTGGAGGGGCCTATTGTCTTTCGCTTTTTTTTTTGGTGCTGCTTTAGTTTTTTTTTTTAGAGCGCTAAGCTGCTTTTTTTATTTGTCTTTGTTGCCTTGTGTGCAAATTAAGTTTTATTAATTTAATTTTTTAACGAGCTGCGATCGGCCAAGAGATTTATAGTTATGCTGGGGATGCGACCACGACGGCGACGACGGCGACGGCGACGGCGATGATGATGATGATGATGATGGGGCAGGCGTCGGCGTTGGCCAGATTTATTGAGACATATATTTCGTTTGGGATTTCTTTTGGGTCTGGGCTTATTTCTATCGTAATTTCGTTCGTAGAAGGCATCGTAATGATCGCTGATGAGGTGTTTATGAGCATCGCCAGGCATTTTGCATTAGTCACGGCCATTGTGGTGGCTACCATGGGGGCGTATCGCGACGTTCGACTGTCGGTCAAGAAGCGGCCTGCCCTTTGTATTGTTTCTTTTTTCCCCTTCCCCCCTTCCCCCCTTCCCCCTTTCCCCATGTTTCTCTGTCGTTTGTTGTGGAATTTTCTATCTGGGGCAGTCATTAGGCGGCAAGGCAGGGAAATCGATTTGAATCGATCCGACGAGAGAAATGAAATCGAAAACGTGAGAAATCGATTTTGATACAAAGGCAAGAGTGGGGATACAAGTGTCTGGAATTGCCGGAAACCTCGCCAGAGGTAGAGGTGTGCGTATAATGATACATCATAAATCATATATAGATCGTACAGGCTTAAGATGATTTTTGATGATTCAGATTCGGATAACCAATCCATAAGACATTTTTTATAAGAAATATCCTAATGCTAGTCCTTTCAGAAAAACTTTGACCTGAACTTTAACTCGTAAGATAGATATTTTTCGTGTTTTAATTTCTTCATAAAGATTAAACATACATATAAACCACTTTAATCGAGAGCCGTGTGGAATAACGTTAATGGTTCCATTGAACGGTACCATCCATCTATTTGCCCCGACAAAACACATTAACACTGCCGCACCACACCGCGCCGCACCGCCGTTGGTCGCAAATATTTCCCCACTTAGCGGATCTCGCACTTTGGCCCCCCAAAAGTGCAGTACGGAAATCAAACAATGCCATTAGGCTAATAATTGCCGCTCGTTATTGTTGTAATTGTAGCGGCGGGGGGGAGCGGCAGAGAGCGACAGAGAGCGGCAGGGTGCGGCAGAGAGCAGCAGGGAGCGGAGGGTAAAAGGAAGAGCGAGAACGAAAGCTACCGACCGCTTGCCCATAGCCCAGTGGCATACACTCGCACACAGAGGCAGACTAAACGTATTAATTAAGCTATTTATCTAAACTAATGCGAGCATTTAGTGGCCAAGACAAGAAGCAAATTGCACTCATTAGCCAGCAGCAGTAGGCAGTAGTGGGTCTCTCAACGGCTTCAACGGCAGAGGAGCCTCGCTGGCGCTCCTCCAATCTTCGATGAGCCAATCGGTTTTTCTCCCAACTTTGGCTGGCTCTGGCTGTGGCCATAGCCCCATGAGATAATTGGCTTGGATAAGTAGACACTGCAGAGCAAGTGCCTGTGACATGGTCCCGACTCGGGCCCGGACCCTGGGTTGAGGAATGTTTCGGAACCAATTGAAGATATCGTCACTGTGGCGATGCGATCAATTCGGACCGGGAACCGATGGTGCTGCGACTGCTACCGGCAATGGCTATGGCGATGGACATGGACATGATGCTATATCATCATTAAAGCCGTTCGACGAATATAGCCGGAACGGTCTGGGTCTGGGCCTGGCTCTGGCTCTGGCTGTGGCTCTGGGAGCAGCAGCTTATCGTCTGCCGCATCATTAGCTTGATTATGATTATCAATGAGCACATCGCCAACGCCGTCGCCGTCGTCGTCGCCTTGGCTGTGCCACATTAAATAAAACAAGAACTTGTCTTTGTCTCTGCCAGAAATTCGACTGGAACTGAAACTTAAACTGGAGCTGCAGAGCTGCAGAGCTGGAGCTCTGGCATAAGCTTTGGCTTTGGTTTTGGTTTTGGCCCGTTTTCTGGCATCTGGTTAACTGACCGCCGGACCATTTGACCGGGGTTTTCCCCCCATCTCTCTCTCACAATCGTCTGTTCAAATTAATCGTCACCTAATCTGCAGAGTCCACTGACAATGCCATTCGGTTAGTAACAAAGGGAGCAGAGCCAGGGAATGGTTGAGTGGCGAACTGAACAGCTTCCTTTCTTTCTATGGAAAGTTGTTCAAAGAGAAAGTCCCAATTCCCCAATGGATATTTTCCTAAGAACCAATTCCACCGTACAATATTCATAAGTATTTGAAAATAGTCCAATATCTACGCGCATATCTACATGATTTTTAATGTTTAATGTTTTCTTTCAATATCCATACAATCTACGCCACGACAAGTACAACGTCTTTTGTACTTTTCAGAAATCTGAAGAACTCAGTCACATATCGTGACTAGCTCTAGAAATCATTCAAAACTACCACCAAAATATGTATTTAAATTTATATATAATATAATATGTATAGTATACATGTCGCGATTACGGATATACCACTCAGCTCCGGAGATCCTATGCAGAAATTTACTCTGTAACGTATACATTCTCGTATACGAAAAGGGTATTTAAAATTCGTTCGTTCCGTTTTGGAACTTGGGTTGGACTTGGGTCTCTTGTTTTAATTTTCGCCGTAGTTTCGTTTTTGGGCTTTCTCAGATTATTTGAAAGATCTGATGCGGTCGATAAAAAGACTGAGTTCCATTGTTGGGGCTGTGGTTGGGGGCCCCGACAGTCAGCGTGACAAATTGCTGCGAGCAGAGCAGAGATTGGTTTTTCGGATTCTACCCATACCCTCATACCACTTCTAGGCTCTTCTCCTCTACTTTTCTCTAATCATTATGATTAGCATAATGAGGTAGATAGTCAGAGCAGAGCAGAGCAGGGCAGAAGAGGAGGCTATATATTGATTCTGTCAGCTGTTCCTGGTTTCTGATTTCTTTAATGGAACCCCAACAGCCCTAGGGGACAGGACACAGCCCCTCCTGCACTTACACGTAATCATAATCGTAATAAAAGGCCACATATGGTTGCCAGGTAGCAGGATGGCAGGATGGCTGGATGGGGATAGGTGAAATGGCTATTGAGAATGAGGATTGGGGGGGACTGAGCAGGGTAGAGATAATGCCACATGTTGAGCTCACACACAGAGAGGGGGAAAATGTGCTCATATTTTAACATACGACTACGGTTTCTCCTCCTCCCCCTCCCAAAAAAACCGAACCATCAAAAAGGCAACAACATCATCATAAGCAGGATCCCATCTTTCCATCGCACTCTCCCCACAAAAACAACAATAACGAGTGGGAACGTTGCGAGTCGCAGATACGGCCGCGACTCTACATTTTTACCCGATACTCAGTCAGCATGGTTACCCTACGCCAGAGAGCGCACCACATTGCACGACGAAAGAGAGTAAGCGCCTGGACTGCGTCGAGTGGCCACTGAGAATTGATTTGTTCATTCTGGCTATAATAATATTCAGATCTGATCCAGATTCGTCTGATAGATATGATCATTCACTATAATTCTGCGCTTTTTCTCATATCTTGTGGATGCCACAGATTTTCGTCTGGTATGGAAGAAGGTGGGGCGAAATTTAGAGATACATACACTTGTAACATTGTAATATCACAAAATTCAGGATACACAATTTGGTTGCTTTAGCTTTTATAGTCTTTAAGATCTAGGTCTCATCGGGACAGTTATTAATGCTGATCGAGTACATAAACATATACTTGATGGGGTCTAAAACGTTTCCTTCTGAGTGTTACACGTCCATTTTCCCCACAAATCCAATATACCCCTATACTCTTTGAGTATCAGGTATCAAAATACCCACAAAAACTGTCGCCAGGCACAATGTTTGACAGATGGACTTTCCGGAGGAGCTGGAGTTTCGTTTTGAAGCTGCAGCTCATCAAATTTTTGAACTCGCTGTTGTTGACTGGTCGGGGGCGGGTGTTCCCAACATACTAGTATTCATACATTTTCCAAAATCAGATTTGAATGAGTCCTGGGGATCCTGCCCATCGGGTGTACGTACGTATGTATATCGTGCAACCGCAATATGAATGAAGTTTTAATAGATGTCTCCGCGGTGACACATTAAAGACCAACCAGACAGATAGAAAAAAACAGAGCCAGAATAACAATGGGAAACTATGGAGACATGGGGCGGGGGCAGATGCGGCAAACAATGGAGAGAAGAATAATGTATCACACGATGCAAAGATACAGCCAAAGCAAACGAAATATTTCTCATATTTTACGACATTCGTGTCCCCAACCCCCCAGCCACACATCTGGTGGGGATTGCAGTTTAATGGGGATCCTAGGGATGCCGCCTGCTTAAGAGACCATCAAATGTGGCAGAGTTTTGTGATACGCTACGTAGCAGACAGTAGAGTGGAGAGTTGACATTTAATTGATTGTGTTTTACCATCTATTTTTATAGAAATGTTAGGCAAGTTTGTGTAGGCTTCAAAAACAAGAAAAAAACACAATTATACATAATTTTCGAGTCTGTGTTGTGGTGTGTGGTGGTGACCCCGACTCCCTCAATCTATTCGTTGCCGTGTGTGGCTGCAGAAGCCACTGGTGTCTTCCTCCCTGTGTTGTGACCTTTATTGTCGTGCTATCCACTGCCTCTGAGGGCCTTCGGAGAGTCATTTCAATCGACCTCATTCGATTTTCAGCCAGTGTGGTTTATGGAGCTTCTTCCCCGGCTTTATAGAGCCTCGATGCGACCCCTTTGGCCTTCTCGTAGAGAGTTTCCTTGGCCAGCAGAAACCGATGTCGTTTCCTGGCAGCCAGTCATGAACCTTTTCTACTGTTTTTTTTTTTTTTTTGTGCTAGGGAGTATCGACGTTTATTGGGGATGCACTCACAGGCCGTCCGACGTCAGGATCTTATTACCGCGCCACCAAGCAAAGGCCCGATCGGAAAGCAGAAGGAGCTCTTGGAGCCGAAACACACAGATGGAAGCTTCGTTTTTACAGGTCCCTCAATGCCTGATGTAGAGTCAGCTTGGACCTTCTCCAGTCGATCACCAAGTAGCCATCATTACCTTCTGGTGAGAATGTTACGGTATAACCGACGGGTCGGGAGTCAAGAACCAAGCCACAGAGGATAGACAACTCACGATATCTACAGATTCGAAACGATCAAAGAAAAAAGAAATTCTAGCTAGCCTTGGATCAAGGCTCAAGCTGCAGGGAGCCATCGTTGACTGTGGTCACGGATGTGAAGATCTTTGATACACCGGCGATCCTGATGTATTCCTCACCCACATTTGCTACATCTCGGTTAGTTGATAGTCTATACTATATAGGGGTGATTCAGTCACTCGTTGATATCGGAACTTCCACACACAGAGTTGTGGCTATTGACGTCTTGGAGATAGCTTTGGCCAACAGCCTACACAGGAGTTCGGCTGGTACATCCTTCAGGATGCAACCAGAAGGCCCTTCTCCTCACTATCTATCATCACCACAGCCAGGCCATCAGTGCTGCAATGGGACTTTGCAGACTCTTTATCATTGCTGGGCTAAAGTAAATATAATTTAAATTCTTCTTTGGAGCTTCCAATTGGGAGACCTTCTTCGTCAGACACTCGAGAGTTGGATCACCCCATTCAGCCACCCAGGACCAACAAAGGTATGCATTGGAGCATTTCGCTATCGGGATCTTTCCCTATTCCCCGTTCTCTTTCTGCCCTCGTCGCTGCGATCAATGAGAGCCACAAGAACTTGGTGACAAGACGCTCTACAGGTCCGAGTATGCATCGACTACAGAAGCAGCTTACATGAGCCACAGGACTTGCATATTATACAGGACTTGCGAATATATACATAAGGCTTATCTGAGGCTTGGATCCTAATCAAGCAAAGCTCTCCACCGCTCCAAGACGTCGCTCCCTCCACGCAATTTTTGCTGAAAGTAATAACGGGAAATATTCCATATTGGGAAAAAATTGTTGTAGTGCCCTTTATCGCTGGCAAACTTTCGAAAGTTACGTCTCCCTTCCTGCGTCAACCCTGACGCCACGCCGAGCACCGCGCCGAACCTCTCACGTAATTTTCCAAAAGCATAAAAGTTCCCGGCTTCCTTCCGAAAATCAGTTGCGGGGAATCGTGGGGAAATGGGAATGGAGGTGGCGGTGGGGCAAGGGCCGGGACTGGGGCTGGGGCTGTGGCTGGGGCTGGGGCTCCGACAAAGGCTCCCTGCATATTGTATTTATATTTTTTGTGATTTTAATGCGGCATTTTGTGGCTGCCTTAGTGGCGGCGTTGGAGGTGGCTCCTTTCTAAATATACTCGTAAGTAGGTGTATGCTCCGCGCCCCCTCTCGACATTAGCAACAACATTTTTATGGCATAATTTTTGTTGTTCGCCAGCCAAAAAACAAAAAACCCAAACAAAAAGGGACGCCGCCTCCGTCCAACCTTCCAACAAAGATAATCTGCATATGTAGTCGGAGGATTTACCGACCCGAAACCGCTCCGACATCGATGACCCGGCAGGAGACTGGATACCATTTTTTGGGTGGGAGTGGGGGCCCCACCTTGGACTTGTATTACGAGTACTCATCCCGGGTGCCTCATCCCGGGCCATAAAACCGAGCGCTGGGCGTGTGCGTCGCTCCCTCTGTCTCTGGATTGTAATTACAAGGATGTAAACTAACGACACGGTGCTGCCGCCCTTGCAACATCTCTCTTTGACTGCCATACCATGACATACCCTTAGCATACACCTCCTTTGCAGCTCCTGTAAGCGGAGAACCAGCTTGCCTTTGGTCTTTACTTTTTGTGTCTTAAGTGAAAAATGTTGTACAACAAAAATTGTCATACAAATATAAGTACGGCCTGATTTCAGAGGTCTGCGAAGGTATACTATTCCACATTTCATTCCATATATCTCTTTATATATCATTTTCCTAAAGACCAAATACATAAATATTCGTATTTCGAATAGAAATCCGCACACATACATACATATGTACATAATGCAAGATAAGTCCATAATTTATATGGCAAAGACCTTATTCGCCATACAAATTATTTTCTATTCGCTAAGTTTTCTTCTGAAATAATTCAATTACTCAAATTTACAAAGCATCAAATACCTACCTTTTAGAAAATTGAACCAAAATAAAAATGGTTAATAAAAAAGGTTAAAAATAAAAGTGGTTAATCATAACTCGTGTTAACATAACATAACATACGCATTGGGTTAAAGCACCACCGCACTCCTGCTTAACCCTAGAAAACACACTCCCTCTCACATTCAGCCTCATTAACGCCAAACCCCCACCATAGTACTGTGGAACACAAAAACGCGTCTCAGCAGCACCGCCAATTGCAGGTATAATATTTCAATGTGCGTGAGGTTTACCCCCAAATCCCCCGTAGAACCGCCATTCCGGCACAATTTATATTTGCGCTTAGCTTAGTAGAAGCTGCCACTGCCCCGCGCTGCAATACTCGTAAATACAAGAGCAGAGCAGACTCCTCTGCCCCGGCCAGGAGTCGACCGGAGTTATGTGTCGAGCCTAGGCTCGTTCTAGGGCCAGTACGGCGGGTTGGCCCACTCTGGGGCCTTGTGGGTGTATTATCTTTAGAATTTATTACCTACAAATGTTATTTCTGGAACGTTAGACACACTTGCAGCAGTAGCAGCAGCAGCAGCACCCGCTGCTCGGAGGCTGAGTTGAAAGTCAAGTTTTATGCGGCGGCGCTGCCTGGGCGCCTGCCTCATCAACGCGTTCATTAGGCGCCAAGTAGCATGGACCTCCTTCCAATGCGGAAAACCAAAGTGAAGCTCTGAAAAATGCAAAAGCAGAAGCAGAAGGAGGTTAAGGTTGATGTTCAGCTGTAGAAGGGGGTGGAACAACAACGCTAAAAGGAAAAGCAAAAACATCATTAAATTTATGAGCGACTTTGGCCCCGGCATAATACGAAAAGCAGCTCACAACAAAGAAGCTTACATATTCGGGGCTCATTCTCCGGCTCAAGCCCACGCTCAGGGGCTATTGATATAGGAGTCCAAAACTTTGCCATAATTATCCCAGGTGGGTCTCAAGCCAAACTAAGCGTTCCCGCGGCTTTTGGGGCAAACTTAACAGCCACTTTTTTAACCATCAAAGTTTAACTTTCAACAAGCCGTGATATGGGTAAACAAAAATTGTATGAATTTACCTTCAATAAAATCAGATACAGACGCATCTCCAAAAAAACATGCTATATCCAAAAAAAAATGTACTGCCTAAGGAACGTGCAAATACAGTGGTAATTAGTAATTATTCACTTGGCGACTTCAATGTAACGCCGGCGTTAGCCCAACAAAAGCAGTACAATATCTGACGCTGAAACGCTGACCCTGACATATGTATATAGCAAATTCCTAGCTGTACCGTCATAAAGAATTTTATCACCGTTAAACCTCATCTGCGGTACAAATAGTACCATGTTATACAATAGCTCGACCTAACCTAACATTAACCAACTTGGGAACCTCGATGCAACACACACACACACAAATCTCGTGCTATTACTGCCAGAGGAACGGACACATATTTACATATTGTACGCTCGTCTGCGGCGTCTGGTAAACCACATCTGCGGTGGATTAGTAGAAGGCGGTACCTGATACCTGATTCTGGAACAACTTGACCAAACAATACATAATCAGTAACGAAAACATTTACGCCCTAGGCAATGTACATGCCTACAGTTAAATTTATCATGCTAATGATTTTACATTGGGCCACAGAAATTCAATGAAAGCACAATCCAAAATATTATTTACCGTATCACAATACTCAATCTAAAGAGCATACAGGAATCGTTCTGCTTAAATTTGACAGTGAAAATATGGATTTTAAATAATAATTATTAAAGAAGAAAACAGAACAGAGAATTCTATCGCTGATTAAATATTCCAAGGGCTACAAAATATTTCATTGAACAGTAAACGTTAACTCAAATAAAAAATTGTACAAAATCCATGACAGGAAATCATACATATCTTCATTATTCATATACCTAAAAATGTATCATTATTTTTATAAACTGTATACTTTATGGAACATCATTACCATGTTCATATACATACGAGCCATTCTGAATATTAGTTGCTAGTCATAAGACCCATAAGACACCATGTTTTAGTTCGTGGAATTTTAGCGATTTTGCGTTTTATTGAATTTCAAAATTGAATGGATCGAAGCCTGTATGTAATTAGTAATAAGTAATTGTTAAGTGGTTGTTGTTGAGCGGAAACATTCGTTCTAGGTTCGCTTCATATCCAAGTGCTGCAGAATCGCTACAGTCTCCCTGGAGAATATATTCGCATCCTTCGAATGTAGCAGTGGCATAGTGTCGATGAGCAAAGTATAACAACTGATAAAAAACACTTTTAATGCATGGATCTTTTCAAATTATTTCATTAGCCACTTACCAATCTCTAGTTTATTTCGGCACATATGATGGCAAGTCGATGATCTTATGTATGTGGTGTATAAGAAGCGATCGGCTCTCTACTGCAGCTTCGGTTTGCCGCATACAGTTTTCCGGCTGATGATCTTGACGTGTTTACCATGCAGACCTGTCCAAATGGCAATGATTGTTGACGTTTGCTCCAATCCAAGCAAAGGCTACGAGGACCAAGCTTATCATGATCACGAGCTCTGGCATTCTGTGTGTGTGTTCGCAATTCATGCAATTAGAAGTGTCAAAGACAACCATCAAGGGTACTATCGGTGATTTCGATGAAACAGATATATTCTTATTTTCGTCGATGAAAAGGCGGCTAGAAAAATGCAATAATGAAGACAAATTGAATATAATTAAGGGAGCCGGTTATATTGATATTCAATTTATTCATTTCTAGGATTTATGTTATGTAAGAACGGGTTTATCCAATACTGAGGAGATTTCGCAGTACATTGTCGTCCTGCAGCACCCACAAATAGTAAATTCCGGCTTCTTTTCATACAATATTTGAATTTAAACTGGTTTTATTTGTGAGCAAATACATAACAGTGTAACCGTAGAGCATGCACATCTGGTCACACCGGCTGCCACGCAGTCCTAAGCTTGAGTCTTTCACCTTGGGTACGTATGGAAATCTAGATCTAGGGGAGAAAGAGGACAAAAGAATTACAGCCAAGGCTCTAACGTGTGTGTTCGTTTCTTGCATGAGAGCTCACAGGCAATGAAAAGGGAATTGTGCAATTAGAAAACACCTGCATAGGCAGTCAGTGAAGTCAGAAGGTCAGGCATATATGTATTAGCATTATAAATACGAGAATTATTAAAATAGCAATATCGCCAAACATATTTTGAAATTTTGTTTCGTTTCCACTGATAGTAAATGTATCGCTTGCTCGCGCCGATATGAGTCAAATATCGGACGACGACGATTCAAAACTTTTTTTTGCATATAATACAGAGCTAATAAGAAAAATAAGAATATTAAATTGGTACAGAAGGAAAAAAGGGAAATACTTCTATGTTTTCCCACTGAAATAAACTTTTATTTTATGTTTTTATTTTATTTATGTTCACAAAACATCCTTGGTCTTTACGGAAAACGCCTGTATAAATGATAGTTATTATATACTGATAGGTGTGTTATGCACCAGACCTTGATTATATGTATAAAAAATATAAATTAAAATTATCTTTGAAATGCAAGCTCTTAATTTTCCTTTTTCTACATTCCTCAATGATGAAAACAGCGGATGAAACAAACTCGGATGAATCGGGATAGTGGCAGAGAAACGATAACGATTTTTTGAGAGCCGGACATAAAATCTGCACAAGCATTCCATTCGTCACGTCGAGATTGTGATTGTGATTAACAGAGAAAAACGTGTGTAAAGCAAGATGAATACTTTATCGAAAATGGCTAAGCAAGAAACTTGCAAATCGTTCAAAATTGGCGATTTGGTGTTTGCCAAAGTGCGGGGCTACAAACCATGGCCGGCAGTGATTACCCATGATGTTAATAGGAAGAAGCAGTACACTGTGAGCTTTTATGGCTCGGGACAGATCGGCTACATACTACTGAAAAACCTCACGCCATACCTCAAGCTTAAGGAAGAGTATTCCACTGAACATCACCTGAAGCAAGCCGATTTCCGCAGGGCTATGATACAAATTAATGAAGTGGCCGAGAAGGCGACCACTGTGCAACAAGAAACTGCAAACAACCAAAAGCAATCACACCCAGCAAACGTAAGTAAATCAGTTCAAGATGACAATTTAGAATACAATTCAAAATACAAAATGTTTTCGACACAGAATAAAGAAAATGATATGCTGTTGCTGTATATGCCTCCATCCAAAGTCTTCGGCATCAACATCAACTACAACAAGCCGAAGAGATTTGAAAATGCCGCTGCGGAGCAGTCCTGGATGGATGAGTCGCGTAAAGAGGCCAATCTACTGAAGCTGCAGTTGTTGTCAGGACAAAAAGATCCCAGATCGCTTCCAGGACGTGTCGTCGCTGAACCCTCTTCCAACGAGACGACCAAGCAGGAAGAAGTGAAACTACGAGAGGAGATCAAAAAACAGGAGACAGCTATGTTTATAGAGCGGAACTTAATTCAGCTAACCGGAGTGGTTCGCTGCTGCTTGAACCTGCGTCGAGCTAATTTGAGACATTGCTTTACGATCCTGAAGCTATTAAAAAAATTGGATTTGACCAAGCTAATGCTGCTGCGTAATCCACAAAGTGTGGAAACGATCCGTTCGATGCGACGATATGTGGGAAATTTGAAAGTCTGGAAGATGGACGCCTCCTATGAGGCTGCGTTCAAGGCACAGGCCAAAATCATTCGTCAAGAGGCCACGATCATTTACGAGCGCTTCCAAACGGTGCTCAACTTAGCTGAGGGGGAAGACTTCTGGCCAGATTTCTGCAATGAGGTCAAAATTTACAAGGCCAACACTAAAAACATCAATCCAAATCTACGCAACGCCATGGACGAAGCCACGTATAACAACCTCGTTGAAGCCAAACAAGGGAATACCCCAGCTCCCGCTAAAGAATAGGAAAACAAACCATTCAATTAAAGGTAAAAGCCTCCGACAAATTAATATGATATGATTTTTTAATTTATTTGTTTCACAGCCCAAAAAGATGACTTCCCAAAGGGCAAACTTCTATTGCTAACTTCACAAAATTACCACAACATGCACATGAATATCAAGTTCCTTATTTGACTTAGTTTAGACGATGGACCATCAACATCCCGCCGAACCAATTAACTCTACTCCACATACGAAGTACAATGTGTTTGATGAACAATAAATAAAGCTATGGATGGTACATGCTTGCATTTAAATCTGTTCGGGTCTGGTTCTGGGTCTGGTTTGTCTCGCGCCTAATGTTTCGAATGGCATCTTTACTTTACTCTTTTGCGCCTTCCTTGAGTTTTCCTAACGCTTTTAGCCAAGTTGTTCGTCGGGATTAGCCCATCGGAGGCTCTCTCCTACCGATCTGTGCATACTCCGCAGACTCTCCAATGCAATATTCCCCTAGCGTCTCTCCTTCTTGGAGCGCATGGCCTTCTCCTTGCGATTTATCCGCGAAAAGGAAAAACTGTTGCTTGTATATACAATACATAATCCACTTAGGAATCTGATTTAAGAAAAAAGGCACAAATAACTAGAATCGAAATGGCTTTCAACGAGCTCCGTTCCGTTCCGGAGAGTCACAGTTCCACGATATCGTTGCTAATGGTGCTCCAAGAAATGCACTATACTTCAGAAACCGATGCCCATATAGCTCAGCTCTCTAAGATGTACATCAATCTTCTAATCTATTAAGTTAAGACAGTTAAGACTGTTTTAAGACATTGACGGTGCCTTTTTTATTAAATTTGGGTTTTATGCGTTTGACCTATAGTCTATAGCCTTTGCTTCTACACAACATCGATTTCGATGGCCGAAAGAGGTTTGGCCTATGGCCACCTTCGGCATACTTTCAGGTATTCCTGTGACCAACACAGCATCCTAAGAGCGTCTCCTGCTTTCTGGCTTTTAATCAGTCAGGCCTCTCTGTCTGGCAAGGGTATACCAAAGCAGCTCCACGCTTGCAACAGTCCATGTAATCATTTCCCAGCTGCCATAAGACTGGCAAAAATCTGCAACGAGTAAGAAGGCAGTTGAGTCAATAGCTCAGCGGATAAACAGGTAATAAATAGATGCTTGAGGCTAATTCCCTTCTCCAACAGCTTCCAGAATTCGCCACATAACACATATCGCCACATAATGCTGCACATAACGCCAAGAGAGCGTCACCTGGAGCAGGGTCTCTTTGCCCGCGAAATGGTGGACATGCAGTGCAGCAGGGAGATGCGTAAAAGGAAAATACCTTTGATTACCATTCCATTGGATTTCCCCGCACAAGTCTATCATTATGCGACTGACTCGGATCCTTTTTAGAGTGGGAAATATCTTGTTGAGTTTCTCCTGGGAGCTGCCATTCCCGTATATCATTGATGGACGCTGTACCGATAGATCACTAAATAAATTACATGGAATATGCTTGTCAATCTCTTTAAAAACGAATAGATTGAAAAAAAAAATGTACATACATGTTCCTTTAGTCCTTTATGTATCGATCAAATGTGTGCCAATGGATAAAGTTGTTCTTCTGGGTATCATACATGAAGAGCTTTATATTATAAGCCATGAGCTGCGAGATTGCAATGCTTTTCTCTTACCGTCTTCAGCAATCTGTAGAAAAGCGGTGGCTCCGCGCCATGAGCTGAGCAACGGCTGCGCGTGACAGGCGCACTTCATCCGTCTGGACCTCTGGCAACTAAATCTTTAACATTCAGCAGCTTCGCAAAATGGCAAAATAGCTGCTTAGCTGTTTCATTGAAGACATCTCGTGGGTTCCAGTTGACGTGACGGTGGGCAATGGGCGCTTTTATTGAGCCCGGCACAAAAACGCCGGTGAGGAACACACAAACGGTTGGCCAATGGGTCGTCCTAAAACGATACGTTATTTAATTACGGCTAAGAGTATATCATAAAAAACTACTCACAAATGTGGACACTCAATCGATTTCTTCTTTTACCAATATCTTCCAGAAAGTTCCAGAGCCATCCGCCACCAGTGTTGGGTAACGCACGATTCTGTACCAGCTTGTACGCATGCTGCAACACTTGAGTCAGTCTTCGTCAACCTGCTGCTTGTGTTATTTGTACATTTTATTCATAAACAATTGAAATTCAATGCATTCGAAAGCTCTTTACGAGGTCCAGCGACAGGACGCACAATTAGGCAAGGAAATCGATCTTATCACTTCCTCTTACCCAGCAGCAGAGCTATTGGTCCCACAATTAAGCTAGCCAGTTGATTCTAGTCAGGACCAGTCAAAGTCAGTCGCCCAGGGGCATGGCAGATACGGCCAATGATTGCTTCAAGAGTAAGTCGAAAAATATACAAAAATCATACTCGGTTACATCTCCTTTTCTTTCTTAGCTGCCACCAAGGACTTGAACGTGCCAGAAGTTATGGAAAGCACTGTGAAAATGCTGATAACTTATGTATGGCCAATTTGTGGATGACTCTGCCCCACTGGTATCGACCAGAATAATCTGCCATCGGTCAAGAGTCAGTTCAAGCAGAAACCGCATTATTTGGACATAGTTTTGGCTCTCCACAACGACGGCTCCTATTATCGCGCCCAGATCATAGAGGACTGGGCTGGGCATACAAAACATTTTATGTGGTCTACGGCAATACAGAGTTTGTGCTCGTAGATGCTCTGGTTCCTTGCGCAGATGCTTCTTTGGGCGTCGTACAAAAAGCACCTTGCCCTAAAAGGATTTGTCCATTGCGTGGAGTATCTCAAAAGTAAAATACTCGACGTGGAGCAGGACTTGATGCTGGTCAATCGTCTGCAGGATGGCTGTGTGTTTCGATTCCTTGGCGAATATGCCGAACTGATCGTCTATCTGATGGATCACGGCTGTACCCAGCCCGCTGAGGACGTTTATGGTTCATATGATTCTGATCTTGATCAGTAAGAGGATTTCCCTTTCTTATTTCTCAAGTTCTCTAGGCAAAAATCGCCAATTTCCTGGCGGGGCCACCTTCAAAGTTTTCCATAGTTTGTAGACATACAAAAGTGCGCTATTTAGATAACTCTGAACCACGAATCCTTACTCAACTTTTTCTTTTTCAGAGAGCTAGGTATTATTTTTCTAACCTTTATGATCTTATCATTTTATTAAGTTTTTATGAATTTTTCATGTAGTATATATTTGTAGATCACTGATTTACATATGTATGTATGCATAAAAATATCTAGATGTAATCGTGTAGATCGCTCAGTTCGGGCATAATCCGAAGTGCATCATCTCTGGTTTGCTACAGGTACTGCCTGGGGAAAGAGAACTGGGGCCTGTATAGTAATGCGTGTATAGTAATTTCCATAGTTCAAGCACTGCCAAGGTTATAACTTAAAAGTGTTTTATTAAGCGAAGAACCATTATCGACTATTCAATGGTAGAGGGGACTAAGCCTTCGCTCCATTTGATCCAGTTTTTTTCTCTCTGGTGCGATTATTTCCGCAAAAAATGGAGCTCGAAATCTTTTTTAAAGCTTTCGTTTGCCAGACGCCCATCCGAATGCATTTTTGCGGTCTCAAAAATGCCAAAAAAAAATACAAAGACGCAACAAAACAACAGAAAAGATGTGCTTCATTTTGTCTTGGGCGCTCTTAACCCTTTTGGCTTAGCACATAGACAGGCAGGCAGGCAGGCAGACAGGCAGACAGACAGGCAGGCAGGCAGGCAGACAGACAGTAGTCGACATCGGTGGTGGCGCCACATAACTGTTGCATTTCTAGTCAGCTTCGGCTTCTTCTGCTGTTACGCTGCCACTTGCCCTGCTTCCTTGCTCCATGTGTGTGGGTTGTGTGTTGCTTTTTCCGGTCTTTGACATTTACAACAGTTTGCCCTGACAGCAAATCCCCCACATCCCCCAAGAGGGGATGGAGGTTGTGGCTGTGTCAGGGCTGACAGTTAGTCATAGCATGCTGACGGAAGGGTGCACGGGACGGGATGGGACCCACATGCGGGTACGGGCACCCGCAGCACCCTCCCCACAACAAAGCAGAGGAGCGACAGGATAGCCACCATAATGGCGTCATAAAGATGATATCATAATTTCCTACTTTGCTTTCTTTTTGTGCCCTTTGTTGTTGCCATTATTCTGGCTCTACCTTTGCGCCATTTCACCTTTAATTTCTCCTTTCTCCCACTTGTTTCGTCTGTTTTTTGGTTGTATTTATTTTCCTTTCTTCAAATTTAGTTTGGCCGTATTTTCTGATCAGCCCAACCCCACCACAATTCTTTAGTATTTGTCATCCGCAGGTACAGTTGTCCTGCCCATCCCCCTGCTTAGCGACCACTACATTAATGTGCCTGCAAATCGTTCCAAAAAATGGAGCGAGACAGACGTAAAACTCCACAGTGGTCGAAAGTTTTAATCCCCTGGAGAACAGAAGCAGAAAAAAGTATGTAAGGTGCATATTGTCCAGATATCCTACGAAGACTCAAACAACTTCACCTCTCGAACATTATCGAGTGGGAAGAAGTATCTCCGCCGTAGGGCGCACACTGCACGAGGAAGAGTGCATGAGAGAGAGGGAGAGAATGAGTAAGCGCGTGGTGGGGAGTTGGGTAGCGACTGCAATATTATCTGTTCCTTCTGGAACAATTCAAACCAGTTTCGGAAATCTGGTAAATAATGTCCTTTTCTATGATTCCGAGTTTTCGGTTTTCTGGTATGTTCAAAATTGTGGATGCCACAGATTTTCGTACTTTTTGGGGCAAGGTGAAATTTTTACATAAAGCCTGCTCTAGCTTTTCAAGTCTCTGTGATCTAGTGGCTCGTCGGGACGGACGGACAGACAGACTAGTCTATTGATGGTGTCCAAGAATATAAGTTTATACTTAATGGAGTCCAAATTGCTTCCTTTTGGGTGTTACACTCATCCAATTATCGACGATAATGGCCACTGATAATATTTTCTATTTTCAAATCTGTATTAGTAGATAGGCCATTATTGCATGTCTGCAAAAATAAATATTCTAAGTGCAAATACAGATAAATAAAACTAAAAACAAACCAAAAAAATATTCAAATTAAAATGTATCATAAAAAAAAATTACTATATAGGCATGTAATTTTTGAGTATTCAAATTCACTTCAAAAATGATCAGATATATATGTATGTATAAGATTAAAATAGTTGTGTGACTGGGCCTTAATTATAAGTAAGCCTTGTAGCACTAGGATAGAAACCATCTAAAAAATTAATAAAAAGCTACAGAACTAGTTGCTAGTAAAAATCATAATACCCCACGTATTAGAGTAATCAAAAAACAACATCGCTCGGTAGAAATTATGAATAAATTTAATTTTCTAAAGCAGGGGAAAACAAGAAAATAAATAGAGAAGAGCATGGCAGTGCCCAGTTCCCCCAATCCATCAACAATGACGACAAGGGTTCGTTCGTTCCCCGAGTCCGGAAATTCATTGAGGACCTGCGTCCCCTACATAAAGAGAAAAAGAAAGCGAAAGAGTGAGAGTGGAAGGGCGTTGCAAGTTGCAAGTTTGGTGCAGGCCATCGAGAGGGGACGAAACTACACAAAGAATCTATTTTCAGTGTTCAATGCGAAGGGAGTACACGGAGTGTGGTGCAGGGAGAGGGCAGAGAAGGTGCTTTAAGTGGAGGCGATAAAAAATATTGTGGATTCTGGAATTATGCTATGAATCCTCGGAACGGGATCTATTCTTTAATGACGAGGAATTCAAGAGAAAACGAAACTTCAGCATTCTAGAAATTTCGCAACACTAAAAACCGATGAATGAACTTTGTCCGAATGAATTGTTTGAAGTTATAATTAAAGATATGTCTATGATATTTATATACAAACATACGTCCTCAAGCTCTCATTTGACTTAAGTTTAAAAAAACATTAAATATTACAATTTTATCGTGGGTTTTCACTTGTAAAAAGATTACAATTGTAGCTCATAAAAAGAAATCAAGTGAACATTTATATCAAGCAATTACAACTGAACTCAAAATTAATAATGTTGTAAAAATAAAGATGGTACACTAATAGAAAGATGGCATAATAAACAAAAAATTAAATTCACTTTGATTAAAAAATATAAATATGTACTAAAAAGTTTTTTTAATACGTTCCATATTTGATCTAAAAATAACAAAATATTAAATGAACCAAAAGAAAATATTCTTCTTAGCTAATATATTTAACATAAAATAATTTAAATAAAATAAATATTTGTCTTTTAATGGGAAAAGCTAAGATTCTTTCTTTTTAAAAATGCCACTCTTGGTTATAACTTTTAATCTAAGTGTAACTATGCCATTCTTAGGGTCTTTTCTCTGTGAGAGACAGCGAATTTAAATATAGGAAATAATGGAAACACTATTCCTCATCGAAAACAGATGAGTGGAGCCACGGGGTCCTTGACGGTCCTGGAGTAAAAAGTCGCACCGATTGAATCTTGTTTACGAGCGTGGCACTCACTCATTTATTCGTCCTTCTCATATTTCGTGTTAGCCTTAAACGCGCCCTAAACACACACCAATCCGACGAACCGCAAAATGTCCCGCCACTTGGCTTAAAGTTAATAAAATTTTATTTGCCTTTCATTTTCATTTACTTGCATTTTATTATTTTATTTTGATCATTTGGTTGGGTGCCGTGGAGTGTGGGGGGTCGGTCGGACGGGGATTGGGGCCAAATTGACATGAAATCAAATGAAGAAATTTTTATGAAGCTATTAAAACGAAGAAGAAGACTCCGAATCACAGAACAGAATGGAATACAAGGCGAATAAATAAATAAGAAACTGCAAGGGCGGCGCAGGAAGGCGCAGGACGAACGGCGAAAGGAAAAACATATTTATGCATGGCCTGGACAAGTCGGTGAGATGGAAATGAATCACCGAGATGAAAAGCGGTGGGCAACGGGAAATGGAAAACGAAAGACGGAAATGGAAATCAAATCAAAGAAAATTAAAAAACCATAAGAAACTCATTTAAGCCAAAACAAAAAAAGTAATTCTTGCCGAATGTCGCGTATAACCGCAGTCTTAGATACCCTTAGATACAGCAAGGACTTAATAGACTCACATACGATCCCCAACCTGGCAACCAAACAATCTCTAGTATTAGGAACGTGTACCAATCTGTACGTAGAATTTAGAATGATCCACAACTAAAAGTCTAACAAATGGGGACTAGTCCTAAATATATTTCCTTATTATACCAGTAACTAAAATAGTGTAGGTTTATATTATATACACATATTGTATATATGTACATATGGGACATAAGGGAATTTTAGGTTGTAATATATATAATATTTACACAGGTAATATTAGTATATATTTTCCCATACATCTGACCATTGATATGAGAATATCAATATTATTGATATTAATTAATTATTAATTATTAATATTTTCTACAAATTTAAACTATTTCAATTGACTTTGATACAAAGCTATCAAGAAACAAATGATATTATGGATTGGCTAGATTATTCGTGAAAGAACCATTCTTCCTAGATATCACTATGACATGGCGACTCAATTTCGACGTTAAACCTGCATTTAGGATCCGATGCAGTTTGCTATTCAAATGGTATAGTTTTTCAAGCAGAATTAATATTTGGTATTCCAATTTCTTTGAAAATGCGTTTGCCATACCTTTTCTTTAGGTCAAGACTTAAGAGGGATTGAATGAATGAAGTGCTATACAAATTCGAGTGTTTGTCTGAAAAATGTATCCTTATATAGACTTATAGACTACTTAGTGACTAGACCTAATGTTCATGTGCTGTGCAATGCAAACGCATAGTCATAGGCGTCATACCCTCTACACAAAGGGAGGAAACATGCAAAGGACAACAATAAATGGCTTAGCAGCAGCCGAGAAAAACATGCCACAGAAATGTGGAAAACGGTGAGGGGGCTGGGTCGGCTGAATCCATCGAATCCCGAGTCATTCGGGCGCGGCAAATGTTTAAATTAAATTATTAAACATCGTTGAAAAAACACTCTACGAAGGAGAAAGGAAGAATGAATAACAGAATAAATAAGAGGAAAATAAGATAAGCAAGGGAAGTGTTCAAATGGAAAGGTGATGAATACTAATCAATGGTCGACTTTTTAGAATAGAATAAACTGTGCTGAAAAGCTTACTTTAAAAGGTGCAACAGCTTGAAGGGCTAAATATTCTCTGGAGTTCTTATTCTTGAATTGCAATCAACTTTAAGAGGTGTGCAGATTCACTGGATATCTTACAATTTAATTAAAACTAGTATAGTTGCATTTTTGTGATTATACGACTAGCTCTACCTTCACTCAGGAGGCACACAAATGATGAACTCACAGATTACAGATTGATTATCCAGAGTCCATCGGTGGCAGCATTCCACGAAGATGTTACAGCATCACATGAAAACAATAAGTCGAAATTTAATTCAAATTCAAATGACAAACACTTCAAAATACTTGGCAGACGAAGGCTCCTGCTTCTGTGTATTCCTGCCTTTGGTACGAGAGGACGGACAACGGTGCCACACTCCAGTGGCTGCTGGATCATACCTTTCTGGCTTCCCCAGATGTGGAACCCGCGGATGCGTATGCGATTCAGTGCCACAAAAGTGCCCGCGTGGCATCTGTGGAATGAACAAATAGAATGTGTGAACAAATAGTTGCGTGAAGGTTGCTTCTATTGATTCAGAGGCATTCAAAACTTACCATTTTGAAGAAATATAGACCCCGTTCTACTCCATGAACCAAAGCGACTCTTTCTGATATATTTGGGGCTTTAAAAATCTTTAATGAATTGTTTTATTTTTATAGAATTTGTTTAGGCTCCTGGCTGGCAGGGTGTCTCCCCTCAAAAAGGGCAAAGAAACCGCAGAAAATGTGGCATACAGAAGACACACACTGGAACACACTCAAATGAATTAAAATGCAATTGAAATATGGCAAATGGAAAATGGCATGCCTTGCAGCTTGGAGTCTCAGATAAAGAGACACAAGACAGAGGAAAACAGCCAGAAAAATACTGTCTGCCTGGAGGTTGCTCAAGATGAGACACAGACGGCGTCTCAGTGGGATTTGCCTGCTCGTCCGTCCCCTCAAAGACTACGACAAAAAAAGCAGGAAAAAGCAGGAAAAACGCGGGGAAAAAATACTCGTACTTTTGCGGAAAATGCGCAAAAATTCGCTTTTCCATTTAATGAAACTATCAGCGTGGACAACAAGTGCCAGAGTTGACATTTAATGCATTTAATTTGTTGCACCAGTGTCGCCCTCTCCTTACCCCCACGCCCCATCCACGAAAACAGACGAGTTTTTATCGACTGTGAGCGAAATTTAAGTTTTTAAAAAGTTATTCAACTTTAATTTGGACCCCGGCCCTGTAACAGGCCCTGGCTCTCCCTCAAACTACACTGCAACTAAGGATTGGGTTTCGTTATACTCAGGCCTGCATCATACTTGAAGGATCTTGAGTGGACACTCGAAAAAGATAGTCCCATCGTACCAGTGTACATATGTATATGTATATTTAAACTACGTATAATTCTATAATTCCATCAAGAGCTTAACCTTGTCGTTCTTAGCCGGAATCGCCCACACGCCAAAGTCGCCGCCCACAGGCGGACGAGACCTGCTACCCGGGCGGCGCCATTGTCCTAAAGGCGATTTAAGCTTCAAACACTTCTTTGTGCCATTCAGGTATATTTACTGGAAGCTTCCAGCCACCCGCCACAGGCCACATGCCACCCACTCACCCATCCGACCTCTCACTGGGCTAATTGGAAATTTAAATACCGCTTCTTTGTCGTCGCCGTCGCCGTTGCCGCCTACGCAAACGCCCTCGCGGATGCTGGATGCTGGATGCTGAATGCTGGATTCTCATGCTGGTGATGGTGATGGTGATGAAAAACCGTATCCATGTCTAATTAAACGTGAAAATCCTTGACCTTTGAACCTTTTGTCGAAGCTTAGCAGTCAAGTCGAACAAACGAACGGGGGAATCTCCGAATAAATGGGAAAAAGAACAGGAAGTGAAATATTTGCGTTGACATTTGTCTGGGGGCACATGCTCCTCGACATGTGGCGGTGGTCGGTCGGTCCTCCCTCGAGTGTTTCATCTGCTTTCATCGGTACTCGGTACTCGGTACCCGGTCTCAGTCTCAGTCTCAGTCCCTGTCTCTCTCGCTCTTAGACATCTTATGGGGGTGAAATTGTTATTGTTCTTCCAAATGGCGTCATTGTTGTTGTAACAATTGTTGTTGAAAACGCAATTTCGATTTGAGACCCCCGTCCGTCCATCCGCCTTCTGCATCAACATACATACATACATACATACATATGTATGTACGACTATGTACATATATTTATATTGTACTTTTGCTTCTGGTTGTCGGGGGTTCTGGGGTTCCGTTCCCCTACTTGAATTGTGTTTCAGCTGGAGTGTGAATCATTTCCGTTTGAATTTGGTTCATTGCATGATTTTCACATTAAAGTTCGAAAGGGGACCGACTGACTGCAGAGATCTTGGTAGGACCTCCACCGCTTGGCTGCCTCTTGCCTCTTGGTCCTCCTGCCGCCGCCACTACCATTGCCACTCTACTGCTGCTGCTGCTGCCGCTTCTGCTTCTGCTTGATTGTGTTTTCCTTAACTTCTTTTCAAGCGCAATTATTGACGTGTGCCCCTTGAACAAGCAACAGCAACAAGAACAATCAAGTGACGCCTCTACAGGGTGGCTACAGACACAGGCTTCGTCTTCTATTGATATTTTTCTGCAGTTCCAATTGAAATCCATTAAGCAGAGGACTCTATAAGACACGTCCCTAGCTAGATACTTCTGCACTAGTATGTACATACAGGCGGATGTATTTACGTAATTGGGAGTACGTAGGTACATATTGTAATCCTTTAAAGTTATCCCTCTACTGTACATGCGTTGTCGTGGTTCCGTTCTCGCTTTGCTTTGTGTGTACATTCACTTGAATGGAGCTAAAAGATTAAAAAAATTTAGCTTCTATCAGAAAATACAGAATATACATACCCATTAGTGTCTGGAGTATAAGGTGTAGTGTTTTTATCTTATTTGATGGCATTACAATGATCTAATACTTCTTCTTGTATTTTGGCGCCACTCCGCCTAGCTTTTTTTTTCTTTTACTGCGGCCATTCCTTTAGCCCTTCCTTTCGGGGAGGGGCGGATGGACAGGCCGTATGACACATGGATTGAAACTCCGCTCGAATATAGCGTCTGCATTGAAATCCTGTTTTAATTGTACCTCTGGTAGGTCCAGAAGATTGTTTATATTACACAATGAAATTTTTACTTAAACTTTGAAATGGCCTTTCACGCCGATATCGATAACTCCCACGAGATGGTCACACTAAATGCGCGAAAATTTCTTTAATTATATTGTATCATATTTTTTCACATCGCCAACAAATAAAAAACATTTTCCTTGTCTTTTCCAATTTTTTGATGTTTTACACCTTATTTTGTTTTTGTAATTCAAGCAAAACTTAAATCATAAACGCGTTTTTATTATTTTTAAGGCCGCACTAATTTCCGTACGGAGTGCGGCCACACTTCTTACACAGCTGTTCGGCCAAAATGTGCGGGAATTGGAATTCGCAAATTTTGTATCAAACTTTTTTTTCGTGAGAAATAGAAAAATGCATTTGCAATTGAAAAAACGCCATTTTCACGTGTCCAGCGAAGACACACAACATTTCGCTCTAAATATAAGCAACAAAATGAGGTACAGTATGATAATAATATGCACATATGTATGTAAGTAAATACATTTGTACATAAATATGTGTGTACTTTTCACATACAAAAAGTTTTACGTCTGCCAACAGCCACGAAATGACTCCTGGTCAATATTTTGACCGCCTCATCTTAAAGAAAATGAGGCGCATCCATAACCATTATTACTTTCACCCTACGTTCGGCCTAAAAAGCCAGTAACAGGAATATACATACATATGTATGTATGTACATATTGGTGACTGTATGAAATTAGCTGTATGTCAATAAAATTTGGCATTTGGACTCACCGCGTCGTATTTAGTGGACTTCAGCCGTTGCTGGGTAACAATTAGTCGGCTAGTCGGCCTAAGCTCTCTCACTTTCCGTCTCTCTTTCCAGCGCTGCTCGATGGTTAGTGTTTTGTTGTTCTTGGTATTTATTTGCGCTCGAACGGTTTTAGTAGCAGTATAATTGCCCCACTAGCAGCGGAAGCGGAAGTGCTCATCACACACCCGCTCGCTCTCAACTCTCCCCCACAGCCTCCCCTCCCCTCCCATCACTTCACCCCCACCAGAACGTTCTCACTCACTTGAGACACACAAACACACAGAGGCGCACACAATAACAAAAAAAAAAAACGAAGCAAAAAAATAAATCTTCCATTTTCGTGTGTTTTACTAAATAGAAGTATCATCGACTCGACCGAAACTCATTTAAAAAGAAAAACAAAGCAAATAATAAAAATAAACGACGCGCTATATATGTATGTACAAATAATAGATACATATGTATGTATTTATATTAACAAAACACCGGATTAAACGAACTTTAAATGTCCGAAATTCCTTTCTATAGAAATGCCAGGTGCTGACGATTCCGCAAAACTGCTGCCAAAAACCAAAAACCAAAGCCTGGAAGGCGTTGGAATGCGAGCAACATAACGGATTTTTTGAGTGTTGAGTGTGCATATAACACTGTATAACAGGATTACACTCAAAATGCGTGTGCGTAACAGCGTCGAACCAATGGAACCAGGAATTCGGAGCCATTTGCCAATGGTAAGCAATCCAATTTAAAATTAATGTGCATACATTACAACGTCCCAATTAATTAATAATTCGTTATCAAGTAATTTGTTGGCATTAATTATATATTCCCAGATCGGAATTTAATTATCGCCGGTTGAGAGATCAGTAAAAATAGGTTCCTATATAATGAAAATTAATAAGGGTCCGGGCCACCCATCATTCCAAAATCCGTTCGATCGTGCGTGTGTCCCACTGTGCGGCGCTTCCTTCCAGACGTTCAGCTGTCATCGTCTCATTCCAGCCACAAATACCATCAAAATCAACAGAGAGAACAACGTAATAACAACAACGGTAAAGAGGCTGAGCCCAAGCAAAAGAAACAACGCATTGCTCGTAAAATTCGACTCATCCATCTCCTCCTCCCTCACGCCAGAGAGAACAAACAAAAAAACGAAAACGAACAAGCAGCAACGGAGGAAGATGAAAATTCACATTCGTGAAGTACAGCAATTAGCGCAAACTGTCGCCCCCGCACGAACCAACAACAACACCTTTTTCTTGTGATGATCATCGCGCTCGGTCTCGTTCTCGCGCGCGCTCTCAGCGATTTCTCATTCCATCGTGCTCTCTCACTTGAGCGATCTCTAGTCGGTGCGTGCTATCTCGCTCTGGCCACTTACTCCACATATGTACATATGTATGTATGCATCATTAGCGGCGGGGGTGGAAATCGTTCGCTTCCATTAGCCTGTTGCTTTTTTCTAAGAGAAAAACAACGTGAGCGGCTCAACCACAGTGAATTCTAGCTAATGTGAAAAGAAACACCATTGAGATCGTTTGGTCTTTGATTAAATATTGTGTAGAATTTAATAGAACTTAAAGCGAATTCGCCACAGAAGAGGAGGCTACATATCTTAGGAATGTAAGGGCTATTTATATCCTTTGTACTCATATACGGACTATTACTGTACTCTCGCTTTCGGCATTCCTTCTCCCCTACGACAGAACATCCTCTTCGTCGTTTTGGCTCATTGGCATTTGAAGCGTCTCGTGTTTCCCGTCTATGAATGTCTTCTGTCCATCTGTCGGCCTTCGTCTGTCGCTTCCACTAAGTAATCCCTATGGATATGTGGATGATAACCAAATCCCAGGAAGTGTGCACAAAAATGTACATGAATTCGTTTTACTTTTGGGTCCGTGGGGTCCCACCGCCGATCAGACACGTGTCTTCGTTCGGGTCCATCTTCATCGTTGCTCATATTCCCTGCTTTTGGTGTTGCTTGCTCATCATCATCGCGGCTGTGCTCTCCCGTTTATTCATTCTCTTTCATTCAACGCTTCATTGCAACGGTAATTGCTTCCAAATGCTTAAATGCTTCCATTGTACCTCTTTGTGGGTCTGACATCGGCCGTACATCTCGTGCTCCTTCTTCGCGTTTCGCGTTTCCAGTTTCGGTTTCAGTCTCCTCCGCCTGTGTACGGGATGTCCAACATGTGTCGTCGTCATTGATTTGTTGTTGATGGGCATGAGGCCTGTGTCTGAAGAGCGTCGGAGGGGGGGATGGATACGTACAGCCGCCGCGCTCTATTGACATTTGTCTGTCAAAACCCAAAAATCAAAAACGAAACAAAAAAAATCTCATTCAAGGGGGCGTCTTCGGTTTTTTTTTTGTGTGTGTGTTTCGATACCCTTGCAAAAAGAGCATTACTTTTTGAACACAAGTTAAAACGGAGGAAAAGAAATATCTCCTATCCTATACGTTGGAATAGCTACTCCGGAAGTGTTGTTTAGCCGAAAATCGAAGCGGTAAATCCTTAATATTGTCCCATCGGTCGGAAAACAACTCTCAGTGCTCTGATGATGAACCAAAGACCAAATTCGAACCAAAATAACTGTAAAATCGTGTCTATCTTTAAAGTTAAGTCAATCGATCTGCAAGGGTATGACAATCTTCGGCTAGCAGAAATCTTTCCTGTTTGGTTTTTTGTGTGTTGTTCCAGGAGGCGTTACTCGTAAATTTTTACTTGGCTGCTGGAACCCCGATTCTTTTTTGTTTTTCTTGTTTTTGGTACGGGGCAACATTTCGCACAACCCGGAGAGAGAGAGACAGAGAGAGAGAGGTGGAGGTGGAGAGAGTGCCAGAGATTGATGGAGCCATGTGTGTGAGGGGGAGTGTCAGAGTGCTGTAGGAAAGGGGCGGAGGGGGGAGTCTGAGCGCATGGAAAGTTCTTCGCTGCATTCTGGGCCAGTCGAACGCTCGTTTTAATTATGAGCCCAGCCTTTGTTGTGCCGTTCTGTTTACAGTTGTTGTCTTCGCATTACCTCTCTCGCCCACCCCCACCCCCAACCCCGTACACTTCCTCACTTCTCCTCTTTCATCGTTCTGCTTCTTTTTCTTCTGCTTTTTGCATGCGCATTTTATTTAAATTTGTAACCTCATTCCCAATCGCATGCTGAAGAAGCTGAAGCATCAGCACCACGAGCAATACCCAACACCAGCAACACCCAACACCAGCAATTGTCAATAGTTCTTCGGATTGGGGAAACGTTTTCAAGTGCTTTGTCACGAGATCGCACGGCCAGGGCCCCACACAGGGATGGAGGTTCGTGCGAATTGGCCTGCTGACAGAGATGCACTTTCATCAGCTGTGATGGCGGTGACACCAGCAGTGACTGCGACAAATACCCGACAACGTTTGGTCACATCATTATATCGGAAAACCTTCATCGCGAATGTTCAAAAAAATCAATGAATTTTCAAATATCAAACTCTCACTTGCACCTTGCAGCTTCCATATCAAGGATTTTTTCAACTCTAAGAAAGAAGCCGTATCCACACCGGACCTTTTCGAACTTTTGAGCATGCAAGTAAATTTGAAAAGCTGCACAAATATTTTCTAACGCAATTTTGTTCTGGTACCACTTTAAGCGCCTTAAAAGTAACAAGGAAAACTGCAAGTTTCCTTTCATTTAAATAAATGCTATACCGAGTGGGAACAGTACAGTATCTGGATTTAGCAGCTACGGCTAACATCCTACGAGTATGCTGCAGCTTAAGTTATCGACATAAGCCGACTAGCTAAAAATAAATTAAATATTAACAACTAGGGGGCGTCAACCCCTGGCTCTCTCGCTTTGCTCGGTCTCGCCGATATGAGTCAAGTGTGGGACGACGACCCAAAACTATTTTATATAAAAATACTATTAAAACTTTATAATTTTTTCCAGGTGTTTGCCCTGAATGGAGAATGCTAGATCATTCAGATAATCTTACTGTTGATGATATGGAAGGACACACTACCGCACGTATGTATAAATATTCATAAGTGTACTCTATATTAAACGAAATCATTGTTTTCCCTAGGTTCTTTCCTGCGGACGAGGGATTTCATAAATTGTCGACTTTTTGGGAATGTTATATAGAAGGTATGGTCCTCCAAATATGAATGTTTGGATATGTATATTAAATCGCAGTTTTTCGGCTCTTCCCCGTCGGAACGACAAGCGCTGTCGGCCTACGGCTCATCTCCATTTCGGGGCCATTCCCGCTCCCGGGGCCCTGGATGGGGCCGTGGAGCTCTTTATGCCAGTTTGTCTTATCAATGTCAAGAGAGTTCCCTTTCCCATATAACACTTTTCCATCGTGTGATCGAACATGCAAGCAGCGTGTACATGCCCATACATACATACATATGTATATTTACATACTATCTGGTTGAATGGATGGATGGATGGATGGGTGTACCTCTACAGCCTCTACACACACACACATGGCATATACATATGCATATGTAGGGCAATGGTGGAGCTGTTGCTGTCACTTTTGTGTGGCACTTCCGGCTAGGGGGAGAGAGGTAGGCATGCTACCGCCACCGCTGTTGCTGCTGCTGCTGCTTTCTTTTGGCTGCATCTGCTGGCCACCAATCAAGATTTTAATGCATTGGACCCGATGGCTAATTTATGCCGGAGTATAATATCACTTAAGCTGACTCCGCTCTCGGGAATGGAATGGAAGTGGAAGTGTGGCTGTGGCTGTGGCAGAGACAGTGGGAGTGGGAATGGAAATGGTATTGGGATTGGGGACACTATCTATAAACAGAGTCATGTCATGTTAGCGACTGTCCTCCCCCCCACTATTTCTGTTATCCGTAACAGGGGACCCGAAGTGCCAGACAACGACCTGGTTTCCCCACGGCTGCCGAACGGTATGGTTCTGGGGCTCGTGGCCTCGTGCCTGCTCGGGGGACATCCCCCACAAATCGGGTTTCATTTTTTAGTACAGCCCGTGCGACACGACGAGCCGCCCCGAACGGTAGAGAGCGCTTGGTCGGGTCGGGTCGGTCGGGTATTATATGTATTTTTAGCGGAGGCACGCGACGCCACAATCGGAGGCTTGAGGCTGCTGGGAACAGATTCCCTGCCACAGCAAATGTTTTGCATGCCGATGCGCGTGCCTCTGCCACCGTTAACAGGGGCAGCGCTGTCTCTGCTGCCTCTGCTGTCTCTGCTGTCTCTGCTGTTCTGCCACTGCCATGCCCCGCCACGGTGCAGCGCTACTTCGTACTCCAATGGGGTTTTGCTGCGTTTTCGTGGAACAAGTTTTTAGTACGTGTTCCGCCGTGTCAGCATACAGTCGTTCCCAGCAGCGACTATCGGAGCTATCGGACCCACAGAACCCGTACAGGTCGCGCTCGCTTGGGTTATCTGTCTCGGTTTTGCTCGCTCTCTCACTCGCACTCCGCCCCGCTCCCTCTCTCTCTCTCTCTCTCCAACTCCAAGTCAACAAAAATAAAAATCAGAAGAGCAACAAAAAT
