# Supplementary material for: The Complex Spatio-Temporal Regulation of the Drosophila Myoblast Attractant Gene duf/kirre
Source: PLoS One. 2009 Sep 9;4(9):e6960. doi: 10.1371/journal.pone.0006960 (PMC2734059; doi:10.1371/journal.pone.0006960)
Supplement: Dataset S1 — The raw input and output files of enhancer predictions using Stubb. Stubb version 2.1 was run on the 30 kb region upstream of duf and approximately 29 kb intron, using 45 input weight matrices. In release 4 coordinates, the upstream region selected was 2926233–2956233 and the intron was 2956475–2985408, on chromosome X. Orthologous sequence from D. pseudoobscura was selected. As part of the process of running Stubb, these sequences were re-aligned with LAGAN and Stubb was run on these sequences in multi-sequence mode. The raw input and output files are in Supplementary Data S11. (4.59 MB ZIP) [file pone.0006960.s011.zip › supporting_data_S9/stubb_upstream/stubb_cmdline]

~/bioinformatic_progs/stubb_2.1/bin/stubbms kirre_upstream_dmel.fa.mfasta ~/fly/matrices/matrices_12+8_trimmed.stubb 1000 100 -pf ~/bioinformatic_progs/stubb_2.1/sample/phylogeny.txt -af kirre_upstream_dmel.fa.blk -od output.b1h+hd_12+8 -ft 10.0 -ot 0.1
