# Supplementary material for: The Complex Spatio-Temporal Regulation of the Drosophila Myoblast Attractant Gene duf/kirre
Source: PLoS One. 2009 Sep 9;4(9):e6960. doi: 10.1371/journal.pone.0006960 (PMC2734059; doi:10.1371/journal.pone.0006960)
Supplement: Dataset S1 — The raw input and output files of enhancer predictions using Stubb. Stubb version 2.1 was run on the 30 kb region upstream of duf and approximately 29 kb intron, using 45 input weight matrices. In release 4 coordinates, the upstream region selected was 2926233–2956233 and the intron was 2956475–2985408, on chromosome X. Orthologous sequence from D. pseudoobscura was selected. As part of the process of running Stubb, these sequences were re-aligned with LAGAN and Stubb was run on these sequences in multi-sequence mode. The raw input and output files are in Supplementary Data S11. (4.59 MB ZIP) [file pone.0006960.s011.zip › supporting_data_S9/README]

This is part of the supplementary material for the computational study
of the duf enhancer using Stubb and PhyloGibbs-MP.  It contains all
raw output of all programs.

This directory contains the following files:

matrices_12+8_trimmed.stubb:
    The list of transcription factor weight matrices, used as input
    for PhyloGibbs-MP.  These are from various sources, as described
    in the paper.  This file is in a form readable by stubb, but
    contains the same matrices as the transfac-format file in other
    directories.

Subdirectories stubb_upstream and stubb_intron:

    Input and output files for stubb run 30kb upstream of, and in
    the intron of, duf/kirre.
    (Not included: Subdirectory helpers - a symbolic link to the
    "helpers" subdirectory in the stubb 2.1 distribution, required
    for the stubb commandline to work)
    *.fa - Input fasta files for melanogaster and pseudoobscura 
    *.blk, *.mfasta - output alignment files
    stubb_cmdline -- the command line used for running stubb

    Subdirectory output.b1h+hd_12+8:
        kirre* - output files from stubb
             kirre*.prof.bz2 -- profile file, for individual factors
             kirre*.fen  -- free energy file
        gbr* - visualisation file
             gbr_fen* -- free energy
             gbr_kirre* -- individual binding sites
    The very bulky profile files have been compressed with bzip2,
    at its highest compression setting, to save space. 
