# Supplementary material for: The Complex Spatio-Temporal Regulation of the Drosophila Myoblast Attractant Gene duf/kirre
Source: PLoS One. 2009 Sep 9;4(9):e6960. doi: 10.1371/journal.pone.0006960 (PMC2734059; doi:10.1371/journal.pone.0006960)
Supplement: Dataset S1 — The raw input and output files of enhancer predictions using Stubb. Stubb version 2.1 was run on the 30 kb region upstream of duf and approximately 29 kb intron, using 45 input weight matrices. In release 4 coordinates, the upstream region selected was 2926233–2956233 and the intron was 2956475–2985408, on chromosome X. Orthologous sequence from D. pseudoobscura was selected. As part of the process of running Stubb, these sequences were re-aligned with LAGAN and Stubb was run on these sequences in multi-sequence mode. The raw input and output files are in Supplementary Data S11. (4.59 MB ZIP) [file pone.0006960.s011.zip › supporting_data_S9/matrices_12+8_trimmed.stubb]

>bin 11
0.00       4.60       0.41       1.48    
0.00       1.37       0.00       5.12    
1.80       0.00       3.02       1.40    
0.00       0.00       0.00       5.86    
5.86       0.00       0.00       0.00    
5.86       0.00       0.00       0.00    
5.86       0.00       0.00       0.00    
0.00       2.84       0.00       3.29    
5.86       0.00       0.00       0.00    
5.68       0.00       0.00       0.18    
4.82       0.00       1.25       0.18    
<
>byn 12
12.12      0.21       0.00       1.20    
6.76       0.00       3.24       3.53    
0.29       0.51       11.95      0.78    
0.00       0.29       0.00       13.24   
0.12       0.00       12.70      0.72    
0.87       10.35      0.32       1.98    
3.16       0.32       6.81       3.24    
12.90      0.34       0.00       0.29    
4.22       3.85       0.00       5.47    
4.86       0.20       0.60       7.87    
2.63       0.11       0.00       10.97   
0.11       5.65       1.92       5.86    
<
>E-spl- 12
1.38       3.65       0.00       0.00    
1.38       0.00       3.65       0.00    
0.00       1.98       3.05       0.00    
0.00       5.03       0.00       0.00    
5.03       0.00       0.00       0.00    
0.00       5.03       0.00       0.00    
0.00       0.00       5.03       0.00    
1.98       1.68       0.00       1.38    
0.00       0.00       5.03       0.00    
1.68       1.98       0.00       1.38    
0.00       5.03       0.00       0.00    
5.03       0.00       0.00       0.00    
<
>toy 14
0.38       0.15       0.24       7.08    
2.03       5.63       0.00       0.25    
5.19       0.51       2.15       0.00    
0.85       6.11       0.19       1.13    
0.10       0.27       2.76       4.73    
0.00       0.00       2.97       4.88    
0.70       0.52       6.85       0.21    
2.54       0.00       5.92       0.09    
0.68       5.45       0.25       1.48    
7.57       0.06       0.10       0.12    
3.67       3.34       0.85       0.00    
5.19       0.06       0.45       2.15    
2.89       2.52       2.00       0.45    
5.33       0.90       0.36       1.77    
<
>knirps_b1h 12
19.50      1.50       2.50       4.50    
25.50      1.50       0.50       0.50    
16.50      0.50       0.50       10.50   
5.50       9.50       6.50       6.50    
0.50       4.50       1.50       21.50   
21.50      0.50       5.50       0.50    
0.50       0.50       26.50      0.50    
17.50      0.50       8.50       1.50    
1.50       3.50       18.50      4.50    
0.50       26.50      0.50       0.50    
25.50      0.50       1.50       0.50    
5.50       12.50      7.50       2.50    
<
>shn1_lit 12
2.00       2.00       102.00     2.00    
2.00       2.00       102.00     2.00    
2.00       2.00       82.00      22.00   
102.00     2.00       2.00       2.00    
49.00      15.00      2.00       42.00   
2.00       95.00      2.00       9.00    
2.00       2.00       102.00     2.00    
2.00       2.00       9.00       95.00   
2.00       9.00       2.00       95.00   
2.00       102.00     2.00       2.00    
2.00       102.00     2.00       2.00    
9.00       82.00      2.00       15.00   
<
>shn2_lit 11
13.00      68.00      85.00      2.00    
8.00       2.00       96.00      2.00    
2.00       2.00       102.00     2.00    
2.00       2.00       102.00     2.00    
91.00      13.00      2.00       2.00    
58.00      35.00      2.00       13.00   
41.00      13.00      8.00       46.00   
19.00      2.00       8.00       79.00   
2.00       102.00     2.00       2.00    
2.00       96.00      2.00       8.00    
19.00      79.00      2.00       8.00    
<
>STAT_transfac 15
12.00      6.00       5.00       7.00    
5.00       7.00       9.00       9.00    
9.00       5.00       6.00       10.00   
2.00       0.00       0.00       28.00   
0.00       0.00       0.00       30.00   
0.00       0.00       0.00       30.00   
0.00       30.00      0.00       0.00    
2.00       21.00      4.00       3.00    
4.00       14.00      11.00      1.00    
3.00       4.00       20.00      3.00    
0.00       0.00       30.00      0.00    
30.00      0.00       0.00       0.00    
30.00      0.00       0.00       0.00    
30.00      0.00       0.00       0.00    
4.00       8.00       5.00       12.00   
<
>Ci_cons 9
0.50       0.50       0.50       8.50    
0.50       0.50       8.50       0.50    
0.50       0.50       8.50       0.50    
0.50       0.50       8.50       0.50    
0.50       0.50       0.50       8.50    
0.50       0.50       8.50       0.50    
0.50       0.50       8.50       0.50    
0.50       0.50       0.50       8.50    
0.50       8.50       0.50       0.50    
<
>dmef_lit 10
0.00       14.00      0.00       16.00   
0.00       0.00       0.00       30.00   
30.00      0.00       0.00       0.00    
21.00      0.00       0.00       9.00    
27.00      0.00       0.00       3.00    
25.00      0.00       0.00       5.00    
25.00      0.00       0.00       5.00    
0.00       0.00       0.00       30.00   
30.00      0.00       0.00       0.00    
14.00      0.00       16.00      0.00    
<
>brk 7
0.25       1.54       0.13       5.04    
0.73       0.00       6.12       0.00    
0.75       0.43       5.73       0.12    
0.24       6.38       0.28       0.00    
0.22       0.00       6.35       0.30    
0.10       5.26       0.41       1.30    
0.00       5.86       0.52       0.57    
<
>dl 8
36.05      0.87       30.54      2.10    
28.87      8.86       1.85       32.20   
8.78       0.59       0.35       61.60   
1.63       0.17       2.24       65.22   
0.92       6.31       0.20       62.67   
0.10       46.94      0.31       25.42   
0.25       62.99      1.36       5.48    
12.14      37.40      16.61      5.96    
<
>Mad 7
3.59       0.00       13.99      2.18    
9.46       2.18       9.96       0.55    
1.75       17.58      0.07       0.93    
0.36       0.06       17.45      1.79    
2.24       0.28       18.39      0.00    
1.37       18.12      0.13       0.00    
10.09      0.07       9.54       0.72    
<
>pan 6
31.74      0.71       0.90       11.74   
6.09       4.64       1.23       34.00   
4.94       37.50      2.32       0.58    
41.86      1.09       0.53       1.33    
39.95      3.07       0.77       1.61    
34.10      0.00       3.34       7.22    
<
>Su-H- 7
1.10       0.00       2.65       0.00    
0.38       0.17       2.44       0.78    
1.17       0.10       0.00       2.57    
0.13       0.00       1.47       2.40    
0.00       0.73       0.14       2.87    
0.00       0.35       0.67       3.20    
0.25       3.59       0.00       0.00    
<
>twi 8
18.02      7.87       0.86       0.36    
22.36      1.83       0.65       1.84    
4.74       21.46      0.00       0.85    
24.73      0.06       1.92       0.27    
1.79       6.71       2.05       16.52   
12.00      0.14       15.02      0.12    
0.00       0.51       0.00       26.22   
0.38       0.83       22.12      3.75    
<
>Cf2-II 8
0.20       0.19       2.87       0.18    
0.18       1.87       1.05       0.35    
0.00       0.00       2.21       1.23    
2.23       0.72       1.71       0.06    
0.98       0.48       1.99       0.00    
0.00       3.25       0.00       0.20    
0.32       0.39       2.59       0.24    
0.46       0.14       0.00       2.91    
<
>Eip74EF 10
3.05       0.14       1.11       3.53    
3.79       2.80       1.07       0.42    
6.38       0.82       0.00       0.11    
6.74       0.63       0.09       0.00    
0.30       0.00       7.10       0.09    
1.37       3.04       4.11       0.15    
5.06       2.18       0.09       0.00    
7.13       0.00       0.19       0.15    
3.18       0.15       3.48       0.69    
2.80       0.93       0.24       4.77    
<
>exd 7
0.79       8.05       0.00       0.16    
6.57       0.83       1.25       0.75    
8.86       0.00       0.00       0.17    
0.20       0.10       0.00       8.84    
0.14       0.57       1.53       7.01    
5.95       0.15       3.18       0.42    
0.34       3.19       6.60       0.12    
<
>kruppel_b1h 11
3.50       17.50      5.50       6.50    
11.50      4.50       10.50      6.50    
24.50      0.50       7.50       0.50    
30.50      0.50       0.50       1.50    
18.50      6.50       7.50       0.50    
0.50       0.50       31.50      0.50    
2.50       0.50       29.50      0.50    
2.50       0.50       29.50      0.50    
0.50       1.50       7.50       23.50   
4.50       0.50       5.50       22.50   
20.50      4.50       3.50       4.50    
<
>Med 7
1.30       1.16       0.82       5.19    
0.00       0.47       5.68       1.93    
0.27       3.38       3.56       0.94    
0.51       5.95       0.88       0.79    
0.23       0.77       6.87       0.27    
0.42       5.56       1.46       0.68    
0.93       6.34       0.31       0.56    
<
>prd 11
1.10       0.90       5.54       2.80    
1.40       4.48       0.28       4.42    
2.37       2.14       4.56       1.70    
6.68       0.61       2.12       0.78    
0.96       0.00       0.34       8.90    
5.52       0.46       0.41       3.82    
9.67       0.00       0.08       0.45    
0.69       1.24       0.50       7.77    
1.40       3.68       2.06       3.51    
2.46       0.00       5.87       2.23    
1.95       5.36       1.25       1.71    
<
>sd 6
32.22      1.44       0.00       0.00    
0.00       0.00       0.53       33.05   
4.05       1.30       14.37      14.48   
0.59       25.41      0.39       7.15    
2.76       20.32      10.58      0.92    
24.57      0.38       0.27       9.32    
<
>Trl 9
45.39      10.00      110.05     6.50    
143.17     7.81       7.77       12.66   
28.91      0.98       137.33     2.35    
106.83     33.61      22.13      10.88   
29.13      12.06      124.13     3.52    
99.70      30.11      17.00      24.77   
32.93      22.82      117.19     0.06    
131.29     33.47      4.11       1.12    
62.18      12.48      91.92      6.26    
<
>Pnt_lit 9
1.00       2.00       2.00       3.00    
1.00       5.00       2.00       0.00    
1.00       4.00       1.00       2.00    
0.00       0.00       8.00       0.00    
0.00       0.00       8.00       0.00    
8.00       0.00       0.00       0.00    
3.00       0.00       0.00       5.00    
0.00       1.00       7.00       0.00    
0.00       6.00       0.00       2.00    
<
>Abd-B_group 10
11.00      13.00      18.00      14.00   
16.00      5.00       7.00       28.00   
2.00       2.00       2.00       50.00   
3.00       0.00       0.00       56.00   
19.00      0.00       1.00       39.00   
59.00      0.00       0.00       0.00    
0.00       3.00       0.00       56.00   
8.00       0.00       19.00      32.00   
35.00      0.00       19.00      5.00    
8.00       18.00      19.00      12.00   
<
>Antp_group 10
20.00      28.00      20.00      29.00   
16.00      32.00      16.00      34.00   
6.00       14.00      4.00       73.00   
2.00       0.00       0.00       96.00   
93.00      0.00       0.00       5.00    
98.00      0.00       0.00       0.00    
1.00       0.00       0.00       97.00   
1.00       0.00       52.00      45.00   
82.00      1.00       15.00      0.00    
17.00      33.00      24.00      21.00   
<
>Ap_group 10
3.00       6.00       4.00       4.00    
4.00       5.00       7.00       1.00    
2.00       5.00       0.00       11.00   
1.00       0.00       0.00       19.00   
19.00      0.00       0.00       1.00    
20.00      0.00       0.00       0.00    
0.00       0.00       0.00       20.00   
0.00       0.00       6.00       14.00   
15.00      0.00       4.00       1.00    
1.00       1.00       13.00      2.00    
<
>Bcd_group 10
5.00       6.00       17.00      13.00   
3.00       13.00      18.00      10.00   
6.00       10.00      2.00       26.00   
0.00       2.00       0.00       42.00   
31.00      0.00       12.00      1.00    
44.00      0.00       0.00       0.00    
16.00      1.00       4.00       23.00   
0.00       44.00      0.00       0.00    
4.00       24.00      4.00       9.00    
13.00      11.00      10.00      7.00    
<
>Ladybird_group 10
8.00       4.00       11.00      17.00   
7.00       8.00       18.00      9.00    
4.00       12.00      1.00       25.00   
2.00       0.00       0.00       40.00   
39.00      0.00       1.00       2.00    
42.00      0.00       0.00       0.00    
0.00       2.00       1.00       39.00   
1.00       0.00       22.00      19.00   
31.00      0.00       8.00       2.00    
8.00       12.00      13.00      9.00    
<
>NK2_group 10
18.00      12.00      11.00      29.00   
4.00       29.00      14.00      24.00   
5.00       0.00       3.00       62.00   
0.00       26.00      3.00       42.00   
70.00      0.00       1.00       0.00    
71.00      0.00       0.00       0.00    
0.00       2.00       65.00      4.00    
6.00       0.00       2.00       63.00   
25.00      1.00       42.00      1.00    
11.00      22.00      27.00      11.00   
<
