# Supplementary material for: The Complex Spatio-Temporal Regulation of the Drosophila Myoblast Attractant Gene duf/kirre
Source: PLoS One. 2009 Sep 9;4(9):e6960. doi: 10.1371/journal.pone.0006960 (PMC2734059; doi:10.1371/journal.pone.0006960)
Supplement: Dataset S2 — The raw input and output files of enhancer predictions using PhyloGibbs-MP. PhyloGibbs-MP was run, with these prior weight matrices and in “module-finding” mode, on the same upstream and intronic regions. The upstream region used was 2926000–2956000, and the intron region 2956475–2985408, on chromosome X. Orthologous sequence was taken from D. pseudoobscura, D. yakuba, D. simulans and re-aligned with Sigma. The raw output files are in Supplementary Data S12. (0.12 MB ZIP) [file pone.0006960.s012.zip]

Archive with 13 entries (10 files):
- supporting_data_S10/
- supporting_data_S10/phylogibbs-mp_intron/
- supporting_data_S10/phylogibbs-mp_intron/gbr.intron_40_p005b_X.ann
- supporting_data_S10/phylogibbs-mp_intron/kirre_intron_sigma.fa
- supporting_data_S10/phylogibbs-mp_intron/out.intron_40_p005b
- supporting_data_S10/phylogibbs-mp_intron/track.intron_40_p005b
- supporting_data_S10/phylogibbs-mp_upstream/
- supporting_data_S10/phylogibbs-mp_upstream/gbr.30kb_40_p005b_X.ann
- supporting_data_S10/phylogibbs-mp_upstream/kirre_2926000_2956000_sigma.fa
- supporting_data_S10/phylogibbs-mp_upstream/out.30kb_40_p005b
- supporting_data_S10/phylogibbs-mp_upstream/track.30kb_40_p005b
- supporting_data_S10/README
- supporting_data_S10/matrices_12+8_trimmed.transfac
