# Supplementary material for: The Complex Spatio-Temporal Regulation of the Drosophila Myoblast Attractant Gene duf/kirre
Source: PLoS One. 2009 Sep 9;4(9):e6960. doi: 10.1371/journal.pone.0006960 (PMC2734059; doi:10.1371/journal.pone.0006960)
Supplement: Dataset S2 — The raw input and output files of enhancer predictions using PhyloGibbs-MP. PhyloGibbs-MP was run, with these prior weight matrices and in “module-finding” mode, on the same upstream and intronic regions. The upstream region used was 2926000–2956000, and the intron region 2956475–2985408, on chromosome X. Orthologous sequence was taken from D. pseudoobscura, D. yakuba, D. simulans and re-aligned with Sigma. The raw output files are in Supplementary Data S12. (0.12 MB ZIP) [file pone.0006960.s012.zip › supporting_data_S10/phylogibbs-mp_intron/gbr.intron_40_p005b_X.ann]

reference = X
All_motifs	phylogibbs	2957382..2957391	score=12
motif_07_bin	phylogibbs	2957382..2957391	score=12
All_motifs	phylogibbs	2957401..2957410	score=99
motif_06_Trl	phylogibbs	2957401..2957410	score=99
All_motifs	phylogibbs	2957411..2957420	score=94
motif_06_Trl	phylogibbs	2957411..2957420	score=94
All_motifs	phylogibbs	2957670..2957679	score=66
motif_09_Ci_cons	phylogibbs	2957670..2957679	score=66
All_motifs	phylogibbs	2957762..2957771	score=48
motif_05_toy	phylogibbs	2957762..2957771	score=48
All_motifs	phylogibbs	2957898..2957907	score=99
motif_09_Ci_cons	phylogibbs	2957898..2957907	score=99
All_motifs	phylogibbs	2957936..2957945	score=96
motif_06_Trl	phylogibbs	2957936..2957945	score=96
All_motifs	phylogibbs	2957996..2958005	score=73
motif_04_Abd-B_group	phylogibbs	2957996..2958005	score=73
All_motifs	phylogibbs	2958035..2958044	score=27
motif_02_Bcd_group	phylogibbs	2958035..2958044	score=27
All_motifs	phylogibbs	2958066..2958075	score=6
motif_09_Ci_cons	phylogibbs	2958066..2958075	score=6
All_motifs	phylogibbs	2958089..2958098	score=98
motif_08_Cf2-II	phylogibbs	2958089..2958098	score=98
All_motifs	phylogibbs	2958115..2958124	score=81
motif_01_byn	phylogibbs	2958115..2958124	score=81
All_motifs	phylogibbs	2958397..2958406	score=7
motif_01_byn	phylogibbs	2958397..2958406	score=7
All_motifs	phylogibbs	2958455..2958464	score=23
motif_03_STAT_transfac	phylogibbs	2958455..2958464	score=23
All_motifs	phylogibbs	2958475..2958484	score=98
motif_04_Abd-B_group	phylogibbs	2958475..2958484	score=98
All_motifs	phylogibbs	2958512..2958521	score=79
motif_01_byn	phylogibbs	2958512..2958521	score=79
All_motifs	phylogibbs	2958586..2958595	score=32
motif_09_Ci_cons	phylogibbs	2958586..2958595	score=32
All_motifs	phylogibbs	2958624..2958633	score=99
motif_07_bin	phylogibbs	2958624..2958633	score=99
All_motifs	phylogibbs	2958697..2958706	score=99
motif_03_STAT_transfac	phylogibbs	2958697..2958706	score=99
All_motifs	phylogibbs	2958774..2958783	score=99
motif_09_Ci_cons	phylogibbs	2958774..2958783	score=99
All_motifs	phylogibbs	2958854..2958863	score=46
motif_01_byn	phylogibbs	2958854..2958863	score=46
All_motifs	phylogibbs	2958885..2958894	score=42
motif_07_bin	phylogibbs	2958885..2958894	score=42
All_motifs	phylogibbs	2958889..2958898	score=50
motif_07_bin	phylogibbs	2958889..2958898	score=50
All_motifs	phylogibbs	2959059..2959068	score=19
motif_07_bin	phylogibbs	2959059..2959068	score=19
All_motifs	phylogibbs	2959239..2959248	score=61
motif_07_bin	phylogibbs	2959239..2959248	score=61
All_motifs	phylogibbs	2959329..2959338	score=75
motif_09_Ci_cons	phylogibbs	2959329..2959338	score=75
All_motifs	phylogibbs	2959387..2959396	score=91
motif_04_Abd-B_group	phylogibbs	2959387..2959396	score=91
All_motifs	phylogibbs	2959456..2959465	score=94
motif_06_Trl	phylogibbs	2959456..2959465	score=94
All_motifs	phylogibbs	2959547..2959556	score=82
motif_01_byn	phylogibbs	2959547..2959556	score=82
All_motifs	phylogibbs	2959580..2959589	score=99
motif_09_Ci_cons	phylogibbs	2959580..2959589	score=99
All_motifs	phylogibbs	2959590..2959599	score=6
motif_09_Ci_cons	phylogibbs	2959590..2959599	score=6
All_motifs	phylogibbs	2959594..2959603	score=78
motif_09_Ci_cons	phylogibbs	2959594..2959603	score=78
All_motifs	phylogibbs	2959610..2959619	score=50
motif_05_toy	phylogibbs	2959610..2959619	score=50
All_motifs	phylogibbs	2959634..2959643	score=27
motif_02_Bcd_group	phylogibbs	2959634..2959643	score=27
All_motifs	phylogibbs	2959664..2959673	score=21
motif_07_bin	phylogibbs	2959664..2959673	score=21
All_motifs	phylogibbs	2960092..2960101	score=8
motif_03_STAT_transfac	phylogibbs	2960092..2960101	score=8
All_motifs	phylogibbs	2960113..2960122	score=21
motif_03_STAT_transfac	phylogibbs	2960113..2960122	score=21
All_motifs	phylogibbs	2960160..2960169	score=19
motif_05_toy	phylogibbs	2960160..2960169	score=19
All_motifs	phylogibbs	2960446..2960455	score=8
motif_09_Ci_cons	phylogibbs	2960446..2960455	score=8
All_motifs	phylogibbs	2960566..2960575	score=43
motif_05_toy	phylogibbs	2960566..2960575	score=43
All_motifs	phylogibbs	2961211..2961220	score=54
motif_07_bin	phylogibbs	2961211..2961220	score=54
All_motifs	phylogibbs	2961794..2961803	score=47
motif_09_Ci_cons	phylogibbs	2961794..2961803	score=47
All_motifs	phylogibbs	2961865..2961874	score=59
motif_07_bin	phylogibbs	2961865..2961874	score=59
All_motifs	phylogibbs	2961927..2961936	score=30
motif_05_toy	phylogibbs	2961927..2961936	score=30
All_motifs	phylogibbs	2961935..2961944	score=10
motif_05_toy	phylogibbs	2961935..2961944	score=10
All_motifs	phylogibbs	2961937..2961946	score=16
motif_05_toy	phylogibbs	2961937..2961946	score=16
All_motifs	phylogibbs	2961939..2961948	score=24
motif_05_toy	phylogibbs	2961939..2961948	score=24
All_motifs	phylogibbs	2962016..2962025	score=17
motif_09_Ci_cons	phylogibbs	2962016..2962025	score=17
All_motifs	phylogibbs	2962480..2962489	score=96
motif_04_Abd-B_group	phylogibbs	2962480..2962489	score=96
All_motifs	phylogibbs	2962583..2962592	score=99
motif_07_bin	phylogibbs	2962583..2962592	score=99
All_motifs	phylogibbs	2962983..2962992	score=50
motif_05_toy	phylogibbs	2962983..2962992	score=50
All_motifs	phylogibbs	2963050..2963059	score=96
motif_04_Abd-B_group	phylogibbs	2963050..2963059	score=96
All_motifs	phylogibbs	2963753..2963762	score=15
motif_02_Bcd_group	phylogibbs	2963753..2963762	score=15
All_motifs	phylogibbs	2964101..2964110	score=45
motif_04_Abd-B_group	phylogibbs	2964101..2964110	score=45
All_motifs	phylogibbs	2964115..2964124	score=99
motif_07_bin	phylogibbs	2964115..2964124	score=99
All_motifs	phylogibbs	2964599..2964608	score=5
motif_07_bin	phylogibbs	2964599..2964608	score=5
All_motifs	phylogibbs	2964991..2965000	score=29
motif_08_Cf2-II	phylogibbs	2964991..2965000	score=29
All_motifs	phylogibbs	2965037..2965046	score=94
motif_08_Cf2-II	phylogibbs	2965037..2965046	score=94
All_motifs	phylogibbs	2965059..2965068	score=98
motif_04_Abd-B_group	phylogibbs	2965059..2965068	score=98
All_motifs	phylogibbs	2965101..2965110	score=25
motif_08_Cf2-II	phylogibbs	2965101..2965110	score=25
All_motifs	phylogibbs	2967466..2967475	score=14
motif_03_STAT_transfac	phylogibbs	2967466..2967475	score=14
All_motifs	phylogibbs	2967483..2967492	score=12
motif_02_Bcd_group	phylogibbs	2967483..2967492	score=12
All_motifs	phylogibbs	2967828..2967837	score=55
motif_01_byn	phylogibbs	2967828..2967837	score=55
All_motifs	phylogibbs	2967837..2967846	score=13
motif_07_bin	phylogibbs	2967837..2967846	score=13
All_motifs	phylogibbs	2967875..2967884	score=22
motif_07_bin	phylogibbs	2967875..2967884	score=22
All_motifs	phylogibbs	2968137..2968146	score=14
motif_05_toy	phylogibbs	2968137..2968146	score=14
All_motifs	phylogibbs	2968139..2968148	score=35
motif_05_toy	phylogibbs	2968139..2968148	score=35
All_motifs	phylogibbs	2968149..2968158	score=49
motif_05_toy	phylogibbs	2968149..2968158	score=49
All_motifs	phylogibbs	2968387..2968396	score=10
motif_01_byn	phylogibbs	2968387..2968396	score=10
All_motifs	phylogibbs	2968520..2968529	score=9
motif_09_Ci_cons	phylogibbs	2968520..2968529	score=9
All_motifs	phylogibbs	2968671..2968680	score=42
motif_05_toy	phylogibbs	2968671..2968680	score=42
All_motifs	phylogibbs	2968699..2968708	score=97
motif_08_Cf2-II	phylogibbs	2968699..2968708	score=97
All_motifs	phylogibbs	2968711..2968720	score=69
motif_09_Ci_cons	phylogibbs	2968711..2968720	score=69
All_motifs	phylogibbs	2968856..2968865	score=50
motif_07_bin	phylogibbs	2968856..2968865	score=50
All_motifs	phylogibbs	2969058..2969067	score=23
motif_03_STAT_transfac	phylogibbs	2969058..2969067	score=23
All_motifs	phylogibbs	2969072..2969081	score=60
motif_07_bin	phylogibbs	2969072..2969081	score=60
All_motifs	phylogibbs	2969309..2969318	score=23
motif_06_Trl	phylogibbs	2969309..2969318	score=23
All_motifs	phylogibbs	2969331..2969340	score=47
motif_05_toy	phylogibbs	2969331..2969340	score=47
All_motifs	phylogibbs	2969652..2969661	score=88
motif_08_Cf2-II	phylogibbs	2969652..2969661	score=88
All_motifs	phylogibbs	2970649..2970658	score=10
motif_08_Cf2-II	phylogibbs	2970649..2970658	score=10
All_motifs	phylogibbs	2970719..2970728	score=98
motif_08_Cf2-II	phylogibbs	2970719..2970728	score=98
All_motifs	phylogibbs	2970872..2970881	score=95
motif_07_bin	phylogibbs	2970872..2970881	score=95
All_motifs	phylogibbs	2970952..2970961	score=23
motif_04_Abd-B_group	phylogibbs	2970952..2970961	score=23
All_motifs	phylogibbs	2970975..2970984	score=85
motif_06_Trl	phylogibbs	2970975..2970984	score=85
All_motifs	phylogibbs	2971731..2971740	score=5
motif_06_Trl	phylogibbs	2971731..2971740	score=5
All_motifs	phylogibbs	2971733..2971742	score=6
motif_06_Trl	phylogibbs	2971733..2971742	score=6
All_motifs	phylogibbs	2972266..2972275	score=25
motif_04_Abd-B_group	phylogibbs	2972266..2972275	score=25
All_motifs	phylogibbs	2972275..2972284	score=70
motif_08_Cf2-II	phylogibbs	2972275..2972284	score=70
All_motifs	phylogibbs	2973248..2973257	score=86
motif_04_Abd-B_group	phylogibbs	2973248..2973257	score=86
All_motifs	phylogibbs	2973362..2973371	score=48
motif_06_Trl	phylogibbs	2973362..2973371	score=48
All_motifs	phylogibbs	2973537..2973546	score=62
motif_07_bin	phylogibbs	2973537..2973546	score=62
All_motifs	phylogibbs	2973585..2973594	score=13
motif_04_Abd-B_group	phylogibbs	2973585..2973594	score=13
All_motifs	phylogibbs	2974198..2974207	score=5
motif_03_STAT_transfac	phylogibbs	2974198..2974207	score=5
All_motifs	phylogibbs	2974410..2974419	score=8
motif_06_Trl	phylogibbs	2974410..2974419	score=8
All_motifs	phylogibbs	2974571..2974580	score=31
motif_07_bin	phylogibbs	2974571..2974580	score=31
All_motifs	phylogibbs	2974575..2974584	score=32
motif_07_bin	phylogibbs	2974575..2974584	score=32
All_motifs	phylogibbs	2974579..2974588	score=30
motif_07_bin	phylogibbs	2974579..2974588	score=30
All_motifs	phylogibbs	2974674..2974683	score=10
motif_03_STAT_transfac	phylogibbs	2974674..2974683	score=10
All_motifs	phylogibbs	2974683..2974692	score=9
motif_03_STAT_transfac	phylogibbs	2974683..2974692	score=9
All_motifs	phylogibbs	2974866..2974875	score=6
motif_07_bin	phylogibbs	2974866..2974875	score=6
All_motifs	phylogibbs	2974950..2974959	score=28
motif_08_Cf2-II	phylogibbs	2974950..2974959	score=28
All_motifs	phylogibbs	2975109..2975118	score=50
motif_07_bin	phylogibbs	2975109..2975118	score=50
All_motifs	phylogibbs	2975176..2975185	score=95
motif_06_Trl	phylogibbs	2975176..2975185	score=95
All_motifs	phylogibbs	2975206..2975215	score=92
motif_06_Trl	phylogibbs	2975206..2975215	score=92
All_motifs	phylogibbs	2975803..2975812	score=44
motif_05_toy	phylogibbs	2975803..2975812	score=44
All_motifs	phylogibbs	2975877..2975886	score=92
motif_06_Trl	phylogibbs	2975877..2975886	score=92
All_motifs	phylogibbs	2975947..2975956	score=11
motif_09_Ci_cons	phylogibbs	2975947..2975956	score=11
All_motifs	phylogibbs	2975951..2975960	score=32
motif_09_Ci_cons	phylogibbs	2975951..2975960	score=32
All_motifs	phylogibbs	2976196..2976205	score=87
motif_03_STAT_transfac	phylogibbs	2976196..2976205	score=87
All_motifs	phylogibbs	2976390..2976399	score=33
motif_03_STAT_transfac	phylogibbs	2976390..2976399	score=33
All_motifs	phylogibbs	2976782..2976791	score=97
motif_08_Cf2-II	phylogibbs	2976782..2976791	score=97
All_motifs	phylogibbs	2977020..2977029	score=94
motif_09_Ci_cons	phylogibbs	2977020..2977029	score=94
All_motifs	phylogibbs	2977190..2977199	score=5
motif_07_bin	phylogibbs	2977190..2977199	score=5
All_motifs	phylogibbs	2978185..2978194	score=59
motif_07_bin	phylogibbs	2978185..2978194	score=59
All_motifs	phylogibbs	2978964..2978973	score=43
motif_05_toy	phylogibbs	2978964..2978973	score=43
All_motifs	phylogibbs	2978994..2979003	score=90
motif_06_Trl	phylogibbs	2978994..2979003	score=90
All_motifs	phylogibbs	2979215..2979224	score=18
motif_05_toy	phylogibbs	2979215..2979224	score=18
All_motifs	phylogibbs	2979240..2979249	score=69
motif_09_Ci_cons	phylogibbs	2979240..2979249	score=69
All_motifs	phylogibbs	2981093..2981102	score=98
motif_08_Cf2-II	phylogibbs	2981093..2981102	score=98
All_motifs	phylogibbs	2981237..2981246	score=97
motif_08_Cf2-II	phylogibbs	2981237..2981246	score=97
All_motifs	phylogibbs	2981254..2981263	score=69
motif_08_Cf2-II	phylogibbs	2981254..2981263	score=69
All_motifs	phylogibbs	2981630..2981639	score=5
motif_05_toy	phylogibbs	2981630..2981639	score=5
All_motifs	phylogibbs	2981703..2981712	score=16
motif_03_STAT_transfac	phylogibbs	2981703..2981712	score=16
All_motifs	phylogibbs	2981756..2981765	score=5
motif_08_Cf2-II	phylogibbs	2981756..2981765	score=5
All_motifs	phylogibbs	2981859..2981868	score=45
motif_05_toy	phylogibbs	2981859..2981868	score=45
All_motifs	phylogibbs	2982170..2982179	score=20
motif_06_Trl	phylogibbs	2982170..2982179	score=20
All_motifs	phylogibbs	2982172..2982181	score=77
motif_06_Trl	phylogibbs	2982172..2982181	score=77
All_motifs	phylogibbs	2983075..2983084	score=89
motif_03_STAT_transfac	phylogibbs	2983075..2983084	score=89
All_motifs	phylogibbs	2983223..2983232	score=98
motif_04_Abd-B_group	phylogibbs	2983223..2983232	score=98
All_motifs	phylogibbs	2983390..2983399	score=34
motif_08_Cf2-II	phylogibbs	2983390..2983399	score=34
All_motifs	phylogibbs	2983403..2983412	score=99
motif_03_STAT_transfac	phylogibbs	2983403..2983412	score=99
All_motifs	phylogibbs	2983501..2983510	score=85
motif_01_byn	phylogibbs	2983501..2983510	score=85
All_motifs	phylogibbs	2983512..2983521	score=10
motif_03_STAT_transfac	phylogibbs	2983512..2983521	score=10
All_motifs	phylogibbs	2984309..2984318	score=94
motif_07_bin	phylogibbs	2984309..2984318	score=94
All_motifs	phylogibbs	2984436..2984445	score=45
motif_05_toy	phylogibbs	2984436..2984445	score=45
All_motifs	phylogibbs	2984448..2984457	score=38
motif_03_STAT_transfac	phylogibbs	2984448..2984457	score=38
All_motifs	phylogibbs	2984499..2984508	score=89
motif_09_Ci_cons	phylogibbs	2984499..2984508	score=89
All_motifs	phylogibbs	2984575..2984584	score=15
motif_03_STAT_transfac	phylogibbs	2984575..2984584	score=15
All_motifs	phylogibbs	2985180..2985189	score=98
motif_04_Abd-B_group	phylogibbs	2985180..2985189	score=98
[motif_01_byn]
glyph = xyplot
graph_type = boxes
height = 100
min_score = 0
max_score = 100
scale = left
[motif_02_Bcd_group]
glyph = xyplot
graph_type = boxes
height = 100
min_score = 0
max_score = 100
scale = left
[motif_03_STAT_transfac]
glyph = xyplot
graph_type = boxes
height = 100
min_score = 0
max_score = 100
scale = left
[motif_04_Abd-B_group]
glyph = xyplot
graph_type = boxes
height = 100
min_score = 0
max_score = 100
scale = left
[motif_05_toy]
glyph = xyplot
graph_type = boxes
height = 100
min_score = 0
max_score = 100
scale = left
[motif_06_Trl]
glyph = xyplot
graph_type = boxes
height = 100
min_score = 0
max_score = 100
scale = left
[motif_07_bin]
glyph = xyplot
graph_type = boxes
height = 100
min_score = 0
max_score = 100
scale = left
[motif_08_Cf2-II]
glyph = xyplot
graph_type = boxes
height = 100
min_score = 0
max_score = 100
scale = left
[motif_09_Ci_cons]
glyph = xyplot
graph_type = boxes
height = 100
min_score = 0
max_score = 100
scale = left
[All_motifs]
glyph = xyplot
graph_type = boxes
height = 100
min_score = 0
max_score = 100
scale = left
