# Supplementary material for: The Complex Spatio-Temporal Regulation of the Drosophila Myoblast Attractant Gene duf/kirre
Source: PLoS One. 2009 Sep 9;4(9):e6960. doi: 10.1371/journal.pone.0006960 (PMC2734059; doi:10.1371/journal.pone.0006960)
Supplement: Dataset S2 — The raw input and output files of enhancer predictions using PhyloGibbs-MP. PhyloGibbs-MP was run, with these prior weight matrices and in “module-finding” mode, on the same upstream and intronic regions. The upstream region used was 2926000–2956000, and the intron region 2956475–2985408, on chromosome X. Orthologous sequence was taken from D. pseudoobscura, D. yakuba, D. simulans and re-aligned with Sigma. The raw output files are in Supplementary Data S12. (0.12 MB ZIP) [file pone.0006960.s012.zip › supporting_data_S10/phylogibbs-mp_intron/out.intron_40_p005b]

Command-line arguments: -p 0.005 -D 1 -L "(dmel:0.6,dpse:0.4,dsim:0.5,dyak:0.6)" -M /home/rsidd/fly/matrices/matrices_12+8_trimmed.transfac -F /home/rsidd/fly/melanogaster-r4.1/dmel-all-intergenic-r4.1.fasta -N 1 -n 55,40 -l 500,500 -o out.intron_40_p005b -t track.intron_40_p005b -g gbr.intron_40_p005b kirre_intron_sigma.fa 
Seq   0: dmel X:2956475..2985408
Seq   1: dpse
Seq   2: dyak
Seq   3: dsim

Input phylogenetic tree: (dmel:0.600000,dpse:0.400000,dsim:0.500000,dyak:0.600000)
GSL Random number seed: 88

Beta: 1.981809   Full Score: 1595.253687


       ---------------
Motif 1:
Bin size (no. of windows) =5  Top Window Score=5.10604e-10 

-- AAGTGCAAAT seq   0  pos 27026 score 5.106e-10  [rev]  acggcATTTGCACTTtgact
 |-AAGTGCAAAT seq   1  pos 34994                      |- acggcATTTGCACTTtgact
 |-AAGTGCAAAT seq   2  pos 29106                      |- acggcATTTGCACTTtgact
 `-AAGTGCAAAT seq   3  pos 26687                      `- acggcATTTGCACTTtgact
-- AAGTGAAAAT seq   0  pos 1640 score 2.735e-08  [rev]  agataATTTTCACTTtcaca
 |-AAGTGAAAAT seq   1  pos 2155                      |- tgataATTTTCACTTtcaca
 |-AAGTGAAAAT seq   2  pos 1636                      |- cgataATTTTCACTTtcaca
 `-AAGTGAAAAT seq   3  pos 1596                      `- agataATTTTCACTTtcaca
-- AACTGCAAAT seq   0  pos 2037 score 3.548e-08  [rev]  tgcccATTTGCAGTTgggcg
 |-AACTGCAAAT seq   1  pos 2388                      |- tggccATTTGCAGTTcgggc
 |-AACTGCAAAT seq   2  pos 2034                      |- tgcccATTTGCAGTTgggcg
 `-AACTGCAAAT seq   3  pos 2001                      `- tgcccATTTGCAGTTgggcg
-- TTTTGCACTT seq   0  pos 3072 score 4.827e-08  [fwd]  ttttaTTTTGCACTTggcct
 |-TTTTGCACTT seq   1  pos 4150                      |- ttttaTTTTGCACTTggcct
 |-TTTTGCACTT seq   2  pos 3068                      |- ttttaTTTTGCACTTggcct
 `-TTTTGCACTT seq   3  pos 3000                      `- ttttaTTTTGCACTTggcct
-- ATTTCCACTT seq   0  pos 11353 score  2.35e-07  [fwd]  tattaATTTCCACTTaaatg
 |-ATTTCCACTT seq   1  pos 14803                      |- tattaATTTCCACTTaaatg
 `-ATTTCCACTT seq   2  pos 11768                      `- tattaATTTCCACTTaaatg
-------- WM for this motif ---------
//
NA Motif_1
DE best match =  byn
01     10.09       0.00       0.00       2.67          A        1.26
02      0.00       0.00       0.00      12.76          T        2.00
03      0.00       0.00       0.00      12.76          T        2.00
04      0.00       0.00       0.00      12.76          T        2.00
05      0.00       2.08       8.01       2.67          G        0.68
06      0.00      12.76       0.00       0.00          C        2.00
07     12.76       0.00       0.00       0.00          A        2.00
08      0.00      10.09       2.67       0.00          C        1.26
09      0.00       0.00       0.00      12.76          T        2.00
10      0.00       0.00       0.00      12.76          T        2.00
//
==============================

       ---------------
Motif 2:
Bin size (no. of windows) =4  Top Window Score=1.54544e-09 

-- GATTAGAAAA seq   0  pos 3159 score 1.545e-09  [rev]  caaacTTTTCTAATCtaaaa
 |-GATTAGAAAA seq   1  pos 4288                      |- aaaacTTTTCTAATCtaaaa
 |-GATTAGAAAA seq   2  pos 3158                      |- caaacTTTTCTAATCtaaaa
 `-GATTAGAAAA seq   3  pos 3091                      `- caaacTTTTCTAATCtaaaa
-- TTTTCTAATC seq   0  pos 1560 score 1.547e-09  [fwd]  aaaacTTTTCTAATCaaatt
 |-TTTTCTAATC seq   1  pos 2072                      |- gaaacTTTTCTAATCaaatt
 |-TTTTCTAATC seq   2  pos 1558                      |- gaaacTTTTCTAATCaaatt
 `-TTTTCTAATC seq   3  pos 1518                      `- gaaacTTTTCTAATCaaatt
-- TCCTCTAATC seq   0  pos 11008 score 1.616e-06  [fwd]  caataTCCTCTAATCagcac
 |-TCCTCTAATC seq   1  pos 14461                      |- caataTCCTCTAATCatgct
 `-TCCTCTAATC seq   2  pos 11450                      `- caataTCCTCTAATCagcct
-- GATTAGCAAT seq   0  pos 7278 score 1.682e-05  [rev]  gagggATTGCTAATCgattc
 |-GATTAGGAAT seq   1  pos 9628                      |- aagggATTCCTAATCgattc
 `-GATTAGCAAT seq   2  pos 7373                      `- gagggATTGCTAATCgattc
-------- WM for this motif ---------
//
NA Motif_2
DE best match =  Bcd_group
01      2.08       0.00       0.00       7.42          T        1.24
02      0.00       2.08       0.00       7.42          T        1.24
03      0.00       2.08       0.00       7.42          T        1.24
04      0.00       0.98       1.38       7.42          T        0.97
05      0.00       9.50       0.00       0.00          C        2.00
06      0.00       0.00       0.00       9.50          T        2.00
07      9.50       0.00       0.00       0.00          A        2.00
08      9.50       0.00       0.00       0.00          A        2.00
09      0.00       0.00       0.00       9.50          T        2.00
10      0.00       9.50       0.00       0.00          C        2.00
//
==============================

       ---------------
Motif 3:
Bin size (no. of windows) =8  Top Window Score=2.19682e-09 

-- CCGGAAATTG seq   0  pos 2222 score 2.197e-09  [fwd]  aattaCCGGAAATTGgccaa
 |-CCGGAAATTG seq   1  pos 2609                      |- aattaCCGGAAATTGgccaa
 |-CCGGAAATTG seq   2  pos 2232                      |- aattaCCGGAAATTGgccaa
 `-CCGGAAATTG seq   3  pos 2173                      `- aattaCCGGAAATTGgccaa
-- GCATTTCCGG seq   0  pos 26928 score 3.735e-09  [rev]  tagagCCGGAAATGCccggc
 |-GCATTTCCGG seq   1  pos 34831                      |- tagagCCGGAAATGCccggc
 |-CCATTTCCGG seq   2  pos 29004                      |- tagagCCGGAAATGGccggc
 `-GCATTTCCGG seq   3  pos 26591                      `- tagagCCGGAAATGCccggc
-- TCATTTCCTG seq   0  pos 26600 score 2.186e-07  [rev]  ttgtaCAGGAAATGActgga
 |-TCATTTCCTG seq   1  pos 34491                      |- ttgtaCAGGAAATGActgga
 `-TCATTTCCTG seq   3  pos 26265                      `- ttgtaCAGGAAATGActgga
-- CCGTAAATCA seq   0  pos 27037 score 1.223e-06  [fwd]  aaatgCCGTAAATCAtggcg
 |-CCGTAAATCA seq   1  pos 35005                      |- aaatgCCGTAAATCAtggcg
 |-CCGTAAATCA seq   2  pos 29117                      |- aaatgCCGTAAATCAtggcg
 `-CCGTAAATCA seq   3  pos 26698                      `- aaatgCCGTAAATCAtggcg
-- CCGGAAATAC seq   0  pos 19721 score 1.718e-06  [fwd]  caaaaCCGGAAATACtttat
 `-CCGGAAATAC seq   3  pos 19491                      `- caaaaCCGGAAATACtttat
-- TTCTTTCCTG seq   0  pos 3638 score 2.531e-05  [rev]  aaaatCAGGAAAGAAagaaa
 |-TACTTTCCTG seq   2  pos 3751                      |- aaaatCAGGAAAGTAaagcc
 `-TTCTTTCCTG seq   3  pos 3642                      `- aaaatCAGGAAAGAAagaaa
-- GTATTTCCCG seq   0  pos 19915 score 3.306e-05  [rev]  gccagCGGGAAATACagcgg
 `-GTATTTCCCG seq   3  pos 19685                      `- gccagCGGGAAATACggcgg
-- GAGGAAATGT seq   0  pos 28100 score 3.893e-05  [fwd]  cagtcGAGGAAATGTacaca
 |-GAGGAAATGT seq   2  pos 30100                      |- gagtcGAGGAAATGTacaca
 `-GAGGAAATGT seq   3  pos 27661                      `- cagtcGAGGAAATGTacaca
-------- WM for this motif ---------
//
NA Motif_3
DE best match =  STAT_transfac
01      0.00      15.23       1.97       0.00          C        1.49
02      6.11       9.55       1.54       0.00          C        0.69
03      0.00       0.00      17.20       0.00          G        2.00
04      0.00       0.00      14.53       2.67          G        1.38
05     17.20       0.00       0.00       0.00          A        2.00
06     17.20       0.00       0.00       0.00          A        2.00
07     17.20       0.00       0.00       0.00          A        2.00
08      0.00       0.00       1.97      15.23          T        1.49
09      4.58       2.67       6.81       3.65          N        0.08
10      6.81       5.04       3.66       1.97          V        0.13
//
==============================

       ---------------
Motif 4:
Bin size (no. of windows) =13  Top Window Score=2.82704e-09 

-- GTCATAAAAA seq   0  pos 26748 score 2.827e-09  [fwd]  ttatgGTCATAAAAAtttta
 |-GTCATAAAAA seq   1  pos 34637                      |- ttatgGTCATAAAAAtttta
 `-GCCATAAAAA seq   3  pos 26411                      `- ttatgGCCATAAAAAtttta
-- CCCATAAAAA seq   0  pos 2000 score 5.031e-09  [fwd]  gctgcCCCATAAAAAtgttc
 |-CCCATAAAAA seq   1  pos 2350                      |- cacccCCCATAAAAAtgttc
 |-CCCATAAAAA seq   2  pos 1997                      |- gctgcCCCATAAAAAtgttc
 `-CCCATAAAAA seq   3  pos 1964                      `- gctgcCCCATAAAAAtgttc
-- TTTTTATGGC seq   0  pos 28705 score 1.351e-08  [rev]  ctgatGCCATAAAAAatata
 |-TTTTTATGGC seq   2  pos 30707                      |- ctgatGCCATAAAAAataat
 `-TTTTTATGGC seq   3  pos 28243                      `- ctgatGCCATAAAAAataat
-- TTATTATGGC seq   0  pos 2912 score 2.705e-08  [rev]  agctgGCCATAATAAatgac
 |-TTATTATGGC seq   1  pos 3781                      |- tcttgGCCATAATAAatgac
 |-TTATTATGGC seq   2  pos 2904                      |- agctgGCCATAATAAatgac
 `-TTATTATGGC seq   3  pos 2853                      `- agctgGCCATAATAAatgac
-- GTCATAAAAC seq   0  pos 8584 score 4.701e-08  [fwd]  catttGTCATAAAACataac
 |-GTCATAAAAC seq   1  pos 10781                      |- catttGTCATAAAACataac
 `-GTCATAAAAC seq   2  pos 9118                      `- catttGTCATAAAACataac
-- GCCATAAAAT seq   0  pos 6005 score 9.417e-08  [fwd]  aatatGCCATAAAATtattc
 |-GCCATAAAAT seq   1  pos 7602                      |- aatatGCCATAAAATtattt
 `-GCCATAAAAT seq   2  pos 6162                      `- aatatGCCATAAAATtattc
-- TTTTTATGTC seq   0  pos 6575 score 1.818e-07  [rev]  agacgGACATAAAAAgttcg
 |-TTTTTATTGC seq   1  pos 8702                      |- agacaGCAATAAAAAaattg
 `-TTTTTATGGC seq   2  pos 6800                      `- agacgGCCATAAAAAgttcg
-- GTTTTATGGC seq   1  pos 21271 score   2.4e-07  [rev]  ggttaGCCATAAAACgtggc
 `-GTTTTATGGC seq   2  pos 16284                      `- gcgtgGCCATAAAACgtggc
-- TTTTTATGAC seq   1  pos 22115 score 3.125e-07  [rev]  cgtgaGTCATAAAAAtaaat
 `-TTTTTATGAC seq   2  pos 17310                      `- cgtgaGTCATAAAAAtaaat
-- TTTTTATGAC seq   0  pos 16773 score 6.155e-07  [rev]  cgtgaGTCATAAAAAtaaat
 `-TTTTTATGAC seq   3  pos 16529                      `- cgtgaGTCATAAAAAtaaat
-- GTCATAAAAT seq   0  pos 1521 score 4.262e-06  [fwd]  tttgaGTCATAAAATttcag
 `-GTCATAAAAT seq   3  pos 1483                      `- tttgaGTCATAAAATttcag
-- GCCATAAATA seq   0  pos 14477 score 1.109e-05  [fwd]  ctctgGCCATAAATAattta
 `-GCCATAAATA seq   3  pos 14289                      `- cgctgGCCATAAATAattta
-- CCAATAAAAC seq   0  pos 7626 score 5.899e-05  [fwd]  aaaacCCAATAAAACactca
 |-CCAATAAAAC seq   1  pos 10093                      |- aaaacCCAATAAAACactca
 `-CCAATAAAAC seq   2  pos 7725                      `- aaaacCCAATAAAACactca
-------- WM for this motif ---------
//
NA Motif_4
DE best match =  Abd-B_group
01      0.00       4.75      20.90       0.00          G        1.31
02      0.98      17.18       0.00       8.33          C        0.89
03      3.06      22.87       0.00       0.00          C        1.48
04     25.65       0.00       0.00       0.00          A        2.00
05      0.00       0.00       0.00      25.65          T        2.00
06     25.65       0.00       0.00       0.00          A        2.00
07     25.65       0.00       0.00       0.00          A        2.00
08     22.98       0.00       0.00       2.67          A        1.52
09     24.11       0.00       0.00       1.54          A        1.67
10     16.26       5.77       0.00       3.62          A        0.70
//
==============================

       ---------------
Motif 5:
Bin size (no. of windows) =18  Top Window Score=4.14178e-09 

-- TGTGTGTGTG seq   0  pos 11674 score 4.142e-09  [rev]  acgcaCACACACACAcacac
 |-TGTGTGTGTG seq   1  pos 15184                      |- gcacaCACACACACAcacac
 `-TGTGTGTGTG seq   2  pos 12065                      `- accgaCACACACACAcacac
-- TGTGTGTGTG seq   0  pos 11664 score  4.19e-09  [rev]  acacaCACACACACAcacgt
 |-TGTGTGTGTG seq   1  pos 15174                      |- acacaCACACACACAgaggc
 `-TGTGTGTGTG seq   2  pos 12055                      `- acacaCACACACACAcatgt
-- CACACACACA seq   0  pos 5464 score 5.472e-09  [fwd]  cgacaCACACACACAcacac
 |-CACACACACA seq   1  pos 6827                      |- acacaCACACACACAgatag
 `-CACACACACA seq   2  pos 5699                      `- acacaCACACACACAcacac
-- GCTGTGTGCG seq   0  pos 6508 score 3.849e-08  [rev]  gacaaCGCACACAGCcattg
 |-TGTGTGTGCC seq   1  pos 8635                      |- gaccaGGCACACACAcacac
 `-AGTGTGTGCG seq   2  pos 6733                      `- gacaaCGCACACACTcgcac
-- GGTGTTTGCC seq   0  pos 3135 score 4.599e-08  [rev]  acaaaGGCAAACACCaggcg
 |-GGTGTTTGCC seq   1  pos 4264                      |- acaaaGGCAAACACCactga
 |-GGTGTTTGCC seq   2  pos 3134                      |- acaaaGGCAAACACCaggcg
 `-GGTGTTTGCC seq   3  pos 3067                      `- acaaaGGCAAACACCaggcg
-- TGTGTGTGTG seq   1  pos 32924 score 1.013e-07  [rev]  tgcgtCACACACACAcacgc
 `-TGTGTGTGTG seq   2  pos 27155                      `- tacgcCACACACACAcacac
-- TGTGTGTGTC seq   0  pos 25384 score 1.796e-07  [rev]  ctaatGACACACACAagcaa
 `-TGTGTGTGTC seq   3  pos 25090                      `- ctaatGACACACACAagcaa
-- GGCAAACAGA seq   0  pos 12856 score 2.247e-07  [fwd]  gagttGGCAAACAGAgattt
 |-GACAAACAGA seq   1  pos 17362                      |- gagttGACAAACAGAgattt
 `-GGCAAACAGA seq   2  pos 13265                      `- agtttGGCAAACAGAgattt
-- TTTGTGTGTC seq   1  pos 33138 score 2.512e-07  [rev]  ctaatGACACACAAAatggc
 `-TGTGTGTGTC seq   2  pos 27391                      `- ctaatGACACACACAagtaa
-- CGCACACAAC seq   0  pos 12196 score 2.914e-07  [fwd]  ttcgcCGCACACAACgaggt
 |-CGCACACAAC seq   1  pos 15907                      |- tggctCGCACACAACgaggt
 `-CGCACACAAC seq   2  pos 12635                      `- ttcgcCGCACACAACgaggt
-- TCTGTGTGCC seq   0  pos 22489 score 4.538e-07  [rev]  cacacGGCACACAGAtgcac
 `-TCTGTGTGCC seq   3  pos 22258                      `- cacacGGCACACAGAtgcac
-- CGCACACACG seq   0  pos 22740 score 5.023e-07  [fwd]  agacaCGCACACACGtgcaa
 `-CGCACACACG seq   3  pos 22480                      `- agacaCGCACACACGtgcaa
-- CGTGTGTGCC seq   0  pos 19328 score 5.264e-07  [rev]  ttctcGGCACACACGgcttg
 `-CGTGTGTGCC seq   3  pos 19099                      `- ttctcGGCACACACGgcttg
-- CTTGTTTGCC seq   0  pos 1287 score 5.485e-07  [rev]  tgattGGCAAACAAGaattt
 |-CTTGTTTGCC seq   1  pos 1664                      |- tgattGGCAAACAAGatttt
 |-CTTGTTTGCC seq   2  pos 1299                      |- tgattGGCAAACAAGttttt
 `-CTTGTTTGCC seq   3  pos 1255                      `- tgattGGCAAACAAGaattt
-- GACACACCGA seq   0  pos 5452 score 7.403e-07  [fwd]  acaacGACACACCGAcacac
 |-CACACAAACA seq   1  pos 6815                      |- acacaCACACAAACAcacac
 `-GACACACACA seq   2  pos 5687                      `- acaccGACACACACAcacac
-- GGCAAACAAA seq   0  pos 4091 score 7.921e-07  [fwd]  ttagaGGCAAACAAAatgtg
 |-GGCAAACAAA seq   2  pos 4182                      |- ttagaGGCAAACAAAatggg
 `-GGCAAACAAA seq   3  pos 4057                      `- ttagaGGCAAACAAActggg
-- TCTCTGTGTG seq   1  pos 8625 score 1.505e-06  [rev]  acacaCACACAGAGAtacag
 `-TGTGTGTGCG seq   2  pos 6723                      `- acactCGCACACACAcacac
-- GGCAAACAAA seq   0  pos 27961 score 2.099e-06  [fwd]  cgaaaGGCAAACAAAagccg
 |-AGCAAACAAA seq   1  pos 36114                      |- caaaaAGCAAACAAAagccg
 |-AGCAAACAAA seq   2  pos 29959                      |- caaaaAGCAAACAAAgaccg
 `-GGCAAACAAA seq   3  pos 27524                      `- cgaaaGGCAAACAAAagccg
-------- WM for this motif ---------
//
NA Motif_5
DE best match =  toy
01      1.65      15.44      19.50       0.00          G        0.79
02     15.06       0.00      21.13       0.00          G        1.02
03      0.00      35.53       0.00       0.00          C        2.00
04     35.53       0.00       0.00       0.00          A        2.00
05     12.06      23.48       0.00       0.00          C        1.08
06     35.53       0.00       0.00       0.00          A        2.00
07      0.98      34.22       1.00       0.00          C        1.64
08     35.04       0.98       0.00       0.00          A        1.82
09     10.39      20.30       6.58       0.00          C        0.57
10     23.96       5.75       5.75       1.00          A        0.62
//
==============================

       ---------------
Motif 6:
Bin size (no. of windows) =38  Top Window Score=5.22168e-09 

-- GAGAGAGAGA seq   0  pos 18731 score 5.222e-09  [rev]  ctcccTCTCTCTCTCccgcc
 `-GAGAGAGGGA seq   3  pos 18455                      `- tctccTCCCTCTCTCtctct
-- TCTCTCTCTC seq   0  pos  926 score 6.338e-09  [fwd]  gaccaTCTCTCTCTCtcttt
 `-TCCCTCTCTC seq   3  pos  869                      `- gacctTCCCTCTCTCtctct
-- TCTCTCTCGC seq   0  pos 25697 score 4.893e-08  [fwd]  agctgTCTCTCTCGCttttc
 `-TCTCTCTCGC seq   3  pos 25412                      `- acctgTCTCTCTCGCttttc
-- TCTCTCACAC seq   0  pos 2981 score 6.397e-08  [fwd]  acggcTCTCTCACACttttc
 |-TCTCTCTCTC seq   2  pos 2963                      |- cccacTCTCTCTCTCtttct
 `-TCTCTCACAC seq   3  pos 2923                      `- tcggcTCTCTCACACttttt
-- TCTTTCTCTt seq   0  pos  936 score 1.771e-07  [fwd]  ctctcTCTTTCTCTTttgag
 `-TCTCTCTCTc seq   3  pos  879                      `- ctctcTCTCTCTCTCtctta
-- TTTCTCTCTT seq   0  pos 1461 score 3.306e-07  [fwd]  aaataTTTCTCTCTTctcct
 |-TTTCCCTCTT seq   1  pos 1822                      |- aaataTTTCCCTCTTtgcat
 |-TTTCTCTCTT seq   2  pos 1457                      |- aaataTTTCTCTCTTctcct
 `-TTTCTCTCTT seq   3  pos 1421                      `- aaataTTTCTCTCTTctcct
-- gagagagaga seq   1  pos 27330 score  8.09e-07  [rev]  gcgaaTCTCTCTCTCtctct
-- gagagagaga seq   1  pos 6961 score  8.09e-07  [rev]  ggttcTCTCTCTCTCtcttc
-- gagagagaga seq   1  pos 26165 score  8.09e-07  [rev]  cacttTCTCTCTCTCtttcc
-- gagagagaga seq   1  pos 15600 score  8.09e-07  [rev]  ctcgcTCTCTCTCTCtctct
-- gagagagaga seq   1  pos 22531 score  8.09e-07  [rev]  ctttcTCTCTCTCTCtccgg
-- gagagagaga seq   1  pos 15582 score  8.09e-07  [rev]  ctcgcTCTCTCTCTCtccct
-- gagagagaga seq   1  pos 38061 score  8.09e-07  [rev]  gtctcTCTCTCTCTCtgcgg
-- gagagagaga seq   2  pos 20459 score  8.09e-07  [rev]  ctcgcTCTCTCTCTCtctct
-- gagagagaga seq   1  pos 29785 score  8.09e-07  [rev]  aacacTCTCTCTCTCtctct
-- tctctctctc seq   1  pos 21957 score 8.172e-07  [fwd]  ctctcTCTCTCTCTCtctga
-- tctctctctc seq   2  pos 14928 score 8.172e-07  [fwd]  tttgcTCTCTCTCTCtcatt
-- tctctctctc seq   1  pos 20116 score 8.172e-07  [fwd]  cccacTCTCTCTCTCtctct
-- tctctctctc seq   1  pos 35990 score 8.172e-07  [fwd]  ctctcTCTCTCTCTCcctgt
-- tctctctctc seq   1  pos  550 score 8.172e-07  [fwd]  ggggcTCTCTCTCTCtctcc
-- tctctctctc seq   2  pos 21951 score 8.172e-07  [fwd]  tttgcTCTCTCTCTCtgctt
-- tctctctctc seq   1  pos 20126 score 8.172e-07  [fwd]  ctctcTCTCTCTCTCtctct
-- gagagagaga seq   1  pos 26992 score 8.634e-07  [rev]  aacttTCTCTCTCTCgcctg
-- gagagagaga seq   1  pos 13797 score 8.634e-07  [rev]  ctcccTCTCTCTCTCgcgcg
-- gagagagaga seq   1  pos 24156 score 8.634e-07  [rev]  tcctcTCTCTCTCTCgctct
-- gagagagaga seq   1  pos 29773 score 1.005e-06  [rev]  ctctcTCTCTCTCTCccagc
-- gagagagaga seq   1  pos 13809 score 1.005e-06  [rev]  ctctgTCTCTCTCTCcctct
-- GAGTGGGAGA seq   0  pos 19402 score 1.046e-06  [rev]  ctcatTCTCCCACTCattcg
 `-GAGAGGGAGA seq   3  pos 19170                      `- ctcgtTCTCCCTCTCattcg
-- gagagagaga seq   1  pos 27320 score 1.057e-06  [rev]  ctctcTCTCTCTCTCactct
-- gagagagaga seq   1  pos 32879 score 1.057e-06  [rev]  atcctTCTCTCTCTCacaca
-- AAGAGTGAGA seq   0  pos 18701 score 1.365e-06  [rev]  tctcgTCTCACTCTTtagct
 `-GAGAGTGAGA seq   3  pos 18425                      `- tctcgTCTCACTCTCtagct
-- AAGAGAGAGA seq   0  pos 22519 score 2.197e-06  [rev]  aacaaTCTCTCTCTTttttt
 `-AAAAGAGAGA seq   3  pos 22280                      `- aacaaTCTCTCTTTTttaaa
-- TTCCTCTCTC seq   0  pos 14500 score 4.643e-06  [fwd]  caattTTCCTCTCTCattaa
 `-TTCCTCTCTC seq   3  pos 14312                      `- caattTTCCTCTCTCattaa
-- tctctctctt seq   1  pos 38320 score 9.853e-06  [fwd]  ttgaaTCTCTCTCTTgcag 
-- gagagagagg seq   1  pos 8750 score 1.468e-05  [rev]  cctctCCTCTCTCTCtgaca
-- gagagagagg seq   2  pos 20471 score 1.567e-05  [rev]  ctctcCCTCTCTCTCgctct
-- GCGAGAGTGA seq   0  pos 16887 score 1.579e-05  [rev]  tccctTCACTCTCGCgcttg
 `-GCGAGAGTGA seq   3  pos 16652                      `- tccctTCACTCTCGCtaacc
-- tctctctcta seq   1  pos 32311 score 3.938e-05  [fwd]  tctacTCTCTCTCTAgtcct
-------- WM for this motif ---------
//
NA Motif_6
DE best match =  Trl
01      0.00       2.00       0.00      43.50          T        1.74
02      0.00      41.29       0.00       4.21          C        1.56
03      1.54       3.54       0.00      41.34          T        1.40
04      0.00      44.96       0.00       1.00          C        1.85
05      1.54       2.52       0.00      41.45          T        1.48
06      0.00      45.50       0.00       0.00          C        2.00
07      2.50       0.00       0.00      43.97          T        1.70
08      0.00      44.96       0.00       1.00          C        1.85
09      1.50       0.00       3.08      41.43          T        1.44
10      1.00      38.21       0.00       7.21          C        1.23
//
==============================

       ---------------
Motif 7:
Bin size (no. of windows) =16  Top Window Score=1.05288e-08 

-- TATTTATTTA seq   0  pos 2149 score 1.053e-08  [rev]  atttaTAAATAAATAtgttt
 |-TATTTATTTA seq   2  pos 2159                      |- atttaTAAATAAATAtgttt
 `-TATTTATTTA seq   3  pos 2100                      `- atttaTAAATAAATAtgttt
-- AATTTATTTA seq   0  pos 7640 score  1.46e-08  [rev]  caattTAAATAAATTgagtg
 |-AATTTATTTA seq   1  pos 10107                      |- caattTAAATAAATTgagtg
 `-AATTTATTTA seq   2  pos 7739                      `- caattTAAATAAATTgagtg
-- ATTTTATTTA seq   0  pos 6108 score 7.203e-08  [rev]  aaaaaTAAATAAAATtcgag
 |-AATTTATTTA seq   1  pos 7749                      |- aaaaaTAAATAAATTtcgag
 `-ATTTTATTTA seq   2  pos 6257                      `- aaaaaTAAATAAAATtcgag
-- TATTTATTTA seq   1  pos 23857 score 2.282e-07  [rev]  ataaaTAAATAAATAatgaa
 `-TATTTATTTA seq   2  pos 19861                      `- ataaaTAAATAAATAatgaa
-- TAAATAAATA seq   0  pos 14397 score 3.176e-07  [fwd]  gcagaTAAATAAATAcataa
 `-TAAATAAATA seq   3  pos 14211                      `- gcagaTAAATAAATAcataa
-- AACTTATTTA seq   0  pos 27834 score  3.35e-07  [rev]  gaaaaTAAATAAGTTaaatt
 |-AACTTATTTA seq   2  pos 29823                      |- ggaaaTAAATAAGTTaaatt
 `-AACTTATTTA seq   3  pos 27403                      `- gagcaTAAATAAGTTaaatt
-- TAAATCAATT seq   0  pos 5390 score 4.466e-07  [fwd]  gcattTAAATCAATTtaagc
 |-TAAATCAATT seq   1  pos 6753                      |- gcattTAAATCAATTtaagc
 `-TAAATCAATT seq   2  pos 5625                      `- gcattTAAATCAATTtaagc
-- TAAATCAATT seq   0  pos 12597 score 4.466e-07  [fwd]  caaatTAAATCAATTttgtt
 |-TAAATCAATT seq   1  pos 17037                      |- taaatTAAATCAATTtctag
 `-TAAATCAATT seq   2  pos 12977                      `- caaatTAAATCAATTttgtt
-- TATTTATTTa seq   0  pos 18104 score 4.572e-07  [rev]  aatgcTAAATAAATAaataa
 `-TATTTATTTa seq   3  pos 17806                      `- aatgcTAAATAAATAaataa
-- TCTTTATTTA seq   1  pos 29025 score 9.057e-07  [rev]  taaatTAAATAAAGAcccgt
 `-TCTTTATTTA seq   2  pos 23657                      `- taaatTAAATAAAGAcccgt
-- TATATAAATA seq   0  pos 2410 score 1.368e-06  [fwd]  gtactTATATAAATAcataa
 |-TATATAAATA seq   2  pos 2433                      |- ttatgTATATAAATAcataa
 `-TATATAAATA seq   3  pos 2357                      `- gtactTATATAAATAcataa
-- TCTTTATTTA seq   0  pos 21710 score 1.684e-06  [rev]  taaatTAAATAAAGAcccgt
 `-TCTTTATTTA seq   3  pos 21528                      `- taaatTAAATAAAGAcccgt
-- TTTTCATTTA seq   0  pos 2764 score 4.574e-06  [rev]  aaattTAAATGAAAAttcaa
 |-TTTTCATTTA seq   1  pos 3614                      |- aaattTAAATGAAAActcaa
 |-ATTTCATTTA seq   2  pos 2757                      |- aaattTAAATGAAATttcaa
 `-TTTTCATTTA seq   3  pos 2728                      `- aaattTAAATGAAAAttcaa
-- ACTTTATTTA seq   0  pos 12381 score 4.653e-06  [rev]  tagagTAAATAAAGTggaca
 `-ACTTTATTTA seq   2  pos 12806                      `- tagagTAAATAAAGTggaca
-- TAAATAAAAA seq   0  pos 17062 score 5.509e-06  [fwd]  aaatgTAAATAAAAAgccta
 `-TAAATAAAAA seq   3  pos 16818                      `- aaatgTAAATAAAAAgcgta
-- AACTTATTTA seq   0  pos 18634 score 6.685e-06  [rev]  agcacTAAATAAGTTgacaa
 `-AACTTATTTA seq   3  pos 18358                      `- agcacTAAATAAGTTgacaa
-------- WM for this motif ---------
//
NA Motif_7
DE best match =  bin
01      0.00       0.00       0.00      29.29          T        2.00
02     29.29       0.00       0.00       0.00          A        2.00
03     27.32       0.00       0.00       1.97          A        1.64
04     29.29       0.00       0.00       0.00          A        2.00
05      0.00       0.00       0.00      29.29          T        2.00
06     22.46       4.16       2.67       0.00          A        0.99
07     29.29       0.00       0.00       0.00          A        2.00
08     25.78       0.00       3.51       0.00          A        1.47
09      5.59       0.00       4.63      19.35          T        0.73
10     15.29       0.00       0.00      14.28          A        1.00
//
==============================

       ---------------
Motif 8:
Bin size (no. of windows) =13  Top Window Score=1.56994e-08 

-- CCACGCCCAC seq   1  pos 32382 score  1.57e-08  [rev]  gttatGTGGGCGTGGcagcg
 `-CCACGCCCAC seq   2  pos 26718                      `- ggtgcGTGGGCGTGGcttgg
-- GCGGGCGTGG seq   0  pos 24618 score 1.667e-08  [fwd]  cagcaGCGGGCGTGGccgtt
 `-GTGGGCGTGG seq   3  pos 24318                      `- gggcaGTGGGCGTGGtcgtt
-- ACACGCCCAC seq   0  pos 12224 score  1.77e-08  [rev]  cggcaGTGGGCGTGTcgtgt
 |-ACACGCCtac seq   1  pos 15935                      |- ggggcGTAGGCGTGTcgtgt
 `-ACACGCCCAC seq   2  pos 12663                      `- tggcaGTGGGCGTGTcgtgc
-- GCGGGCGTGG seq   0  pos 14244 score 2.043e-08  [fwd]  attaaGCGGGCGTGGcaatt
 `-GCGGGCGTGG seq   3  pos 14065                      `- attaaGCGGGCGTGGcaatt
-- GTAGGCGTGG seq   1  pos 18913 score 3.906e-08  [fwd]  attaaGTAGGCGTGGcattg
 `-GCGGGCGTGG seq   2  pos 14702                      `- attaaGCGGGCGTGGcaatt
-- CCACGCCCCC seq   0  pos 20307 score 4.903e-08  [rev]  gggcgGGGGGCGTGGctcta
 `-CCACGCCCAC seq   3  pos 20073                      `- gcgggGTGGGCGTGGctcta
-- CCACGCCCAC seq   0  pos 13177 score 7.588e-08  [rev]  ttgcgGTGGGCGTGGcttgt
 `-CCACGCCCAC seq   2  pos 13586                      `- ttgcgGTGGGCGTGGcttgt
-- CCACGCCCCC seq   0  pos 24762 score 7.603e-08  [rev]  gagcaGGGGGCGTGGctcgg
 `-CCACGCCCCC seq   3  pos 24462                      `- gaggaGGGGGCGTGGctcgg
-- CCACGCCCCC seq   0  pos 15800 score 7.603e-08  [rev]  taagaGGGGGCGTGGccata
 `-CCACGCCCCC seq   3  pos 15654                      `- taagaGGGGGCGTGGccata
-- GAGGGCGTGG seq   0  pos 1614 score 3.068e-07  [fwd]  gggatGAGGGCGTGGcagtg
 |-GGGAGGCTGT seq   1  pos 2129                      |- gttggGGGAGGCTGTgagtg
 |-GAGGGCGTGG seq   2  pos 1610                      |- tcggtGAGGGCGTGGcagtg
 `-GAGGGCGTGG seq   3  pos 1570                      `- gcggcGAGGGCGTGGcagtg
-- CGACGCCCAC seq   0  pos 24779 score 9.327e-07  [rev]  tagtcGTGGGCGTCGaggag
 `-CGACGCCCAC seq   3  pos 24479                      `- tagtcGTGGGCGTCGgggag
-- CCACGTACGC seq   0  pos 8626 score 1.016e-06  [rev]  gatggGCGTACGTGGactca
 |-CCACGTACGC seq   1  pos 10823                      |- gatggGCGTACGTGGgctca
 `-CCACGTACGC seq   2  pos 9160                      `- gatggGCGTACGTGGgctca
-- ATACGCACGC seq   0  pos 26915 score 9.312e-06  [rev]  gcccgGCGTGCGTATatgcc
 |-ATACGCACGC seq   1  pos 34818                      |- gcccgGCGTGCGTATgtgcc
 |-ATACGCACGC seq   2  pos 28991                      |- ggccgGCGTGCGTATatgcc
 `-ATACGCACGC seq   3  pos 26578                      `- gcccgGCGTGCGTATatgcc
-------- WM for this motif ---------
//
NA Motif_8
DE best match =  Cf2-II
01      0.00       0.00      23.44       0.00          G        2.00
02      1.70       8.29       5.06       9.70          B        0.21
03      1.98       0.00      22.12       0.00          G        1.59
04      0.98       0.00      17.72       4.75          G        1.04
05      2.08       0.00      21.36       0.00          G        1.57
06      0.00      22.47       0.98       0.00          C        1.75
07      0.00       0.98      22.47       0.00          G        1.75
08      0.00       0.00       0.00      23.44          T        2.00
09      2.67       1.54      19.23       0.00          G        1.15
10      0.00       0.00      17.72       5.73          G        1.20
//
==============================

       ---------------
Motif 9:
Bin size (no. of windows) =12  Top Window Score=3.9564e-08 

-- AAGTAGGTGG seq   0  pos 2299 score 3.956e-08  [rev]  tttggCCACCTACTTttggc
 |-AAGTAGGTGc seq   1  pos 2691                      |- aggcaGCACCTACTTttggg
 |-AAGTAGGTGG seq   2  pos 2315                      |- tttggCCACCTACTTttagc
 `-AAGTAGGTGG seq   3  pos 2250                      `- tttggCCACCTACTTttggc
-- CCACCTACCG seq   0  pos 3105 score 4.571e-08  [fwd]  accgcCCACCTACCGcccac
 |-CCGCCTGCCA seq   1  pos 4234                      |- ccctcCCGCCTGCCAccgcc
 |-CCACCCACCG seq   2  pos 3104                      |- aaacaCCACCCACCGcccac
 `-CCGCCCACCG seq   3  pos 3037                      `- accaaCCGCCCACCGcccac
-- TAGGGGGTGG seq   0  pos 28024 score 2.816e-07  [rev]  taggaCCACCCCCTAgtttt
 |-TAGGGGGAGG seq   2  pos 30022                      |- taggaCCTCCCCCTAgtttt
 `-TAGGGGGTGG seq   3  pos 27587                      `- tgggaCCACCCCCTAgtttt
-- CCACCCACTG seq   0  pos 20545 score 3.651e-07  [fwd]  accagCCACCCACTGccact
 `-CCACCCACTG seq   3  pos 20372                      `- accagCCACCCACTGccact
-- AGGTGGGTGG seq   2  pos  712 score 5.148e-07  [rev]  ccaacCCACCCACCTccact
 `-AGGTAGGTGG seq   3  pos  639                      `- cgtacCCACCTACCTttttc
-- ATGTGGGTGG seq   0  pos 1423 score 7.305e-07  [rev]  gttttCCACCCACATttttc
 |-TTGTGGGTGG seq   2  pos 1419                      |- gttttCCACCCACAAttttc
 |-ATGTGGGTGG seq   3  pos 1383                      |- gttttCCACCCACATttttc
 `-gaGTGAGAGA seq   1  pos 1784                      `- cgtttTCTCTCACTCaatca
-- CCACCCCCCC seq   0  pos 22765 score 7.753e-07  [fwd]  agcacCCACCCCCCCccccc
 `-CCACCTACTC seq   3  pos 22505                      `- agcacCCACCTACTCccccc
-- CCGCCCACTt seq   0  pos 12236 score 1.556e-06  [fwd]  cactgCCGCCCACTTtaacc
 `-CCACCCACTg seq   2  pos 12675                      `- cactgCCACCCACTGcccct
-- AAGTCGGTGA seq   0  pos 1195 score  2.04e-06  [rev]  gttttTCACCGACTTtcgca
 |-AAGTCGGTGG seq   2  pos 1203                      |- gttttCCACCGACTTtcaag
 `-AAGTCGGTGG seq   3  pos 1163                      `- gttttCCACCGACTTtcaag
-- CCGCCCACGA seq   0  pos 3119 score 1.159e-05  [fwd]  gcccaCCGCCCACGAacgcc
 |-CCACCGCTCC seq   1  pos 4248                      |- accgcCCACCGCTCCttcag
 |-CCGCCCAGGA seq   2  pos 3118                      |- gcccaCCGCCCAGGAacgcc
 `-CCGCCCACGA seq   3  pos 3051                      `- gcccaCCGCCCACGAacgcc
-- ACACCCACca seq   0  pos 2111 score 1.196e-05  [fwd]  caacaACACCCACCActccc
 `-CCACCCACcc seq   2  pos 2117                      `- gaacaCCACCCACCCatcgt
-- CATTGGGTGG seq   0  pos 2854 score 1.875e-05  [rev]  caaagCCACCCAATGaaaag
 |-CTGGGGAAGG seq   1  pos 3745                      |- catccCCTTCCCCAGtacca
 |-CATTGGGTGG seq   2  pos 2847                      |- gaaagCCACCCAATGaaaag
 `-CATTGGGTGG seq   3  pos 2817                      `- caaagCCACCCAATGaaaag
-------- WM for this motif ---------
//
NA Motif_9
DE best match =  Ci_cons
01      1.00      21.97       0.98       1.96          C        1.16
02      0.00      24.84       0.00       0.00          C        2.00
03     19.01       0.00       4.45       2.94          A        0.87
04      0.00      23.87       0.00       0.98          C        1.76
05      0.00      23.87       0.00       0.98          C        1.76
06      0.00      17.01       2.95       6.32          C        0.75
07     19.43       4.93       0.98       0.00          A        1.07
08      1.70      21.92       0.97       0.97          C        1.19
09      2.68       7.66       1.70      13.29          T        0.39
10      6.62       4.49       6.91       8.62          N        0.04
//
==============================
