# Supplementary material for: The Complex Spatio-Temporal Regulation of the Drosophila Myoblast Attractant Gene duf/kirre
Source: PLoS One. 2009 Sep 9;4(9):e6960. doi: 10.1371/journal.pone.0006960 (PMC2734059; doi:10.1371/journal.pone.0006960)
Supplement: Dataset S2 — The raw input and output files of enhancer predictions using PhyloGibbs-MP. PhyloGibbs-MP was run, with these prior weight matrices and in “module-finding” mode, on the same upstream and intronic regions. The upstream region used was 2926000–2956000, and the intron region 2956475–2985408, on chromosome X. Orthologous sequence was taken from D. pseudoobscura, D. yakuba, D. simulans and re-aligned with Sigma. The raw output files are in Supplementary Data S12. (0.12 MB ZIP) [file pone.0006960.s012.zip › supporting_data_S10/phylogibbs-mp_intron/track.intron_40_p005b]

Command-line arguments: -p 0.005 -D 1 -L "(dmel:0.6,dpse:0.4,dsim:0.5,dyak:0.6)" -M /home/rsidd/fly/matrices/matrices_12+8_trimmed.transfac -F /home/rsidd/fly/melanogaster-r4.1/dmel-all-intergenic-r4.1.fasta -N 1 -n 55,40 -l 500,500 -o out.intron_40_p005b -t track.intron_40_p005b -g gbr.intron_40_p005b kirre_intron_sigma.fa 
Seq   0: dmel X:2956475..2985408
Seq   1: dpse
Seq   2: dyak
Seq   3: dsim

Input phylogenetic tree: (dmel:0.600000,dpse:0.400000,dsim:0.500000,dyak:0.600000)
GSL Random number seed: 88

======== Tracked window statistics ========

Tracked motif 4
--------------
gctgcCCCATAAAAAtgttc -- [fwd]  seq    0       dmel   pos  2000  occ 0.99
cacccCCCATAAAAAtgttc |- [fwd]  seq    1        dpse  pos  2350  
gctgcCCCATAAAAAtgttc |- [fwd]  seq    2        dyak  pos  1997  
gctgcCCCATAAAAAtgttc `- [fwd]  seq    3        dsim  pos  1964  
catttGTCATAAAACataac -- [fwd]  seq    0       dmel   pos  8584  occ 0.98
catttGTCATAAAACataac |- [fwd]  seq    1        dpse  pos  10781  
catttGTCATAAAACataac `- [fwd]  seq    2        dyak  pos  9118  
ttatgGTCATAAAAAtttta -- [fwd]  seq    0       dmel   pos  26748  occ 0.98
ttatgGTCATAAAAAtttta |- [fwd]  seq    1        dpse  pos  34637  
ttatgGCCATAAAAAtttta `- [fwd]  seq    3        dsim  pos  26411  
ctgatGCCATAAAAAatata -- [rev]  seq    0       dmel   pos  28705  occ 0.98
ctgatGCCATAAAAAataat |- [rev]  seq    2        dyak  pos  30707  
ctgatGCCATAAAAAataat `- [rev]  seq    3        dsim  pos  28243  
aatatGCCATAAAATtattc -- [fwd]  seq    0       dmel   pos  6005  occ 0.97
aatatGCCATAAAATtattt |- [fwd]  seq    1        dpse  pos  7602  
aatatGCCATAAAATtattc `- [fwd]  seq    2        dyak  pos  6162  
agacgGACATAAAAAgttcg -- [rev]  seq    0       dmel   pos  6575  occ 0.96
agacaGCAATAAAAAaattg |- [rev]  seq    1        dpse  pos  8702  
agacgGCCATAAAAAgttcg `- [rev]  seq    2        dyak  pos  6800  
cgtgaGTCATAAAAAtaaat -- [rev]  seq    1        dpse  pos  22115  occ 0.95
cgtgaGTCATAAAAAtaaat `- [rev]  seq    2        dyak  pos  17310  
ggttaGCCATAAAACgtggc -- [rev]  seq    1        dpse  pos  21271  occ 0.95
gcgtgGCCATAAAACgtggc `- [rev]  seq    2        dyak  pos  16284  
agctgGCCATAATAAatgac -- [rev]  seq    0       dmel   pos  2912  occ 0.91
tcttgGCCATAATAAatgac |- [rev]  seq    1        dpse  pos  3781  
agctgGCCATAATAAatgac |- [rev]  seq    2        dyak  pos  2904  
agctgGCCATAATAAatgac `- [rev]  seq    3        dsim  pos  2853  
cgtgaGTCATAAAAAtaaat -- [rev]  seq    0       dmel   pos  16773  occ 0.87
cgtgaGTCATAAAAAtaaat `- [rev]  seq    3        dsim  pos  16529  
tttgaGTCATAAAATttcag -- [fwd]  seq    0       dmel   pos  1521  occ 0.73
tttgaGTCATAAAATttcag `- [fwd]  seq    3        dsim  pos  1483  
aaaacCCAATAAAACactca -- [fwd]  seq    0       dmel   pos  7626  occ 0.46
aaaacCCAATAAAACactca |- [fwd]  seq    1        dpse  pos  10093  
aaaacCCAATAAAACactca `- [fwd]  seq    2        dyak  pos  7725  
gcgtgGCCATAAAACgtggc -- [rev]  seq    0       dmel   pos  15791  occ 0.25
gcgtgGCCATAAAACgtggc `- [rev]  seq    3        dsim  pos  15645  
ctctgGCCATAAATAattta -- [fwd]  seq    0       dmel   pos  14477  occ 0.24
cgctgGCCATAAATAattta `- [fwd]  seq    3        dsim  pos  14289  
caaaaGCCATCAAAAtgaag -- [fwd]  seq    0       dmel   pos  17110  occ 0.13
gcaaaGCCATAAAAAtgaag `- [fwd]  seq    3        dsim  pos  16871  
cacatGACATAAAAAaacaa -- [rev]  seq    2        dyak  pos   586  occ 0.09
cacatGACATAAAAAaaaaa `- [rev]  seq    3        dsim  pos   541  
-------- Base counts for this motif ---------
//
NA Motif_4
DE best match =  Abd-B_group
01      0.00       3.58      19.19       0.00          G        1.37
02      1.09      14.93       0.00       7.57          C        0.85
03      1.89      21.15       0.00       0.00          C        1.59
04     22.77       0.00       0.00       0.00          A        2.00
05      0.00       0.00       0.00      22.77          T        2.00
06     22.70       0.13       0.00       0.00          A        1.95
07     22.77       0.00       0.00       0.00          A        2.00
08     20.33       0.00       0.00       2.44          A        1.51
09     22.40       0.00       0.00       0.36          A        1.88
10     14.72       4.91       0.00       3.14          A        0.72
//
==============================

Tracked motif 8
--------------
attaaGCGGGCGTGGcaatt -- [fwd]  seq    0       dmel   pos  14244  occ 0.99
attaaGCGGGCGTGGcaatt `- [fwd]  seq    3        dsim  pos  14065  
gttatGTGGGCGTGGcagcg -- [rev]  seq    1        dpse  pos  32382  occ 0.99
ggtgcGTGGGCGTGGcttgg `- [rev]  seq    2        dyak  pos  26718  
cagcaGCGGGCGTGGccgtt -- [fwd]  seq    0       dmel   pos  24618  occ 0.98
gggcaGTGGGCGTGGtcgtt `- [fwd]  seq    3        dsim  pos  24318  
gggatGAGGGCGTGGcagtg -- [fwd]  seq    0       dmel   pos  1614  occ 0.98
gttggGGGAGGCTGTgagtg |- [fwd]  seq    1        dpse  pos  2129  
tcggtGAGGGCGTGGcagtg |- [fwd]  seq    2        dyak  pos  1610  
gcggcGAGGGCGTGGcagtg `- [fwd]  seq    3        dsim  pos  1570  
attaaGTAGGCGTGGcattg -- [fwd]  seq    1        dpse  pos  18913  occ 0.98
attaaGCGGGCGTGGcaatt `- [fwd]  seq    2        dyak  pos  14702  
cggcaGTGGGCGTGTcgtgt -- [rev]  seq    0       dmel   pos  12224  occ 0.98
ggggcGTAGGCGTGTcgtgt |- [rev]  seq    1        dpse  pos  15935  
tggcaGTGGGCGTGTcgtgc `- [rev]  seq    2        dyak  pos  12663  
gagcaGGGGGCGTGGctcgg -- [rev]  seq    0       dmel   pos  24762  occ 0.98
gaggaGGGGGCGTGGctcgg `- [rev]  seq    3        dsim  pos  24462  
gggcgGGGGGCGTGGctcta -- [rev]  seq    0       dmel   pos  20307  occ 0.97
gcgggGTGGGCGTGGctcta `- [rev]  seq    3        dsim  pos  20073  
atgctGGGGGCGTAGtccgc -- [rev]  seq    0       dmel   pos  8562  occ 0.95
ctgccGGGGGCGTGGtccac `- [rev]  seq    2        dyak  pos  9096  
ttgcgGTGGGCGTGGcttgt -- [rev]  seq    0       dmel   pos  13177  occ 0.88
ttgcgGTGGGCGTGGcttgt `- [rev]  seq    2        dyak  pos  13586  
taagaGGGGGCGTGGccata -- [rev]  seq    0       dmel   pos  15800  occ 0.70
taagaGGGGGCGTGGccata `- [rev]  seq    3        dsim  pos  15654  
tagtcGTGGGCGTCGaggag -- [rev]  seq    0       dmel   pos  24779  occ 0.70
tagtcGTGGGCGTCGgggag `- [rev]  seq    3        dsim  pos  24479  
gggagGCGGGCGTAGtcggt -- [fwd]  seq    2        dyak  pos  1595  occ 0.37
gggcgGTGGGTGTGGgcggc `- [fwd]  seq    3        dsim  pos  1555  
gcccgGCGTGCGTATatgcc -- [rev]  seq    0       dmel   pos  26915  occ 0.34
gcccgGCGTGCGTATgtgcc |- [rev]  seq    1        dpse  pos  34818  
ggccgGCGTGCGTATatgcc |- [rev]  seq    2        dyak  pos  28991  
gcccgGCGTGCGTATatgcc `- [rev]  seq    3        dsim  pos  26578  
aattaGTGGGCGTATtgggt -- [fwd]  seq    0       dmel   pos  8516  occ 0.29
aattaGTGGGCGTATtgggt `- [fwd]  seq    2        dyak  pos  9075  
tgccaGTGGGCGTTGcggct -- [rev]  seq    0       dmel   pos  18475  occ 0.29
tgccaGTGGGCGTTGcggct `- [rev]  seq    3        dsim  pos  18195  
gatggGCGTACGTGGactca -- [rev]  seq    0       dmel   pos  8626  occ 0.25
gatggGCGTACGTGGgctca |- [rev]  seq    1        dpse  pos  10823  
gatggGCGTACGTGGgctca `- [rev]  seq    2        dyak  pos  9160  
tgcccGGGGGCGTTTgcggg -- [rev]  seq    0       dmel   pos  14174  occ 0.10
tgcccGGGGGCGTTTgcagg `- [rev]  seq    3        dsim  pos  13993  
caggaGTGGGGGTGTtccca -- [rev]  seq    0       dmel   pos  25281  occ 0.05
caggaGTGGGGGTGTtccca `- [rev]  seq    3        dsim  pos  25006  
-------- Base counts for this motif ---------
//
NA Motif_8
DE best match =  Cf2-II
01      0.00       0.00      21.82       0.00          G        2.00
02      1.67       5.29       6.07      10.25          B        0.21
03      1.94       0.00      20.53       0.00          G        1.58
04      0.96       0.00      19.43       1.44          G        1.39
05      0.52       0.00      21.30       0.00          G        1.84
06      0.00      20.59       1.04       0.37          C        1.60
07      0.00       0.96      20.87       0.00          G        1.74
08      0.00       0.00       0.00      21.82          T        2.00
09      2.67       1.07      18.16       0.60          G        1.04
10      0.00       0.00      17.25       4.58          G        1.26
//
==============================

Tracked motif 9
--------------
gccaaAAGTAGGTGGccaaa -- [fwd]  seq    0       dmel   pos  2299  occ 1.00
cccaaAAGTAGGTGCtgcct |- [fwd]  seq    1        dpse  pos  2691  
gctaaAAGTAGGTGGccaaa |- [fwd]  seq    2        dyak  pos  2315  
gccaaAAGTAGGTGGccaaa `- [fwd]  seq    3        dsim  pos  2250  
gaaaaATGTGGGTGGaaaac -- [fwd]  seq    0       dmel   pos  1423  occ 0.99
gaaaaTTGTGGGTGGaaaac |- [fwd]  seq    2        dyak  pos  1419  
gaaaaATGTGGGTGGaaaac |- [fwd]  seq    3        dsim  pos  1383  
tgattGAGTGAGAGAaaacg `- [fwd]  seq    1        dpse  pos  1784  
gtgggCGGTAGGTGGgcggt -- [rev]  seq    0       dmel   pos  3105  occ 0.99
ggcggTGGCAGGCGGgaggg |- [rev]  seq    1        dpse  pos  4234  
gtgggCGGTGGGTGGtgttt |- [rev]  seq    2        dyak  pos  3104  
gtgggCGGTGGGCGGttggt `- [rev]  seq    3        dsim  pos  3037  
agtggCAGTGGGTGGctggt -- [rev]  seq    0       dmel   pos  20545  occ 0.95
agtggCAGTGGGTGGctggt `- [rev]  seq    3        dsim  pos  20372  
agtggAGGTGGGTGGgttgg -- [fwd]  seq    2        dyak  pos   712  occ 0.93
gaaaaAGGTAGGTGGgtacg `- [fwd]  seq    3        dsim  pos   639  
aaaacTAGGGGGTGGtccta -- [fwd]  seq    0       dmel   pos  28024  occ 0.90
aaaacTAGGGGGAGGtccta |- [fwd]  seq    2        dyak  pos  30022  
aaaacTAGGGGGTGGtccca `- [fwd]  seq    3        dsim  pos  27587  
ggcgtTCGTGGGCGGtgggc -- [rev]  seq    0       dmel   pos  3119  occ 0.79
ctgaaGGAGCGGTGGgcggt |- [rev]  seq    1        dpse  pos  4248  
ggcgtTCCTGGGCGGtgggc |- [rev]  seq    2        dyak  pos  3118  
ggcgtTCGTGGGCGGtgggc `- [rev]  seq    3        dsim  pos  3051  
cttttCATTGGGTGGctttg -- [fwd]  seq    0       dmel   pos  2854  occ 0.76
tggtaCTGGGGAAGGggatg |- [fwd]  seq    1        dpse  pos  3745  
cttttCATTGGGTGGctttc |- [fwd]  seq    2        dyak  pos  2847  
cttttCATTGGGTGGctttg `- [fwd]  seq    3        dsim  pos  2817  
ggttaAAGTGGGCGGcagtg -- [rev]  seq    0       dmel   pos  12236  occ 0.70
aggggCAGTGGGTGGcagtg `- [rev]  seq    2        dyak  pos  12675  
gggggGGGGGGGTGGgtgct -- [rev]  seq    0       dmel   pos  22765  occ 0.69
gggggGAGTAGGTGGgtgct `- [rev]  seq    3        dsim  pos  22505  
tgcgaAAGTCGGTGAaaaac -- [fwd]  seq    0       dmel   pos  1195  occ 0.66
cttgaAAGTCGGTGGaaaac |- [fwd]  seq    2        dyak  pos  1203  
cttgaAAGTCGGTGGaaaac `- [fwd]  seq    3        dsim  pos  1163  
tgaatGAATGAGTGGagtaa -- [rev]  seq    0       dmel   pos  5319  occ 0.47
tgaatGAGTGAGTGGagtaa |- [rev]  seq    1        dpse  pos  6672  
tgaatGAATGAGTGGagtaa `- [rev]  seq    2        dyak  pos  5542  
aagccGCGTGGGCGGctcca -- [rev]  seq    1        dpse  pos  23288  occ 0.38
aagccGCGTGGGCGGctaca `- [rev]  seq    2        dyak  pos  19381  
gggagTGGTGGGTGTtgttg -- [rev]  seq    0       dmel   pos  2111  occ 0.33
acgatGGGTGGGTGGtgttc `- [rev]  seq    2        dyak  pos  2117  
gaggtCGTTGGGTGGgcgaa -- [rev]  seq    0       dmel   pos  19476  occ 0.33
gaggtCGTTGGGTGGgcgaa `- [rev]  seq    3        dsim  pos  19244  
gggaaATGTGGGTGGtggag -- [fwd]  seq    0       dmel   pos  5541  occ 0.17
tgggcTTGGGGGAGGtgaag `- [fwd]  seq    2        dyak  pos  5778  
tcgttGGGTGGGCGAaaact -- [rev]  seq    0       dmel   pos  19472  occ 0.11
tcgttGGGTGGGCGAaaact `- [rev]  seq    3        dsim  pos  19240  
ggcaaATGTGGGAGGcgggc -- [fwd]  seq    2        dyak  pos  1586  occ 0.11
ggcaaATGTGGGCGGtgggt `- [fwd]  seq    3        dsim  pos  1546  
gcgggGGGGGGGGGGgaggg -- [rev]  seq    0       dmel   pos  12045  occ 0.10
ggtggGGGTGGGTGGttggt `- [rev]  seq    2        dyak  pos  12482  
acgaaGGATGAGTGGccaac -- [rev]  seq    0       dmel   pos  3971  occ 0.08
acgaaGGATGAGTGGccaac |- [rev]  seq    2        dyak  pos  4076  
acgaaGGATGAGTGGccaac `- [rev]  seq    3        dsim  pos  3961  
ttcgtGGGCGGTGGGcggta -- [rev]  seq    0       dmel   pos  3115  occ 0.06
aggagCGGTGGGCGGtggca |- [rev]  seq    1        dpse  pos  4244  
ttcctGGGCGGTGGGcggtg |- [rev]  seq    2        dyak  pos  3114  
ttcgtGGGCGGTGGGcggtg `- [rev]  seq    3        dsim  pos  3047  
aaatgTGGTAGGTGGctgtg -- [fwd]  seq    0       dmel   pos  1591  occ 0.06
attttGGCAGGGTGGatgcg `- [fwd]  seq    1        dpse  pos  2106  
-------- Base counts for this motif ---------
//
NA Motif_9
DE best match =  Ci_cons
01      7.87       6.43       5.36       5.60          N        0.02
02     12.15       1.96       7.27       2.85          R        0.32
03      1.58       0.83      20.40       1.79          G        1.08
04      0.06       1.08       4.24      19.01          T        1.06
05      5.98       2.08      17.10       0.00          G        0.83
06      2.11       0.00      21.77       0.00          G        1.57
07      0.74       0.00      23.04       0.11          G        1.76
08      2.87       4.73       0.20      17.60          T        0.77
09      0.00       0.00      23.87       0.00          G        2.00
10      1.79       0.98      21.31       0.33          G        1.28
//
==============================

Tracked motif 1
--------------
agtcaAAGTGCAAATgccgt -- [fwd]  seq    0       dmel   pos  27026  occ 0.85
agtcaAAGTGCAAATgccgt |- [fwd]  seq    1        dpse  pos  34994  
agtcaAAGTGCAAATgccgt |- [fwd]  seq    2        dyak  pos  29106  
agtcaAAGTGCAAATgccgt `- [fwd]  seq    3        dsim  pos  26687  
aggccAAGTGCAAAAtaaaa -- [rev]  seq    0       dmel   pos  3072  occ 0.83
aggccAAGTGCAAAAtaaaa |- [rev]  seq    1        dpse  pos  4150  
aggccAAGTGCAAAAtaaaa |- [rev]  seq    2        dyak  pos  3068  
aggccAAGTGCAAAAtaaaa `- [rev]  seq    3        dsim  pos  3000  
tgtgaAAGTGAAAATtatct -- [fwd]  seq    0       dmel   pos  1640  occ 0.81
tgtgaAAGTGAAAATtatca |- [fwd]  seq    1        dpse  pos  2155  
tgtgaAAGTGAAAATtatcg |- [fwd]  seq    2        dyak  pos  1636  
tgtgaAAGTGAAAATtatct `- [fwd]  seq    3        dsim  pos  1596  
cgcccAACTGCAAATgggca -- [fwd]  seq    0       dmel   pos  2037  occ 0.80
gcccgAACTGCAAATggcca |- [fwd]  seq    1        dpse  pos  2388  
cgcccAACTGCAAATgggca |- [fwd]  seq    2        dyak  pos  2034  
cgcccAACTGCAAATgggca `- [fwd]  seq    3        dsim  pos  2001  
catttAAGTGGAAATtaata -- [rev]  seq    0       dmel   pos  11353  occ 0.56
catttAAGTGGAAATtaata |- [rev]  seq    1        dpse  pos  14803  
catttAAGTGGAAATtaata `- [rev]  seq    2        dyak  pos  11768  
gcaaaAAGTGAAAAAtactc -- [fwd]  seq    0       dmel   pos  2379  occ 0.46
aaaaaAAGTGAAAAAtactc |- [fwd]  seq    2        dyak  pos  2399  
ggcaaAAGTGAAAAAtactc `- [fwd]  seq    3        dsim  pos  2327  
taataAAGTGCAAAAcggtg -- [rev]  seq    1        dpse  pos  27715  occ 0.23
taataAAGTGCAATGggtgc `- [rev]  seq    2        dyak  pos  22420  
gttcaAAGTGGAAAAtaatt -- [rev]  seq    0       dmel   pos  11912  occ 0.10
gttctAAGTGCAAAAtaatt `- [rev]  seq    2        dyak  pos  12345  
cgtaaAAGTGCACACaactt -- [fwd]  seq    0       dmel   pos  1922  occ 0.07
cgtaaAAGTGCACACaactt |- [fwd]  seq    2        dyak  pos  1920  
cgtaaAAGTGCACACaactt `- [fwd]  seq    3        dsim  pos  1887  
-------- Base counts for this motif ---------
//
NA Motif_1
DE best match =  byn
01     11.53       0.00       0.00       0.00          A        2.00
02     11.53       0.00       0.00       0.00          A        2.00
03      0.00       2.13       9.40       0.00          G        1.31
04      0.00       0.00       0.00      11.53          T        2.00
05      0.00       0.00      11.53       0.00          G        2.00
06      3.09       7.24       1.26       0.00          C        0.72
07     11.53       0.00       0.00       0.00          A        2.00
08     11.39       0.14       0.00       0.00          A        1.91
09     11.39       0.00       0.00       0.23          A        1.86
10      3.50       0.14       0.23       7.75          T        0.90
//
==============================

Tracked motif 7
--------------
aaacaTATTTATTTAtaaat -- [fwd]  seq    0       dmel   pos  2149  occ 1.00
aaacaTATTTATTTAtaaat |- [fwd]  seq    2        dyak  pos  2159  
aaacaTATTTATTTAtaaat `- [fwd]  seq    3        dsim  pos  2100  
cactcAATTTATTTAaattg -- [fwd]  seq    0       dmel   pos  7640  occ 1.00
cactcAATTTATTTAaattg |- [fwd]  seq    1        dpse  pos  10107  
cactcAATTTATTTAaattg `- [fwd]  seq    2        dyak  pos  7739  
ctcgaATTTTATTTAttttt -- [fwd]  seq    0       dmel   pos  6108  occ 0.99
ctcgaAATTTATTTAttttt |- [fwd]  seq    1        dpse  pos  7749  
ctcgaATTTTATTTAttttt `- [fwd]  seq    2        dyak  pos  6257  
ttatgTATTTATTTAtctgc -- [rev]  seq    0       dmel   pos  14397  occ 0.96
ttatgTATTTATTTAtctgc `- [rev]  seq    3        dsim  pos  14211  
aatttAACTTATTTAttttc -- [fwd]  seq    0       dmel   pos  27834  occ 0.94
aatttAACTTATTTAtttcc |- [fwd]  seq    2        dyak  pos  29823  
aatttAACTTATTTAtgctc `- [fwd]  seq    3        dsim  pos  27403  
acgggTCTTTATTTAattta -- [fwd]  seq    1        dpse  pos  29025  occ 0.86
acgggTCTTTATTTAattta `- [fwd]  seq    2        dyak  pos  23657  
taggcTTTTTATTTAcattt -- [rev]  seq    0       dmel   pos  17062  occ 0.62
tacgcTTTTTATTTAcattt `- [rev]  seq    3        dsim  pos  16818  
ttgaaTTTTCATTTAaattt -- [fwd]  seq    0       dmel   pos  2764  occ 0.61
ttgagTTTTCATTTAaattt |- [fwd]  seq    1        dpse  pos  3614  
ttgaaATTTCATTTAaattt |- [fwd]  seq    2        dyak  pos  2757  
ttgaaTTTTCATTTAaattt `- [fwd]  seq    3        dsim  pos  2728  
aacaaAATTGATTTAatttg -- [rev]  seq    0       dmel   pos  12597  occ 0.61
ctagaAATTGATTTAattta |- [rev]  seq    1        dpse  pos  17037  
aacaaAATTGATTTAatttg `- [rev]  seq    2        dyak  pos  12977  
gcttaAATTGATTTAaatgc -- [rev]  seq    0       dmel   pos  5390  occ 0.59
gcttaAATTGATTTAaatgc |- [rev]  seq    1        dpse  pos  6753  
gcttaAATTGATTTAaatgc `- [rev]  seq    2        dyak  pos  5625  
acgggTCTTTATTTAattta -- [fwd]  seq    0       dmel   pos  21710  occ 0.59
acgggTCTTTATTTAattta `- [fwd]  seq    3        dsim  pos  21528  
ttgttAATTTAGTTAtgctt -- [fwd]  seq    0       dmel   pos  4736  occ 0.54
ttgttAATTTAGTTAtgccc |- [fwd]  seq    2        dyak  pos  4939  
ttgttAATTTAGTTAtgctc `- [fwd]  seq    3        dsim  pos  4743  
tgtccACTTTATTTActcta -- [fwd]  seq    0       dmel   pos  12381  occ 0.51
tgtccACTTTATTTActcta `- [fwd]  seq    2        dyak  pos  12806  
tgtatTATGTATTTAtataa -- [rev]  seq    0       dmel   pos  2414  occ 0.50
tgtatTATGTATTTAtatac |- [rev]  seq    2        dyak  pos  2437  
tgtatTATGTATTTAtataa `- [rev]  seq    3        dsim  pos  2361  
ttgtcAACTTATTTAgtgct -- [fwd]  seq    0       dmel   pos  18634  occ 0.50
ttgtcAACTTATTTAgtgct `- [fwd]  seq    3        dsim  pos  18358  
ttatgTATTTATATAagtac -- [rev]  seq    0       dmel   pos  2410  occ 0.42
ttatgTATTTATATAcataa |- [rev]  seq    2        dyak  pos  2433  
ttatgTATTTATATAagtac `- [rev]  seq    3        dsim  pos  2357  
ttcatTATTTATTTAtttat -- [fwd]  seq    1        dpse  pos  23857  occ 0.36
ttcatTATTTATTTAtttat `- [fwd]  seq    2        dyak  pos  19861  
ttattTATTTATTTAgcatt -- [fwd]  seq    1        dpse  pos  23865  occ 0.33
ttattTATTTATTTAgcatt `- [fwd]  seq    2        dyak  pos  19869  
ttattTATTTATTTAtttag -- [fwd]  seq    0       dmel   pos  18100  occ 0.32
ttattTATTTATTTAtttag `- [fwd]  seq    3        dsim  pos  17802  
ttcatTATTTATTTAtttat -- [fwd]  seq    0       dmel   pos  18096  occ 0.31
ttcatTATTTATTTAtttat `- [fwd]  seq    3        dsim  pos  17798  
ttattTATTTATTTAgcatt -- [fwd]  seq    0       dmel   pos  18104  occ 0.31
ttattTATTTATTTAgcatt `- [fwd]  seq    3        dsim  pos  17806  
ttattTATTTATTTAtttag -- [fwd]  seq    1        dpse  pos  23861  occ 0.30
ttattTATTTATTTAtttag `- [fwd]  seq    2        dyak  pos  19865  
gcaaaAATTTATTTGctgcg -- [rev]  seq    0       dmel   pos  11400  occ 0.22
gcaagAATTTATTTGccagc |- [rev]  seq    1        dpse  pos  14864  
gcgcaAATTTATTTGctgcg `- [rev]  seq    2        dyak  pos  11815  
tgtaaTTTTTATTTTtattt -- [fwd]  seq    0       dmel   pos  3189  occ 0.22
tgtaaTTTTTTTTTAtatat |- [fwd]  seq    1        dpse  pos  4317  
tttcaTTTTTATTTTtattc |- [fwd]  seq    2        dyak  pos  3200  
tgtaaTTTTTATTTTtattt `- [fwd]  seq    3        dsim  pos  3121  
cttaaTATTTAGTTAttcta -- [rev]  seq    0       dmel   pos  2584  occ 0.20
ttagtTATTTAGTTGtccca |- [rev]  seq    2        dyak  pos  2599  
ctaaaTATTTAGTTAtccta `- [rev]  seq    3        dsim  pos  2554  
ataatTTTTCATTTAagtgg -- [rev]  seq    0       dmel   pos  11362  occ 0.13
ataatTTTTCATTTAagtgg |- [rev]  seq    1        dpse  pos  14812  
ataatTTTTCATTTAagtgg `- [rev]  seq    2        dyak  pos  11777  
caaacTATTTAATTAgcttg -- [rev]  seq    0       dmel   pos   907  occ 0.12
caaacTATTTAATTAgtttg |- [rev]  seq    2        dyak  pos   931  
caaacTATTTAATTAacttg `- [rev]  seq    3        dsim  pos   850  
ttttaAGCTTATTTActgct -- [fwd]  seq    1        dpse  pos  23306  occ 0.07
ttttaAGCTTATTTActgct `- [fwd]  seq    2        dyak  pos  19399  
gaatgGCTTTATTTAaatca -- [rev]  seq    0       dmel   pos  18391  occ 0.06
gaatgGCTTTATTTAaatca `- [rev]  seq    3        dsim  pos  18081  
ttacaTTTTTATTTGcccat -- [rev]  seq    0       dmel   pos  8124  occ 0.05
ttacgTTTTTATTTGgcaat |- [rev]  seq    1        dpse  pos  10441  
ttacgTTTTTATTTGcccat `- [rev]  seq    2        dyak  pos  8706  
attaaAATTTATCTAtggag -- [fwd]  seq    0       dmel   pos  20715  occ 0.05
atcaaAATTTATCTAtatgc `- [fwd]  seq    3        dsim  pos  20537  
-------- Base counts for this motif ---------
//
NA Motif_7
DE best match =  bin
01     12.32       0.00       0.10      14.37          T        0.97
02     18.71       3.15       0.11       4.92          A        0.79
03      0.00       2.74       0.00      23.87          T        1.52
04      0.00       0.00       0.99      25.62          T        1.77
05      0.00       1.91       2.49      22.21          T        1.19
06     26.40       0.00       0.00       0.21          A        1.93
07      0.24       0.00       1.45      24.92          T        1.62
08      0.83       0.08       0.00      25.70          T        1.77
09      0.00       0.00       0.00      26.61          T        2.00
10     25.58       0.00       0.76       0.37          A        1.71
//
==============================

Tracked motif 3
--------------
gccggGCATTTCCGGctcta -- [fwd]  seq    0       dmel   pos  26928  occ 1.00
gccggGCATTTCCGGctcta |- [fwd]  seq    1        dpse  pos  34831  
gccggCCATTTCCGGctcta |- [fwd]  seq    2        dyak  pos  29004  
gccggGCATTTCCGGctcta `- [fwd]  seq    3        dsim  pos  26591  
ttggcCAATTTCCGGtaatt -- [rev]  seq    0       dmel   pos  2222  occ 0.99
ttggcCAATTTCCGGtaatt |- [rev]  seq    1        dpse  pos  2609  
ttggcCAATTTCCGGtaatt |- [rev]  seq    2        dyak  pos  2232  
ttggcCAATTTCCGGtaatt `- [rev]  seq    3        dsim  pos  2173  
tccagTCATTTCCTGtacaa -- [fwd]  seq    0       dmel   pos  26600  occ 0.90
tccagTCATTTCCTGtacaa |- [fwd]  seq    1        dpse  pos  34491  
tccagTCATTTCCTGtacaa `- [fwd]  seq    3        dsim  pos  26265  
ataaaGTATTTCCGGttttg -- [rev]  seq    0       dmel   pos  19721  occ 0.87
ataaaGTATTTCCGGttttg `- [rev]  seq    3        dsim  pos  19491  
ccttgGCATTTGCGGctttt -- [rev]  seq    0       dmel   pos  27973  occ 0.38
ccttgGCATTTGCGGctttt |- [rev]  seq    1        dpse  pos  36126  
ccttgGCATTTGCGGtcttt |- [rev]  seq    2        dyak  pos  29971  
ccttgGCATTTGCGGctttt `- [rev]  seq    3        dsim  pos  27536  
ccgctGTATTTCCCGctggc -- [fwd]  seq    0       dmel   pos  19915  occ 0.34
ccgccGTATTTCCCGctggc `- [fwd]  seq    3        dsim  pos  19685  
gtaagATATTTCCAGcgaaa -- [fwd]  seq    1        dpse  pos  33031  occ 0.26
gaaagATATTTCCAGcgaaa `- [fwd]  seq    2        dyak  pos  27228  
acagtGCGTTTCACGtcgtt -- [rev]  seq    0       dmel   pos  1980  occ 0.23
acagtGCGTTTCACGacctt |- [rev]  seq    1        dpse  pos  2321  
acagtGCGTTTCACGtcgtt |- [rev]  seq    2        dyak  pos  1977  
acagtGCGTTTCACGtcgtt `- [rev]  seq    3        dsim  pos  1944  
aatttGAATTTCTCGccaat -- [rev]  seq    0       dmel   pos  12583  occ 0.23
aatttACATTTCTCGccaat |- [rev]  seq    1        dpse  pos  17023  
aatttGAATTTCTCGccaaa `- [rev]  seq    2        dyak  pos  12963  
tttctTTCTTTCCTGatttt -- [fwd]  seq    0       dmel   pos  3638  occ 0.21
ggcttTACTTTCCTGatttt |- [fwd]  seq    2        dyak  pos  3751  
tttctTTCTTTCCTGatttt `- [fwd]  seq    3        dsim  pos  3642  
gaaagATATTTCCAGcgaaa -- [fwd]  seq    0       dmel   pos  25228  occ 0.16
gaaagATATTTCCAGcgaaa `- [fwd]  seq    3        dsim  pos  24953  
tgtgtACATTTCCTCgactg -- [rev]  seq    0       dmel   pos  28100  occ 0.15
tgtgtACATTTCCTCgactc |- [rev]  seq    2        dyak  pos  30100  
tgtgtACATTTCCTCgactg `- [rev]  seq    3        dsim  pos  27661  
ccattCAATTTCCTAttcaa -- [fwd]  seq    0       dmel   pos  10991  occ 0.15
ccattCAATTTCCTCttcaa |- [fwd]  seq    1        dpse  pos  14444  
ccattCAATTTCCTGttcaa `- [fwd]  seq    2        dyak  pos  11433  
tggttTCATTTCTCGtttgt -- [rev]  seq    1        dpse  pos  23457  occ 0.11
cggttTCATTTCTCGcattg `- [rev]  seq    2        dyak  pos  19576  
cgccaTGATTTACGGcattt -- [rev]  seq    0       dmel   pos  27037  occ 0.11
cgccaTGATTTACGGcattt |- [rev]  seq    1        dpse  pos  35005  
cgccaTGATTTACGGcattt |- [rev]  seq    2        dyak  pos  29117  
cgccaTGATTTACGGcattt `- [rev]  seq    3        dsim  pos  26698  
cagcaAGTTTTCCGGgtttt -- [fwd]  seq    0       dmel   pos  18199  occ 0.10
ctgcaAGTTTTCCGGgtttt `- [fwd]  seq    3        dsim  pos  17895  
ttccgGGTTTTCCGGgcttt -- [fwd]  seq    0       dmel   pos  18208  occ 0.10
ttccgGGTTTTCCGGgcttt `- [fwd]  seq    3        dsim  pos  17904  
attttTTTTTTCCGGcaggg -- [fwd]  seq    0       dmel   pos  3617  occ 0.09
ctgttTTTTTTCCGGcaggg `- [fwd]  seq    3        dsim  pos  3621  
gggatTCATTTCTCGcattg -- [rev]  seq    0       dmel   pos  17723  occ 0.06
cggttTCATTTCTCGcattg `- [rev]  seq    3        dsim  pos  17476  
-------- Base counts for this motif ---------
//
NA Motif_3
DE best match =  STAT_transfac
01      1.35       3.95       5.94       3.06          B        0.16
02      3.48       7.07       0.59       2.98          H        0.34
03     12.47       0.41       0.63       0.44          A        1.35
04      0.00       0.00       0.00      13.95          T        2.00
05      0.00       0.00       0.00      13.95          T        2.00
06      0.00       0.00       0.00      13.95          T        2.00
07      0.28      12.64       1.02       0.00          C        1.48
08      0.63      12.57       0.00       0.75          C        1.44
09      0.67       1.90       8.41       2.97          G        0.48
10      0.15       0.45      13.49       0.00          G        1.71
//
==============================

Tracked motif 6
--------------
gaccaTCTCTCTCTCtcttt -- [fwd]  seq    0       dmel   pos   926  occ 1.00
gacctTCCCTCTCTCtctct `- [fwd]  seq    3        dsim  pos   869  
aaataTTTCTCTCTTctcct -- [fwd]  seq    0       dmel   pos  1461  occ 0.96
aaataTTTCCCTCTTtgcat |- [fwd]  seq    1        dpse  pos  1822  
aaataTTTCTCTCTTctcct |- [fwd]  seq    2        dyak  pos  1457  
aaataTTTCTCTCTTctcct `- [fwd]  seq    3        dsim  pos  1421  
tctcgTCTCACTCTTtagct -- [rev]  seq    0       dmel   pos  18701  occ 0.95
tctcgTCTCACTCTCtagct `- [rev]  seq    3        dsim  pos  18425  
acggcTCTCTCACACttttc -- [fwd]  seq    0       dmel   pos  2981  occ 0.94
cccacTCTCTCTCTCtttct |- [fwd]  seq    2        dyak  pos  2963  
tcggcTCTCTCACACttttt `- [fwd]  seq    3        dsim  pos  2923  
ctctcTCTTTCTCTTttgag -- [fwd]  seq    0       dmel   pos   936  occ 0.94
ctctcTCTCTCTCTCtctta `- [fwd]  seq    3        dsim  pos   879  
ctcccTCTCTCTCTCccgcc -- [rev]  seq    0       dmel   pos  18731  occ 0.93
tctccTCCCTCTCTCtctct `- [rev]  seq    3        dsim  pos  18455  
ctcatTCTCCCACTCattcg -- [rev]  seq    0       dmel   pos  19402  occ 0.93
ctcgtTCTCCCTCTCattcg `- [rev]  seq    3        dsim  pos  19170  
aacaaTCTCTCTCTTttttt -- [rev]  seq    0       dmel   pos  22519  occ 0.91
aacaaTCTCTCTTTTttaaa `- [rev]  seq    3        dsim  pos  22280  
tttgcTCTCTCTCTCtgctt -- [fwd]  seq    2        dyak  pos  21951  occ 0.87
caattTTCCTCTCTCattaa -- [fwd]  seq    0       dmel   pos  14500  occ 0.86
caattTTCCTCTCTCattaa `- [fwd]  seq    3        dsim  pos  14312  
cacttTCTCTCTCTCtttcc -- [rev]  seq    1        dpse  pos  26165  occ 0.85
cccgcTCTCTCTCTCgcttt -- [rev]  seq    1        dpse  pos  18462  occ 0.84
aacttTCTCTCTCTCgcctg -- [rev]  seq    1        dpse  pos  26992  occ 0.84
atcctTCTCTCTCTCacaca -- [rev]  seq    1        dpse  pos  32879  occ 0.83
ctctgTCTCTCTCTCcctct -- [rev]  seq    1        dpse  pos  13809  occ 0.83
ctcccTCTCTCTCTCgcgcg -- [rev]  seq    1        dpse  pos  13797  occ 0.80
agctgTCTCTCTCGCttttc -- [fwd]  seq    0       dmel   pos  25697  occ 0.77
acctgTCTCTCTCGCttttc `- [fwd]  seq    3        dsim  pos  25412  
gcgaaTCTCTCTCTCtctct -- [rev]  seq    1        dpse  pos  27330  occ 0.68
aacacTCTCTCTCTCtctct -- [rev]  seq    1        dpse  pos  29785  occ 0.62
ctctcTCTCTCTCTCactct -- [rev]  seq    1        dpse  pos  27320  occ 0.61
ctcgcTCTCTCTCTCtccct -- [rev]  seq    1        dpse  pos  15582  occ 0.51
ctctcTCTCTCTCTCccagc -- [rev]  seq    1        dpse  pos  29773  occ 0.50
tgctcTCTCTCTCTCattaa -- [fwd]  seq    2        dyak  pos  14930  occ 0.50
tccctTCACTCTCGCgcttg -- [rev]  seq    0       dmel   pos  16887  occ 0.49
tccctTCACTCTCGCtaacc `- [rev]  seq    3        dsim  pos  16652  
cttccTCTCTCTCTCtcgct -- [rev]  seq    1        dpse  pos  24158  occ 0.47
ctctcTCTCTCTCTCttcct -- [fwd]  seq    1        dpse  pos  20130  occ 0.44
cccacTCTCTCTCTCtctct -- [fwd]  seq    1        dpse  pos  20116  occ 0.43
tttgcTCTCTCTCTCtcatt -- [fwd]  seq    2        dyak  pos  14928  occ 0.43
tcctcTCTCTCTCTCgctct -- [rev]  seq    1        dpse  pos  24156  occ 0.41
ggggcTCTCTCTCTCtctcc -- [fwd]  seq    1        dpse  pos   550  occ 0.39
cgctcTCTCTCTCTCcctct -- [rev]  seq    1        dpse  pos  15580  occ 0.37
ctcttTCTCTCTCTCtctcc -- [rev]  seq    1        dpse  pos  22533  occ 0.37
ctctcTCTCTCTCTCtatct -- [rev]  seq    2        dyak  pos  20455  occ 0.36
tccagTCTCTCTCTCtctct -- [rev]  seq    1        dpse  pos  38065  occ 0.34
cactcTCTCTCTCTCtctct -- [fwd]  seq    1        dpse  pos  20118  occ 0.34
ctctcTCTCTCTCTCtcttc -- [fwd]  seq    1        dpse  pos  20128  occ 0.34
ctctcTCTCTCTCTCtccca -- [rev]  seq    1        dpse  pos  29775  occ 0.33
ctttcTCTCTCTCTCtccgg -- [rev]  seq    1        dpse  pos  22531  occ 0.33
ttctcTCTCTCTCTCttctc -- [rev]  seq    1        dpse  pos  6959  occ 0.33
tcggtTCTCTCTCTCtctct -- [rev]  seq    1        dpse  pos  6963  occ 0.32
gtctcTCTCTCTCTCtgcgg -- [rev]  seq    1        dpse  pos  38061  occ 0.32
cgctcTCTCTCTCTCtctat -- [rev]  seq    2        dyak  pos  20457  occ 0.29
ggttcTCTCTCTCTCtcttc -- [rev]  seq    1        dpse  pos  6961  occ 0.28
ggctcTCTCTCTCTCtccct -- [fwd]  seq    1        dpse  pos   552  occ 0.28
cagtcTCTCTCTCTCtctgc -- [rev]  seq    1        dpse  pos  38063  occ 0.28
ctctcTCTCTCTCTCcctct -- [fwd]  seq    1        dpse  pos   554  occ 0.27
ctcgcTCTCTCTCTCtctct -- [rev]  seq    2        dyak  pos  20459  occ 0.27
atctcTCTCTCTCTCtccct -- [fwd]  seq    1        dpse  pos  35988  occ 0.26
ctatcTCTCTCTCTCtctcc -- [fwd]  seq    1        dpse  pos  35986  occ 0.26
ttgaaTCTCTCTCTTgcag  -- [fwd]  seq    1        dpse  pos  38320  occ 0.25
cgctcTCTCTCTCTCtctcg -- [rev]  seq    1        dpse  pos  15598  occ 0.25
cactcTCTCTCTCTCtctct -- [rev]  seq    1        dpse  pos  29783  occ 0.24
ctctcTCTCTCTCTCgctct -- [rev]  seq    1        dpse  pos  15594  occ 0.24
ttctcTCTCTCTCTCcggct -- [rev]  seq    1        dpse  pos  22529  occ 0.24
tttttGTTCGCTATTttcag -- [fwd]  seq    0       dmel   pos  12834  occ 0.23
atcccTCTCTCTCTTttcag |- [fwd]  seq    1        dpse  pos  17340  
tctatTTTCGCTCTTttcag `- [fwd]  seq    2        dyak  pos  13242  
ctctcTCTCTCTCTCtcgct -- [rev]  seq    1        dpse  pos  15596  occ 0.22
ctctcTCTCTCTCTCcctgt -- [fwd]  seq    1        dpse  pos  35990  occ 0.22
ctctaTCTCTCTCTCtctct -- [fwd]  seq    1        dpse  pos  35984  occ 0.22
cagggTCTCTCTCTCtctct -- [fwd]  seq    1        dpse  pos  21951  occ 0.21
ctcgcTCTCTCTCTCtctct -- [rev]  seq    1        dpse  pos  15600  occ 0.21
atagcTGTCTCTCTCgcttt -- [fwd]  seq    0       dmel   pos  25695  occ 0.20
ataccTGTCTCTCTCgcttt `- [fwd]  seq    3        dsim  pos  25410  
gtctcTCTCTCTCTCtctct -- [fwd]  seq    1        dpse  pos  21955  occ 0.20
gggtcTCTCTCTCTCtctct -- [fwd]  seq    1        dpse  pos  21953  occ 0.19
ctctcTCTCTCTCTCtgaat -- [fwd]  seq    1        dpse  pos  21959  occ 0.19
cctctCCTCTCTCTCtgaca -- [rev]  seq    1        dpse  pos  8750  occ 0.18
ctctcTCTCTCTCTCtctga -- [fwd]  seq    1        dpse  pos  21957  occ 0.17
cttctACTCTCTCTCtagtc -- [fwd]  seq    1        dpse  pos  32309  occ 0.16
ctcgcTCTCCCTCTCtttgg -- [rev]  seq    1        dpse  pos  29574  occ 0.15
tttttTCTCTCTCGCtctct -- [rev]  seq    1        dpse  pos  15610  occ 0.15
ctctcTCTCTCTCTCtctct -- [fwd]  seq    1        dpse  pos  20120  occ 0.15
ctcgcTTTCTCTCTCgactc -- [rev]  seq    1        dpse  pos  18450  occ 0.14
ctctaTCCCTCTCTCtatct -- [rev]  seq    1        dpse  pos  3208  occ 0.13
ctctcTCTCTCTCTCtctct -- [fwd]  seq    1        dpse  pos  20126  occ 0.12
ctctcCCTCTCTCTCgctct -- [rev]  seq    2        dyak  pos  20471  occ 0.12
atatcTCTCCCTCTCtctcg -- [rev]  seq    2        dyak  pos  20475  occ 0.12
cccgcTCTCGCTCTCgctcc -- [rev]  seq    1        dpse  pos  16049  occ 0.11
ctcccTCTCTCTCGCtctct -- [rev]  seq    2        dyak  pos  20469  occ 0.11
ctcgcTCTCGCTCTCgatac -- [rev]  seq    1        dpse  pos  31074  occ 0.11
tctttTTTCTCTCTCgctct -- [rev]  seq    1        dpse  pos  15612  occ 0.10
atctcTCCCTCTCTCtcgct -- [rev]  seq    2        dyak  pos  20473  occ 0.10
tcggtTCTCGCTCTCgctct -- [rev]  seq    1        dpse  pos  31080  occ 0.09
ctcccTCCCCCTCTCgatgg -- [fwd]  seq    0       dmel   pos  17935  occ 0.08
agccaCCCCCCTCTCgatgg `- [fwd]  seq    3        dsim  pos  17645  
ctctcTCCCTCTCTCtgtct -- [fwd]  seq    1        dpse  pos   562  occ 0.08
ggtccTTTCACTCTCccact -- [rev]  seq    1        dpse  pos  22271  occ 0.08
ggtccTTTCACTTTCgctac `- [rev]  seq    2        dyak  pos  17440  
ctctgTCTCGCTCTCcctct -- [rev]  seq    1        dpse  pos  29580  occ 0.08
tctacTCTCTCTCTAgtcct -- [fwd]  seq    1        dpse  pos  32311  occ 0.07
ttctcTCTCGCTCTCtctct -- [rev]  seq    1        dpse  pos  15606  occ 0.07
attttTCTCTTTCTTttgga -- [fwd]  seq    0       dmel   pos  15258  occ 0.06
attttTCTCTTTCTTctgga `- [fwd]  seq    3        dsim  pos  15055  
ccctcTGTCTCTCTCtggct -- [rev]  seq    1        dpse  pos  2526  occ 0.06
gaatcTCTCTCTCTCtctct -- [rev]  seq    1        dpse  pos  27328  occ 0.06
ctctcTCTCCCTCTCtctgt -- [fwd]  seq    1        dpse  pos   560  occ 0.06
ctctgTCTCTCTCTGgctct -- [rev]  seq    1        dpse  pos  2524  occ 0.06
atctcTCTCTCTCTCtctct -- [rev]  seq    1        dpse  pos  27326  occ 0.06
gagtaTCTCTCTCTAttgtg -- [rev]  seq    1        dpse  pos  29502  occ 0.06
ctctcTCTCTCTCTCtctca -- [rev]  seq    1        dpse  pos  27324  occ 0.06
agattTTTCTCTTTCttttg -- [fwd]  seq    0       dmel   pos  15256  occ 0.05
agattTTTCTCTTTCttctg `- [fwd]  seq    3        dsim  pos  15053  
cacaaTCTCTCTCTAggaaa -- [fwd]  seq    1        dpse  pos  5911  occ 0.05
aggacTCTCTCCCTCtgata -- [fwd]  seq    1        dpse  pos  11576  occ 0.05
-------- Base counts for this motif ---------
//
NA Motif_6
DE best match =  Trl
01      0.16       0.38       0.23      40.75          T        1.84
02      0.00      36.39       0.37       4.68          C        1.42
03      0.75       3.69       0.00      37.82          T        1.45
04      0.00      40.86       0.00       0.94          C        1.84
05      1.60       2.83       0.78      36.23          T        1.28
06      0.00      41.27       0.00       0.10          C        1.98
07      2.34       0.05       0.00      39.88          T        1.68
08      0.23      40.63       0.00       1.07          C        1.78
09      1.41       0.00       2.20      38.24          T        1.49
10      0.18      35.30       0.06       6.70          C        1.31
//
==============================

Tracked motif 5
--------------
cgcctGGTGTTTGCCtttgt -- [fwd]  seq    0       dmel   pos  3135  occ 0.50
tcagtGGTGTTTGCCtttgt |- [fwd]  seq    1        dpse  pos  4264  
cgcctGGTGTTTGCCtttgt |- [fwd]  seq    2        dyak  pos  3134  
cgcctGGTGTTTGCCtttgt `- [fwd]  seq    3        dsim  pos  3067  
caatgGCTGTGTGCGttgtc -- [fwd]  seq    0       dmel   pos  6508  occ 0.50
gtgtgTGTGTGTGCCtggtc |- [fwd]  seq    1        dpse  pos  8635  
gtgcgAGTGTGTGCGttgtc `- [fwd]  seq    2        dyak  pos  6733  
gtgtgTGTGTGTGTGtgcgt -- [fwd]  seq    0       dmel   pos  11674  occ 0.50
gtgtgTGTGTGTGTGtgtgc |- [fwd]  seq    1        dpse  pos  15184  
gtgtgTGTGTGTGTGtcggt `- [fwd]  seq    2        dyak  pos  12065  
aaattCTTGTTTGCCaatca -- [fwd]  seq    0       dmel   pos  1287  occ 0.48
aaaatCTTGTTTGCCaatca |- [fwd]  seq    1        dpse  pos  1664  
aaaaaCTTGTTTGCCaatca |- [fwd]  seq    2        dyak  pos  1299  
aaattCTTGTTTGCCaatca `- [fwd]  seq    3        dsim  pos  1255  
aaatcTCTGTTTGCCaactc -- [rev]  seq    0       dmel   pos  12856  occ 0.47
aaatcTCTGTTTGTCaactc |- [rev]  seq    1        dpse  pos  17362  
aaatcTCTGTTTGCCaaact `- [rev]  seq    2        dyak  pos  13265  
cggctTTTGTTTGCCtttcg -- [rev]  seq    0       dmel   pos  27961  occ 0.46
cggctTTTGTTTGCTttttg |- [rev]  seq    1        dpse  pos  36114  
cggtcTTTGTTTGCTttttg |- [rev]  seq    2        dyak  pos  29959  
cggctTTTGTTTGCCtttcg `- [rev]  seq    3        dsim  pos  27524  
ttgctTGTGTGTGTCattag -- [fwd]  seq    0       dmel   pos  25384  occ 0.45
ttgctTGTGTGTGTCattag `- [fwd]  seq    3        dsim  pos  25090  
gccatTTTGTGTGTCattag -- [fwd]  seq    1        dpse  pos  33138  occ 0.44
ttactTGTGTGTGTCattag `- [fwd]  seq    2        dyak  pos  27391  
caagcCGTGTGTGCCgagaa -- [fwd]  seq    0       dmel   pos  19328  occ 0.44
caagcCGTGTGTGCCgagaa `- [fwd]  seq    3        dsim  pos  19099  
cacatTTTGTTTGCCtctaa -- [rev]  seq    0       dmel   pos  4091  occ 0.44
cccatTTTGTTTGCCtctaa |- [rev]  seq    2        dyak  pos  4182  
cccagTTTGTTTGCCtctaa `- [rev]  seq    3        dsim  pos  4057  
gtgcaTCTGTGTGCCgtgtg -- [fwd]  seq    0       dmel   pos  22489  occ 0.43
gtgcaTCTGTGTGCCgtgtg `- [fwd]  seq    3        dsim  pos  22258  
acctcGTTGTGTGCGgcgaa -- [rev]  seq    0       dmel   pos  12196  occ 0.42
acctcGTTGTGTGCGagcca |- [rev]  seq    1        dpse  pos  15907  
acctcGTTGTGTGCGgcgaa `- [rev]  seq    2        dyak  pos  12635  
acgtgTGTGTGTGTGtgtgt -- [fwd]  seq    0       dmel   pos  11664  occ 0.36
gcctcTGTGTGTGTGtgtgt |- [fwd]  seq    1        dpse  pos  15174  
acatgTGTGTGTGTGtgtgt `- [fwd]  seq    2        dyak  pos  12055  
gtgtgTCGGTGTGTCgttgt -- [rev]  seq    0       dmel   pos  5452  occ 0.30
gtgtgTGTTTGTGTGtgtgt |- [rev]  seq    1        dpse  pos  6815  
gtgtgTGTGTGTGTCggtgt `- [rev]  seq    2        dyak  pos  5687  
gtgtgTGTGTGTGTGtgtcg -- [rev]  seq    0       dmel   pos  5464  occ 0.24
ctatcTGTGTGTGTGtgtgt |- [rev]  seq    1        dpse  pos  6827  
gtgtgTGTGTGTGTGtgtgt `- [rev]  seq    2        dyak  pos  5699  
cccgaAGTTTGTGCCtccat -- [fwd]  seq    0       dmel   pos  3685  occ 0.19
gagggAGTTTGTGCTtccat |- [fwd]  seq    1        dpse  pos  5248  
cctgaAGTTTGTGCCtccat |- [fwd]  seq    2        dyak  pos  3819  
cccgaAGTTTGTGCCtccat `- [fwd]  seq    3        dsim  pos  3700  
ttgcaCGTGTGTGCGtgtct -- [rev]  seq    0       dmel   pos  22740  occ 0.18
ttgcaCGTGTGTGCGtgtct `- [rev]  seq    3        dsim  pos  22480  
gtgtgTGTGTGTGTGtcggt -- [rev]  seq    0       dmel   pos  5462  occ 0.17
atctgTGTGTGTGTGtgttt |- [rev]  seq    1        dpse  pos  6825  
gtgtgTGTGTGTGTGtgtgt `- [rev]  seq    2        dyak  pos  5697  
gcacgTGTGTGTGTGtgtgt -- [fwd]  seq    0       dmel   pos  11662  occ 0.15
gtgccTCTGTGTGTGtgtgt |- [fwd]  seq    1        dpse  pos  15172  
gcacaTGTGTGTGTGtgtgt `- [fwd]  seq    2        dyak  pos  12053  
gcgtgTGTGTGTGTGacgca -- [fwd]  seq    1        dpse  pos  32924  occ 0.13
gtgtgTGTGTGTGTGgcgta `- [fwd]  seq    2        dyak  pos  27155  
gtgcgTGTGTGTGTGtgacg -- [fwd]  seq    1        dpse  pos  32922  occ 0.12
tggtgTGTGTGTGTGtggcg `- [fwd]  seq    2        dyak  pos  27153  
gtgtgTGTGTGTGTCggtgt -- [rev]  seq    0       dmel   pos  5460  occ 0.11
ctgtgTGTGTGTGTGtttgt |- [rev]  seq    1        dpse  pos  6823  
gtgtgTGTGTGTGTGtgtgt `- [rev]  seq    2        dyak  pos  5695  
ctgtaTCTCTGTGTGtgtgt -- [fwd]  seq    1        dpse  pos  8625  occ 0.09
gtgtgTGTGTGTGCGagtgt `- [fwd]  seq    2        dyak  pos  6723  
gtgtgCGTGTGTGTGtgtga -- [fwd]  seq    1        dpse  pos  32920  occ 0.06
gctggTGTGTGTGTGtgtgg `- [fwd]  seq    2        dyak  pos  27151  
tagtaTGTGTGTGTGgcgta -- [fwd]  seq    0       dmel   pos  25155  occ 0.06
gtgtgTGTGTGTGTGgcgta `- [fwd]  seq    3        dsim  pos  24880  
-------- Base counts for this motif ---------
//
NA Motif_5
DE best match =  toy
01      1.02       2.31       2.73      10.11          T        0.49
02      0.00       2.67       8.95       4.69          G        0.58
03      0.00       0.00       0.30      15.53          T        1.87
04      0.00       0.09      14.90       0.81          G        1.66
05      0.00       0.00       0.00      15.68          T        2.00
06      0.00       0.00       9.98       5.70          G        1.05
07      0.00       0.00       0.00      15.68          T        2.00
08      0.00       0.00      15.68       0.00          G        2.00
09      0.00       9.52       0.00       6.33          C        1.03
10      0.00       9.27       5.98       0.94          C        0.77
//
==============================

Tracked motif 2
--------------
aaaacTTTTCTAATCaaatt -- [fwd]  seq    0       dmel   pos  1560  occ 0.27
gaaacTTTTCTAATCaaatt |- [fwd]  seq    1        dpse  pos  2072  
gaaacTTTTCTAATCaaatt |- [fwd]  seq    2        dyak  pos  1558  
gaaacTTTTCTAATCaaatt `- [fwd]  seq    3        dsim  pos  1518  
caaacTTTTCTAATCtaaaa -- [rev]  seq    0       dmel   pos  3159  occ 0.27
aaaacTTTTCTAATCtaaaa |- [rev]  seq    1        dpse  pos  4288  
caaacTTTTCTAATCtaaaa |- [rev]  seq    2        dyak  pos  3158  
caaacTTTTCTAATCtaaaa `- [rev]  seq    3        dsim  pos  3091  
gagggATTGCTAATCgattc -- [rev]  seq    0       dmel   pos  7278  occ 0.15
aagggATTCCTAATCgattc |- [rev]  seq    1        dpse  pos  9628  
gagggATTGCTAATCgattc `- [rev]  seq    2        dyak  pos  7373  
caataTCCTCTAATCagcac -- [fwd]  seq    0       dmel   pos  11008  occ 0.12
caataTCCTCTAATCatgct |- [fwd]  seq    1        dpse  pos  14461  
caataTCCTCTAATCagcct `- [fwd]  seq    2        dyak  pos  11450  
-------- Base counts for this motif ---------
//
NA Motif_2
DE best match =  Bcd_group
01      0.32       0.00       0.00       1.71          T        1.37
02      0.00       0.25       0.00       1.78          T        1.46
03      0.00       0.25       0.00       1.78          T        1.46
04      0.00       0.15       0.21       1.71          T        1.16
05      0.00       2.03       0.00       0.00          C        2.00
06      0.00       0.00       0.00       2.03          T        2.00
07      2.03       0.00       0.00       0.00          A        2.00
08      2.03       0.00       0.00       0.00          A        2.00
09      0.00       0.00       0.00       2.03          T        2.00
10      0.00       2.03       0.00       0.00          C        2.00
//
==============================
