# Supplementary material for: The Complex Spatio-Temporal Regulation of the Drosophila Myoblast Attractant Gene duf/kirre
Source: PLoS One. 2009 Sep 9;4(9):e6960. doi: 10.1371/journal.pone.0006960 (PMC2734059; doi:10.1371/journal.pone.0006960)
Supplement: Dataset S2 — The raw input and output files of enhancer predictions using PhyloGibbs-MP. PhyloGibbs-MP was run, with these prior weight matrices and in “module-finding” mode, on the same upstream and intronic regions. The upstream region used was 2926000–2956000, and the intron region 2956475–2985408, on chromosome X. Orthologous sequence was taken from D. pseudoobscura, D. yakuba, D. simulans and re-aligned with Sigma. The raw output files are in Supplementary Data S12. (0.12 MB ZIP) [file pone.0006960.s012.zip › supporting_data_S10/phylogibbs-mp_upstream/gbr.30kb_40_p005b_X.ann]

reference = X
All_motifs	phylogibbs	2929730..2929739	score=13
motif_04_Trl	phylogibbs	2929730..2929739	score=13
All_motifs	phylogibbs	2929769..2929778	score=8
motif_06_twi	phylogibbs	2929769..2929778	score=8
All_motifs	phylogibbs	2929813..2929822	score=8
motif_04_Trl	phylogibbs	2929813..2929822	score=8
All_motifs	phylogibbs	2929815..2929824	score=19
motif_04_Trl	phylogibbs	2929815..2929824	score=19
All_motifs	phylogibbs	2930075..2930084	score=86
motif_07_dl	phylogibbs	2930075..2930084	score=86
All_motifs	phylogibbs	2930108..2930117	score=66
motif_02_Mad	phylogibbs	2930108..2930117	score=66
All_motifs	phylogibbs	2930118..2930127	score=47
motif_09_Abd-B_group	phylogibbs	2930118..2930127	score=47
All_motifs	phylogibbs	2930670..2930679	score=9
motif_03_Pnt_lit	phylogibbs	2930670..2930679	score=9
All_motifs	phylogibbs	2931355..2931364	score=9
motif_04_Trl	phylogibbs	2931355..2931364	score=9
All_motifs	phylogibbs	2931357..2931366	score=5
motif_04_Trl	phylogibbs	2931357..2931366	score=5
All_motifs	phylogibbs	2931359..2931368	score=10
motif_04_Trl	phylogibbs	2931359..2931368	score=10
All_motifs	phylogibbs	2937844..2937853	score=22
motif_04_Trl	phylogibbs	2937844..2937853	score=22
All_motifs	phylogibbs	2937858..2937867	score=18
motif_04_Trl	phylogibbs	2937858..2937867	score=18
All_motifs	phylogibbs	2937873..2937882	score=26
motif_03_Pnt_lit	phylogibbs	2937873..2937882	score=26
All_motifs	phylogibbs	2937901..2937910	score=13
motif_04_Trl	phylogibbs	2937901..2937910	score=13
All_motifs	phylogibbs	2938453..2938462	score=69
motif_01_Ladybird_group	phylogibbs	2938453..2938462	score=69
All_motifs	phylogibbs	2938598..2938607	score=83
motif_08_NK2_group	phylogibbs	2938598..2938607	score=83
All_motifs	phylogibbs	2938641..2938650	score=18
motif_02_Mad	phylogibbs	2938641..2938650	score=18
All_motifs	phylogibbs	2938671..2938680	score=37
motif_06_twi	phylogibbs	2938671..2938680	score=37
All_motifs	phylogibbs	2938673..2938682	score=27
motif_08_NK2_group	phylogibbs	2938673..2938682	score=27
All_motifs	phylogibbs	2938740..2938749	score=97
motif_07_dl	phylogibbs	2938740..2938749	score=97
All_motifs	phylogibbs	2938972..2938981	score=25
motif_04_Trl	phylogibbs	2938972..2938981	score=25
All_motifs	phylogibbs	2938974..2938983	score=17
motif_04_Trl	phylogibbs	2938974..2938983	score=17
All_motifs	phylogibbs	2938976..2938985	score=24
motif_04_Trl	phylogibbs	2938976..2938985	score=24
All_motifs	phylogibbs	2939003..2939012	score=84
motif_05_Antp_group	phylogibbs	2939003..2939012	score=84
All_motifs	phylogibbs	2939034..2939043	score=69
motif_01_Ladybird_group	phylogibbs	2939034..2939043	score=69
All_motifs	phylogibbs	2939096..2939105	score=23
motif_07_dl	phylogibbs	2939096..2939105	score=23
All_motifs	phylogibbs	2939129..2939138	score=7
motif_09_Abd-B_group	phylogibbs	2939129..2939138	score=7
All_motifs	phylogibbs	2939221..2939230	score=72
motif_07_dl	phylogibbs	2939221..2939230	score=72
All_motifs	phylogibbs	2939288..2939297	score=37
motif_06_twi	phylogibbs	2939288..2939297	score=37
All_motifs	phylogibbs	2939337..2939346	score=51
motif_09_Abd-B_group	phylogibbs	2939337..2939346	score=51
All_motifs	phylogibbs	2939526..2939535	score=11
motif_08_NK2_group	phylogibbs	2939526..2939535	score=11
All_motifs	phylogibbs	2939573..2939582	score=8
motif_05_Antp_group	phylogibbs	2939573..2939582	score=8
All_motifs	phylogibbs	2939737..2939746	score=5
motif_04_Trl	phylogibbs	2939737..2939746	score=5
All_motifs	phylogibbs	2939739..2939748	score=90
motif_04_Trl	phylogibbs	2939739..2939748	score=90
All_motifs	phylogibbs	2939756..2939765	score=29
motif_07_dl	phylogibbs	2939756..2939765	score=29
All_motifs	phylogibbs	2939767..2939776	score=96
motif_07_dl	phylogibbs	2939767..2939776	score=96
All_motifs	phylogibbs	2939792..2939801	score=73
motif_07_dl	phylogibbs	2939792..2939801	score=73
All_motifs	phylogibbs	2940029..2940038	score=17
motif_07_dl	phylogibbs	2940029..2940038	score=17
All_motifs	phylogibbs	2940492..2940501	score=17
motif_06_twi	phylogibbs	2940492..2940501	score=17
All_motifs	phylogibbs	2940518..2940527	score=71
motif_01_Ladybird_group	phylogibbs	2940518..2940527	score=71
All_motifs	phylogibbs	2940534..2940543	score=99
motif_02_Mad	phylogibbs	2940534..2940543	score=99
All_motifs	phylogibbs	2940807..2940816	score=30
motif_04_Trl	phylogibbs	2940807..2940816	score=30
All_motifs	phylogibbs	2940905..2940914	score=90
motif_09_Abd-B_group	phylogibbs	2940905..2940914	score=90
All_motifs	phylogibbs	2941246..2941255	score=68
motif_01_Ladybird_group	phylogibbs	2941246..2941255	score=68
All_motifs	phylogibbs	2941346..2941355	score=51
motif_03_Pnt_lit	phylogibbs	2941346..2941355	score=51
All_motifs	phylogibbs	2941714..2941723	score=87
motif_07_dl	phylogibbs	2941714..2941723	score=87
All_motifs	phylogibbs	2941785..2941794	score=11
motif_04_Trl	phylogibbs	2941785..2941794	score=11
All_motifs	phylogibbs	2941813..2941822	score=33
motif_05_Antp_group	phylogibbs	2941813..2941822	score=33
All_motifs	phylogibbs	2941878..2941887	score=66
motif_01_Ladybird_group	phylogibbs	2941878..2941887	score=66
All_motifs	phylogibbs	2941932..2941941	score=9
motif_07_dl	phylogibbs	2941932..2941941	score=9
All_motifs	phylogibbs	2942024..2942033	score=21
motif_02_Mad	phylogibbs	2942024..2942033	score=21
All_motifs	phylogibbs	2942062..2942071	score=97
motif_05_Antp_group	phylogibbs	2942062..2942071	score=97
All_motifs	phylogibbs	2942268..2942277	score=28
motif_02_Mad	phylogibbs	2942268..2942277	score=28
All_motifs	phylogibbs	2942278..2942287	score=72
motif_01_Ladybird_group	phylogibbs	2942278..2942287	score=72
All_motifs	phylogibbs	2942320..2942329	score=97
motif_02_Mad	phylogibbs	2942320..2942329	score=97
All_motifs	phylogibbs	2942549..2942558	score=17
motif_05_Antp_group	phylogibbs	2942549..2942558	score=17
All_motifs	phylogibbs	2942723..2942732	score=41
motif_07_dl	phylogibbs	2942723..2942732	score=41
All_motifs	phylogibbs	2942932..2942941	score=7
motif_01_Ladybird_group	phylogibbs	2942932..2942941	score=7
All_motifs	phylogibbs	2942939..2942948	score=7
motif_01_Ladybird_group	phylogibbs	2942939..2942948	score=7
All_motifs	phylogibbs	2943053..2943062	score=22
motif_05_Antp_group	phylogibbs	2943053..2943062	score=22
All_motifs	phylogibbs	2943122..2943131	score=68
motif_09_Abd-B_group	phylogibbs	2943122..2943131	score=68
All_motifs	phylogibbs	2943133..2943142	score=9
motif_06_twi	phylogibbs	2943133..2943142	score=9
All_motifs	phylogibbs	2943229..2943238	score=8
motif_06_twi	phylogibbs	2943229..2943238	score=8
All_motifs	phylogibbs	2943233..2943242	score=10
motif_06_twi	phylogibbs	2943233..2943242	score=10
All_motifs	phylogibbs	2944006..2944015	score=6
motif_09_Abd-B_group	phylogibbs	2944006..2944015	score=6
All_motifs	phylogibbs	2944064..2944073	score=12
motif_09_Abd-B_group	phylogibbs	2944064..2944073	score=12
All_motifs	phylogibbs	2944902..2944911	score=12
motif_01_Ladybird_group	phylogibbs	2944902..2944911	score=12
All_motifs	phylogibbs	2944920..2944929	score=78
motif_09_Abd-B_group	phylogibbs	2944920..2944929	score=78
All_motifs	phylogibbs	2945027..2945036	score=31
motif_06_twi	phylogibbs	2945027..2945036	score=31
All_motifs	phylogibbs	2945200..2945209	score=10
motif_01_Ladybird_group	phylogibbs	2945200..2945209	score=10
All_motifs	phylogibbs	2945340..2945349	score=90
motif_08_NK2_group	phylogibbs	2945340..2945349	score=90
All_motifs	phylogibbs	2945677..2945686	score=14
motif_02_Mad	phylogibbs	2945677..2945686	score=14
All_motifs	phylogibbs	2946130..2946139	score=98
motif_09_Abd-B_group	phylogibbs	2946130..2946139	score=98
All_motifs	phylogibbs	2946217..2946226	score=53
motif_01_Ladybird_group	phylogibbs	2946217..2946226	score=53
All_motifs	phylogibbs	2946359..2946368	score=98
motif_05_Antp_group	phylogibbs	2946359..2946368	score=98
All_motifs	phylogibbs	2946369..2946378	score=88
motif_09_Abd-B_group	phylogibbs	2946369..2946378	score=88
All_motifs	phylogibbs	2946396..2946405	score=6
motif_07_dl	phylogibbs	2946396..2946405	score=6
All_motifs	phylogibbs	2946482..2946491	score=5
motif_01_Ladybird_group	phylogibbs	2946482..2946491	score=5
All_motifs	phylogibbs	2946483..2946492	score=11
motif_05_Antp_group	phylogibbs	2946483..2946492	score=11
All_motifs	phylogibbs	2946484..2946493	score=8
motif_01_Ladybird_group	phylogibbs	2946484..2946493	score=8
All_motifs	phylogibbs	2946978..2946987	score=71
motif_09_Abd-B_group	phylogibbs	2946978..2946987	score=71
All_motifs	phylogibbs	2947044..2947053	score=41
motif_04_Trl	phylogibbs	2947044..2947053	score=41
All_motifs	phylogibbs	2947115..2947124	score=12
motif_07_dl	phylogibbs	2947115..2947124	score=12
All_motifs	phylogibbs	2947902..2947911	score=86
motif_08_NK2_group	phylogibbs	2947902..2947911	score=86
All_motifs	phylogibbs	2948176..2948185	score=7
motif_05_Antp_group	phylogibbs	2948176..2948185	score=7
All_motifs	phylogibbs	2948320..2948329	score=97
motif_09_Abd-B_group	phylogibbs	2948320..2948329	score=97
All_motifs	phylogibbs	2948364..2948373	score=82
motif_09_Abd-B_group	phylogibbs	2948364..2948373	score=82
All_motifs	phylogibbs	2948454..2948463	score=74
motif_09_Abd-B_group	phylogibbs	2948454..2948463	score=74
All_motifs	phylogibbs	2948461..2948470	score=6
motif_09_Abd-B_group	phylogibbs	2948461..2948470	score=6
All_motifs	phylogibbs	2948488..2948497	score=8
motif_03_Pnt_lit	phylogibbs	2948488..2948497	score=8
All_motifs	phylogibbs	2949030..2949039	score=46
motif_05_Antp_group	phylogibbs	2949030..2949039	score=46
All_motifs	phylogibbs	2949852..2949861	score=95
motif_05_Antp_group	phylogibbs	2949852..2949861	score=95
All_motifs	phylogibbs	2949870..2949879	score=96
motif_05_Antp_group	phylogibbs	2949870..2949879	score=96
All_motifs	phylogibbs	2950121..2950130	score=61
motif_02_Mad	phylogibbs	2950121..2950130	score=61
All_motifs	phylogibbs	2950157..2950166	score=95
motif_05_Antp_group	phylogibbs	2950157..2950166	score=95
All_motifs	phylogibbs	2950167..2950176	score=98
motif_07_dl	phylogibbs	2950167..2950176	score=98
All_motifs	phylogibbs	2950223..2950232	score=82
motif_07_dl	phylogibbs	2950223..2950232	score=82
All_motifs	phylogibbs	2950251..2950260	score=43
motif_03_Pnt_lit	phylogibbs	2950251..2950260	score=43
All_motifs	phylogibbs	2950715..2950724	score=96
motif_07_dl	phylogibbs	2950715..2950724	score=96
All_motifs	phylogibbs	2950835..2950844	score=98
motif_06_twi	phylogibbs	2950835..2950844	score=98
All_motifs	phylogibbs	2950954..2950963	score=14
motif_08_NK2_group	phylogibbs	2950954..2950963	score=14
All_motifs	phylogibbs	2951230..2951239	score=79
motif_03_Pnt_lit	phylogibbs	2951230..2951239	score=79
All_motifs	phylogibbs	2951297..2951306	score=89
motif_08_NK2_group	phylogibbs	2951297..2951306	score=89
All_motifs	phylogibbs	2951549..2951558	score=78
motif_03_Pnt_lit	phylogibbs	2951549..2951558	score=78
All_motifs	phylogibbs	2951930..2951939	score=52
motif_01_Ladybird_group	phylogibbs	2951930..2951939	score=52
All_motifs	phylogibbs	2952156..2952165	score=70
motif_03_Pnt_lit	phylogibbs	2952156..2952165	score=70
All_motifs	phylogibbs	2952177..2952186	score=41
motif_02_Mad	phylogibbs	2952177..2952186	score=41
All_motifs	phylogibbs	2952453..2952462	score=88
motif_04_Trl	phylogibbs	2952453..2952462	score=88
All_motifs	phylogibbs	2952455..2952464	score=5
motif_04_Trl	phylogibbs	2952455..2952464	score=5
All_motifs	phylogibbs	2952465..2952474	score=69
motif_04_Trl	phylogibbs	2952465..2952474	score=69
All_motifs	phylogibbs	2952467..2952476	score=19
motif_04_Trl	phylogibbs	2952467..2952476	score=19
All_motifs	phylogibbs	2952469..2952478	score=7
motif_04_Trl	phylogibbs	2952469..2952478	score=7
All_motifs	phylogibbs	2952517..2952526	score=13
motif_04_Trl	phylogibbs	2952517..2952526	score=13
All_motifs	phylogibbs	2952519..2952528	score=13
motif_04_Trl	phylogibbs	2952519..2952528	score=13
All_motifs	phylogibbs	2952543..2952552	score=42
motif_04_Trl	phylogibbs	2952543..2952552	score=42
All_motifs	phylogibbs	2952545..2952554	score=24
motif_04_Trl	phylogibbs	2952545..2952554	score=24
All_motifs	phylogibbs	2952559..2952568	score=17
motif_03_Pnt_lit	phylogibbs	2952559..2952568	score=17
All_motifs	phylogibbs	2952852..2952861	score=21
motif_04_Trl	phylogibbs	2952852..2952861	score=21
All_motifs	phylogibbs	2952854..2952863	score=69
motif_04_Trl	phylogibbs	2952854..2952863	score=69
All_motifs	phylogibbs	2952874..2952883	score=15
motif_04_Trl	phylogibbs	2952874..2952883	score=15
All_motifs	phylogibbs	2952982..2952991	score=5
motif_06_twi	phylogibbs	2952982..2952991	score=5
All_motifs	phylogibbs	2953063..2953072	score=94
motif_06_twi	phylogibbs	2953063..2953072	score=94
All_motifs	phylogibbs	2953287..2953296	score=89
motif_07_dl	phylogibbs	2953287..2953296	score=89
All_motifs	phylogibbs	2953475..2953484	score=5
motif_03_Pnt_lit	phylogibbs	2953475..2953484	score=5
All_motifs	phylogibbs	2953519..2953528	score=91
motif_06_twi	phylogibbs	2953519..2953528	score=91
All_motifs	phylogibbs	2953525..2953534	score=5
motif_02_Mad	phylogibbs	2953525..2953534	score=5
All_motifs	phylogibbs	2953558..2953567	score=62
motif_02_Mad	phylogibbs	2953558..2953567	score=62
All_motifs	phylogibbs	2953817..2953826	score=20
motif_09_Abd-B_group	phylogibbs	2953817..2953826	score=20
All_motifs	phylogibbs	2954110..2954119	score=97
motif_05_Antp_group	phylogibbs	2954110..2954119	score=97
All_motifs	phylogibbs	2954242..2954251	score=25
motif_04_Trl	phylogibbs	2954242..2954251	score=25
All_motifs	phylogibbs	2954244..2954253	score=6
motif_04_Trl	phylogibbs	2954244..2954253	score=6
All_motifs	phylogibbs	2954289..2954298	score=6
motif_07_dl	phylogibbs	2954289..2954298	score=6
All_motifs	phylogibbs	2954308..2954317	score=17
motif_07_dl	phylogibbs	2954308..2954317	score=17
All_motifs	phylogibbs	2955077..2955086	score=84
motif_03_Pnt_lit	phylogibbs	2955077..2955086	score=84
All_motifs	phylogibbs	2955199..2955208	score=89
motif_08_NK2_group	phylogibbs	2955199..2955208	score=89
All_motifs	phylogibbs	2955233..2955242	score=9
motif_06_twi	phylogibbs	2955233..2955242	score=9
All_motifs	phylogibbs	2955348..2955357	score=9
motif_02_Mad	phylogibbs	2955348..2955357	score=9
All_motifs	phylogibbs	2955405..2955414	score=98
motif_04_Trl	phylogibbs	2955405..2955414	score=98
All_motifs	phylogibbs	2955415..2955424	score=13
motif_04_Trl	phylogibbs	2955415..2955424	score=13
All_motifs	phylogibbs	2955417..2955426	score=84
motif_04_Trl	phylogibbs	2955417..2955426	score=84
All_motifs	phylogibbs	2955446..2955455	score=94
motif_04_Trl	phylogibbs	2955446..2955455	score=94
All_motifs	phylogibbs	2955631..2955640	score=5
motif_02_Mad	phylogibbs	2955631..2955640	score=5
All_motifs	phylogibbs	2955632..2955641	score=36
motif_02_Mad	phylogibbs	2955632..2955641	score=36
All_motifs	phylogibbs	2955635..2955644	score=11
motif_02_Mad	phylogibbs	2955635..2955644	score=11
All_motifs	phylogibbs	2955637..2955646	score=5
motif_02_Mad	phylogibbs	2955637..2955646	score=5
All_motifs	phylogibbs	2955640..2955649	score=30
motif_02_Mad	phylogibbs	2955640..2955649	score=30
All_motifs	phylogibbs	2955665..2955674	score=42
motif_02_Mad	phylogibbs	2955665..2955674	score=42
All_motifs	phylogibbs	2955683..2955692	score=92
motif_07_dl	phylogibbs	2955683..2955692	score=92
All_motifs	phylogibbs	2955708..2955717	score=97
motif_06_twi	phylogibbs	2955708..2955717	score=97
All_motifs	phylogibbs	2955803..2955812	score=5
motif_09_Abd-B_group	phylogibbs	2955803..2955812	score=5
[motif_01_Ladybird_group]
glyph = xyplot
graph_type = boxes
height = 100
min_score = 0
max_score = 100
scale = left
[motif_02_Mad]
glyph = xyplot
graph_type = boxes
height = 100
min_score = 0
max_score = 100
scale = left
[motif_03_Pnt_lit]
glyph = xyplot
graph_type = boxes
height = 100
min_score = 0
max_score = 100
scale = left
[motif_04_Trl]
glyph = xyplot
graph_type = boxes
height = 100
min_score = 0
max_score = 100
scale = left
[motif_05_Antp_group]
glyph = xyplot
graph_type = boxes
height = 100
min_score = 0
max_score = 100
scale = left
[motif_06_twi]
glyph = xyplot
graph_type = boxes
height = 100
min_score = 0
max_score = 100
scale = left
[motif_07_dl]
glyph = xyplot
graph_type = boxes
height = 100
min_score = 0
max_score = 100
scale = left
[motif_08_NK2_group]
glyph = xyplot
graph_type = boxes
height = 100
min_score = 0
max_score = 100
scale = left
[motif_09_Abd-B_group]
glyph = xyplot
graph_type = boxes
height = 100
min_score = 0
max_score = 100
scale = left
[All_motifs]
glyph = xyplot
graph_type = boxes
height = 100
min_score = 0
max_score = 100
scale = left
