# Supplementary material for: The Complex Spatio-Temporal Regulation of the Drosophila Myoblast Attractant Gene duf/kirre
Source: PLoS One. 2009 Sep 9;4(9):e6960. doi: 10.1371/journal.pone.0006960 (PMC2734059; doi:10.1371/journal.pone.0006960)
Supplement: Dataset S2 — The raw input and output files of enhancer predictions using PhyloGibbs-MP. PhyloGibbs-MP was run, with these prior weight matrices and in “module-finding” mode, on the same upstream and intronic regions. The upstream region used was 2926000–2956000, and the intron region 2956475–2985408, on chromosome X. Orthologous sequence was taken from D. pseudoobscura, D. yakuba, D. simulans and re-aligned with Sigma. The raw output files are in Supplementary Data S12. (0.12 MB ZIP) [file pone.0006960.s012.zip › supporting_data_S10/phylogibbs-mp_upstream/out.30kb_40_p005b]

Command-line arguments: -p 0.005 -D 1 -L "(dmel:0.6,dpse:0.4,dsim:0.5,dyak:0.6)" -M /home/rsidd/fly/matrices/matrices_12+8_trimmed.transfac -F /home/rsidd/fly/melanogaster-r4.1/dmel-all-intergenic-r4.1.fasta -N 1 -n 55,40 -l 500,500 -o out.30kb_40_p005b -t track.30kb_40_p005b -g gbr.30kb_40_p005b kirre_2926000_2956000_sigma.fa 
Seq   0: dmel X:2926000..2956000
Seq   1: dpse
Seq   2: dyak
Seq   3: dsim

Input phylogenetic tree: (dmel:0.600000,dpse:0.400000,dsim:0.500000,dyak:0.600000)
GSL Random number seed: 322

Beta: 1.376256   Full Score: 1096.949402


       ---------------
Motif 1:
Bin size (no. of windows) =11  Top Window Score=1.57573e-10 

-- GTCATTAGCT seq   0  pos 16278 score 1.576e-10  [fwd]  gccgcGTCATTAGCTtgatt
 |-ATCATTAGCT seq   1  pos 7568                      |- gccgcATCATTAGCTtgatt
 |-GTCATTAGCT seq   2  pos 8153                      |- gccgcGTCATTAGCTtgatt
 `-GTCATTAGCT seq   3  pos 16025                      `- gccgcGTCATTAGCTtgatt
-- GGATAATGAC seq   0  pos 13034 score 3.292e-09  [rev]  tggctGTCATTATCCtggct
 |-GGATAATGAC seq   1  pos 3783                      |- ggcctGTCATTATCCttcga
 |-GGATAATGAC seq   2  pos 4612                      |- aggctGTCATTATCCtggct
 `-GGATAATGAC seq   3  pos 12870                      `- aggctGTCATTATCCtggct
-- ATCATTATCA seq   0  pos 14518 score 4.486e-09  [fwd]  aatcgATCATTATCAgcgaa
 |-ATCATTATCA seq   1  pos 5379                      |- aatcgATCATTATCAggccg
 |-ATCATTATCA seq   2  pos 6137                      |- aatcgATCATTATCAgcaaa
 `-ATCATTATCA seq   3  pos 14305                      `- aatcgATCATTATCAgcgaa
-- GTCATTAGCG seq   0  pos 12453 score  1.97e-08  [fwd]  cgccgGTCATTAGCGacatc
 |-GTCATTAGCA seq   2  pos 4118                      |- cgccgGTCATTAGCAaccaa
 `-GTCATTAGCG seq   3  pos 12314                      `- cgccgGTCATTAGCGacatc
-- ATCATTAGCT seq   0  pos 25930 score 2.534e-08  [fwd]  aatggATCATTAGCTgcaca
 |-ATCATTAGCT seq   2  pos 18366                      |- atcggATCATTAGCTgctca
 `-ATCATTAGCT seq   3  pos 25506                      `- attggATCATTAGCTgcaca
-- GTGATTAGCA seq   0  pos 16932 score 7.925e-08  [fwd]  acattGTGATTAGCAtaatg
 |-ATGATTAGCA seq   1  pos 8643                      |- tcattATGATTAGCAtaatg
 |-GTGATTAGCA seq   2  pos 8855                      |- tcattGTGATTAGCAtaatg
 `-GTGATTAGCA seq   3  pos 16636                      `- tcattGTGATTAGCAtaatg
-- AACATTAGCA seq   0  pos 18902 score 7.877e-07  [fwd]  tgctcAACATTAGCAgcaac
 |-GACATTAGCA seq   1  pos 12153                      |- ctctcGACATTAGCAacaac
 |-GACATTAGAA seq   2  pos 10849                      |- tgctcGACATTAGAAgcaac
 `-AACATTAGCA seq   3  pos 18578                      `- tgctcAACATTAGCAgcaac
-- GTCATTAGac seq   0  pos 15246 score 1.513e-06  [fwd]  cggcaGTCATTAGACgcaca
 |-GTCATTAGgc seq   1  pos 6291                      |- gggcaGTCATTAGGCggcaa
 `-GTCATTAGAC seq   2  pos 6897                      `- gagcaGTCATTAGACacagg
-- CTCATTAGTC seq   0  pos 15878 score 1.928e-06  [fwd]  ttgcaCTCATTAGTCcggca
 |-CTCATTAGcc seq   1  pos 7112                      |- ttgcaCTCATTAGCCagcag
 |-CTCATTAGtc seq   2  pos 7672                      |- ttgcaCTCATTAGTCcgaca
 `-CTCATTAGTC seq   3  pos 15682                      `- ttgcaCTCATTAGTCcggcc
-- GGCTAATAAT seq   0  pos 15738 score 2.902e-06  [rev]  cggcaATTATTAGCCtaatg
 |-GGCTAATAAT seq   1  pos 6855                      |- cggcaATTATTAGCCtaatg
 `-GGCTAATAAT seq   3  pos 15542                      `- cggcaATTATTAGCCtaatg
-- ATAATTATCC seq   0  pos 20484 score 7.541e-06  [fwd]  ttggcATAATTATCCcaggt
 |-ATAATTATCC seq   1  pos 13860                      |- ttgccATAATTATCCcaggt
 |-ATAATTATCC seq   2  pos 12567                      |- ttggcATAATTATCCcagct
 `-ATAATTATCC seq   3  pos 20064                      `- ttggcATAATTATCCcaggt
-------- WM for this motif ---------
//
NA Motif_1
DE best match =  Ladybird_group
01     12.97       2.67      11.76       0.00          R        0.64
02      2.67       0.00       0.00      24.21          T        1.53
03      2.67      19.36       2.67       2.18          C        0.70
04     26.88       0.00       0.00       0.00          A        2.00
05      0.00       0.00       0.00      26.88          T        2.00
06      0.00       0.00       0.00      26.88          T        2.00
07     26.88       0.00       0.00       0.00          A        2.00
08      0.00       0.00      18.87       8.01          G        1.12
09      2.37      22.40       0.98       1.70          C        1.04
10      8.99      12.26       1.50       4.64          M        0.29
//
==============================

       ---------------
Motif 2:
Bin size (no. of windows) =7  Top Window Score=1.89478e-10 

-- GCCGTCGTCG seq   0  pos 14534 score 1.895e-10  [fwd]  cgaatGCCGTCGTCGcaaac
 |-GCCGACGTCG seq   1  pos 5399                      |- agcgaGCCGACGTCGcaacg
 |-GCAGTCGACG seq   2  pos 6155                      |- aaaatGCAGTCGACGcaaac
 `-GCCGTCGTCG seq   3  pos 14321                      `- cgaatGCCGTCGTCGcaaac
-- GCCGTCGCCG seq   0  pos 16320 score 1.569e-08  [fwd]  ccaacGCCGTCGCCGtgcca
 |-GCCGTCGCCG seq   1  pos 7610                      |- ccaacGCCGTCGCCGtcgtc
 `-GCCGTCGCCG seq   3  pos 16067                      `- ccaacGCCGTCGCCGtgcca
-- CGTCGGCTGC seq   0  pos 4108 score 1.862e-08  [rev]  taattGCAGCCGACGagacg
 |-CGTCGGCTGC seq   2  pos 1042                      |- taattGCAGCCGACGagacg
 `-CGTCGGCTGC seq   3  pos 4061                      `- taattGCAGCCGACGagacg
-- CGACGGCTGC seq   0  pos 27558 score 3.382e-08  [rev]  gctcaGCAGCCGTCGcatgc
 |-CGACGGCTGC seq   2  pos 20124                      |- gctcaGCAGCCGTCGcatgc
 `-CGACGGCTGC seq   3  pos 27093                      `- gctcaGCAGCCGTCGcatgc
-- GTCGACGTCG seq   0  pos 29632 score  1.71e-07  [fwd]  ttaacGTCGACGTCGacgcc
 |-GCCGACGTCG seq   2  pos 22241                      |- ttaacGCCGACGTCGacgcc
 `-GCCGACGTCG seq   3  pos 29035                      `- ttaacGCCGACGTCGacgcc
-- GCCGCCCACG seq   0  pos 24121 score 7.936e-07  [fwd]  ccaatGCCGCCCACGtaacg
 |-GCCGCCCACG seq   2  pos 16670                      |- catttGCCGCCCACGtaccg
 `-GCCGCCCACG seq   3  pos 23732                      `- cccctGCCGCCCACGtaccg
-- CGGCTGCCGC seq   0  pos 16268 score 1.548e-06  [rev]  atgacGCGGCAGCCGataag
 |-CGTCTGCCGC seq   1  pos 7558                      |- atgatGCGGCAGACGataag
 |-CGGCTGCCGC seq   2  pos 8143                      |- atgacGCGGCAGCCGataag
 `-CGGCTGCCGC seq   3  pos 16015                      `- atgacGCGGCAGCCGataag
-------- WM for this motif ---------
//
NA Motif_2
DE best match =  Mad
01      0.00       0.00      15.38       0.00          G        2.00
02      0.00      14.91       0.00       0.98          C        1.67
03      4.92       8.07       2.67       0.00          C        0.55
04      0.00       0.00      15.38       0.00          G        2.00
05      2.95       8.57       0.00       3.88          C        0.57
06      2.67      12.71       0.00       0.00          C        1.33
07      0.00       1.97      13.42       0.00          G        1.45
08      5.90       3.88       0.00       5.90          W        0.44
09      0.00      15.38       0.00       0.00          C        2.00
10      0.00       0.00      15.38       0.00          G        2.00
//
==============================

       ---------------
Motif 3:
Bin size (no. of windows) =7  Top Window Score=1.92153e-10 

-- GGCACTTCCG seq   0  pos 29077 score 1.922e-10  [rev]  ataagCGGAAGTGCCacaca
 |-GGCACTTCCG seq   1  pos 34530                      |- ctagcCGGAAGTGCCacaca
 |-GGCACTTCCG seq   2  pos 21608                      |- ataagCGGAAGTGCCacaca
 `-GGCACTTCCG seq   3  pos 28520                      `- ataagCGGAAGTGCCacaca
-- CGGAAGCGCT seq   0  pos 25230 score 5.671e-10  [fwd]  ggaaaCGGAAGCGCTcatca
 |-CGGAAGTGCT seq   1  pos 30164                      |- ggaagCGGAAGTGCTcatca
 |-CGGAAGCGCT seq   2  pos 17778                      |- ggaaaCGGAAGCGCTcatca
 `-CGGAAGCGCT seq   3  pos 24806                      `- ggaaaCGGAAGCGCTcatca
-- CGGAAGTGCC seq   0  pos 25549 score 6.725e-09  [fwd]  accaaCGGAAGTGCCaagca
 |-CGGAAGTGCC seq   2  pos 18130                      |- accaaCGGAAGTGCCaagca
 `-CGGAAGTGCC seq   3  pos 25126                      `- accaaCGGAAGTGCCaagca
-- GGCGCTTCTT seq   0  pos 26156 score 1.374e-08  [rev]  ttggaAAGAAGCGCCgcctc
 |-GGCGCTTCCT seq   1  pos 30958                      |- ctggaAGGAAGCGCCgcaca
 |-GGCGCTTCCT seq   2  pos 18568                      |- ttggaAGGAAGCGCCgcctc
 `-GGCGCTTCCT seq   3  pos 25718                      `- ttggaAGGAAGCGCCgcctc
-- CGGAAGCCCA seq   0  pos 15346 score 2.646e-06  [fwd]  atcgcCGGAAGCCCAtcact
 |-CGGAAGCCCA seq   2  pos 6986                      |- atcgcCGGAAGCCCAtctct
 `-CGGAAGCCCG seq   3  pos 15091                      `- atcgcCGGAAGCCCGtctct
-- CGGAAGCTCT seq   0  pos 11873 score 1.019e-05  [fwd]  tctaaCGGAAGCTCTtattt
 `-CGGAAGCCCT seq   3  pos 11747                      `- tctaaCGGAAGCCCTtcatt
-- AGGAAGTGAA seq   0  pos 24251 score 1.025e-05  [fwd]  agaacAGGAAGTGAAatatt
 |-AGGAAGTGAA seq   1  pos 27951                      |- agaacAGGAAGTGAAatatt
 |-AGGAAGTGAA seq   2  pos 16823                      |- agaacAGGAAGTGAAatatt
 `-AGGAAGTGAA seq   3  pos 23857                      `- agaacAGGAAGTGAAatatt
-------- WM for this motif ---------
//
NA Motif_3
DE best match =  Pnt_lit
01      5.34      10.81       0.00       0.00          C        1.08
02      0.99       0.00      15.45       0.00          G        1.67
03      0.00       0.00      16.15       0.00          G        2.00
04     16.15       0.00       0.00       0.00          A        2.00
05     16.15       0.00       0.00       0.00          A        2.00
06      0.00       0.00      16.15       0.00          G        2.00
07      0.00       7.88       0.00       8.29          T        1.00
08      0.00       2.97      12.65       1.00          G        1.01
09      2.67      13.48       0.00       0.00          C        1.35
10      4.06       7.31       0.98       4.21          H        0.24
//
==============================

       ---------------
Motif 4:
Bin size (no. of windows) =16  Top Window Score=2.65537e-10 

-- AGAGAGAGAG seq   0  pos 29405 score 2.655e-10  [rev]  tctctCTCTCTCTCTatgcg
 |-AGAGAGAGAG seq   2  pos 21993                      |- tctccCTCTCTCTCTcgctc
 `-ACAGAGAGAG seq   3  pos 28819                      `- tctcgCTCTCTCTGTccgtt
-- AGAGAGGGAG seq   0  pos 29446 score 3.329e-09  [rev]  cgttgCTCCCTCTCTttcgc
 |-AGAGAGGGAG seq   2  pos 22034                      |- cgttgCTCCCTCTCTttcgc
 `-AGAGAGGGAG seq   3  pos 28860                      `- cgttgCTCCCTCTCTttcgc
-- CTCTCTCTGT seq   0  pos 26465 score  5.95e-09  [fwd]  actctCTCTCTCTGTctctc
 |-CTCTCCCTCT seq   2  pos 18873                      |- gctgcCTCTCCCTCTcccct
 `-CTCCCTCTCT seq   3  pos 26002                      `- agctcCTCCCTCTCTctcct
-- AGAGAGAGAG seq   0  pos 29417 score 2.417e-08  [rev]  tgtccCTCTCTCTCTctctc
 |-AGAGAGGGGG seq   2  pos 22005                      |- tgctcCCCCCTCTCTccctc
 `-AGAGCGAGAG seq   3  pos 28831                      `- tgtccCTCTCGCTCTcgctc
-- CTCTCTCACT seq   0  pos 26453 score 2.945e-08  [fwd]  ccttcCTCTCTCACTctctc
 `-CTCTCTCACT seq   1  pos 31324                      `- tcgtgCTCTCTCACTtgagc
-- CTCTCACTCC seq   0  pos 26854 score 5.892e-08  [fwd]  tctcaCTCTCACTCCaaatt
 |-CTCTCTCTCC seq   2  pos 19381                      |- cccatCTCTCTCTCCgcatt
 `-CTCTCACTCC seq   3  pos 26391                      `- catctCTCTCACTCCgcatt
-- CTCTCTCTGC seq   0  pos 13739 score 7.781e-08  [fwd]  gttaaCTCTCTCTGCatgtg
 |-CTCTCTCTGC seq   2  pos 5360                      |- gtgaaCTCTCTCTGCatgtg
 `-CTCTCTCTGC seq   3  pos 13604                      `- gtgaaCTCTCTCTGCatgtg
-- CTCCCTCACT seq   0  pos 21044 score 9.272e-07  [fwd]  gcggtCTCCCTCACTtacta
 `-CTCCCTCGCT seq   3  pos 20632                      `- gcggtCTCCCTCGCTcacaa
-- agagagagag seq   1  pos 32797 score 2.933e-06  [rev]  tctgtCTCTCTCTCTccggg
-- ctctctctct seq   2  pos 21633 score 2.962e-06  [fwd]  tttttCTCTCTCTCTgtttc
-- ctctctctct seq   1  pos 3734 score 3.619e-06  [fwd]  cctccCTCTCTCTCTctctc
-- agagagagag seq   1  pos 32809 score 3.783e-06  [rev]  cacctCTCTCTCTCTgtctc
-- CTCTCTCTCA seq   0  pos 12972 score 5.191e-06  [fwd]  tccaaCTCTCTCTCAcactc
 `-CTCGCTCGCT seq   3  pos 12808                      `- caactCTCGCTCGCTctctc
-- ctctctcact seq   1  pos 30043 score 1.694e-05  [fwd]  ctaagCTCTCTCACTttccg
-- AGTGAGAGAA seq   0  pos 3815 score 2.821e-05  [rev]  cgcgtTTCTCTCACTgcaca
 |-AGTGAGAAAA seq   2  pos  761                      |- ctattTTTTCTCACTgcaca
 `-AGTGAGAGAA seq   3  pos 3765                      `- ctattTTCTCTCACTgcaca
-- GGGGAGAGAC seq   0  pos 3730 score 4.009e-05  [rev]  agaacGTCTCTCCCCatcgc
 |-GGGGAGAGAC seq   2  pos  676                      |- agaacGTCTCTCCCCatcgc
 `-GGGGAGAGAC seq   3  pos 3680                      `- agaacGTCTCTCCCCatcgt
-------- WM for this motif ---------
//
NA Motif_4
DE best match =  Trl
01      0.00      21.50       1.97       1.97          C        1.22
02      0.00       0.98       0.00      24.96          T        1.77
03      0.00      24.96       0.00       0.98          C        1.77
04      0.00       5.47       1.00      20.34          T        1.05
05      0.00      25.43       0.00       0.00          C        2.00
06      1.50       0.98       0.98      23.40          T        1.25
07      0.00      25.43       0.00       0.00          C        2.00
08      5.58       1.97       2.00      16.80          T        0.55
09      0.00      22.42       3.93       0.00          C        1.39
10      1.00       5.90       0.00      18.99          T        1.00
//
==============================

       ---------------
Motif 5:
Bin size (no. of windows) =7  Top Window Score=3.27457e-10 

-- TTTAATTATG seq   0  pos 28110 score 3.275e-10  [rev]  aggccCATAATTAAAagctg
 |-TTTAATTATG seq   1  pos 32962                      |- gggctCATAATTAAAacgag
 |-TTTAATTATG seq   2  pos 20692                      |- aggccCATAATTAAAagctg
 `-TTTAATTATG seq   3  pos 27587                      `- aggccCATAATTAAAagctg
-- CATCATTAAA seq   0  pos 20359 score 9.627e-10  [fwd]  aaaaaCATCATTAAAtttat
 |-CATCATTAAA seq   1  pos 13719                      |- aaaaaCATCATTAAAtttat
 |-CATCATTAAA seq   2  pos 12405                      |- aaaaaCATCATTAAAtttat
 `-CATCATTAAA seq   3  pos 19937                      `- aaaaaCATCATTAAAtttat
-- CATCATTAAA seq   0  pos 16062 score 1.014e-09  [fwd]  tatatCATCATTAAAgccgc
 |-CATCATTAAA seq   1  pos 7466                      |- tatatCATCATTAAAgccgt
 |-CATCATTAAA seq   2  pos 7915                      |- tatatCATCATTAAAgccgc
 `-CATCATTAAA seq   3  pos 15864                      `- tatatCATCATTAAAgccgc
-- CATAATTAAA seq   0  pos 23870 score 3.107e-08  [fwd]  tggcgCATAATTAAAgagca
 |-CATAATTAAA seq   2  pos 16411                      |- tggcgCATAATTAAAgagca
 `-CATAATTAAA seq   3  pos 23500                      `- tggcgCATAATTAAAgagca
-- TTTAATTATA seq   0  pos 23852 score 5.794e-08  [rev]  caattTATAATTAAAtgatc
 |-TTTAATTATA seq   2  pos 16393                      |- caattTATAATTAAAtgatc
 `-TTTAATTATA seq   3  pos 23482                      `- caattTATAATTAAAcgatc
-- TCTAATTAAA seq   0  pos 24157 score 1.215e-07  [fwd]  tcatgTCTAATTAAAcgtga
 |-TCTAATTAAA seq   1  pos 27846                      |- ccatgTCTAATTAAAcgtga
 |-TCTAATTAAA seq   2  pos 16739                      |- tcacgTCTAATTAAAcgtga
 `-TCTAATTAAA seq   3  pos 23768                      `- tcatgTCTAATTAAAcgtga
-- AATAATTAAA seq   0  pos 13003 score 1.117e-06  [fwd]  aaaaaAATAATTAAAggctc
 |-TATAATTAAA seq   2  pos 4581                      |- aaaaaTATAATTAAAggctc
 `-AATAATTAAA seq   3  pos 12839                      `- taaaaAATAATTAAAggctc
-------- WM for this motif ---------
//
NA Motif_5
DE best match =  Antp_group
01      1.50       9.98       0.00       5.62          C        0.71
02     13.91       2.67       0.00       0.00          A        1.36
03      0.00       0.00       0.00      16.58          T        2.00
04     11.24       5.34       0.00       0.00          A        1.09
05     16.58       0.00       0.00       0.00          A        2.00
06      0.00       0.00       0.00      16.58          T        2.00
07      0.00       0.00       0.00      16.58          T        2.00
08     16.58       0.00       0.00       0.00          A        2.00
09     16.58       0.00       0.00       0.00          A        2.00
10     16.58       0.00       0.00       0.00          A        2.00
//
==============================

       ---------------
Motif 6:
Bin size (no. of windows) =6  Top Window Score=4.86185e-10 

-- ACGTGTGCCC seq   0  pos 24835 score 4.862e-10  [rev]  gcaagGGGCACACGTcaata
 |-ACGTGTGCCC seq   1  pos 28597                      |- tcaagGGGCACACGTcaata
 |-ACGTGTGCCC seq   2  pos 17410                      |- ccaggGGGCACACGTcaata
 `-ACGTGTGCCC seq   3  pos 24418                      `- ccaagGGGCACACGTcaata
-- ACGTGTTCCG seq   0  pos 29708 score  1.08e-08  [rev]  gacatCGGAACACGTactaa
 |-ACGTGTTCCG seq   1  pos 35308                      |- cacggCGGAACACGTactaa
 |-ACGTGTTCCG seq   2  pos 22316                      |- gacatCGGAACACGTactaa
 `-ACGTGTTCCG seq   3  pos 29109                      `- gacatCGGAACACGTactaa
-- ACATGTGTCG seq   0  pos 27519 score 1.183e-08  [rev]  gacgaCGACACATGTtggac
 |-ACATGTGTCG seq   1  pos 32190                      |- gacgaCGACACATGTtggac
 |-ACATGTGTCG seq   2  pos 20085                      |- gacgaCGACACATGTtggac
 `-ACATGTGTCG seq   3  pos 27054                      `- gacgaCGACACATGTtggac
-- ACGTGTGTCC seq   0  pos 27063 score 1.825e-08  [rev]  gagcgGGACACACGTgtcca
 |-ACGTGTGTCC seq   2  pos 19619                      |- gagcgGGACACACGTgtcca
 `-ACGTGTGTCC seq   3  pos 26607                      `- gagcgGGACACACGTgtcca
-- CGGCACAAGT seq   0  pos 12671 score 4.756e-08  [fwd]  aggagCGGCACAAGTgcttc
 |-GGGCACAAGT seq   2  pos 4323                      |- ggagcGGGCACAAGTgcttc
 `-CGGCACAAGT seq   3  pos 12517                      `- aggagCGGCACAAGTgcttc
-- ACTTGTGTGG seq   0  pos 13288 score 2.165e-07  [rev]  caaagCCACACAAGTcgacg
 |-ACTTGTGTGG seq   1  pos 4099                      |- aaaagCCACACAAGTcgaca
 |-ACTTGTGTGG seq   2  pos 4910                      |- caaagCCACACAAGTcgacg
 `-ACTTGTGTGG seq   3  pos 13130                      `- caaagCCACACAAGTcgacg
-------- WM for this motif ---------
//
NA Motif_6
DE best match =  twi
01      0.00       9.51       5.62       0.00          C        1.05
02      0.00       2.67      11.94       0.00          G        1.31
03      7.31       0.00       7.31       0.00          R        1.00
04      2.67      11.94       0.00       0.00          C        1.31
05     14.61       0.00       0.00       0.00          A        2.00
06      0.00      14.61       0.00       0.00          C        2.00
07     14.61       0.00       0.00       0.00          A        2.00
08      4.64       7.31       0.00       2.67          M        0.53
09      0.00       0.00      14.61       0.00          G        2.00
10      0.00       0.00       0.00      14.61          T        2.00
//
==============================

       ---------------
Motif 7:
Bin size (no. of windows) =11  Top Window Score=1.20137e-09 

-- CGTGAAAATC seq   0  pos 24167 score 1.201e-09  [rev]  tcaagGATTTTCACGtttaa
 |-CGTGAAAATC seq   1  pos 27856                      |- tcaagGATTTTCACGtttaa
 |-CGTGAAAATC seq   2  pos 16749                      |- tcaagGATTTTCACGtttaa
 `-CGTGAAAATC seq   3  pos 23778                      `- tcaagGATTTTCACGtttaa
-- GATTTTCACA seq   0  pos 24715 score  1.81e-09  [fwd]  tgcatGATTTTCACAttata
 |-GATTTTCACA seq   1  pos 28402                      |- tgcatGATTTTCACAttaaa
 |-GATTTTCACA seq   2  pos 17277                      |- tgcatGATTTTCACAttaag
 `-GATTTTCACA seq   3  pos 24299                      `- tgcatGATTTTCACAttata
-- GATTTTCATT seq   0  pos 13767 score  1.15e-08  [fwd]  cattgGATTTTCATTaattt
 |-GATTTTCATT seq   1  pos 4466                      |- cattcGATTTTCATTaattt
 |-GATTTTCATT seq   2  pos 5388                      |- cattgGATTTTCATTaattt
 `-GATTTTCATT seq   3  pos 13632                      `- cattgGATTTTCATTaattt
-- AGCGAAAATC seq   0  pos 27287 score 5.113e-08  [rev]  atgaaGATTTTCGCTcagtg
 |-AGCGAAAATC seq   2  pos 19847                      |- cacacGATTTTCGCTcagtg
 `-AGCGAAAATC seq   3  pos 26827                      `- tagttGATTTTCGCTcagtg
-- GATTTTCGCA seq   0  pos 4075 score 5.117e-08  [fwd]  ctcgaGATTTTCGCAttaaa
 |-GATTTTCGCA seq   2  pos 1009                      |- ctcgaGATTTTCGCAttaaa
 `-GATTTTCGCA seq   3  pos 4028                      `- ctcgaGATTTTCGCAttaaa
-- CATGGAAATC seq   0  pos 12740 score 9.773e-08  [rev]  aatttGATTTCCATGttttg
 |-CATGAAAATC seq   1  pos 3356                      |- aatttGATTTTCATGttttg
 |-CATGGAAATC seq   2  pos 4400                      |- aatttGATTTCCATGttttg
 `-CATGGAAATC seq   3  pos 12586                      `- aatttGATTTCCATGttttg
-- TGCGGAAATC seq   0  pos 15714 score 3.141e-07  [rev]  tgtttGATTTCCGCActgca
 |-TACGGAAATC seq   1  pos 6831                      |- tgtttGATTTCCGTActgca
 `-TGCGGAAATC seq   3  pos 15518                      `- tgtttGATTTCCGCActgca
-- GATTTTCCTA seq   0  pos 29683 score 3.287e-07  [fwd]  agagcGATTTTCCTAtaaca
 |-GATTTTCCTA seq   2  pos 22291                      |- agagcGATTTTCCTAtaaca
 |-GATTTTCCTA seq   3  pos 29084                      |- agagcGATTTTCCTAtaaca
 `-cgTTTTCGTG seq   1  pos 35283                      `- tgctgCGTTTTCGTGgaaca
-- TTGGAAAATC seq   0  pos 13221 score 1.222e-06  [rev]  ttcctGATTTTCCAAaatga
 |-TTGGAAAATC seq   1  pos 4044                      |- ttcctGATTTTCCAAaaacg
 |-TTCGAAAATC seq   2  pos 4843                      |- ttcctGATTTTCGAAaacga
 `-TTGGAAAATC seq   3  pos 13067                      `- ttcctGATTTTCCAAaacga
-- AGGGAAAATC seq   0  pos 24223 score 1.793e-06  [rev]  ctgcaGATTTTCCCTagcca
 |-GAGGAAAACC seq   2  pos 16795                      |- ctggaGGTTTTCCTCagccg
 `-CGGGAAAACC seq   3  pos 23818                      `- ctggaGGTTTTCCCGagcca
-- AATTTTCGCC seq   0  pos 16723 score 2.394e-06  [fwd]  gttttAATTTTCGCCttagt
 |-AATTTTCGCC seq   1  pos 8425                      |- gttttAATTTTCGCCgtagt
 |-AATTTTCGCC seq   2  pos 8653                      |- gttttAATTTTCGCCttagt
 `-AATTTTCGCC seq   3  pos 16435                      `- gttttAATTTTCGCCttagt
-------- WM for this motif ---------
//
NA Motif_7
DE best match =  dl
01      2.67       0.98      23.13       0.00          G        1.31
02     24.81       0.00       2.48       0.00          A        1.56
03      0.00       0.00       0.00      26.77          T        2.00
04      0.00       0.00       0.00      26.77          T        2.00
05      0.00       0.00       0.00      26.77          T        2.00
06      0.00       3.88       0.00      22.90          T        1.40
07      0.00      26.77       0.00       0.00          C        2.00
08     10.68       5.63      10.75       0.00          R        0.47
09      2.67      14.89       0.00       9.97          C        0.66
10     11.18       3.67       7.32       5.64          N        0.11
//
==============================

       ---------------
Motif 8:
Bin size (no. of windows) =6  Top Window Score=2.27323e-09 

-- GCTTAAGTGG seq   0  pos 19340 score 2.273e-09  [rev]  attttCCACTTAAGCcacaa
 |-TCTTAAGTGA seq   1  pos 12614                      |- attttTCACTTAAGAcacaa
 |-GCTTAAGTGG seq   2  pos 11266                      |- attttCCACTTAAGCcacaa
 `-GCTTAAGTGG seq   3  pos 18997                      `- attttCCACTTAAGCcacaa
-- CCTCAAGTGG seq   0  pos 21902 score 5.143e-09  [rev]  agccgCCACTTGAGGcgaac
 |-CTTTAAGTGG seq   1  pos 23556                      |- cgcctCCACTTAAAGcacct
 |-CCTAAAGTGG seq   2  pos 14161                      |- agccgCCACTTTAGGcgaac
 `-CCTTAAGTGG seq   3  pos 21494                      `- agccgCCACTTAAGGcgaac
-- CCACTTGAGG seq   0  pos 25297 score 8.465e-09  [fwd]  cgcacCCACTTGAGGcgagc
 |-TCACTTGAGa seq   1  pos 30257                      |- ctcacTCACTTGAGAcacac
 `-CCACTTGAGG seq   3  pos 24857                      `- cgcacCCACTTGAGGcgagc
-- TCACTTAAGC seq   0  pos 29199 score 2.259e-08  [fwd]  taataTCACTTAAGCccccc
 |-TCACTTAAGC seq   1  pos 34677                      |- taataTCACTTAAGCtgact
 |-TCACTTAAGC seq   2  pos 21732                      |- taataTCACTTAAGCcccca
 `-TCACTTAAGC seq   3  pos 28628                      `- taataTCACTTAAGCccccc
-- CCACTTGAGG seq   0  pos 12598 score 3.187e-08  [fwd]  cacacCCACTTGAGGggact
 |-CCACTTGAGA seq   2  pos 4248                      |- cacacCCACTTGAGAggact
 `-CCACTTGAGG seq   3  pos 12444                      `- cacacCCACTTGAGGggact
-- CCACTCGAAT seq   0  pos 24653 score 6.557e-06  [fwd]  ccgagCCACTCGAATcgcat
 |-CTACTTGAAT seq   1  pos 28340                      |- ttcccCTACTTGAATtgtgt
 |-CCACTCGAAT seq   2  pos 17215                      |- acgagCCACTCGAATcgcat
 `-CCACTCGAAT seq   3  pos 24237                      `- ccgagCCACTCGAATcgcat
-------- WM for this motif ---------
//
NA Motif_8
DE best match =  NK2_group
01      0.00      10.46       0.00       4.63          C        1.11
02      0.00      13.85       0.00       0.98          C        1.65
03     14.82       0.00       0.00       0.00          A        2.00
04      0.00      14.82       0.00       0.00          C        2.00
05      0.00       0.00       0.00      14.82          T        2.00
06      0.00       1.70       0.00      13.13          T        1.49
07      6.98       0.00       7.79       0.98          R        0.73
08     14.82       0.00       0.00       0.00          A        2.00
09      3.65       0.00      11.18       0.00          G        1.19
10      2.94       4.37       5.62       2.67          N        0.07
//
==============================

       ---------------
Motif 9:
Bin size (no. of windows) =12  Top Window Score=3.27772e-08 

-- TTTATTACCT seq   0  pos 20130 score 3.278e-08  [fwd]  ttgaaTTTATTACCTacaaa
 |-TTTATTACCT seq   1  pos 13425                      |- tagaaTTTATTACCTacaaa
 |-TTTATTACCT seq   2  pos 12141                      |- ttgaaTTTATTACCTacaaa
 `-TTTATTACCT seq   3  pos 19730                      `- ttgaaTTTATTACCTacaaa
-- AGTTAATAAA seq   0  pos 22320 score 5.353e-08  [rev]  aaaatTTTATTAACTtaaag
 |-AGTTAATAAA seq   1  pos 24493                      |- aaaatTTTATTAACTttaag
 |-AGTTAATAAA seq   2  pos 14606                      |- aaaatTTTATTAACTtaaag
 `-AGTTAATAAA seq   3  pos 21907                      `- aaaatTTTATTAACTtaaag
-- TTTATTAATT seq   0  pos 14905 score 5.358e-08  [fwd]  taagtTTTATTAATTtaatt
 |-TTTATTAATT seq   1  pos 5847                      |- taagtTTTATTAATTtaatt
 |-TTTATTAATT seq   2  pos 6546                      |- taagtTTTATTAATTtaatt
 `-TTTATTAATT seq   3  pos 14677                      `- taagtTTTATTAATTtaatt
-- TTTATTATTT seq   0  pos 22364 score 5.358e-08  [fwd]  tgaatTTTATTATTTtattt
 |-TTTATTATTT seq   1  pos 24537                      |- tgcatTTTATTATTTtattt
 |-TTTATTATTT seq   2  pos 14650                      |- tgaatTTTATTATTTtattt
 `-TTTATTATTT seq   3  pos 21951                      `- tgaatTTTATTATTTtattt
-- TTTATGAAGC seq   0  pos 22454 score 1.806e-07  [fwd]  aaattTTTATGAAGCtatta
 |-TTTATGAAGC seq   1  pos 24639                      |- aaattTTTATGAAGCtatta
 |-TTTATGAAGC seq   2  pos 14753                      |- aaattTTTATGAAGCtatta
 `-TTTATGAAGC seq   3  pos 22057                      `- aaattTTTATGAAGCtatta
-- TCGTAATAAA seq   0  pos 17122 score 5.404e-07  [rev]  ggcctTTTATTACGAttatg
 |-TCGTAATAAA seq   1  pos 8809                      |- ggcctTTTATTACGAttatg
 `-TCGTAATAAA seq   2  pos 9027                      `- ggcctTTTATTACGAttatg
-- TTTATGACAT seq   0  pos 18920 score 6.473e-07  [fwd]  acattTTTATGACATaattt
 |-TTTATGGCAT seq   1  pos 12171                      |- acattTTTATGGCATaattt
 |-TTTATGACAT seq   2  pos 10867                      |- acattTTTATGACATaattt
 `-TTTATGACAT seq   3  pos 18596                      `- acattTTTATGACATaattt
-- TTTATGAGCA seq   1  pos 6093 score 7.312e-07  [fwd]  aggtgTTTATGAGCAtcgcc
 |-TTTATGACCA seq   2  pos 6694                      |- aggtgTTTATGACCAcggcc
 `-TTTATGAGCG seq   3  pos 14827                      `- aggtgTTTATGAGCGcggcc
-- AATTAATAAA seq   0  pos 4118 score 1.945e-06  [rev]  gcaccTTTATTAATTgcagc
 |-AATTAATAAA seq   2  pos 1052                      |- gcaccTTTATTAATTgcagc
 `-AATTAATAAA seq   3  pos 4071                      `- gcaccTTTATTAATTgcagc
-- TTTATTGGCT seq   0  pos 13337 score 1.057e-05  [fwd]  ggctcTTTATTGGCTttaaa
 |-TTTATTGGCt seq   1  pos 4182                      |- ctatcTTTATTGGCTtagcc
 |-TTTATTGGCC seq   2  pos 4959                      |- ggctcTTTATTGGCCttaaa
 `-TTTATTGGCC seq   3  pos 13179                      `- ggctcTTTATTGGCCttaaa
-- AAATAATAAA seq   0  pos 29803 score 1.282e-05  [rev]  gctgtTTTATTATTTaaatt
 |-AAATAACAAA seq   2  pos 22436                      |- gctgtTTTGTTATTTaaaat
 `-AAATAATAAA seq   3  pos 29204                      `- gctgtTTTATTATTTaaatt
-- TACTCGTAAA seq   0  pos 27817 score 4.168e-05  [rev]  caaaaTTTACGAGTAacgcc
 |-TACTCGTAAA seq   1  pos 32708                      |- aaaaaTTTACGAGTAacgcc
 |-TACTCGTAAA seq   2  pos 20387                      |- agaaaTTTACGAGTAacgcc
 `-TACTCGTAAA seq   3  pos 27341                      `- caaaaTTTACGAGTAacgcc
-------- WM for this motif ---------
//
NA Motif_9
DE best match =  Abd-B_group
01      0.00       0.00       0.00      29.55          T        2.00
02      0.00       0.00       0.00      29.55          T        2.00
03      0.00       0.00       0.00      29.55          T        2.00
04     29.08       0.00       0.98       0.00          A        1.79
05      0.00       2.67       0.00      26.88          T        1.56
06      0.00       0.00      10.19      19.36          T        1.07
07     25.91       0.00       3.65       0.00          A        1.46
08      9.98       8.40       6.99       4.64          N        0.05
09      2.67      10.19       4.75      11.94          B        0.20
10      6.30       4.20       0.98      18.93          T        0.55
//
==============================

       ---------------
Motif 10:
Bin size (no. of windows) =1  Top Window Score=0.00256387 

-- TGGGATGTCC seq   0  pos 27508 score  0.002564  [fwd]  caagtTGGGATGTCCaacat
 |-TGGGATGTCC seq   2  pos 20074                      |- caagtTGGGATGTCCaacat
 |-TGGGATGTCC seq   3  pos 27043                      |- caagtTGGGATGTCCaacat
 `-cGGGATGTCC seq   1  pos 32179                      `- gtgtaCGGGATGTCCaacat
-------- WM for this motif ---------
//
NA Motif_10
DE best match =  shn2_lit
01      0.00       0.98       0.00       1.70          T        1.05
02      0.00       0.00       2.67       0.00          G        2.00
03      0.00       0.00       2.67       0.00          G        2.00
04      0.00       0.00       2.67       0.00          G        2.00
05      2.67       0.00       0.00       0.00          A        2.00
06      0.00       0.00       0.00       2.67          T        2.00
07      0.00       0.00       2.67       0.00          G        2.00
08      0.00       0.00       0.00       2.67          T        2.00
09      0.00       2.67       0.00       0.00          C        2.00
10      0.00       2.67       0.00       0.00          C        2.00
//
==============================
