# Supplementary material for: The Complex Spatio-Temporal Regulation of the Drosophila Myoblast Attractant Gene duf/kirre
Source: PLoS One. 2009 Sep 9;4(9):e6960. doi: 10.1371/journal.pone.0006960 (PMC2734059; doi:10.1371/journal.pone.0006960)
Supplement: Dataset S2 — The raw input and output files of enhancer predictions using PhyloGibbs-MP. PhyloGibbs-MP was run, with these prior weight matrices and in “module-finding” mode, on the same upstream and intronic regions. The upstream region used was 2926000–2956000, and the intron region 2956475–2985408, on chromosome X. Orthologous sequence was taken from D. pseudoobscura, D. yakuba, D. simulans and re-aligned with Sigma. The raw output files are in Supplementary Data S12. (0.12 MB ZIP) [file pone.0006960.s012.zip › supporting_data_S10/phylogibbs-mp_upstream/track.30kb_40_p005b]

Command-line arguments: -p 0.005 -D 1 -L "(dmel:0.6,dpse:0.4,dsim:0.5,dyak:0.6)" -M /home/rsidd/fly/matrices/matrices_12+8_trimmed.transfac -F /home/rsidd/fly/melanogaster-r4.1/dmel-all-intergenic-r4.1.fasta -N 1 -n 55,40 -l 500,500 -o out.30kb_40_p005b -t track.30kb_40_p005b -g gbr.30kb_40_p005b kirre_2926000_2956000_sigma.fa 
Seq   0: dmel X:2926000..2956000
Seq   1: dpse
Seq   2: dyak
Seq   3: dsim

Input phylogenetic tree: (dmel:0.600000,dpse:0.400000,dsim:0.500000,dyak:0.600000)
GSL Random number seed: 322

======== Tracked window statistics ========

Tracked motif 5
--------------
aaaaaCATCATTAAAtttat -- [fwd]  seq    0       dmel   pos  20359  occ 0.98
aaaaaCATCATTAAAtttat |- [fwd]  seq    1        dpse  pos  13719  
aaaaaCATCATTAAAtttat |- [fwd]  seq    2        dyak  pos  12405  
aaaaaCATCATTAAAtttat `- [fwd]  seq    3        dsim  pos  19937  
tatatCATCATTAAAgccgc -- [fwd]  seq    0       dmel   pos  16062  occ 0.98
tatatCATCATTAAAgccgt |- [fwd]  seq    1        dpse  pos  7466  
tatatCATCATTAAAgccgc |- [fwd]  seq    2        dyak  pos  7915  
tatatCATCATTAAAgccgc `- [fwd]  seq    3        dsim  pos  15864  
aggccCATAATTAAAagctg -- [rev]  seq    0       dmel   pos  28110  occ 0.98
gggctCATAATTAAAacgag |- [rev]  seq    1        dpse  pos  32962  
aggccCATAATTAAAagctg |- [rev]  seq    2        dyak  pos  20692  
aggccCATAATTAAAagctg `- [rev]  seq    3        dsim  pos  27587  
tggcgCATAATTAAAgagca -- [fwd]  seq    0       dmel   pos  23870  occ 0.96
tggcgCATAATTAAAgagca |- [fwd]  seq    2        dyak  pos  16411  
tggcgCATAATTAAAgagca `- [fwd]  seq    3        dsim  pos  23500  
caattTATAATTAAAtgatc -- [rev]  seq    0       dmel   pos  23852  occ 0.96
caattTATAATTAAAtgatc |- [rev]  seq    2        dyak  pos  16393  
caattTATAATTAAAcgatc `- [rev]  seq    3        dsim  pos  23482  
tcatgTCTAATTAAAcgtga -- [fwd]  seq    0       dmel   pos  24157  occ 0.95
ccatgTCTAATTAAAcgtga |- [fwd]  seq    1        dpse  pos  27846  
tcacgTCTAATTAAAcgtga |- [fwd]  seq    2        dyak  pos  16739  
tcatgTCTAATTAAAcgtga `- [fwd]  seq    3        dsim  pos  23768  
aaaaaAATAATTAAAggctc -- [fwd]  seq    0       dmel   pos  13003  occ 0.85
aaaaaTATAATTAAAggctc |- [fwd]  seq    2        dyak  pos  4581  
taaaaAATAATTAAAggctc `- [fwd]  seq    3        dsim  pos  12839  
ttcagAATAATTAAAtgcta -- [fwd]  seq    0       dmel   pos  23030  occ 0.46
ttcagAATAATTAAAtgcta |- [fwd]  seq    2        dyak  pos  15405  
ttcagAATAATTAAAtgcta `- [fwd]  seq    3        dsim  pos  22600  
aatagCTTAATTAATacgtt -- [rev]  seq    0       dmel   pos  15813  occ 0.34
aatagCTTAATTAATacgtt |- [rev]  seq    1        dpse  pos  7047  
aatagCTTAATTAATacgta |- [rev]  seq    2        dyak  pos  7607  
aatagCTTAATTAATacgtt `- [rev]  seq    3        dsim  pos  15617  
ccgggCTCCATTAAAgaaat -- [rev]  seq    0       dmel   pos  17053  occ 0.22
tggggTTCCATTAAAgaaat |- [rev]  seq    1        dpse  pos  8742  
ccgggCTCCATTAAAgaaat |- [rev]  seq    2        dyak  pos  8958  
ccgggCTCCATTAAAgaaat `- [rev]  seq    3        dsim  pos  16747  
cttctTATAATTAAGaaaac -- [fwd]  seq    0       dmel   pos  16549  occ 0.18
ctttaTATAATTAAGagaac `- [fwd]  seq    3        dsim  pos  16285  
tttggCATAATTATCccagg -- [fwd]  seq    0       dmel   pos  20483  occ 0.12
tttgcCATAATTATCccagg |- [fwd]  seq    1        dpse  pos  13859  
tttggCATAATTATCccagc |- [fwd]  seq    2        dyak  pos  12566  
tttggCATAATTATCccagg `- [fwd]  seq    3        dsim  pos  20063  
taaatTATAATTAATatcta -- [rev]  seq    0       dmel   pos  13573  occ 0.08
tgaaaTATAATTAATatcta `- [rev]  seq    3        dsim  pos  13406  
taattGGTAATTAAGagctt -- [rev]  seq    0       dmel   pos  22176  occ 0.07
tatttGGTAATTAAAagctg |- [rev]  seq    2        dyak  pos  14467  
taattGGTAATTAAGagctt `- [rev]  seq    3        dsim  pos  21780  
-------- Base counts for this motif ---------
//
NA Motif_5
DE best match =  Antp_group
01      2.17      11.34       0.15       5.88          C        0.62
02     14.90       2.55       0.15       1.51          A        0.99
03      0.00       0.60       0.00      18.50          T        1.80
04     13.27       5.84       0.00       0.00          A        1.11
05     19.10       0.00       0.00       0.00          A        2.00
06      0.00       0.00       0.00      19.10          T        2.00
07      0.00       0.00       0.00      19.10          T        2.00
08     19.10       0.00       0.00       0.00          A        2.00
09     18.80       0.00       0.00       0.31          A        1.88
10     17.42       0.31       0.39       1.03          A        1.44
//
==============================

Tracked motif 8
--------------
ttgtgGCTTAAGTGGaaaat -- [fwd]  seq    0       dmel   pos  19340  occ 0.90
ttgtgTCTTAAGTGAaaaat |- [fwd]  seq    1        dpse  pos  12614  
ttgtgGCTTAAGTGGaaaat |- [fwd]  seq    2        dyak  pos  11266  
ttgtgGCTTAAGTGGaaaat `- [fwd]  seq    3        dsim  pos  18997  
gctcgCCTCAAGTGGgtgcg -- [rev]  seq    0       dmel   pos  25297  occ 0.90
gtgtgTCTCAAGTGAgtgag |- [rev]  seq    1        dpse  pos  30257  
gctcgCCTCAAGTGGgtgcg `- [rev]  seq    3        dsim  pos  24857  
gggggGCTTAAGTGAtatta -- [rev]  seq    0       dmel   pos  29199  occ 0.89
agtcaGCTTAAGTGAtatta |- [rev]  seq    1        dpse  pos  34677  
tggggGCTTAAGTGAtatta |- [rev]  seq    2        dyak  pos  21732  
gggggGCTTAAGTGAtatta `- [rev]  seq    3        dsim  pos  28628  
gttcgCCTCAAGTGGcggct -- [fwd]  seq    0       dmel   pos  21902  occ 0.86
aggtgCTTTAAGTGGaggcg |- [fwd]  seq    1        dpse  pos  23556  
gttcgCCTAAAGTGGcggct |- [fwd]  seq    2        dyak  pos  14161  
gttcgCCTTAAGTGGcggct `- [fwd]  seq    3        dsim  pos  21494  
agtccCCTCAAGTGGgtgtg -- [rev]  seq    0       dmel   pos  12598  occ 0.83
agtccTCTCAAGTGGgtgtg |- [rev]  seq    2        dyak  pos  4248  
agtccCCTCAAGTGGgtgtg `- [rev]  seq    3        dsim  pos  12444  
gagcgGCACAAGTGCttcca -- [fwd]  seq    0       dmel   pos  12673  occ 0.28
agcggGCACAAGTGCttcca |- [fwd]  seq    2        dyak  pos  4325  
gagcgGCACAAGTGCttcca `- [fwd]  seq    3        dsim  pos  12519  
aaactGCTTAAGTATcaatg -- [rev]  seq    0       dmel   pos  24954  occ 0.15
gaactGCTTAAGTATcaatg |- [rev]  seq    2        dyak  pos  17500  
aaactGCTTAAGTATcaatg `- [rev]  seq    3        dsim  pos  24529  
attaaGCACAAGTGTttatg -- [rev]  seq    0       dmel   pos  13526  occ 0.11
agtaaGCACAAGTGTatatg |- [rev]  seq    2        dyak  pos  5133  
attaaGCACAAGTGTgtatg `- [rev]  seq    3        dsim  pos  13370  
-------- Base counts for this motif ---------
//
NA Motif_8
DE best match =  NK2_group
01      0.00       4.86       4.97       2.58          S        0.47
02      0.00      10.91       0.00       0.85          C        1.63
03      0.77       0.00       0.00      10.98          T        1.65
04      0.84       5.21       0.00       6.50          T        0.72
05     11.75       0.00       0.00       0.00          A        2.00
06     11.75       0.00       0.00       0.00          A        2.00
07      0.00       0.00      11.75       0.00          G        2.00
08      0.00       0.00       0.00      11.75          T        2.00
09      0.29       0.00      11.46       0.00          G        1.83
10      4.15       0.55       6.78       0.51          G        0.61
//
==============================

Tracked motif 7
--------------
ttaaaCGTGAAAATCcttga -- [fwd]  seq    0       dmel   pos  24167  occ 0.99
ttaaaCGTGAAAATCcttga |- [fwd]  seq    1        dpse  pos  27856  
ttaaaCGTGAAAATCcttga |- [fwd]  seq    2        dyak  pos  16749  
ttaaaCGTGAAAATCcttga `- [fwd]  seq    3        dsim  pos  23778  
caaaaCATGGAAATCaaatt -- [fwd]  seq    0       dmel   pos  12740  occ 0.97
caaaaCATGAAAATCaaatt |- [fwd]  seq    1        dpse  pos  3356  
caaaaCATGGAAATCaaatt |- [fwd]  seq    2        dyak  pos  4400  
caaaaCATGGAAATCaaatt `- [fwd]  seq    3        dsim  pos  12586  
aaattAATGAAAATCcaatg -- [rev]  seq    0       dmel   pos  13767  occ 0.97
aaattAATGAAAATCgaatg |- [rev]  seq    1        dpse  pos  4466  
aaattAATGAAAATCcaatg |- [rev]  seq    2        dyak  pos  5388  
aaattAATGAAAATCcaatg `- [rev]  seq    3        dsim  pos  13632  
tataaTGTGAAAATCatgca -- [rev]  seq    0       dmel   pos  24715  occ 0.97
tttaaTGTGAAAATCatgca |- [rev]  seq    1        dpse  pos  28402  
cttaaTGTGAAAATCatgca |- [rev]  seq    2        dyak  pos  17277  
tataaTGTGAAAATCatgca `- [rev]  seq    3        dsim  pos  24299  
tgttaTAGGAAAATCgctct -- [rev]  seq    0       dmel   pos  29683  occ 0.92
tgttaTAGGAAAATCgctct |- [rev]  seq    2        dyak  pos  22291  
tgttaTAGGAAAATCgctct |- [rev]  seq    3        dsim  pos  29084  
tgttcCACGAAAACGcagca `- [rev]  seq    1        dpse  pos  35283  
cactgAGCGAAAATCttcat -- [fwd]  seq    0       dmel   pos  27287  occ 0.89
cactgAGCGAAAATCgtgtg |- [fwd]  seq    2        dyak  pos  19847  
cactgAGCGAAAATCaacta `- [fwd]  seq    3        dsim  pos  26827  
tgcagTGCGGAAATCaaaca -- [fwd]  seq    0       dmel   pos  15714  occ 0.88
tgcagTACGGAAATCaaaca |- [fwd]  seq    1        dpse  pos  6831  
tgcagTGCGGAAATCaaaca `- [fwd]  seq    3        dsim  pos  15518  
tttaaTGCGAAAATCtcgag -- [rev]  seq    0       dmel   pos  4075  occ 0.86
tttaaTGCGAAAATCtcgag |- [rev]  seq    2        dyak  pos  1009  
tttaaTGCGAAAATCtcgag `- [rev]  seq    3        dsim  pos  4028  
tggctAGGGAAAATCtgcag -- [fwd]  seq    0       dmel   pos  24223  occ 0.83
cggctGAGGAAAACCtccag |- [fwd]  seq    2        dyak  pos  16795  
tggctCGGGAAAACCtccag `- [fwd]  seq    3        dsim  pos  23818  
gcgggAAGGAAAAACtacac -- [rev]  seq    0       dmel   pos  13792  occ 0.74
aaaacGAGGAAAAACtacac |- [rev]  seq    1        dpse  pos  4491  
gcgggAAGGAAAAACtacac |- [rev]  seq    2        dyak  pos  5413  
gcgggAAGGAAAAACtacac `- [rev]  seq    3        dsim  pos  13657  
tcattTTGGAAAATCaggaa -- [fwd]  seq    0       dmel   pos  13221  occ 0.73
cgtttTTGGAAAATCaggaa |- [fwd]  seq    1        dpse  pos  4044  
tcgttTTCGAAAATCaggaa |- [fwd]  seq    2        dyak  pos  4843  
tcgttTTGGAAAATCaggaa `- [fwd]  seq    3        dsim  pos  13067  
actaaGGCGAAAATTaaaac -- [rev]  seq    0       dmel   pos  16723  occ 0.42
actacGGCGAAAATTaaaac |- [rev]  seq    1        dpse  pos  8425  
actaaGGCGAAAATTaaaac |- [rev]  seq    2        dyak  pos  8653  
actaaGGCGAAAATTaaaac `- [rev]  seq    3        dsim  pos  16435  
aatccAATGAAAAGCgccac -- [rev]  seq    0       dmel   pos  13756  occ 0.29
aatcgAATGAAAAGCgccgc |- [rev]  seq    1        dpse  pos  4455  
aatccAATGAAAAGCgccac |- [rev]  seq    2        dyak  pos  5377  
aatccAATGAAAAGCgccac `- [rev]  seq    3        dsim  pos  13621  
attcaAAGGAAAAACgctaa -- [rev]  seq    0       dmel   pos  13096  occ 0.24
attcaAAGGAAATACgctaa |- [rev]  seq    2        dyak  pos  4721  
attcaAAGGAAAAACgctaa |- [rev]  seq    3        dsim  pos  12945  
attcaAACGAAAAAGaagtt `- [rev]  seq    1        dpse  pos  3881  
aaatcAGTGAAAATCggcaa -- [fwd]  seq    0       dmel   pos  14029  occ 0.17
aaatcAGTGAAAATCgggaa `- [fwd]  seq    3        dsim  pos  13868  
gaaagGGGGAAAAGCgcttt -- [fwd]  seq    0       dmel   pos  28308  occ 0.17
aaaggGGGGAAAAACgcttt |- [fwd]  seq    2        dyak  pos  20884  
aaaggGGGGAAAAGCgcttt `- [fwd]  seq    3        dsim  pos  27783  
gttagCAGGAAAAGCgggaa -- [rev]  seq    0       dmel   pos  21115  occ 0.12
gttagCAGGAAAAGCggaaa |- [rev]  seq    2        dyak  pos  13304  
gttagCAGGAAAAGCgggaa `- [rev]  seq    3        dsim  pos  20695  
ctctgGGAGAAAAACcgatt -- [rev]  seq    0       dmel   pos  15932  occ 0.09
agttgGGAGAAAAACcgatt |- [rev]  seq    1        dpse  pos  7210  
ctctgGGAGAAAAACcgatt |- [rev]  seq    2        dyak  pos  7739  
ctctgGGAGAAAAACcgatt `- [rev]  seq    3        dsim  pos  15737  
caaaaCACGTAAAACaaagc -- [fwd]  seq    0       dmel   pos  20396  occ 0.07
cataaTACGAAAAGCagctc |- [fwd]  seq    1        dpse  pos  13757  
caaaaCACGGAAAACagctc |- [fwd]  seq    2        dyak  pos  12442  
caaaaCACGTAAAACagctc `- [fwd]  seq    3        dsim  pos  19974  
tcgaaCTGGAAAAACtggag -- [fwd]  seq    0       dmel   pos  28289  occ 0.06
tcgaaCTGGAAAAACtggcg |- [fwd]  seq    2        dyak  pos  20864  
tcgaaCTGGAAAAACtggag `- [fwd]  seq    3        dsim  pos  27763  
-------- Base counts for this motif ---------
//
NA Motif_7
DE best match =  dl
01      8.10       7.44       3.25       9.76          H        0.09
02     13.12       0.00      13.14       2.07          R        0.70
03      0.25       8.51       7.70      11.44          B        0.38
04      0.00       0.00      27.68       0.00          G        2.00
05     24.01       0.00       3.63       0.10          A        1.41
06     27.68       0.00       0.00       0.00          A        2.00
07     27.68       0.00       0.00       0.00          A        2.00
08     27.51       0.00       0.00       0.24          A        1.93
09      3.26       2.14       1.34      21.46          T        0.85
10      0.00      25.44       1.14       1.12          C        1.51
//
==============================

Tracked motif 9
--------------
ttgaaTTTATTACCTacaaa -- [fwd]  seq    0       dmel   pos  20130  occ 0.99
tagaaTTTATTACCTacaaa |- [fwd]  seq    1        dpse  pos  13425  
ttgaaTTTATTACCTacaaa |- [fwd]  seq    2        dyak  pos  12141  
ttgaaTTTATTACCTacaaa `- [fwd]  seq    3        dsim  pos  19730  
aaaatTTTATTAACTtaaag -- [rev]  seq    0       dmel   pos  22320  occ 0.98
aaaatTTTATTAACTttaag |- [rev]  seq    1        dpse  pos  24493  
aaaatTTTATTAACTtaaag |- [rev]  seq    2        dyak  pos  14606  
aaaatTTTATTAACTtaaag `- [rev]  seq    3        dsim  pos  21907  
taagtTTTATTAATTtaatt -- [fwd]  seq    0       dmel   pos  14905  occ 0.90
taagtTTTATTAATTtaatt |- [fwd]  seq    1        dpse  pos  5847  
taagtTTTATTAATTtaatt |- [fwd]  seq    2        dyak  pos  6546  
taagtTTTATTAATTtaatt `- [fwd]  seq    3        dsim  pos  14677  
ttaaaTTTATGAGAGacttt -- [fwd]  seq    0       dmel   pos  20369  occ 0.88
ttaaaTTTATGAGCGacttt |- [fwd]  seq    1        dpse  pos  13729  
ttaaaTTTATGAGAGacttc |- [fwd]  seq    2        dyak  pos  12415  
ttaaaTTTATGAGAGacttc `- [fwd]  seq    3        dsim  pos  19947  
aggtgTTTATGAGCAtcgcc -- [fwd]  seq    1        dpse  pos  6093  occ 0.86
aggtgTTTATGACCAcggcc |- [fwd]  seq    2        dyak  pos  6694  
aggtgTTTATGAGCGcggcc `- [fwd]  seq    3        dsim  pos  14827  
tgaatTTTATTATTTtattt -- [fwd]  seq    0       dmel   pos  22364  occ 0.83
tgcatTTTATTATTTtattt |- [fwd]  seq    1        dpse  pos  24537  
tgaatTTTATTATTTtattt |- [fwd]  seq    2        dyak  pos  14650  
tgaatTTTATTATTTtattt `- [fwd]  seq    3        dsim  pos  21951  
acattTTTATGACATaattt -- [fwd]  seq    0       dmel   pos  18920  occ 0.78
acattTTTATGGCATaattt |- [fwd]  seq    1        dpse  pos  12171  
acattTTTATGACATaattt |- [fwd]  seq    2        dyak  pos  10867  
acattTTTATGACATaattt `- [fwd]  seq    3        dsim  pos  18596  
aaattTTTATGAAGCtatta -- [fwd]  seq    0       dmel   pos  22454  occ 0.75
aaattTTTATGAAGCtatta |- [fwd]  seq    1        dpse  pos  24639  
aaattTTTATGAAGCtatta |- [fwd]  seq    2        dyak  pos  14753  
aaattTTTATGAAGCtatta `- [fwd]  seq    3        dsim  pos  22057  
tcatcTTTATGACGCcatta -- [rev]  seq    0       dmel   pos  20978  occ 0.71
tcatcTTTATGACGCcatta |- [rev]  seq    1        dpse  pos  21972  
tcatcTTTATGACGCcatta |- [rev]  seq    2        dyak  pos  13167  
tcatcTTTATGACGCcatta `- [rev]  seq    3        dsim  pos  20566  
ggcctTTTATTACGAttatg -- [rev]  seq    0       dmel   pos  17122  occ 0.68
ggcctTTTATTACGAttatg |- [rev]  seq    1        dpse  pos  8809  
ggcctTTTATTACGAttatg `- [rev]  seq    2        dyak  pos  9027  
ggctcTTTATTGGCTttaaa -- [fwd]  seq    0       dmel   pos  13337  occ 0.51
ctatcTTTATTGGCTtagcc |- [fwd]  seq    1        dpse  pos  4182  
ggctcTTTATTGGCCttaaa |- [fwd]  seq    2        dyak  pos  4959  
ggctcTTTATTGGCCttaaa `- [fwd]  seq    3        dsim  pos  13179  
gcaccTTTATTAATTgcagc -- [rev]  seq    0       dmel   pos  4118  occ 0.48
gcaccTTTATTAATTgcagc |- [rev]  seq    2        dyak  pos  1052  
gcaccTTTATTAATTgcagc `- [rev]  seq    3        dsim  pos  4071  
cgcgaTTTATGACCCcgaat -- [fwd]  seq    2        dyak  pos  6589  occ 0.23
cgcgaTTTATGACCCcggat `- [fwd]  seq    3        dsim  pos  14722  
caaaaTTTACGAGTAacgcc -- [rev]  seq    0       dmel   pos  27817  occ 0.21
aaaaaTTTACGAGTAacgcc |- [rev]  seq    1        dpse  pos  32708  
agaaaTTTACGAGTAacgcc |- [rev]  seq    2        dyak  pos  20387  
caaaaTTTACGAGTAacgcc `- [rev]  seq    3        dsim  pos  27341  
agccgTTTATGATCTtttaa -- [rev]  seq    0       dmel   pos  18064  occ 0.13
agcagTTTATGATCTtttaa |- [rev]  seq    2        dyak  pos  10060  
agccgTTTATGATCTtttaa `- [rev]  seq    3        dsim  pos  17756  
ttttgTTTATTTGTTttgtc -- [fwd]  seq    0       dmel   pos  13129  occ 0.07
ttttgTTTATTTGTTttgtc |- [fwd]  seq    2        dyak  pos  4754  
ttttgTTTATTTGTTttgtc |- [fwd]  seq    3        dsim  pos  12978  
tcatgTTTATTTGTTttgtc `- [fwd]  seq    1        dpse  pos  3930  
ttcgcTTTAATAGCTtcata -- [rev]  seq    0       dmel   pos  22461  occ 0.07
ttcgtTTTAATAGCTtcata |- [rev]  seq    1        dpse  pos  24646  
ttcgcTTTAATAGCTtcata |- [rev]  seq    2        dyak  pos  14760  
ttcgcTTTAATAGCTtcata `- [rev]  seq    3        dsim  pos  22064  
catatTTTACGACCCacacc -- [fwd]  seq    0       dmel   pos  18006  occ 0.06
catatTTTACGACATtcgtg |- [fwd]  seq    1        dpse  pos  10069  
catatTTTACGACCCacaca `- [fwd]  seq    3        dsim  pos  17700  
gctgtTTTATTATTTaaatt -- [rev]  seq    0       dmel   pos  29803  occ 0.05
gctgtTTTGTTATTTaaaat |- [rev]  seq    2        dyak  pos  22436  
gctgtTTTATTATTTaaatt `- [rev]  seq    3        dsim  pos  29204  
-------- Base counts for this motif ---------
//
NA Motif_9
DE best match =  Abd-B_group
01      0.00       0.00       0.00      25.59          T        2.00
02      0.00       0.00       0.00      25.59          T        2.00
03      0.00       0.00       0.00      25.59          T        2.00
04     25.57       0.00       0.05       0.00          A        1.98
05      0.18       0.69       0.00      24.72          T        1.76
06      0.00       0.00      11.50      14.08          T        1.01
07     23.26       0.00       2.14       0.19          A        1.52
08      7.96       9.40       6.06       2.56          V        0.13
09      3.65      10.24       5.31       6.41          N        0.10
10      3.30       5.13       3.20      14.55          T        0.32
//
==============================

Tracked motif 6
--------------
tattgACGTGTGCCCcttgc -- [fwd]  seq    0       dmel   pos  24835  occ 0.98
tattgACGTGTGCCCcttga |- [fwd]  seq    1        dpse  pos  28597  
tattgACGTGTGCCCcctgg |- [fwd]  seq    2        dyak  pos  17410  
tattgACGTGTGCCCcttgg `- [fwd]  seq    3        dsim  pos  24418  
ttagtACGTGTTCCGatgtc -- [fwd]  seq    0       dmel   pos  29708  occ 0.97
ttagtACGTGTTCCGccgtg |- [fwd]  seq    1        dpse  pos  35308  
ttagtACGTGTTCCGatgtc |- [fwd]  seq    2        dyak  pos  22316  
ttagtACGTGTTCCGatgtc `- [fwd]  seq    3        dsim  pos  29109  
tggacACGTGTGTCCcgctc -- [fwd]  seq    0       dmel   pos  27063  occ 0.95
tggacACGTGTGTCCcgctc |- [fwd]  seq    2        dyak  pos  19619  
tggacACGTGTGTCCcgctc `- [fwd]  seq    3        dsim  pos  26607  
gtccaACATGTGTCGtcgtc -- [fwd]  seq    0       dmel   pos  27519  occ 0.92
gtccaACATGTGTCGtcgtc |- [fwd]  seq    1        dpse  pos  32190  
gtccaACATGTGTCGtcgtc |- [fwd]  seq    2        dyak  pos  20085  
gtccaACATGTGTCGtcgtc `- [fwd]  seq    3        dsim  pos  27054  
cgtcgACTTGTGTGGctttg -- [fwd]  seq    0       dmel   pos  13288  occ 0.38
tgtcgACTTGTGTGGctttt |- [fwd]  seq    1        dpse  pos  4099  
cgtcgACTTGTGTGGctttg |- [fwd]  seq    2        dyak  pos  4910  
cgtcgACTTGTGTGGctttg `- [fwd]  seq    3        dsim  pos  13130  
gaagcACTTGTGCCGctcct -- [rev]  seq    0       dmel   pos  12671  occ 0.37
gaagcACTTGTGCCCgctcc |- [rev]  seq    2        dyak  pos  4323  
gaagcACTTGTGCCGctcct `- [rev]  seq    3        dsim  pos  12517  
tacccACATATGCAGattgt -- [rev]  seq    0       dmel   pos  19027  occ 0.32
cgactACATATGCAGattat |- [rev]  seq    1        dpse  pos  12265  
tacccACATATGCAGattgt |- [rev]  seq    2        dyak  pos  10959  
tacccACATATGCAGattgt `- [rev]  seq    3        dsim  pos  18690  
tcgagAAATGTGTCAaaagc -- [rev]  seq    0       dmel   pos  14492  occ 0.18
tcgaaAAATGTGTCAaaagc |- [rev]  seq    1        dpse  pos  5353  
tcgagAAATGTGTCAaaagg |- [rev]  seq    2        dyak  pos  6111  
tcgagAAATGTGTCAaaggc `- [rev]  seq    3        dsim  pos  14279  
tggccACATGTGCCAtctac -- [fwd]  seq    0       dmel   pos  17233  occ 0.10
tggccACATGTGCCAtctac `- [fwd]  seq    2        dyak  pos  9125  
caaccATATGTGGCCtttta -- [rev]  seq    0       dmel   pos  17133  occ 0.09
caaccATATGTGGCCtttta |- [rev]  seq    1        dpse  pos  8820  
caaccATATGTGGCCtttta `- [rev]  seq    2        dyak  pos  9038  
cgtgtACATATGCAGgaggc -- [fwd]  seq    0       dmel   pos  29233  occ 0.09
catgtACATATGTAGgaggc `- [fwd]  seq    3        dsim  pos  28658  
atggcACATGTGGCCaactc -- [rev]  seq    0       dmel   pos  17229  occ 0.09
atggcACATGTGGCCagctc `- [rev]  seq    2        dyak  pos  9121  
ggggaACATTTGTCGgtcta -- [rev]  seq    0       dmel   pos  3769  occ 0.08
ggggaACATTTGTCGgtcta |- [rev]  seq    2        dyak  pos   715  
ggggaACATTTGTCGgtcta `- [rev]  seq    3        dsim  pos  3719  
ccaggAAATATGCACaaaaa -- [fwd]  seq    0       dmel   pos  26982  occ 0.06
ccaggAAGTGTGCACaaaaa |- [fwd]  seq    1        dpse  pos  31852  
ccaggAAATATGCACaaaaa |- [fwd]  seq    2        dyak  pos  19543  
ccaggAAATATGCACaaaaa `- [fwd]  seq    3        dsim  pos  26519  
-------- Base counts for this motif ---------
//
NA Motif_6
DE best match =  twi
01     13.53       0.00       0.00       0.00          A        2.00
02      0.64      12.70       0.00       0.20          C        1.62
03      4.64       0.00       7.14       1.75          G        0.60
04      0.00       0.00       0.00      13.53          T        2.00
05      1.08       0.00      12.29       0.16          G        1.51
06      0.00       0.00       0.00      13.53          T        2.00
07      0.00       0.00      10.93       2.59          G        1.29
08      0.00       7.19       0.33       6.06          C        0.86
09      1.14      11.37       1.01       0.00          C        1.21
10      0.63       5.34       7.75       0.00          G        0.80
//
==============================

Tracked motif 3
--------------
tgtgtGGCACTTCCGcttat -- [fwd]  seq    0       dmel   pos  29077  occ 0.85
tgtgtGGCACTTCCGgctag |- [fwd]  seq    1        dpse  pos  34530  
tgtgtGGCACTTCCGcttat |- [fwd]  seq    2        dyak  pos  21608  
tgtgtGGCACTTCCGcttat `- [fwd]  seq    3        dsim  pos  28520  
tgatgAGCGCTTCCGtttcc -- [rev]  seq    0       dmel   pos  25230  occ 0.80
tgatgAGCACTTCCGcttcc |- [rev]  seq    1        dpse  pos  30164  
tgatgAGCGCTTCCGtttcc |- [rev]  seq    2        dyak  pos  17778  
tgatgAGCGCTTCCGtttcc `- [rev]  seq    3        dsim  pos  24806  
tgcttGGCACTTCCGttggt -- [rev]  seq    0       dmel   pos  25549  occ 0.78
tgcttGGCACTTCCGttggt |- [rev]  seq    2        dyak  pos  18130  
tgcttGGCACTTCCGttggt `- [rev]  seq    3        dsim  pos  25126  
gaggcGGCGCTTCTTtccaa -- [fwd]  seq    0       dmel   pos  26156  occ 0.71
tgtgcGGCGCTTCCTtccag |- [fwd]  seq    1        dpse  pos  30958  
gaggcGGCGCTTCCTtccaa |- [fwd]  seq    2        dyak  pos  18568  
gaggcGGCGCTTCCTtccaa `- [fwd]  seq    3        dsim  pos  25718  
agtgaTGGGCTTCCGgcgat -- [rev]  seq    0       dmel   pos  15346  occ 0.52
agagaTGGGCTTCCGgcgat |- [rev]  seq    2        dyak  pos  6986  
agagaCGGGCTTCCGgcgat `- [rev]  seq    3        dsim  pos  15091  
aatatTTCACTTCCTgttct -- [rev]  seq    0       dmel   pos  24251  occ 0.44
aatatTTCACTTCCTgttct |- [rev]  seq    1        dpse  pos  27951  
aatatTTCACTTCCTgttct |- [rev]  seq    2        dyak  pos  16823  
aatatTTCACTTCCTgttct `- [rev]  seq    3        dsim  pos  23857  
aaataAGAGCTTCCGttaga -- [rev]  seq    0       dmel   pos  11873  occ 0.27
aatgaAGGGCTTCCGttaga `- [rev]  seq    3        dsim  pos  11747  
ggcagACAGCTTCCGttgtt -- [fwd]  seq    0       dmel   pos  26559  occ 0.18
ggcagACAGCTTCCGctgtt |- [fwd]  seq    2        dyak  pos  18970  
ggcagACAGCTTCCGttgtt `- [fwd]  seq    3        dsim  pos  26096  
attgaAACACTTCCGttaat -- [fwd]  seq    0       dmel   pos  4670  occ 0.10
attgaAACACTTCCGttaat |- [fwd]  seq    2        dyak  pos  1616  
attgaAACACTTCCGttaat `- [fwd]  seq    3        dsim  pos  4616  
atttaTTCGGTTCCGtttca -- [rev]  seq    0       dmel   pos  22488  occ 0.08
atttaTTCGGTTCCGtttct |- [rev]  seq    2        dyak  pos  14787  
atttaTTCGGTTCCGtttcg `- [rev]  seq    3        dsim  pos  22091  
gcactATCTCTTCCGacttc -- [fwd]  seq    0       dmel   pos  27475  occ 0.06
gcactATCTCTTCCGacttc |- [fwd]  seq    2        dyak  pos  20041  
gcactATCTCTTCCGacttc `- [fwd]  seq    3        dsim  pos  27010  
-------- Base counts for this motif ---------
//
NA Motif_3
DE best match =  Pnt_lit
01      3.21       0.50       5.69       2.05          R        0.34
02      0.19       0.35       9.24       1.45          G        1.13
03      0.62       9.46       1.28       0.00          C        1.20
04      5.95       0.00       5.18       0.12          A        0.93
05      0.00      11.07       0.17       0.00          C        1.89
06      0.00       0.00       0.00      11.24          T        2.00
07      0.00       0.00       0.00      11.24          T        2.00
08      0.00      11.24       0.00       0.00          C        2.00
09      0.00      10.74       0.00       0.70          C        1.67
10      0.00       0.00       8.19       3.05          G        1.16
//
==============================

Tracked motif 2
--------------
cgaatGCCGTCGTCGcaaac -- [fwd]  seq    0       dmel   pos  14534  occ 1.00
agcgaGCCGACGTCGcaacg |- [fwd]  seq    1        dpse  pos  5399  
aaaatGCAGTCGACGcaaac |- [fwd]  seq    2        dyak  pos  6155  
cgaatGCCGTCGTCGcaaac `- [fwd]  seq    3        dsim  pos  14321  
ccaacGCCGTCGCCGtgcca -- [fwd]  seq    0       dmel   pos  16320  occ 0.98
ccaacGCCGTCGCCGtcgtc |- [fwd]  seq    1        dpse  pos  7610  
ccaacGCCGTCGCCGtgcca `- [fwd]  seq    3        dsim  pos  16067  
taattGCAGCCGACGagacg -- [rev]  seq    0       dmel   pos  4108  occ 0.66
taattGCAGCCGACGagacg |- [rev]  seq    2        dyak  pos  1042  
taattGCAGCCGACGagacg `- [rev]  seq    3        dsim  pos  4061  
gctcaGCAGCCGTCGcatgc -- [rev]  seq    0       dmel   pos  27558  occ 0.62
gctcaGCAGCCGTCGcatgc |- [rev]  seq    2        dyak  pos  20124  
gctcaGCAGCCGTCGcatgc `- [rev]  seq    3        dsim  pos  27093  
ccaatGCCGCCCACGtaacg -- [fwd]  seq    0       dmel   pos  24121  occ 0.61
catttGCCGCCCACGtaccg |- [fwd]  seq    2        dyak  pos  16670  
cccctGCCGCCCACGtaccg `- [fwd]  seq    3        dsim  pos  23732  
ctttgGCCGTCGCTGtgcgg -- [rev]  seq    0       dmel   pos  29665  occ 0.42
ctttgGCTGTCGCTGctgtt |- [rev]  seq    2        dyak  pos  22273  
ctttgGCCGTCGCTGccgtg `- [rev]  seq    3        dsim  pos  29066  
tttcaGCTGTCATCGgccac -- [fwd]  seq    0       dmel   pos  26177  occ 0.41
gttcaGCTGTCATCGtctca |- [fwd]  seq    1        dpse  pos  30980  
catcaGCTGTCATCGgccac |- [fwd]  seq    2        dyak  pos  18598  
tttcaGCTGTCATCGgccac `- [fwd]  seq    3        dsim  pos  25739  
ttaacGTCGACGTCGacgcc -- [fwd]  seq    0       dmel   pos  29632  occ 0.37
ttaacGCCGACGTCGacgcc |- [fwd]  seq    2        dyak  pos  22241  
ttaacGCCGACGTCGacgcc `- [fwd]  seq    3        dsim  pos  29035  
tctcaGCTGGCGTCGacgtc -- [rev]  seq    0       dmel   pos  29640  occ 0.30
tctctGCCGGCGTCGacgtc |- [rev]  seq    2        dyak  pos  22249  
tctcgGCCGGCGTCGacgtc `- [rev]  seq    3        dsim  pos  29043  
atgacGCGGCAGCCGataag -- [rev]  seq    0       dmel   pos  16268  occ 0.28
atgatGCGGCAGACGataag |- [rev]  seq    1        dpse  pos  7558  
atgacGCGGCAGCCGataag |- [rev]  seq    2        dyak  pos  8143  
atgacGCGGCAGCCGataag `- [rev]  seq    3        dsim  pos  16015  
cactaGCCGGCGTAGcgatc -- [fwd]  seq    0       dmel   pos  16024  occ 0.21
cactaGCCGGCGGAGcgatc |- [fwd]  seq    2        dyak  pos  7877  
cactaGCCGGCGGAGcgatc `- [fwd]  seq    3        dsim  pos  15826  
tgacaGCTGCAGGCGgtacc -- [fwd]  seq    0       dmel   pos  12641  occ 0.18
tgacaGCTGCAGACGgacac |- [fwd]  seq    1        dpse  pos  3208  
tgacaGCTGCAGGCGgcccg |- [fwd]  seq    2        dyak  pos  4293  
tgacaGCTGCAGGCGgtacc `- [fwd]  seq    3        dsim  pos  12487  
caatgTCAGTCGTCGttaat -- [rev]  seq    0       dmel   pos  19677  occ 0.14
caatgTCAGTCGCCGtcttc |- [rev]  seq    2        dyak  pos  11589  
caatgTCAGTCGTCGtcttc `- [rev]  seq    3        dsim  pos  19288  
acgtcGACGTCGACGccagc -- [fwd]  seq    0       dmel   pos  29635  occ 0.12
acgccGACGTCGACGccggc |- [fwd]  seq    2        dyak  pos  22244  
acgccGACGTCGACGccggc `- [fwd]  seq    3        dsim  pos  29038  
acgaaGCTGCCTTCGtttca -- [fwd]  seq    0       dmel   pos  29348  occ 0.09
acgagGCTGCCTTCGtttca |- [fwd]  seq    2        dyak  pos  21912  
acgaaGCTGCCTTCGgttca `- [fwd]  seq    3        dsim  pos  28764  
cagctGGCGTCGACGtcgac -- [rev]  seq    0       dmel   pos  29637  occ 0.06
ctgccGGCGTCGACGtcggc |- [rev]  seq    2        dyak  pos  22246  
cggccGGCGTCGACGtcggc `- [rev]  seq    3        dsim  pos  29040  
gcgtcGACGTCGACGttaac -- [rev]  seq    0       dmel   pos  29631  occ 0.05
gcgtcGACGTCGGCGttaac |- [rev]  seq    2        dyak  pos  22240  
gcgtcGACGTCGGCGttaac `- [rev]  seq    3        dsim  pos  29034  
catgtGTCGTCGTCAttgat -- [fwd]  seq    0       dmel   pos  27525  occ 0.05
catgtGTCGTCGTCAttgat |- [fwd]  seq    1        dpse  pos  32196  
catgtGTCGTCGTCAttgat |- [fwd]  seq    2        dyak  pos  20091  
catgtGTCGTCGTCAttgat `- [fwd]  seq    3        dsim  pos  27060  
-------- Base counts for this motif ---------
//
NA Motif_2
DE best match =  Mad
01      0.00       0.00      14.22       0.28          G        1.86
02      0.34      13.73       0.12       0.50          C        1.56
03      3.80       8.12       0.75       2.48          C        0.38
04      0.00       0.00      14.50       0.00          G        2.00
05      1.70       5.16       1.01       6.64          Y        0.32
06      1.24      13.27       0.00       0.00          C        1.58
07      1.10       1.21      12.01       0.19          G        1.11
08      4.35       3.58       0.71       6.35          H        0.26
09      0.42      13.25       0.00       0.83          C        1.50
10      0.14       0.00      14.36       0.00          G        1.92
//
==============================

Tracked motif 1
--------------
gccgcGTCATTAGCTtgatt -- [fwd]  seq    0       dmel   pos  16278  occ 0.73
gccgcATCATTAGCTtgatt |- [fwd]  seq    1        dpse  pos  7568  
gccgcGTCATTAGCTtgatt |- [fwd]  seq    2        dyak  pos  8153  
gccgcGTCATTAGCTtgatt `- [fwd]  seq    3        dsim  pos  16025  
aatcgATCATTATCAgcgaa -- [fwd]  seq    0       dmel   pos  14518  occ 0.71
aatcgATCATTATCAggccg |- [fwd]  seq    1        dpse  pos  5379  
aatcgATCATTATCAgcaaa |- [fwd]  seq    2        dyak  pos  6137  
aatcgATCATTATCAgcgaa `- [fwd]  seq    3        dsim  pos  14305  
cgccgGTCATTAGCGacatc -- [fwd]  seq    0       dmel   pos  12453  occ 0.69
cgccgGTCATTAGCAaccaa |- [fwd]  seq    2        dyak  pos  4118  
cgccgGTCATTAGCGacatc `- [fwd]  seq    3        dsim  pos  12314  
tggctGTCATTATCCtggct -- [rev]  seq    0       dmel   pos  13034  occ 0.69
ggcctGTCATTATCCttcga |- [rev]  seq    1        dpse  pos  3783  
aggctGTCATTATCCtggct |- [rev]  seq    2        dyak  pos  4612  
aggctGTCATTATCCtggct `- [rev]  seq    3        dsim  pos  12870  
cggcaGTCATTAGACgcaca -- [fwd]  seq    0       dmel   pos  15246  occ 0.68
gggcaGTCATTAGGCggcaa |- [fwd]  seq    1        dpse  pos  6291  
gagcaGTCATTAGACacagg `- [fwd]  seq    2        dyak  pos  6897  
ttgcaCTCATTAGTCcggca -- [fwd]  seq    0       dmel   pos  15878  occ 0.67
ttgcaCTCATTAGCCagcag |- [fwd]  seq    1        dpse  pos  7112  
ttgcaCTCATTAGTCcgaca |- [fwd]  seq    2        dyak  pos  7672  
ttgcaCTCATTAGTCcggcc `- [fwd]  seq    3        dsim  pos  15682  
gggcaGTCATTAGACacaca -- [fwd]  seq    3        dsim  pos  14988  occ 0.54
acgcgTTCATTAGGCgccaa -- [fwd]  seq    1        dpse  pos  13567  occ 0.54
gcgcgTTCATTAGGCaccat `- [fwd]  seq    2        dyak  pos  12239  
gcgcgTTCATTAGGGgcatc -- [fwd]  seq    0       dmel   pos  20217  occ 0.53
gcgcgTTCATTAGGGgcacc `- [fwd]  seq    3        dsim  pos  19814  
cagcgATCATTACGAtgcct -- [rev]  seq    1        dpse  pos  6070  occ 0.53
cagcgGTCATTACGAtgcct |- [rev]  seq    2        dyak  pos  6671  
cagcgGTCATTACGAtgcct `- [rev]  seq    3        dsim  pos  14804  
aatggATCATTAGCTgcaca -- [fwd]  seq    0       dmel   pos  25930  occ 0.52
atcggATCATTAGCTgctca |- [fwd]  seq    2        dyak  pos  18366  
attggATCATTAGCTgcaca `- [fwd]  seq    3        dsim  pos  25506  
tgctcAACATTAGCAgcaac -- [fwd]  seq    0       dmel   pos  18902  occ 0.13
ctctcGACATTAGCAacaac |- [fwd]  seq    1        dpse  pos  12153  
tgctcGACATTAGAAgcaac |- [fwd]  seq    2        dyak  pos  10849  
tgctcAACATTAGCAgcaac `- [fwd]  seq    3        dsim  pos  18578  
ggcatGTCATTAGGTtacat -- [rev]  seq    0       dmel   pos  19200  occ 0.11
ggcgtGTCATTAGGTtacat `- [rev]  seq    3        dsim  pos  18867  
ttggcATAATTATCCcaggt -- [fwd]  seq    0       dmel   pos  20484  occ 0.08
ttgccATAATTATCCcaggt |- [fwd]  seq    1        dpse  pos  13860  
ttggcATAATTATCCcagct |- [fwd]  seq    2        dyak  pos  12567  
ttggcATAATTATCCcaggt `- [fwd]  seq    3        dsim  pos  20064  
accgtGTCGTTAGTTtacat -- [rev]  seq    1        dpse  pos  12480  occ 0.08
ggcgtGTCATTAGGTtacat `- [rev]  seq    2        dyak  pos  11142  
acaacATCATTATGCtaatc -- [rev]  seq    0       dmel   pos  16939  occ 0.08
tctacCTCATTATGCtaatc |- [rev]  seq    1        dpse  pos  8650  
acaacATCATTATGCtaatc `- [rev]  seq    3        dsim  pos  16643  
acattGTGATTAGCAtaatg -- [fwd]  seq    0       dmel   pos  16932  occ 0.07
tcattATGATTAGCAtaatg |- [fwd]  seq    1        dpse  pos  8643  
tcattGTGATTAGCAtaatg |- [fwd]  seq    2        dyak  pos  8855  
tcattGTGATTAGCAtaatg `- [fwd]  seq    3        dsim  pos  16636  
ctgggATAATTATGCcaaag -- [rev]  seq    0       dmel   pos  20482  occ 0.05
ctgggATAATTATGGcaaag |- [rev]  seq    1        dpse  pos  13858  
ctgggATAATTATGCcaaag |- [rev]  seq    2        dyak  pos  12565  
ctgggATAATTATGCcaaag `- [rev]  seq    3        dsim  pos  20062  
-------- Base counts for this motif ---------
//
NA Motif_1
DE best match =  Ladybird_group
01      4.90       1.86       7.80       1.69          R        0.27
02      0.33       0.00       0.00      15.69          T        1.85
03      0.37      15.45       0.20       0.00          C        1.74
04     15.97       0.00       0.08       0.00          A        1.95
05      0.00       0.00       0.00      16.02          T        2.00
06      0.00       0.00       0.00      16.02          T        2.00
07     16.02       0.00       0.00       0.00          A        2.00
08      0.00       1.14      10.59       4.29          G        0.82
09      1.60       9.40       4.06       1.22          C        0.43
10      4.25       6.94       1.91       3.27          H        0.14
//
==============================

Tracked motif 4
--------------
cgcatAGAGAGAGAGagaga -- [fwd]  seq    0       dmel   pos  29405  occ 0.99
gagcgAGAGAGAGAGggaga |- [fwd]  seq    2        dyak  pos  21993  
aacggACAGAGAGAGcgaga `- [fwd]  seq    3        dsim  pos  28819  
gcgaaAGAGAGGGAGcaacg -- [fwd]  seq    0       dmel   pos  29446  occ 0.95
gcgaaAGAGAGGGAGcaacg |- [fwd]  seq    2        dyak  pos  22034  
gcgaaAGAGAGGGAGcaacg `- [fwd]  seq    3        dsim  pos  28860  
cacatGCAGAGAGAGttaac -- [rev]  seq    0       dmel   pos  13739  occ 0.91
cacatGCAGAGAGAGttcac |- [rev]  seq    2        dyak  pos  5360  
cacatGCAGAGAGAGttcac `- [rev]  seq    3        dsim  pos  13604  
gagagAGTGAGAGAGgaagg -- [rev]  seq    0       dmel   pos  26453  occ 0.88
gctcaAGTGAGAGAGcacga `- [rev]  seq    1        dpse  pos  31324  
gagagAGAGAGAGAGggaca -- [fwd]  seq    0       dmel   pos  29417  occ 0.84
gagggAGAGAGGGGGgagca |- [fwd]  seq    2        dyak  pos  22005  
gagcgAGAGCGAGAGggaca `- [fwd]  seq    3        dsim  pos  28831  
gagagACAGAGAGAGagagt -- [rev]  seq    0       dmel   pos  26465  occ 0.70
aggggAGAGGGAGAGgcagc |- [rev]  seq    2        dyak  pos  18873  
aggagAGAGAGGGAGgagct `- [rev]  seq    3        dsim  pos  26002  
aatttGGAGTGAGAGtgaga -- [rev]  seq    0       dmel   pos  26854  occ 0.70
aatgcGGAGAGAGAGatggg |- [rev]  seq    2        dyak  pos  19381  
aatgcGGAGTGAGAGagatg `- [rev]  seq    3        dsim  pos  26391  
tgccgAAAGAGAGGGctata -- [rev]  seq    0       dmel   pos  26543  occ 0.42
tgccgAAAGAGAGCGctata |- [rev]  seq    2        dyak  pos  18954  
tgccgAAAGAGAGGGctata `- [rev]  seq    3        dsim  pos  26080  
tagtaAGTGAGGGAGaccgc -- [rev]  seq    0       dmel   pos  21044  occ 0.41
ttgtgAGCGAGGGAGaccgc `- [rev]  seq    3        dsim  pos  20632  
aaaaaGAAGAGAACGatctg -- [fwd]  seq    0       dmel   pos  14807  occ 0.30
caaaaAGAGAGAACGatctg |- [fwd]  seq    2        dyak  pos  6430  
aaaaaGGAGCGAGCGatctg `- [fwd]  seq    3        dsim  pos  14569  
gaaacAGAGAGAGAGaaaaa -- [rev]  seq    2        dyak  pos  21633  occ 0.28
gagtgTGAGAGAGAGttgga -- [rev]  seq    0       dmel   pos  12972  occ 0.26
gagagAGCGAGCGAGagttg `- [rev]  seq    3        dsim  pos  12808  
gggaaAATAAGAGAGcagca -- [fwd]  seq    0       dmel   pos  28242  occ 0.25
gggaaAATGAGAGAGcggcg |- [fwd]  seq    2        dyak  pos  20826  
gggaaAATAAGAGAGcagca `- [fwd]  seq    3        dsim  pos  27719  
cccggAGAGAGAGAGacaga -- [fwd]  seq    1        dpse  pos  32797  occ 0.25
tttcgAGTGTGAGAGagagt -- [rev]  seq    0       dmel   pos  12976  occ 0.25
tttcgAGAGAGCGAGcgaga `- [rev]  seq    3        dsim  pos  12812  
tctgcCGAAAGAGAGggcta -- [rev]  seq    0       dmel   pos  26545  occ 0.25
tctgcCGAAAGAGAGcgcta |- [rev]  seq    2        dyak  pos  18956  
tctgcCGAAAGAGAGggcta `- [rev]  seq    3        dsim  pos  26082  
gagacAGAGAGAGAGaggtg -- [fwd]  seq    1        dpse  pos  32809  occ 0.25
gtgaaGGAGGGGGAGcacaa -- [fwd]  seq    0       dmel   pos  11844  occ 0.22
ccgaaAGAGGGGGCGaaaaa |- [fwd]  seq    2        dyak  pos  3463  
gtgaaGGAGGGGGAGcataa `- [fwd]  seq    3        dsim  pos  11718  
tttggAGTGAGAGTGagata -- [rev]  seq    0       dmel   pos  26852  occ 0.21
tgcggAGTGAGAGAGatggg |- [rev]  seq    3        dsim  pos  26389  
tgcggAGAGAGAGATgggca `- [rev]  seq    2        dyak  pos  19379  
tgtgcAGTGAGAGAAacgcg -- [fwd]  seq    0       dmel   pos  3815  occ 0.20
tgtgcAGTGAGAAAAaatag |- [fwd]  seq    2        dyak  pos   761  
tgtgcAGTGAGAGAAaatag `- [fwd]  seq    3        dsim  pos  3765  
gagagAGACAGAGAGagaga -- [rev]  seq    0       dmel   pos  26467  occ 0.19
gaaggGGAGAGGGAGaggca |- [rev]  seq    2        dyak  pos  18875  
gaaggAGAGAGAGGGaggag `- [rev]  seq    3        dsim  pos  26004  
gcacaAAAGAGAGAGtctaa -- [fwd]  seq    0       dmel   pos  11858  occ 0.19
gaaaaAAAGAGCGATtctaa |- [fwd]  seq    2        dyak  pos  3477  
gcataAAAGAGCGAGtctaa `- [fwd]  seq    3        dsim  pos  11732  
tcgagTGTGAGAGAGagttg -- [rev]  seq    0       dmel   pos  12974  occ 0.18
tcgagAGAGCGAGCGagagt `- [rev]  seq    3        dsim  pos  12810  
gacacAGAGAGAGAGagaga -- [rev]  seq    1        dpse  pos  3740  occ 0.16
cagtgAAAGAGAGGGggcta -- [rev]  seq    0       dmel   pos  26874  occ 0.16
cggagAAAGAGAGGGggcta |- [rev]  seq    3        dsim  pos  26411  
cagatGGACAGAAGAcattc `- [rev]  seq    1        dpse  pos  31770  
cacagAGAGAGAGAGagagg -- [rev]  seq    1        dpse  pos  3738  occ 0.16
cagagAGAGAGAGAGaggga -- [rev]  seq    1        dpse  pos  3736  occ 0.14
cgatcAAAGAGAGAAtctca -- [rev]  seq    0       dmel   pos  11901  occ 0.14
agtccAAAGAGAGGAgcaca |- [rev]  seq    2        dyak  pos  3526  
cgatcAAAGAGAGGAgctca `- [rev]  seq    3        dsim  pos  11775  
gcgcgAAAGAGACAGcgcta -- [rev]  seq    0       dmel   pos  26519  occ 0.14
ggccgAAAGAGACGGcgcta |- [rev]  seq    2        dyak  pos  18930  
gcgcgAAAGAGACAGtgcta `- [rev]  seq    3        dsim  pos  26056  
gcgatGGGGAGAGACgttct -- [fwd]  seq    0       dmel   pos  3730  occ 0.13
gcgatGGGGAGAGACgttct |- [fwd]  seq    2        dyak  pos   676  
acgatGGGGAGAGACgttct `- [fwd]  seq    3        dsim  pos  3680  
gcgaaAGAGACAGCGctatg -- [rev]  seq    0       dmel   pos  26517  occ 0.13
ccgaaAGAGACGGCGctaag |- [rev]  seq    2        dyak  pos  18928  
gcgaaAGAGACAGTGctatg `- [rev]  seq    3        dsim  pos  26054  
gagagAGAGAGAGAGaggga -- [fwd]  seq    0       dmel   pos  29415  occ 0.13
gagagGGAGAGAGGGgggag |- [fwd]  seq    2        dyak  pos  22003  
gagagCGAGAGCGAGaggga `- [fwd]  seq    3        dsim  pos  28829  
ctggcAGCTAGAGAGcctcc -- [rev]  seq    0       dmel   pos  15785  occ 0.12
ctctgTGTGCGAGTGtatgc |- [rev]  seq    1        dpse  pos  7019  
ctggcAGCTAGAGAGagcct |- [rev]  seq    2        dyak  pos  7579  
ctggcAGCTAGAGAGcctcc `- [rev]  seq    3        dsim  pos  15589  
gagagAGAGAGAGAGggagg -- [rev]  seq    1        dpse  pos  3734  occ 0.11
cgcgcAGCGCGAGCGagcga -- [rev]  seq    0       dmel   pos  5359  occ 0.11
cgcgcAGAGCGAGCGagcga `- [rev]  seq    3        dsim  pos  5335  
cagcgCGAGCGAGCGaattt -- [rev]  seq    0       dmel   pos  5355  occ 0.09
cagagCGAGCGAGCGaattt `- [rev]  seq    3        dsim  pos  5331  
cttgtGCAGTGAGAGaaacg -- [fwd]  seq    0       dmel   pos  3813  occ 0.08
ggtgtGCAGTGAGAAaaaat |- [fwd]  seq    2        dyak  pos   759  
gttgtGCAGTGAGAGaaaat `- [fwd]  seq    3        dsim  pos  3763  
aacccGGAGAGAGAGagaca -- [fwd]  seq    1        dpse  pos  32795  occ 0.07
gtgagAGAGACAGAGagaga -- [rev]  seq    0       dmel   pos  26469  occ 0.07
atgaaGGGGAGAGGGagagg |- [rev]  seq    2        dyak  pos  18877  
gtgaaGGAGAGAGAGggagg `- [rev]  seq    3        dsim  pos  26006  
gaaaaTAAGAGAGCAgcagc -- [fwd]  seq    0       dmel   pos  28244  occ 0.06
gaaaaTGAGAGAGCGgcgtg |- [fwd]  seq    2        dyak  pos  20828  
gaaaaTAAGAGAGCAgcagc `- [fwd]  seq    3        dsim  pos  27721  
cgcagCGCGAGCGAGcgaat -- [rev]  seq    0       dmel   pos  5357  occ 0.05
cgcagAGCGAGCGAGcgaat `- [rev]  seq    3        dsim  pos  5333  
gagagAGAGTGAGAGaggaa -- [rev]  seq    0       dmel   pos  26455  occ 0.05
tcgctCAAGTGAGAGagcac `- [rev]  seq    1        dpse  pos  31326  
catgcAGAGAGAGTTaactc -- [rev]  seq    0       dmel   pos  13737  occ 0.05
catgcAGAGAGAGTTcactc |- [rev]  seq    2        dyak  pos  5358  
catgcAGAGAGAGTTcactc `- [rev]  seq    3        dsim  pos  13602  
-------- Base counts for this motif ---------
//
NA Motif_4
DE best match =  Trl
01     16.18       0.86       5.02       0.67          A        0.84
02      2.91       3.60      16.40       0.00          G        0.86
03     17.63       1.06       0.33       3.59          A        1.00
04      0.87       0.34      20.77       0.20          G        1.57
05     18.91       1.72       1.12       1.54          A        1.01
06      0.00       0.33      21.61       0.00          G        1.89
07     17.42       1.00       4.76       0.00          A        1.03
08      0.76       0.27      21.14       0.00          G        1.69
09     18.15       2.01       2.52       0.56          A        0.94
10      0.98       0.26      20.49       0.50          G        1.49
//
==============================
