# Supplementary material for: The Complex Spatio-Temporal Regulation of the Drosophila Myoblast Attractant Gene duf/kirre
Source: PLoS One. 2009 Sep 9;4(9):e6960. doi: 10.1371/journal.pone.0006960 (PMC2734059; doi:10.1371/journal.pone.0006960)
Supplement: Dataset S2 — The raw input and output files of enhancer predictions using PhyloGibbs-MP. PhyloGibbs-MP was run, with these prior weight matrices and in “module-finding” mode, on the same upstream and intronic regions. The upstream region used was 2926000–2956000, and the intron region 2956475–2985408, on chromosome X. Orthologous sequence was taken from D. pseudoobscura, D. yakuba, D. simulans and re-aligned with Sigma. The raw output files are in Supplementary Data S12. (0.12 MB ZIP) [file pone.0006960.s012.zip › supporting_data_S10/README]

This is part of the supplementary material for the computational study
of the duf enhancer using Stubb and PhyloGibbs-MP.  It contains all
raw output of all programs.

This directory contains the following files:

matrices_12+8_trimmed.transfac:
    The list of transcription factor weight matrices, used as input
    for PhyloGibbs-MP.  These are from various sources, as described in 
    the paper.

Subdirectory phylogibbs-mp_upstream:

    Input and output files for PhyloGibbs-MP run on the 30kb
    upstream region to duf/kirre.  (PhyloGibbs commandlines are printed at
    the top of the out.* and track.* files.)

Subdirectory phylogibbs-mp_intron:
    Input and output files for PhyloGibbs-MP run on the intron 
    region.
