# Supplementary material for: The Complex Spatio-Temporal Regulation of the Drosophila Myoblast Attractant Gene duf/kirre
Source: PLoS One. 2009 Sep 9;4(9):e6960. doi: 10.1371/journal.pone.0006960 (PMC2734059; doi:10.1371/journal.pone.0006960)
Supplement: Dataset S3 — The raw output of the analysis of 11 kb upstream region using PhyloGibbs-MP. The region 2945000–2956000 (about 11 kb upstream of duf) was examined in detail. Sequence preparation was as described above, but PhyloGibbs-MP was run treating 2/3 of the sequence, rather than half the sequence, as potentially regulatory (the specified “module dimension” being the entire length of the sequence). The raw output is in Supplementary data 13. (0.06 MB ZIP) [file pone.0006960.s013.zip]

Archive with 12 entries (10 files):
- supporting_data_S11/
- supporting_data_S11/supp_11kb_phylogibbs-mp/
- supporting_data_S11/supp_11kb_phylogibbs-mp/gbr.11kb_m12_15_p005_b1h+hd_oldv_X.ann
- supporting_data_S11/supp_11kb_phylogibbs-mp/gbr.11kb_m9_30_p01_b1h+hd_oldv_X.ann
- supporting_data_S11/supp_11kb_phylogibbs-mp/kirre_2945000_2956000_sigma.fa
- supporting_data_S11/supp_11kb_phylogibbs-mp/out.11kb_m12_15_p005_b1h+hd_oldv
- supporting_data_S11/supp_11kb_phylogibbs-mp/out.11kb_m9_30_p01_b1h+hd_oldv
- supporting_data_S11/supp_11kb_phylogibbs-mp/track.11kb_m12_15_p005_b1h+hd_oldv
- supporting_data_S11/supp_11kb_phylogibbs-mp/track.11kb_m9_30_p01_b1h+hd_oldv
- supporting_data_S11/README
- supporting_data_S11/matrices_12trimmed.transfac
- supporting_data_S11/matrices_8trimmed.transfac
