# Supplementary material for: The Complex Spatio-Temporal Regulation of the Drosophila Myoblast Attractant Gene duf/kirre
Source: PLoS One. 2009 Sep 9;4(9):e6960. doi: 10.1371/journal.pone.0006960 (PMC2734059; doi:10.1371/journal.pone.0006960)
Supplement: Dataset S3 — The raw output of the analysis of 11 kb upstream region using PhyloGibbs-MP. The region 2945000–2956000 (about 11 kb upstream of duf) was examined in detail. Sequence preparation was as described above, but PhyloGibbs-MP was run treating 2/3 of the sequence, rather than half the sequence, as potentially regulatory (the specified “module dimension” being the entire length of the sequence). The raw output is in Supplementary data 13. (0.06 MB ZIP) [file pone.0006960.s013.zip › supporting_data_S11/supp_11kb_phylogibbs-mp/gbr.11kb_m12_15_p005_b1h+hd_oldv_X.ann]

reference = X
All_motifs	phylogibbs	2945375..2945386	score=22
motif_05_STAT_transfac	phylogibbs	2945375..2945386	score=22
All_motifs	phylogibbs	2945675..2945686	score=36
motif_03_Ci_cons	phylogibbs	2945675..2945686	score=36
All_motifs	phylogibbs	2945986..2945997	score=40
motif_05_STAT_transfac	phylogibbs	2945986..2945997	score=40
All_motifs	phylogibbs	2946387..2946398	score=10
motif_05_STAT_transfac	phylogibbs	2946387..2946398	score=10
All_motifs	phylogibbs	2946528..2946539	score=5
motif_05_STAT_transfac	phylogibbs	2946528..2946539	score=5
All_motifs	phylogibbs	2946766..2946777	score=10
motif_05_STAT_transfac	phylogibbs	2946766..2946777	score=10
All_motifs	phylogibbs	2946944..2946955	score=7
motif_05_STAT_transfac	phylogibbs	2946944..2946955	score=7
All_motifs	phylogibbs	2947104..2947115	score=36
motif_05_STAT_transfac	phylogibbs	2947104..2947115	score=36
All_motifs	phylogibbs	2947113..2947124	score=58
motif_05_STAT_transfac	phylogibbs	2947113..2947124	score=58
All_motifs	phylogibbs	2947128..2947139	score=6
motif_04_bin	phylogibbs	2947128..2947139	score=6
All_motifs	phylogibbs	2947136..2947147	score=67
motif_05_STAT_transfac	phylogibbs	2947136..2947147	score=67
All_motifs	phylogibbs	2947209..2947220	score=8
motif_02_dmef_lit	phylogibbs	2947209..2947220	score=8
All_motifs	phylogibbs	2947209..2947220	score=83
motif_04_bin	phylogibbs	2947209..2947220	score=83
All_motifs	phylogibbs	2947380..2947391	score=90
motif_02_dmef_lit	phylogibbs	2947380..2947391	score=90
All_motifs	phylogibbs	2947537..2947548	score=34
motif_07_shn1_lit	phylogibbs	2947537..2947548	score=34
All_motifs	phylogibbs	2947625..2947636	score=5
motif_02_dmef_lit	phylogibbs	2947625..2947636	score=5
All_motifs	phylogibbs	2947663..2947674	score=97
motif_02_dmef_lit	phylogibbs	2947663..2947674	score=97
All_motifs	phylogibbs	2947721..2947732	score=38
motif_05_STAT_transfac	phylogibbs	2947721..2947732	score=38
All_motifs	phylogibbs	2947758..2947769	score=62
motif_05_STAT_transfac	phylogibbs	2947758..2947769	score=62
All_motifs	phylogibbs	2947768..2947779	score=7
motif_09_shn2_lit	phylogibbs	2947768..2947779	score=7
All_motifs	phylogibbs	2947784..2947795	score=93
motif_05_STAT_transfac	phylogibbs	2947784..2947795	score=93
All_motifs	phylogibbs	2947877..2947888	score=5
motif_04_bin	phylogibbs	2947877..2947888	score=5
All_motifs	phylogibbs	2947889..2947900	score=38
motif_07_shn1_lit	phylogibbs	2947889..2947900	score=38
All_motifs	phylogibbs	2947893..2947904	score=33
motif_07_shn1_lit	phylogibbs	2947893..2947904	score=33
All_motifs	phylogibbs	2947940..2947951	score=93
motif_05_STAT_transfac	phylogibbs	2947940..2947951	score=93
All_motifs	phylogibbs	2947969..2947980	score=9
motif_08_knirps_b1h	phylogibbs	2947969..2947980	score=9
All_motifs	phylogibbs	2948173..2948184	score=64
motif_04_bin	phylogibbs	2948173..2948184	score=64
All_motifs	phylogibbs	2948233..2948244	score=38
motif_05_STAT_transfac	phylogibbs	2948233..2948244	score=38
All_motifs	phylogibbs	2948255..2948266	score=45
motif_08_knirps_b1h	phylogibbs	2948255..2948266	score=45
All_motifs	phylogibbs	2948321..2948332	score=12
motif_04_bin	phylogibbs	2948321..2948332	score=12
All_motifs	phylogibbs	2948329..2948340	score=8
motif_02_dmef_lit	phylogibbs	2948329..2948340	score=8
All_motifs	phylogibbs	2948329..2948340	score=75
motif_04_bin	phylogibbs	2948329..2948340	score=75
All_motifs	phylogibbs	2948346..2948357	score=9
motif_02_dmef_lit	phylogibbs	2948346..2948357	score=9
All_motifs	phylogibbs	2948346..2948357	score=89
motif_04_bin	phylogibbs	2948346..2948357	score=89
All_motifs	phylogibbs	2948361..2948372	score=97
motif_02_dmef_lit	phylogibbs	2948361..2948372	score=97
All_motifs	phylogibbs	2948497..2948508	score=92
motif_02_dmef_lit	phylogibbs	2948497..2948508	score=92
All_motifs	phylogibbs	2948497..2948508	score=6
motif_04_bin	phylogibbs	2948497..2948508	score=6
All_motifs	phylogibbs	2948615..2948626	score=98
motif_02_dmef_lit	phylogibbs	2948615..2948626	score=98
All_motifs	phylogibbs	2948649..2948660	score=83
motif_05_STAT_transfac	phylogibbs	2948649..2948660	score=83
All_motifs	phylogibbs	2948686..2948697	score=32
motif_02_dmef_lit	phylogibbs	2948686..2948697	score=32
All_motifs	phylogibbs	2949031..2949042	score=96
motif_02_dmef_lit	phylogibbs	2949031..2949042	score=96
All_motifs	phylogibbs	2949137..2949148	score=95
motif_05_STAT_transfac	phylogibbs	2949137..2949148	score=95
All_motifs	phylogibbs	2950834..2950845	score=94
motif_01_toy	phylogibbs	2950834..2950845	score=94
All_motifs	phylogibbs	2950884..2950895	score=35
motif_02_dmef_lit	phylogibbs	2950884..2950895	score=35
All_motifs	phylogibbs	2951046..2951057	score=17
motif_02_dmef_lit	phylogibbs	2951046..2951057	score=17
All_motifs	phylogibbs	2951050..2951061	score=37
motif_05_STAT_transfac	phylogibbs	2951050..2951061	score=37
All_motifs	phylogibbs	2951131..2951142	score=75
motif_05_STAT_transfac	phylogibbs	2951131..2951142	score=75
All_motifs	phylogibbs	2951170..2951181	score=8
motif_02_dmef_lit	phylogibbs	2951170..2951181	score=8
All_motifs	phylogibbs	2951170..2951181	score=86
motif_04_bin	phylogibbs	2951170..2951181	score=86
All_motifs	phylogibbs	2951207..2951218	score=30
motif_08_knirps_b1h	phylogibbs	2951207..2951218	score=30
All_motifs	phylogibbs	2951229..2951240	score=13
motif_10_E-spl-	phylogibbs	2951229..2951240	score=13
All_motifs	phylogibbs	2951285..2951296	score=77
motif_07_shn1_lit	phylogibbs	2951285..2951296	score=77
All_motifs	phylogibbs	2951336..2951347	score=10
motif_02_dmef_lit	phylogibbs	2951336..2951347	score=10
All_motifs	phylogibbs	2951336..2951347	score=57
motif_04_bin	phylogibbs	2951336..2951347	score=57
All_motifs	phylogibbs	2951394..2951405	score=34
motif_04_bin	phylogibbs	2951394..2951405	score=34
All_motifs	phylogibbs	2951413..2951424	score=13
motif_04_bin	phylogibbs	2951413..2951424	score=13
All_motifs	phylogibbs	2951453..2951464	score=67
motif_02_dmef_lit	phylogibbs	2951453..2951464	score=67
All_motifs	phylogibbs	2951637..2951648	score=18
motif_02_dmef_lit	phylogibbs	2951637..2951648	score=18
All_motifs	phylogibbs	2951637..2951648	score=24
motif_04_bin	phylogibbs	2951637..2951648	score=24
All_motifs	phylogibbs	2951878..2951889	score=25
motif_02_dmef_lit	phylogibbs	2951878..2951889	score=25
All_motifs	phylogibbs	2951880..2951891	score=31
motif_02_dmef_lit	phylogibbs	2951880..2951891	score=31
All_motifs	phylogibbs	2952177..2952188	score=11
motif_03_Ci_cons	phylogibbs	2952177..2952188	score=11
All_motifs	phylogibbs	2952413..2952424	score=78
motif_05_STAT_transfac	phylogibbs	2952413..2952424	score=78
All_motifs	phylogibbs	2952929..2952940	score=5
motif_02_dmef_lit	phylogibbs	2952929..2952940	score=5
All_motifs	phylogibbs	2952929..2952940	score=5
motif_04_bin	phylogibbs	2952929..2952940	score=5
All_motifs	phylogibbs	2952944..2952955	score=9
motif_07_shn1_lit	phylogibbs	2952944..2952955	score=9
All_motifs	phylogibbs	2952954..2952965	score=8
motif_01_toy	phylogibbs	2952954..2952965	score=8
All_motifs	phylogibbs	2952978..2952989	score=87
motif_05_STAT_transfac	phylogibbs	2952978..2952989	score=87
All_motifs	phylogibbs	2952998..2953009	score=8
motif_02_dmef_lit	phylogibbs	2952998..2953009	score=8
All_motifs	phylogibbs	2952998..2953009	score=85
motif_04_bin	phylogibbs	2952998..2953009	score=85
All_motifs	phylogibbs	2953058..2953069	score=5
motif_01_toy	phylogibbs	2953058..2953069	score=5
All_motifs	phylogibbs	2953062..2953073	score=27
motif_01_toy	phylogibbs	2953062..2953073	score=27
All_motifs	phylogibbs	2953063..2953074	score=6
motif_05_STAT_transfac	phylogibbs	2953063..2953074	score=6
All_motifs	phylogibbs	2953064..2953075	score=9
motif_01_toy	phylogibbs	2953064..2953075	score=9
All_motifs	phylogibbs	2953346..2953357	score=12
motif_02_dmef_lit	phylogibbs	2953346..2953357	score=12
All_motifs	phylogibbs	2953422..2953433	score=83
motif_05_STAT_transfac	phylogibbs	2953422..2953433	score=83
All_motifs	phylogibbs	2953453..2953464	score=18
motif_03_Ci_cons	phylogibbs	2953453..2953464	score=18
All_motifs	phylogibbs	2953455..2953466	score=17
motif_07_shn1_lit	phylogibbs	2953455..2953466	score=17
All_motifs	phylogibbs	2953507..2953518	score=11
motif_09_shn2_lit	phylogibbs	2953507..2953518	score=11
All_motifs	phylogibbs	2953509..2953520	score=18
motif_09_shn2_lit	phylogibbs	2953509..2953520	score=18
All_motifs	phylogibbs	2953522..2953533	score=80
motif_03_Ci_cons	phylogibbs	2953522..2953533	score=80
All_motifs	phylogibbs	2953550..2953561	score=30
motif_01_toy	phylogibbs	2953550..2953561	score=30
All_motifs	phylogibbs	2953575..2953586	score=8
motif_01_toy	phylogibbs	2953575..2953586	score=8
All_motifs	phylogibbs	2953855..2953866	score=62
motif_04_bin	phylogibbs	2953855..2953866	score=62
All_motifs	phylogibbs	2953957..2953968	score=60
motif_04_bin	phylogibbs	2953957..2953968	score=60
All_motifs	phylogibbs	2954076..2954087	score=25
motif_07_shn1_lit	phylogibbs	2954076..2954087	score=25
All_motifs	phylogibbs	2954080..2954091	score=13
motif_07_shn1_lit	phylogibbs	2954080..2954091	score=13
All_motifs	phylogibbs	2954107..2954118	score=96
motif_02_dmef_lit	phylogibbs	2954107..2954118	score=96
All_motifs	phylogibbs	2954147..2954158	score=5
motif_03_Ci_cons	phylogibbs	2954147..2954158	score=5
All_motifs	phylogibbs	2954199..2954210	score=8
motif_02_dmef_lit	phylogibbs	2954199..2954210	score=8
All_motifs	phylogibbs	2954199..2954210	score=73
motif_04_bin	phylogibbs	2954199..2954210	score=73
All_motifs	phylogibbs	2954203..2954214	score=16
motif_02_dmef_lit	phylogibbs	2954203..2954214	score=16
All_motifs	phylogibbs	2954239..2954250	score=18
motif_04_bin	phylogibbs	2954239..2954250	score=18
All_motifs	phylogibbs	2954289..2954300	score=95
motif_05_STAT_transfac	phylogibbs	2954289..2954300	score=95
All_motifs	phylogibbs	2954308..2954319	score=94
motif_05_STAT_transfac	phylogibbs	2954308..2954319	score=94
All_motifs	phylogibbs	2954779..2954790	score=34
motif_09_shn2_lit	phylogibbs	2954779..2954790	score=34
All_motifs	phylogibbs	2954863..2954874	score=46
motif_04_bin	phylogibbs	2954863..2954874	score=46
All_motifs	phylogibbs	2955015..2955026	score=18
motif_02_dmef_lit	phylogibbs	2955015..2955026	score=18
All_motifs	phylogibbs	2955017..2955028	score=33
motif_02_dmef_lit	phylogibbs	2955017..2955028	score=33
All_motifs	phylogibbs	2955365..2955376	score=49
motif_02_dmef_lit	phylogibbs	2955365..2955376	score=49
All_motifs	phylogibbs	2955467..2955478	score=98
motif_02_dmef_lit	phylogibbs	2955467..2955478	score=98
All_motifs	phylogibbs	2955486..2955497	score=23
motif_08_knirps_b1h	phylogibbs	2955486..2955497	score=23
All_motifs	phylogibbs	2955489..2955500	score=32
motif_01_toy	phylogibbs	2955489..2955500	score=32
All_motifs	phylogibbs	2955496..2955507	score=6
motif_09_shn2_lit	phylogibbs	2955496..2955507	score=6
All_motifs	phylogibbs	2955516..2955527	score=5
motif_05_STAT_transfac	phylogibbs	2955516..2955527	score=5
All_motifs	phylogibbs	2955613..2955624	score=61
motif_01_toy	phylogibbs	2955613..2955624	score=61
All_motifs	phylogibbs	2955635..2955646	score=32
motif_03_Ci_cons	phylogibbs	2955635..2955646	score=32
All_motifs	phylogibbs	2955733..2955744	score=20
motif_01_toy	phylogibbs	2955733..2955744	score=20
All_motifs	phylogibbs	2955738..2955749	score=5
motif_01_toy	phylogibbs	2955738..2955749	score=5
All_motifs	phylogibbs	2955797..2955808	score=8
motif_02_dmef_lit	phylogibbs	2955797..2955808	score=8
All_motifs	phylogibbs	2955801..2955812	score=16
motif_04_bin	phylogibbs	2955801..2955812	score=16
All_motifs	phylogibbs	2955804..2955815	score=24
motif_02_dmef_lit	phylogibbs	2955804..2955815	score=24
[motif_01_toy]
glyph = xyplot
graph_type = boxes
height = 100
min_score = 0
max_score = 100
scale = left
[motif_02_dmef_lit]
glyph = xyplot
graph_type = boxes
height = 100
min_score = 0
max_score = 100
scale = left
[motif_03_Ci_cons]
glyph = xyplot
graph_type = boxes
height = 100
min_score = 0
max_score = 100
scale = left
[motif_04_bin]
glyph = xyplot
graph_type = boxes
height = 100
min_score = 0
max_score = 100
scale = left
[motif_05_STAT_transfac]
glyph = xyplot
graph_type = boxes
height = 100
min_score = 0
max_score = 100
scale = left
[motif_07_shn1_lit]
glyph = xyplot
graph_type = boxes
height = 100
min_score = 0
max_score = 100
scale = left
[motif_08_knirps_b1h]
glyph = xyplot
graph_type = boxes
height = 100
min_score = 0
max_score = 100
scale = left
[motif_09_shn2_lit]
glyph = xyplot
graph_type = boxes
height = 100
min_score = 0
max_score = 100
scale = left
[motif_10_E-spl-]
glyph = xyplot
graph_type = boxes
height = 100
min_score = 0
max_score = 100
scale = left
[All_motifs]
glyph = xyplot
graph_type = boxes
height = 100
min_score = 0
max_score = 100
scale = left
