# Supplementary material for: The Complex Spatio-Temporal Regulation of the Drosophila Myoblast Attractant Gene duf/kirre
Source: PLoS One. 2009 Sep 9;4(9):e6960. doi: 10.1371/journal.pone.0006960 (PMC2734059; doi:10.1371/journal.pone.0006960)
Supplement: Dataset S3 — The raw output of the analysis of 11 kb upstream region using PhyloGibbs-MP. The region 2945000–2956000 (about 11 kb upstream of duf) was examined in detail. Sequence preparation was as described above, but PhyloGibbs-MP was run treating 2/3 of the sequence, rather than half the sequence, as potentially regulatory (the specified “module dimension” being the entire length of the sequence). The raw output is in Supplementary data 13. (0.06 MB ZIP) [file pone.0006960.s013.zip › supporting_data_S11/supp_11kb_phylogibbs-mp/gbr.11kb_m9_30_p01_b1h+hd_oldv_X.ann]

reference = X
All_motifs	phylogibbs	2945215..2945223	score=10
motif_06_Mad	phylogibbs	2945215..2945223	score=10
All_motifs	phylogibbs	2945374..2945382	score=66
motif_05_dl	phylogibbs	2945374..2945382	score=66
All_motifs	phylogibbs	2945389..2945397	score=13
motif_01_Trl	phylogibbs	2945389..2945397	score=13
All_motifs	phylogibbs	2945419..2945427	score=10
motif_03_Abd-B_group	phylogibbs	2945419..2945427	score=10
All_motifs	phylogibbs	2945457..2945465	score=29
motif_03_Abd-B_group	phylogibbs	2945457..2945465	score=29
All_motifs	phylogibbs	2945471..2945479	score=23
motif_07_twi	phylogibbs	2945471..2945479	score=23
All_motifs	phylogibbs	2945559..2945567	score=91
motif_09_brk	phylogibbs	2945559..2945567	score=91
All_motifs	phylogibbs	2945580..2945588	score=13
motif_05_dl	phylogibbs	2945580..2945588	score=13
All_motifs	phylogibbs	2945675..2945683	score=99
motif_06_Mad	phylogibbs	2945675..2945683	score=99
All_motifs	phylogibbs	2945805..2945813	score=81
motif_10_exd	phylogibbs	2945805..2945813	score=81
All_motifs	phylogibbs	2945828..2945836	score=99
motif_07_twi	phylogibbs	2945828..2945836	score=99
All_motifs	phylogibbs	2945842..2945850	score=99
motif_04_kruppel_b1h	phylogibbs	2945842..2945850	score=99
All_motifs	phylogibbs	2945856..2945864	score=6
motif_09_brk	phylogibbs	2945856..2945864	score=6
All_motifs	phylogibbs	2945865..2945873	score=42
motif_03_Abd-B_group	phylogibbs	2945865..2945873	score=42
All_motifs	phylogibbs	2945873..2945881	score=10
motif_09_brk	phylogibbs	2945873..2945881	score=10
All_motifs	phylogibbs	2945990..2945998	score=23
motif_05_dl	phylogibbs	2945990..2945998	score=23
All_motifs	phylogibbs	2946033..2946041	score=17
motif_04_kruppel_b1h	phylogibbs	2946033..2946041	score=17
All_motifs	phylogibbs	2946038..2946046	score=74
motif_07_twi	phylogibbs	2946038..2946046	score=74
All_motifs	phylogibbs	2946059..2946067	score=91
motif_05_dl	phylogibbs	2946059..2946067	score=91
All_motifs	phylogibbs	2946127..2946135	score=98
motif_03_Abd-B_group	phylogibbs	2946127..2946135	score=98
All_motifs	phylogibbs	2946143..2946151	score=49
motif_03_Abd-B_group	phylogibbs	2946143..2946151	score=49
All_motifs	phylogibbs	2946149..2946157	score=5
motif_05_dl	phylogibbs	2946149..2946157	score=5
All_motifs	phylogibbs	2946155..2946163	score=32
motif_13_Cf2-II	phylogibbs	2946155..2946163	score=32
All_motifs	phylogibbs	2946156..2946164	score=10
motif_13_Cf2-II	phylogibbs	2946156..2946164	score=10
All_motifs	phylogibbs	2946204..2946212	score=41
motif_03_Abd-B_group	phylogibbs	2946204..2946212	score=41
All_motifs	phylogibbs	2946215..2946223	score=73
motif_02_Antp_group	phylogibbs	2946215..2946223	score=73
All_motifs	phylogibbs	2946218..2946226	score=12
motif_02_Antp_group	phylogibbs	2946218..2946226	score=12
All_motifs	phylogibbs	2946255..2946263	score=6
motif_05_dl	phylogibbs	2946255..2946263	score=6
All_motifs	phylogibbs	2946358..2946366	score=71
motif_02_Antp_group	phylogibbs	2946358..2946366	score=71
All_motifs	phylogibbs	2946361..2946369	score=13
motif_02_Antp_group	phylogibbs	2946361..2946369	score=13
All_motifs	phylogibbs	2946372..2946380	score=55
motif_01_Trl	phylogibbs	2946372..2946380	score=55
All_motifs	phylogibbs	2946485..2946493	score=86
motif_02_Antp_group	phylogibbs	2946485..2946493	score=86
All_motifs	phylogibbs	2946500..2946508	score=38
motif_12_NK2_group	phylogibbs	2946500..2946508	score=38
All_motifs	phylogibbs	2946532..2946540	score=58
motif_05_dl	phylogibbs	2946532..2946540	score=58
All_motifs	phylogibbs	2946596..2946604	score=7
motif_07_twi	phylogibbs	2946596..2946604	score=7
All_motifs	phylogibbs	2946718..2946726	score=9
motif_04_kruppel_b1h	phylogibbs	2946718..2946726	score=9
All_motifs	phylogibbs	2946745..2946753	score=15
motif_08_Pnt_lit	phylogibbs	2946745..2946753	score=15
All_motifs	phylogibbs	2946770..2946778	score=97
motif_05_dl	phylogibbs	2946770..2946778	score=97
All_motifs	phylogibbs	2946787..2946795	score=99
motif_05_dl	phylogibbs	2946787..2946795	score=99
All_motifs	phylogibbs	2946858..2946866	score=95
motif_10_exd	phylogibbs	2946858..2946866	score=95
All_motifs	phylogibbs	2946915..2946923	score=36
motif_01_Trl	phylogibbs	2946915..2946923	score=36
All_motifs	phylogibbs	2946928..2946936	score=13
motif_04_kruppel_b1h	phylogibbs	2946928..2946936	score=13
All_motifs	phylogibbs	2946943..2946951	score=81
motif_05_dl	phylogibbs	2946943..2946951	score=81
All_motifs	phylogibbs	2946956..2946964	score=6
motif_06_Mad	phylogibbs	2946956..2946964	score=6
All_motifs	phylogibbs	2946959..2946967	score=12
motif_06_Mad	phylogibbs	2946959..2946967	score=12
All_motifs	phylogibbs	2946960..2946968	score=17
motif_09_brk	phylogibbs	2946960..2946968	score=17
All_motifs	phylogibbs	2946971..2946979	score=9
motif_15_prd	phylogibbs	2946971..2946979	score=9
All_motifs	phylogibbs	2946973..2946981	score=36
motif_02_Antp_group	phylogibbs	2946973..2946981	score=36
All_motifs	phylogibbs	2946974..2946982	score=8
motif_06_Mad	phylogibbs	2946974..2946982	score=8
All_motifs	phylogibbs	2946978..2946986	score=5
motif_09_brk	phylogibbs	2946978..2946986	score=5
All_motifs	phylogibbs	2946982..2946990	score=21
motif_03_Abd-B_group	phylogibbs	2946982..2946990	score=21
All_motifs	phylogibbs	2946992..2947000	score=6
motif_02_Antp_group	phylogibbs	2946992..2947000	score=6
All_motifs	phylogibbs	2947000..2947008	score=11
motif_05_dl	phylogibbs	2947000..2947008	score=11
All_motifs	phylogibbs	2947019..2947027	score=34
motif_05_dl	phylogibbs	2947019..2947027	score=34
All_motifs	phylogibbs	2947023..2947031	score=24
motif_02_Antp_group	phylogibbs	2947023..2947031	score=24
All_motifs	phylogibbs	2947042..2947050	score=97
motif_01_Trl	phylogibbs	2947042..2947050	score=97
All_motifs	phylogibbs	2947108..2947116	score=98
motif_05_dl	phylogibbs	2947108..2947116	score=98
All_motifs	phylogibbs	2947117..2947125	score=60
motif_05_dl	phylogibbs	2947117..2947125	score=60
All_motifs	phylogibbs	2947124..2947132	score=33
motif_10_exd	phylogibbs	2947124..2947132	score=33
All_motifs	phylogibbs	2947128..2947136	score=12
motif_03_Abd-B_group	phylogibbs	2947128..2947136	score=12
All_motifs	phylogibbs	2947140..2947148	score=52
motif_05_dl	phylogibbs	2947140..2947148	score=52
All_motifs	phylogibbs	2947209..2947217	score=44
motif_03_Abd-B_group	phylogibbs	2947209..2947217	score=44
All_motifs	phylogibbs	2947220..2947228	score=70
motif_02_Antp_group	phylogibbs	2947220..2947228	score=70
All_motifs	phylogibbs	2947223..2947231	score=11
motif_02_Antp_group	phylogibbs	2947223..2947231	score=11
All_motifs	phylogibbs	2947380..2947388	score=96
motif_03_Abd-B_group	phylogibbs	2947380..2947388	score=96
All_motifs	phylogibbs	2947399..2947407	score=8
motif_07_twi	phylogibbs	2947399..2947407	score=8
All_motifs	phylogibbs	2947443..2947451	score=52
motif_10_exd	phylogibbs	2947443..2947451	score=52
All_motifs	phylogibbs	2947457..2947465	score=5
motif_12_NK2_group	phylogibbs	2947457..2947465	score=5
All_motifs	phylogibbs	2947470..2947478	score=6
motif_12_NK2_group	phylogibbs	2947470..2947478	score=6
All_motifs	phylogibbs	2947479..2947487	score=96
motif_09_brk	phylogibbs	2947479..2947487	score=96
All_motifs	phylogibbs	2947492..2947500	score=99
motif_04_kruppel_b1h	phylogibbs	2947492..2947500	score=99
All_motifs	phylogibbs	2947525..2947533	score=98
motif_07_twi	phylogibbs	2947525..2947533	score=98
All_motifs	phylogibbs	2947554..2947562	score=99
motif_01_Trl	phylogibbs	2947554..2947562	score=99
All_motifs	phylogibbs	2947628..2947636	score=88
motif_03_Abd-B_group	phylogibbs	2947628..2947636	score=88
All_motifs	phylogibbs	2947660..2947668	score=95
motif_03_Abd-B_group	phylogibbs	2947660..2947668	score=95
All_motifs	phylogibbs	2947672..2947680	score=5
motif_12_NK2_group	phylogibbs	2947672..2947680	score=5
All_motifs	phylogibbs	2947690..2947698	score=7
motif_09_brk	phylogibbs	2947690..2947698	score=7
All_motifs	phylogibbs	2947720..2947728	score=82
motif_05_dl	phylogibbs	2947720..2947728	score=82
All_motifs	phylogibbs	2947757..2947765	score=40
motif_05_dl	phylogibbs	2947757..2947765	score=40
All_motifs	phylogibbs	2947783..2947791	score=76
motif_05_dl	phylogibbs	2947783..2947791	score=76
All_motifs	phylogibbs	2947841..2947849	score=85
motif_05_dl	phylogibbs	2947841..2947849	score=85
All_motifs	phylogibbs	2947858..2947866	score=16
motif_01_Trl	phylogibbs	2947858..2947866	score=16
All_motifs	phylogibbs	2947893..2947901	score=95
motif_13_Cf2-II	phylogibbs	2947893..2947901	score=95
All_motifs	phylogibbs	2947907..2947915	score=85
motif_06_Mad	phylogibbs	2947907..2947915	score=85
All_motifs	phylogibbs	2947934..2947942	score=87
motif_08_Pnt_lit	phylogibbs	2947934..2947942	score=87
All_motifs	phylogibbs	2947967..2947975	score=29
motif_02_Antp_group	phylogibbs	2947967..2947975	score=29
All_motifs	phylogibbs	2947978..2947986	score=5
motif_05_dl	phylogibbs	2947978..2947986	score=5
All_motifs	phylogibbs	2947979..2947987	score=7
motif_05_dl	phylogibbs	2947979..2947987	score=7
All_motifs	phylogibbs	2948037..2948045	score=31
motif_03_Abd-B_group	phylogibbs	2948037..2948045	score=31
All_motifs	phylogibbs	2948129..2948137	score=7
motif_03_Abd-B_group	phylogibbs	2948129..2948137	score=7
All_motifs	phylogibbs	2948175..2948183	score=25
motif_02_Antp_group	phylogibbs	2948175..2948183	score=25
All_motifs	phylogibbs	2948178..2948186	score=55
motif_02_Antp_group	phylogibbs	2948178..2948186	score=55
All_motifs	phylogibbs	2948189..2948197	score=9
motif_02_Antp_group	phylogibbs	2948189..2948197	score=9
All_motifs	phylogibbs	2948628..2948636	score=18
motif_03_Abd-B_group	phylogibbs	2948628..2948636	score=18
All_motifs	phylogibbs	2948638..2948646	score=11
motif_13_Cf2-II	phylogibbs	2948638..2948646	score=11
All_motifs	phylogibbs	2948639..2948647	score=22
motif_09_brk	phylogibbs	2948639..2948647	score=22
All_motifs	phylogibbs	2948639..2948647	score=13
motif_13_Cf2-II	phylogibbs	2948639..2948647	score=13
All_motifs	phylogibbs	2948648..2948656	score=92
motif_05_dl	phylogibbs	2948648..2948656	score=92
All_motifs	phylogibbs	2948789..2948797	score=16
motif_03_Abd-B_group	phylogibbs	2948789..2948797	score=16
All_motifs	phylogibbs	2948886..2948894	score=9
motif_07_twi	phylogibbs	2948886..2948894	score=9
All_motifs	phylogibbs	2948907..2948915	score=49
motif_10_exd	phylogibbs	2948907..2948915	score=49
All_motifs	phylogibbs	2948975..2948983	score=99
motif_04_kruppel_b1h	phylogibbs	2948975..2948983	score=99
All_motifs	phylogibbs	2949007..2949015	score=98
motif_09_brk	phylogibbs	2949007..2949015	score=98
All_motifs	phylogibbs	2949019..2949027	score=97
motif_01_Trl	phylogibbs	2949019..2949027	score=97
All_motifs	phylogibbs	2949029..2949037	score=30
motif_02_Antp_group	phylogibbs	2949029..2949037	score=30
All_motifs	phylogibbs	2949032..2949040	score=29
motif_02_Antp_group	phylogibbs	2949032..2949040	score=29
All_motifs	phylogibbs	2949033..2949041	score=10
motif_03_Abd-B_group	phylogibbs	2949033..2949041	score=10
All_motifs	phylogibbs	2949050..2949058	score=92
motif_09_brk	phylogibbs	2949050..2949058	score=92
All_motifs	phylogibbs	2949076..2949084	score=94
motif_09_brk	phylogibbs	2949076..2949084	score=94
All_motifs	phylogibbs	2949115..2949123	score=63
motif_05_dl	phylogibbs	2949115..2949123	score=63
All_motifs	phylogibbs	2949127..2949135	score=9
motif_05_dl	phylogibbs	2949127..2949135	score=9
All_motifs	phylogibbs	2949135..2949143	score=5
motif_05_dl	phylogibbs	2949135..2949143	score=5
All_motifs	phylogibbs	2949136..2949144	score=93
motif_05_dl	phylogibbs	2949136..2949144	score=93
All_motifs	phylogibbs	2949145..2949153	score=36
motif_09_brk	phylogibbs	2949145..2949153	score=36
All_motifs	phylogibbs	2949149..2949157	score=7
motif_08_Pnt_lit	phylogibbs	2949149..2949157	score=7
All_motifs	phylogibbs	2949159..2949167	score=99
motif_04_kruppel_b1h	phylogibbs	2949159..2949167	score=99
All_motifs	phylogibbs	2950465..2950473	score=92
motif_04_kruppel_b1h	phylogibbs	2950465..2950473	score=92
All_motifs	phylogibbs	2950782..2950790	score=19
motif_13_Cf2-II	phylogibbs	2950782..2950790	score=19
All_motifs	phylogibbs	2950783..2950791	score=14
motif_13_Cf2-II	phylogibbs	2950783..2950791	score=14
All_motifs	phylogibbs	2950887..2950895	score=38
motif_03_Abd-B_group	phylogibbs	2950887..2950895	score=38
All_motifs	phylogibbs	2950893..2950901	score=17
motif_09_brk	phylogibbs	2950893..2950901	score=17
All_motifs	phylogibbs	2950899..2950907	score=35
motif_10_exd	phylogibbs	2950899..2950907	score=35
All_motifs	phylogibbs	2950933..2950941	score=14
motif_05_dl	phylogibbs	2950933..2950941	score=14
All_motifs	phylogibbs	2950954..2950962	score=6
motif_12_NK2_group	phylogibbs	2950954..2950962	score=6
All_motifs	phylogibbs	2950957..2950965	score=29
motif_12_NK2_group	phylogibbs	2950957..2950965	score=29
All_motifs	phylogibbs	2951106..2951114	score=35
motif_10_exd	phylogibbs	2951106..2951114	score=35
All_motifs	phylogibbs	2951108..2951116	score=5
motif_02_Antp_group	phylogibbs	2951108..2951116	score=5
All_motifs	phylogibbs	2951135..2951143	score=10
motif_05_dl	phylogibbs	2951135..2951143	score=10
All_motifs	phylogibbs	2951137..2951145	score=8
motif_01_Trl	phylogibbs	2951137..2951145	score=8
All_motifs	phylogibbs	2951139..2951147	score=16
motif_01_Trl	phylogibbs	2951139..2951147	score=16
All_motifs	phylogibbs	2951164..2951172	score=45
motif_10_exd	phylogibbs	2951164..2951172	score=45
All_motifs	phylogibbs	2951271..2951279	score=5
motif_07_twi	phylogibbs	2951271..2951279	score=5
All_motifs	phylogibbs	2951307..2951315	score=41
motif_13_Cf2-II	phylogibbs	2951307..2951315	score=41
All_motifs	phylogibbs	2951308..2951316	score=49
motif_13_Cf2-II	phylogibbs	2951308..2951316	score=49
All_motifs	phylogibbs	2951323..2951331	score=79
motif_05_dl	phylogibbs	2951323..2951331	score=79
All_motifs	phylogibbs	2951365..2951373	score=8
motif_05_dl	phylogibbs	2951365..2951373	score=8
All_motifs	phylogibbs	2951433..2951441	score=86
motif_09_brk	phylogibbs	2951433..2951441	score=86
All_motifs	phylogibbs	2951549..2951557	score=29
motif_08_Pnt_lit	phylogibbs	2951549..2951557	score=29
All_motifs	phylogibbs	2951554..2951562	score=11
motif_09_brk	phylogibbs	2951554..2951562	score=11
All_motifs	phylogibbs	2951637..2951645	score=54
motif_03_Abd-B_group	phylogibbs	2951637..2951645	score=54
All_motifs	phylogibbs	2951767..2951775	score=41
motif_02_Antp_group	phylogibbs	2951767..2951775	score=41
All_motifs	phylogibbs	2951770..2951778	score=28
motif_02_Antp_group	phylogibbs	2951770..2951778	score=28
All_motifs	phylogibbs	2951846..2951854	score=92
motif_04_kruppel_b1h	phylogibbs	2951846..2951854	score=92
All_motifs	phylogibbs	2951928..2951936	score=73
motif_02_Antp_group	phylogibbs	2951928..2951936	score=73
All_motifs	phylogibbs	2951931..2951939	score=12
motif_02_Antp_group	phylogibbs	2951931..2951939	score=12
All_motifs	phylogibbs	2952024..2952032	score=17
motif_03_Abd-B_group	phylogibbs	2952024..2952032	score=17
All_motifs	phylogibbs	2952145..2952153	score=21
motif_12_NK2_group	phylogibbs	2952145..2952153	score=21
All_motifs	phylogibbs	2952206..2952214	score=86
motif_01_Trl	phylogibbs	2952206..2952214	score=86
All_motifs	phylogibbs	2952264..2952272	score=88
motif_06_Mad	phylogibbs	2952264..2952272	score=88
All_motifs	phylogibbs	2952417..2952425	score=97
motif_05_dl	phylogibbs	2952417..2952425	score=97
All_motifs	phylogibbs	2952431..2952439	score=78
motif_10_exd	phylogibbs	2952431..2952439	score=78
All_motifs	phylogibbs	2952463..2952471	score=93
motif_01_Trl	phylogibbs	2952463..2952471	score=93
All_motifs	phylogibbs	2952473..2952481	score=98
motif_01_Trl	phylogibbs	2952473..2952481	score=98
All_motifs	phylogibbs	2952521..2952529	score=99
motif_01_Trl	phylogibbs	2952521..2952529	score=99
All_motifs	phylogibbs	2952545..2952553	score=98
motif_01_Trl	phylogibbs	2952545..2952553	score=98
All_motifs	phylogibbs	2952560..2952568	score=99
motif_08_Pnt_lit	phylogibbs	2952560..2952568	score=99
All_motifs	phylogibbs	2952854..2952862	score=99
motif_01_Trl	phylogibbs	2952854..2952862	score=99
All_motifs	phylogibbs	2952867..2952875	score=88
motif_04_kruppel_b1h	phylogibbs	2952867..2952875	score=88
All_motifs	phylogibbs	2952919..2952927	score=8
motif_04_kruppel_b1h	phylogibbs	2952919..2952927	score=8
All_motifs	phylogibbs	2952942..2952950	score=96
motif_06_Mad	phylogibbs	2952942..2952950	score=96
All_motifs	phylogibbs	2952954..2952962	score=93
motif_09_brk	phylogibbs	2952954..2952962	score=93
All_motifs	phylogibbs	2952963..2952971	score=98
motif_08_Pnt_lit	phylogibbs	2952963..2952971	score=98
All_motifs	phylogibbs	2953051..2953059	score=84
motif_07_twi	phylogibbs	2953051..2953059	score=84
All_motifs	phylogibbs	2953062..2953070	score=11
motif_07_twi	phylogibbs	2953062..2953070	score=11
All_motifs	phylogibbs	2953069..2953077	score=83
motif_01_Trl	phylogibbs	2953069..2953077	score=83
All_motifs	phylogibbs	2953138..2953146	score=87
motif_01_Trl	phylogibbs	2953138..2953146	score=87
All_motifs	phylogibbs	2953168..2953176	score=8
motif_12_NK2_group	phylogibbs	2953168..2953176	score=8
All_motifs	phylogibbs	2953269..2953277	score=5
motif_05_dl	phylogibbs	2953269..2953277	score=5
All_motifs	phylogibbs	2953287..2953295	score=32
motif_05_dl	phylogibbs	2953287..2953295	score=32
All_motifs	phylogibbs	2953426..2953434	score=29
motif_05_dl	phylogibbs	2953426..2953434	score=29
All_motifs	phylogibbs	2953453..2953461	score=13
motif_06_Mad	phylogibbs	2953453..2953461	score=13
All_motifs	phylogibbs	2953456..2953464	score=80
motif_06_Mad	phylogibbs	2953456..2953464	score=80
All_motifs	phylogibbs	2953473..2953481	score=28
motif_01_Trl	phylogibbs	2953473..2953481	score=28
All_motifs	phylogibbs	2953483..2953491	score=38
motif_08_Pnt_lit	phylogibbs	2953483..2953491	score=38
All_motifs	phylogibbs	2953498..2953506	score=14
motif_12_NK2_group	phylogibbs	2953498..2953506	score=14
All_motifs	phylogibbs	2953559..2953567	score=9
motif_06_Mad	phylogibbs	2953559..2953567	score=9
All_motifs	phylogibbs	2953561..2953569	score=86
motif_08_Pnt_lit	phylogibbs	2953561..2953569	score=86
All_motifs	phylogibbs	2953578..2953586	score=90
motif_01_Trl	phylogibbs	2953578..2953586	score=90
All_motifs	phylogibbs	2953677..2953685	score=5
motif_05_dl	phylogibbs	2953677..2953685	score=5
All_motifs	phylogibbs	2953723..2953731	score=12
motif_05_dl	phylogibbs	2953723..2953731	score=12
All_motifs	phylogibbs	2953733..2953741	score=43
motif_06_Mad	phylogibbs	2953733..2953741	score=43
All_motifs	phylogibbs	2953858..2953866	score=21
motif_03_Abd-B_group	phylogibbs	2953858..2953866	score=21
All_motifs	phylogibbs	2953884..2953892	score=84
motif_07_twi	phylogibbs	2953884..2953892	score=84
All_motifs	phylogibbs	2953960..2953968	score=36
motif_03_Abd-B_group	phylogibbs	2953960..2953968	score=36
All_motifs	phylogibbs	2954101..2954109	score=66
motif_09_brk	phylogibbs	2954101..2954109	score=66
All_motifs	phylogibbs	2954140..2954148	score=5
motif_07_twi	phylogibbs	2954140..2954148	score=5
All_motifs	phylogibbs	2954169..2954177	score=6
motif_05_dl	phylogibbs	2954169..2954177	score=6
All_motifs	phylogibbs	2954170..2954178	score=58
motif_05_dl	phylogibbs	2954170..2954178	score=58
All_motifs	phylogibbs	2954179..2954187	score=5
motif_07_twi	phylogibbs	2954179..2954187	score=5
All_motifs	phylogibbs	2954236..2954244	score=86
motif_05_dl	phylogibbs	2954236..2954244	score=86
All_motifs	phylogibbs	2954245..2954253	score=80
motif_01_Trl	phylogibbs	2954245..2954253	score=80
All_motifs	phylogibbs	2954288..2954296	score=96
motif_05_dl	phylogibbs	2954288..2954296	score=96
All_motifs	phylogibbs	2954307..2954315	score=97
motif_05_dl	phylogibbs	2954307..2954315	score=97
All_motifs	phylogibbs	2954357..2954365	score=99
motif_08_Pnt_lit	phylogibbs	2954357..2954365	score=99
All_motifs	phylogibbs	2954591..2954599	score=70
motif_10_exd	phylogibbs	2954591..2954599	score=70
All_motifs	phylogibbs	2954783..2954791	score=10
motif_06_Mad	phylogibbs	2954783..2954791	score=10
All_motifs	phylogibbs	2954786..2954794	score=83
motif_06_Mad	phylogibbs	2954786..2954794	score=83
All_motifs	phylogibbs	2954832..2954840	score=21
motif_10_exd	phylogibbs	2954832..2954840	score=21
All_motifs	phylogibbs	2954966..2954974	score=31
motif_09_brk	phylogibbs	2954966..2954974	score=31
All_motifs	phylogibbs	2954982..2954990	score=22
motif_04_kruppel_b1h	phylogibbs	2954982..2954990	score=22
All_motifs	phylogibbs	2955015..2955023	score=37
motif_03_Abd-B_group	phylogibbs	2955015..2955023	score=37
All_motifs	phylogibbs	2955029..2955037	score=94
motif_07_twi	phylogibbs	2955029..2955037	score=94
All_motifs	phylogibbs	2955040..2955048	score=14
motif_07_twi	phylogibbs	2955040..2955048	score=14
All_motifs	phylogibbs	2955321..2955329	score=83
motif_06_Mad	phylogibbs	2955321..2955329	score=83
All_motifs	phylogibbs	2955348..2955356	score=29
motif_06_Mad	phylogibbs	2955348..2955356	score=29
All_motifs	phylogibbs	2955382..2955390	score=6
motif_13_Cf2-II	phylogibbs	2955382..2955390	score=6
All_motifs	phylogibbs	2955406..2955414	score=96
motif_01_Trl	phylogibbs	2955406..2955414	score=96
All_motifs	phylogibbs	2955416..2955424	score=42
motif_01_Trl	phylogibbs	2955416..2955424	score=42
All_motifs	phylogibbs	2955418..2955426	score=57
motif_01_Trl	phylogibbs	2955418..2955426	score=57
All_motifs	phylogibbs	2955443..2955451	score=26
motif_01_Trl	phylogibbs	2955443..2955451	score=26
All_motifs	phylogibbs	2955447..2955455	score=71
motif_01_Trl	phylogibbs	2955447..2955455	score=71
All_motifs	phylogibbs	2955455..2955463	score=49
motif_13_Cf2-II	phylogibbs	2955455..2955463	score=49
All_motifs	phylogibbs	2955456..2955464	score=42
motif_13_Cf2-II	phylogibbs	2955456..2955464	score=42
All_motifs	phylogibbs	2955467..2955475	score=86
motif_03_Abd-B_group	phylogibbs	2955467..2955475	score=86
All_motifs	phylogibbs	2955570..2955578	score=5
motif_05_dl	phylogibbs	2955570..2955578	score=5
All_motifs	phylogibbs	2955593..2955601	score=26
motif_07_twi	phylogibbs	2955593..2955601	score=26
All_motifs	phylogibbs	2955614..2955622	score=6
motif_13_Cf2-II	phylogibbs	2955614..2955622	score=6
All_motifs	phylogibbs	2955615..2955623	score=45
motif_07_twi	phylogibbs	2955615..2955623	score=45
All_motifs	phylogibbs	2955629..2955637	score=36
motif_06_Mad	phylogibbs	2955629..2955637	score=36
All_motifs	phylogibbs	2955632..2955640	score=50
motif_06_Mad	phylogibbs	2955632..2955640	score=50
All_motifs	phylogibbs	2955638..2955646	score=26
motif_06_Mad	phylogibbs	2955638..2955646	score=26
All_motifs	phylogibbs	2955641..2955649	score=52
motif_06_Mad	phylogibbs	2955641..2955649	score=52
All_motifs	phylogibbs	2955642..2955650	score=8
motif_09_brk	phylogibbs	2955642..2955650	score=8
All_motifs	phylogibbs	2955666..2955674	score=96
motif_06_Mad	phylogibbs	2955666..2955674	score=96
All_motifs	phylogibbs	2955675..2955683	score=18
motif_01_Trl	phylogibbs	2955675..2955683	score=18
All_motifs	phylogibbs	2955738..2955746	score=50
motif_13_Cf2-II	phylogibbs	2955738..2955746	score=50
All_motifs	phylogibbs	2955739..2955747	score=43
motif_13_Cf2-II	phylogibbs	2955739..2955747	score=43
All_motifs	phylogibbs	2955807..2955815	score=34
motif_03_Abd-B_group	phylogibbs	2955807..2955815	score=34
[motif_01_Trl]
glyph = xyplot
graph_type = boxes
height = 100
min_score = 0
max_score = 100
scale = left
[motif_02_Antp_group]
glyph = xyplot
graph_type = boxes
height = 100
min_score = 0
max_score = 100
scale = left
[motif_03_Abd-B_group]
glyph = xyplot
graph_type = boxes
height = 100
min_score = 0
max_score = 100
scale = left
[motif_04_kruppel_b1h]
glyph = xyplot
graph_type = boxes
height = 100
min_score = 0
max_score = 100
scale = left
[motif_05_dl]
glyph = xyplot
graph_type = boxes
height = 100
min_score = 0
max_score = 100
scale = left
[motif_06_Mad]
glyph = xyplot
graph_type = boxes
height = 100
min_score = 0
max_score = 100
scale = left
[motif_07_twi]
glyph = xyplot
graph_type = boxes
height = 100
min_score = 0
max_score = 100
scale = left
[motif_08_Pnt_lit]
glyph = xyplot
graph_type = boxes
height = 100
min_score = 0
max_score = 100
scale = left
[motif_09_brk]
glyph = xyplot
graph_type = boxes
height = 100
min_score = 0
max_score = 100
scale = left
[motif_10_exd]
glyph = xyplot
graph_type = boxes
height = 100
min_score = 0
max_score = 100
scale = left
[motif_12_NK2_group]
glyph = xyplot
graph_type = boxes
height = 100
min_score = 0
max_score = 100
scale = left
[motif_13_Cf2-II]
glyph = xyplot
graph_type = boxes
height = 100
min_score = 0
max_score = 100
scale = left
[motif_15_prd]
glyph = xyplot
graph_type = boxes
height = 100
min_score = 0
max_score = 100
scale = left
[All_motifs]
glyph = xyplot
graph_type = boxes
height = 100
min_score = 0
max_score = 100
scale = left
