# Supplementary material for: The Complex Spatio-Temporal Regulation of the Drosophila Myoblast Attractant Gene duf/kirre
Source: PLoS One. 2009 Sep 9;4(9):e6960. doi: 10.1371/journal.pone.0006960 (PMC2734059; doi:10.1371/journal.pone.0006960)
Supplement: Dataset S3 — The raw output of the analysis of 11 kb upstream region using PhyloGibbs-MP. The region 2945000–2956000 (about 11 kb upstream of duf) was examined in detail. Sequence preparation was as described above, but PhyloGibbs-MP was run treating 2/3 of the sequence, rather than half the sequence, as potentially regulatory (the specified “module dimension” being the entire length of the sequence). The raw output is in Supplementary data 13. (0.06 MB ZIP) [file pone.0006960.s013.zip › supporting_data_S11/supp_11kb_phylogibbs-mp/kirre_2945000_2956000_sigma.fa]

>dmel X:2945000..2956000
aaaAGAAAAGGTGAG---CCAAC-----------AGACAATCTGCATATGTGGGTAc---------GGGGATTTACGGATTCCGCCGACAAACTTCTCTCCGGTAACTTCGATGACCCGGCAGGAGTCTGCAcgGTACGGTATTcCCTGGATAGAGGCGCTTGCCTTGGACTCTTGTTTTTCCCCA------------------------------------------------------TTACCCACGCCCCGTGAATTGTAATTACAAGCATGTAACCTAATGACATGCCGCTGCCTTTGGCCCcagcccACCCATTCGAAATCTCCGTCAGATGGAGGCTATGTAACATATATACata--------------------TACCTTCGAAAGAAGGGAATCTctcctccgtttttttttttttggTCCTTCTTGTGGCTTAAGTGGAAAATGTTGTACAACAAAAATTG--AGAGGGAAATGCAGGAAAGTGCGAGGTAAGAGTATATCATTGCTGGATTTTTATGCGACTCCATGCGAAGGATGAATGCCATGGGATGTTATTTTAAATTTCACATTACTTCGAATTTCGCAGGCc------AAATTATAAATACTATTTAATGTGGCAGAAATA--GTACAGTATTAAGCGAATTAAAACAGt---GCGCCAGCATATGATTTAATAATTTCCCATCTTTACAATTTTttaagtcgctttaaattcgcggaattgaagttggaatttacgagtgaaatcaaaaattagttaatgaatgaatta-ACGACGACTGACATTGGCgacgaacgatgGAATCGTTATACGCAATAACCTCTGACCTCGGCCCATATTC-----------------CTTTGCAGACAGGACACAgcccctcattaacacacgaaaaagtaggcgtc-------------------------------------------CC---AAACTCCGCCAATTGCAGGTGTAATATTTCAATGTGCGTGGGCCTTTAACCCCCTACTGCCCCAGC-------TAAATTTATACTCCAGCTTGGCTTTACGTTGCAACAAATACACTGAGCatagagcagagtttatcgcgtttattctaggcttcacatatacataCATAACTCATTGAAAGTGaAAATCTTCACTAA-----------------------------------------------------TTTTCTCACAGTGCAGGCAACGCACggcGGAGGAGCTggctGGCGAGTTATGTGCAGCCTAGAAAACAGGCTGGAAAGAAAACCAGAATataaacatccaggccttgtgggt------------------GGatgggcttttTGTATTATCTTTTGAATTTATTACCTACAAATGTTATTTCTAGAACGTTAGACAacgcgcgcgttc-----------------------GCTGGAAGCTGA----------------------------------------AGTTGCAAGTCGAGTTTTATG----------------CGCGTTCATTAGG-----GGCATCATGacaa------------------------------AACACCAAAAACCGAAGACTGAAAAATACGCACAAACCCAAAAAaaaaaaacagagcacacgaaaaaaaaaagAAATGGAAAATTGTGCGAAGGCAAGAAGGAAAGCCgaggcaa-------------------------------------------AAAAACATCATTAAATTTATGAGAGACTTTGGCCg-GGCAAAACACGTAAAACAaagcagctttgggat--TGTGGGGATATACATATATATA-----------------------------------TATATATATATATATCCCGATATGGGACCCCAACTTTGGCATAATTATCCCAGGTGGTTCTTAGGCCAAAAACTAAGCATCTCAGTGGTTTTTCGGAACTTAACGCAAGCGAAAGTTTAGttcaagccgcagaaaggcg-------------------AGAAGAAATGTTTTATGTGCACGTCTGTGATTTGGt------------------GTATAAACTATTTGTTAATAGGTCAATTCAATATATagtttgtttagttccactagcgagacacttaagatttaaacatttaattaagaagaagctgctcttaaccctttttggcttaa----------------------------------------------------------------------------------------------------------------------------------------------------------------------------------------------------------------------------------------------------------------------------------------------------------------------------------------------------------------------------------------------------------------------------------------------------------------------------------------------------------------------------------------------------------------------------------------------------------------------------------------------------------------------------------------------------------------------------------------------------------------------------------------------------------------------------------------------------------------------------------------------------------------------------------------------------------------------------------------------------------------------------------------------------------------------------------------------------------------------------------------------------------------------------------------------------------------------------------------------------------------------------------------------------------------------------------------------------------------------------------------------------------------------------------------------------------------------------------------------------------------------------------------------------------------------------------------------------------------------------------------------------------------------------------------------------------------------------------------------------------------------------------------------------------------------------------------------------------------------------------------------------------------------------------------------------------------------------------------------------------------------------------------------------------------------------------------------------------------------------------------------------------------------------------------------------------------------------------------------------------------------------------------------------------------------------------------------------------------------------------------------------------------------------------------------------------------------------------------------------------------------------------------------------------------------------------------------------------------------------------------------------------------------------------------------------------------------------------------------------------------------------------------------------------------------------------------------------------------------------------------------------------------------------------------------------------------------------------------------------------------------------------------------------------------------------------------------------------------------------------------------------------------------------------------------------------------------------------------------------------------------------------------------------------------------------------------------------------------------------------------------------------------------------------------------------------------------------------------------------------------------------------------------------------------------------------------------------------------------------------------------------------------------------------------------------------------------------------------------------------------------------------------------------------------------------------------------------------------------------------------------------------------------------------------------------------------------------------------------------------------------------------------------------------------------------------------------------------------------------------------------------------------------------------------------------------------------------------------------------------------------------------------------------------------------------------------------------------------------------------------------------------------------------------------------------------------------------------------------------------------------------------------------------------------------------------------------------------------------------------------------------------------------------------------------------------------------------------------------------------------------------------------------------------------------------------------------------------------------------------------------------------------------------------------------------------------------------------------------------------------------------------------------------------------------------------------------------------------------------------------------------------------------------------------------------------------------------------------------------------------------------------------------------------------------------------------------------------------------------------------------------------------------------------------------------------------------------------------------------------------------------------------------------------------------------------------------------------------------------------------------------------------------------------------------------------------------------------------------------------------------------------------------------------------------------------------------------------------------------------------------------------------------------------------------------------------------------------------------------------------------------------------------------------------------------------------------------------------------------------------------------------------------------------------------------------------------------------------------------------------------------------------------------------------------------------------------------------------------------------------------------------------------------------------------------------------------------------------------------------------------------------------------------------------------------------------------------------------------------------------------------------------------------------------------------------------------------------------------------------------------------------------------------------------------------------------------------------------------------------------------------------------------------------------------------------------------------------------------------------------------------------------------------------------------------------------------------------------------------------------------------------------------------------------------------------------------------------------------------------------------------------------------------------------------------------------------------------------------------------------------------------------------------------------------------------------------------------------------------------------------------------------------------------------------------------------------------------------------------------------------------------------------------------------------------------------------ACCAAAAGGGCAGCCGAAGGCCAAACTGTTGCATTTCCGCTCATCTTGCC-------------------------------------------------------------------------------------------------------------------------------------------TTTCCGGTCTTTGACATTCACAACAGTTTTTCCC-------------GGCAGGCggtggcattggtgaaGGGGGCGGGTCA----------TGACAGTTAGTCATAGCATGTTTACAcacacacacacacacacacacacacacacaCAG-----------------------------GAACGAGTGA---AAAGGGGTGAGCACTGTGGGTGGAAAAGCAAGACAGC---------------------------------------GACAGCGACCATAATGGCGTCATAAAGATGATATCATAATTTCCTACTTTGCTTTCCTTTTTCCCCATTATTGTGCTGCGGTCTCCCTCACTTACTACACacTACGCTTTCTTGTCCGCTTCTctatacCTACGTTTTTCATTTGCTTTTCCCGCTTTTCCTGCTAACTGTTATTTGCTTTGCCCGCATTCACAGTAGGCAATCGTAGTGaaTGGAAACTAATCCAAG------------TCACCTTTCTAAAGTGTtc-GGTTTTATTTACGATCATTATTTCAACAGGATTTTTCTTAATATGc-------CGTTTGATAATCCACATTTCAAGATTCCAAAATAAGTCAGCTAGGCCTTTtaatccttaatct-----------CATTCTTAGAACCACTTTctgtggtaattttc------------------------------------TCGACTTTTCACTGTACCTTTCCAATTTTCAGTTTTATTTTTCCAttTATATGTCCGCTGCTTGTTTAGCGTTTCTATTTGAATGGTGGCCAAACAATTCGTCAATATTTGTCAAGCCGTTTGGTCAAGGTGCCAGCTCCGCCTTAACCCCCTAAAGACCCCCCCCCC---------------CACTCTTAATGTGCTTGCAAATCGTTCCAGGAAATTGAGTGAGCTGCAC--TCCAAGGAGAGGTAAAAAAGAAAAAAAATAAgaaat----------------------------------------------------------------------------------------------------------------------------------------------------------------------------------------------------------------------------------------------------------------------------------------------------------------------------------------------------------------------------------------------------------------------------------------------------------------------------------------------------------------------------------------------------------------------------------------------------------------------------------------------------------------AgtagaacacAAAAAACGCAAGCAAAATAAATTCCCTTCGTTTGGaaAAATTA--------------------------------------------------------------------------------------------------------------------------------------------------------------------------------------------------------------------------TATGAATAAATTTAATTTTATCAAGCGCGCACCAAGCTGGCGAAGAAAAAGGAAGCCAAGAAAAATCGGAAATATTTTGTACAACTAAACGGACCATGGa---------------------------------------CGCCGGAAAACCGGGAGATCCCCCCaatCCGGAAATACTATACGTTGAGGTCCTGCGATGTGGCTAGTGGGCAA------TGGTTAAATGCAGTGGAAAGGTCTCTGTCTTTCGCTCTTCAAACTTAGAATCTATTT-------AAAGGCGAACGTTCGCCTCAAGTGGCGGCTATAA-------------------------------------------------------------------AAAAAAAGTATTGCGGAATCTGGAATTACGCTTCAGATCGC------------------GTTTTTAATGGTCTCTACTTGGAAAGagcatttccTTTCAGTTTGTGGTAAATATTTGCGGCTTAAAAtatTTTCTATAAAATTATGATCGTTAACATTATTTGCGAACGGAATTTCTAAAATGAGATACTAcagattaaaaaaaaaatatttatatatttatttg-TACATTTATATAAA--------------------TATAACATGAAAACGTTGCAAAAAATGCAAAGCTCTTAATTACCAATTAATGGTTGGCCAAGGCAAAGCTTTTACG----------------------------------------------------------------------------------------------------------------------------------------------------------------------------------------------------------------------------------------------------------------------------------------------------------------------------------------------------------------------------------------------------------------------------------------------------------------------------------------------------------ACTCTTTCGTTTAGGCCATATTTCGTGTTAACATTTAACGCGCCCTAAAAGCaataccacCCCCCACCcCCTTCACCAAACCACAAAAtggc------CCCAACTTTAAGTTAATAAAATTTTATTTGCCTTTCATTTTCATTTACTTGAATTTTATTATTTTATTTTGATCATgc---------------------TGTTGGTTGGTGCGAGGAGAGGGGCGGGCAGTAAGCCAAATTGACATGAAATCAAATGAAGAAATTTTTATGAAGCTATTAAAGCGAACAACAACTGAAACGGAAC----------------------CGAATAAATAAATAAGAAACTGCAAGGACCTCAAGG-----AGGAAAA-GCCGCGA------AGAAACATATTTGAGaatggatggac------------------------------------------------------------------AAGACGGAAATGGgaatggaaatGGGAATCAAATCAAATCAAAGTAAAATTAAAAAGCCATAAAAAAGCGCGCCTTAA----------------GCCGGAAAAACAACAcagcaaacaactggcaatGTGACAATCTTAAATGGCCAAAGACAAAGACGAAACAATGAAAACGAATGGAAATTCGCAttatacattataagacacaagacacttaattgcgcataaat----------------TTGATGGTATAAATTTAATTCAAAtttgaatatatTATCATTCGAGTCGATAGGCTCTGA-------------------------------------TAAAATTGTAAATGCATTCGATTcgAAATAGAGACAAATATTTGACTAACATACTACACCAa---------------AATCCAGTTGGCATATccctttgccgatggaaacgcaAAGTTTCCCAATGAAATTGCCACCAAAAATTTACATTAACCCCATGGTGTGTGAACGTaaATATGTGCGCCAGCACATATCTCTTTCAGAATAATTAAATGCTAAAGTAGTGCCAGACTCCTCGAGGCgcTCCGTCGCTGACGCAGCGGGTTtttgggcgcttt--------------------------------------------------------GCCGGGAAATGCCGGGAAATGCCGGGAAAAGCCGGGAAAAGTGTCAGCCTCGATGGGGTTAAATGGCAAAGAAACTGAAAAGGCAC-----------------------------------------------------------------------------------------------------------------------------------------------------------------------------------------------------------------------------------------------------------------------------------------------------------------------------------------------------------------------------------------------------------------------------------------------------------------------------------------------------------------------------------------------------------------------------------------------------------------------------------------------------------------------------------------------------------------------------------------------------------------------------------------------------------------------------------------------------------------------------------------------------------------------------------------------------------------------------------------------------------------------------------------------------------------------------------------------------------------------------------------------------------------------------------------------------------------------------------------------------------------------------------ACACACTCAAATGAATTAAAATGCAATTGAAATATGGCAAATGG------------------------------------------------------------------------------------------------------------------------------------------------------------------------------------------------------------------------------------------------------------------------------------------------------------------------------------------------------------------------------------------------------------------------------------------------------------------------------------------------------------------------------------------------------------------------------------------------------------------------------------------------------------------------------------------------------------------------------------------------------------------------------------------------------------------------------------------------------------------------------------------------------------------------------------------------------------------------------------------------------------------------------------------------------------------------------------------------------------------------------------------------------------------------------------------------------------------------------------------------------------------------------------------------------------------------------------------------------------------------------------------------------------------------------------------------------------------------------------------------------------------------------------------------------------------------------------------------------------------------------------------------------------------------------------------------------------------------------------------------------------------------------------------------------------------------------------------------------CATGcatgcgtcggttgtcgagaaaacggcttgaaactctgatgtgtggaaaatgtgagggaaatgcaacaagcattcggtattctgcattctgcattctccattcagcattcgatgcaaagatactgtggcaagctgagccaaataattccgaaatgctttactctaaatgaaattatattattaaaatataatgtctgatataatatttcacatacatacgtttcagatgtgcaaacgtttttcattttcacaaaataataaacgcaaaaggatgactgggatgaattgcatcaacaaatcgattttaacttcattctttttttttttagtattcataggtttatttgaaataaaatgtaatagtttctacaaaccaatcacgaacttttactataacaaatgaaggcatttggattcattgattaaatgtttataatttattagcaactaagcgtccaggaattgaagtttaatattttccactcaatctattattcttcgagagcttattaatatcgcacaaaagacatcaatcaaatggacaaattgaaaattatattcactggacggacgggctagatacaaaatgaagtattgaaatattgccaagatcatttaattataaattggcgcataattaaagagcaacaattgcgtggacaatggatgtctcgtcgccatggggagtttaagccaacacgcttttccgcccacccacattttcaacccccaatttctccttggtccgagcgatgtcttaagctttgaaaaacacttctttgtgtcactctggtatttaacctgaagcttttgccgccagtgggtggctaattggaaatttaaatgccgcttcagcgcccactgatgctggcacgcccccaatgccgcccacgtaacgctgctgtggcaacgtctcatgtctaattaaacgtgaaaatccttgacctttgaaccttttgtcggtttgagttggggtagcttggctagggaaaatctgcagccatcgAAAGAACAGGAAGTGAAATATTTGCGTTGGCATTgctttgacagtgtttgtctgcacgccgaaatgcactgagcgaaatggatgattgcttgcgatatatttgaggcattcagcctctctatacaatacttttgtaggcccattttttgcgtgcagtgtaggcagccagcCCCTTCTATGCTTGGCAGCGATGACAGTGGCTCATCTCACAAAacatgta--------AAGGGGTAAGGAAAAcat-TTGCCATTGTTGTTCCAAATGGCGTCACTGGTGTTGCAGCAGCAATTGTTGAAAACGCAATTTCGATTCGGGTCGCCCTTCTCCTTCTTGTTCTTCATCATCATCaacatcattgggacccttcccctcacttttgtatTTTTGTATTTTCGTTCTGGTCggtcccccgag---------------------------------CCACTCGAATCGCATTTCAGTTGGAGTGTGAATCATTTCCGTTCGAATTTGGTTCATTGCATGATTTTCACATTAtactcgcagtaagaacgtgcaac-------------GGCGGGGGCCAACAGGGGTTAAGATCTTGGCAGGACCCTC------------------------------------------------------------------------------------------GCTTGATTGTGTTTTCCTTAACTTCTTTTCGAGCGCAATTATTGACGTGTGCCCCTTGcaaaagaaAAAAAAAAAAAACGAAAGTAAAAAATAAGAAATAAAACGCCAACAATGAGCGACTTACAACCAGTCACGGTGCTTATTTTCCATTACAACTCCATTGATACTTAAGCAGTTtgcctaccctttttttttttTTAAACAGTTGACTATGCCtgactagtttctacgaaatgaataaaatga------AT-------------------TTGTTGTAAAACTAGAAACGTTATTTCAGTtaatATTAATTTTTCTGGCTTAGAATCGATACTAAATACTAATGGATAGCACAACGTCTGCTACGATTTTCTCGCTTTTCTCCTCGCTCGTTTCTTCAGTTGGTA-------------------------------------------------------------------------------------------------------------------------------------------------------------------------------------------------------------------------------------------------------------------------------------------------------------------------------------------------------------------------------------------------------------------------------------------------------------------------------------------------------------------------------------------------------------------------------------------------------------------------------------------------------------------------------------------------------------------------------------------------------------------------------------------------------------------------------------------------------------------------------------------------------------------------------------------------------------------------------------------------------------------------------------------------------------------------------------------------------------------------------------------------------------------------------------------TTATTTGCGCTCGAACGGCTTGAGTAGCATAATAATTGCCCTACTAGCGGCGGAAACGGAAGCGCTCAT-----------------------------------------------CacgcatcccctccccCCCCCCATTCCCTTCCACATTGGTC-CTCTCGTTCGCACCCACTTGAG---GCGAGCG-TAAAAACAAAATTTTCGGCC-------------------------------------------------TGACTAAATAGAAGTATCAACG------CCGAAACTCAATTTCCAAACAACAACAAGCGGTGTGG---CTGTACACAAATATATCAAACGCAAATACAATAACA-CGGGCATCAGGCGCTAAGA--ACACAAAACTTTAATATTTTcAAAT------------------------------------------------------------------TTTCTATTGAAATGCC--------------------AAATACAAAt---------------------------ACAAAAACAAATCTCAGAAATGTACaaaaaacaaAAAAATGCATAGACCAACGGAAGTGCCAAGCATTACAGATTTTGTAGGccaCGCGATTCGAGGCTGTCAAACAGTGGACTGAATAACAGCAAAAAAAAAAATATTCATTTTATTTATTAAACTATGTTATTGAAAAGTAAAATCTTTTCAAACGATTTTGTACCAAAATTATCGGTATTTTGggCACAACTTTGAAAATAACCGACCAAACTTGAAGTTTTATATCTCGTTAGACTCGTAATTATATTGCCAATcgATTGGCATTC--AAAGAAAAATATTTTAATTTTTGTCCGTTTTTTGCAAAAAATCATGATGTTACCCCTTATAAAAAATGCAAAAAACGGTCAAAAATATATTTTTCGAAATC---------AGCCAGAATATGTTTAGTATTCTTTAAATGGATCATTAGCTGCACAAAGCAGTAAAAATTATGGCATTGTGATGCATTTTACCCAAGTTATGACAAATTTAAACCTCTAAGATAGCAAATTTCCATATAAATCGGATTACTGACTAAAAACGATTGcttcccatcccatagAAATAGTtttcgattaAGTTGATGTCATGCTAATGAAATACATCTTTTCGCTTTTtcaaatcgtTTTTAACCACTGTGCTTGAGGCGGCGCTTCTTTCCAa---------TTTTCAGCTGTCATCGGCCACAAAATAACAAAAACAAGAGCGACTCGAACAACT--------GCAATCATAACAACACTAAAGAGGCAGAACACAAACAAAAGCGGCAACAACGTCGTAAAAGGGCAACCAAAATtggaattgAAAATGAAACTAGCAGAAGAATGTCAGAaagaatgaaatgAgggggg-----GGAGGGGGTAGAACTTAGGGAAGAAAGATAAA------AAATTCAAAGTCAAAACTGCT-----------------------------------------------------------------------CGTATTCTGGATTTTCCGGAGTGCGGCAATTAGATTAAAGCTCcttC----------------------CTCTCTCACTctCTCTCTCTGTCTCTCTCACCCACGAAAGC---CTTCCCTTTTGCGGATCGCATAGCGCTGTCTCTTTCGCGCCATTTATAGCCCTCTCTTTCGGCAGACAGCTTCCGTTGTTCCGCCCTCGATTATGCGG-------------------------------AAACAACTCGAAAGGCTCAACGACAGTGAAGATAGCACGAATGCAATGTGTTTCAAGTTTAAAAACAATTTTTAATCTTAATAAGTTCACTGTTATAGGTTTTTTATATGAATTTAATATTTCTTTTTTTTTTATATACTTTATAATCCCTTGACAGGTTAGTGTACATGTATTCCTAGTTCACTGTACCATTCATCTGCGGGGCTCATTGGCATTTGAAGCGTCTCGTGTTTCCGTCGCCCATCACTCTCTCTCTATCTCA-------------------------------------------------------------------------------------CTCTCACTCCAAATTTAGCCCC----------------------------------CTCTCTTTCACTGTCTAAAGTCGTTTGTCGTTTCCACTAAGTAAGTAATCCCGATAAATAAGAGGAAGAGGCGACCGAGCGCCAAACGAGCATCCAAAATCCCAGGAAATATGCACAAAAATGTACATAAATTCGTTTGCAAGAGGGGTGGCGGta-------GGGGTTTCTCTCCAAACTGATCCACATGGACACGTGTGTCCCGCTCGGCATCGCAGCGtgcGTCTTCTATCCGTCCCTGTCGCACCGCCCAGGttca--------CGTATGACGCTCTCGCTTCGTCCGCATCTCGGCATACCGCTCAACTACCTCATCTGCCGTTCTTGGCCATTCATTCCCATTCATTCAACGCTTCATTGCTGCGGTAATTGCTTCCAAATGCTTAAACGCTTGCATTGTTGTTATCCCCCGGGACACTGAGCGAAAATC-------TTCATCAAATAATTTCAACATTTTTCACTTCTAAATTG-------------CATTGAAACCTAATCTTATATTTGTTAAATCTTCTTAtgcaaatagtttgcgatgcatattctatgtcctgtctcgcatttcgatcggcGAATTTCTCGCAGTGCACTCTGATTTCTTGGTGTCGTCCCCACTCAGCACTATCTCTTCCGACTTCCAGTTTTCGGTTTCAAGTTGGGATGTCCAACATGTGTCGTCGTCATTGATTTGTTGTTGATGGGCATGCGACGGCTGCTGAGCTGTGCGAGTGCGACGGGGCGAatgggccgatggggcgatggaccgggacatCGGCTGTCTCGTTCTATTGACATTCGTCTGTCACAACCCAGAAATCAAAAtTGG----------------------------------------------------------------------GGGGA-------------AAAAAAAAAGAAAAGCGAAACGAGATCCCTGGCCCCAAAAATTTCCCAAAGACGCCCCTTTTTGTTGTTTTTTCGGTTCTGGTGCA----------------------------------------------------------------------------------------------------------------------------------------------------------------GGCATTTTTTTCCACTTTTTTTTTTTTTTTTTTTTTTTTGAGAGGCGTTACTCGTAAATTTTGGCTTAAA------------------------------------------------AACATTTCGCACTATCGAAGATAAAAACGCA--GGGCACTGAACAAAAATGTGGCTATGTTGCAGTGCCCAAAAAa------------------------------------------------TGAAATTTTCTTAAATTCTTTCAAGACTTAAAATGTGAACTTAAGGAAATAAAAGTAGCACTCACTTCAAACCGAATTATAAGTGGAgtgtgtGTGTGTGTGGATGTGTAAAGAAGTaaagaagtaaagaa-----------------------------------------------------------------------------------GTGGGCGGTGGGCGGTTCGTGGGTGGGTTTGGTATGGAAAGTTCTCAGTTGCATTCTGGGCCAGC----------TTTTAATTATGGGCCTGGCCTTTGTTGTAAACATCTGTTG-----TGTCTTCTTCACATTACCTCCTTTTCCACTCATGTTCT-----------------------------------------------------------TTTTTGCATGCGCATTTTATTTAAATTTTTAACCCCATTCCCAATCGCAGGGGAAAATAAGAGAGCA-------------GCAGCAGCaGCGTG--------------------AATTGTCAATAGTTCTTCGAACTGGAAAAACTGGag-AAAGGGGGAAAAGCGCTTTTCAAGTGCTTTGTCACGAGATCACAGTGGGAACTCGGATGCTG---TCAGGCAGAACTGCTGCAAATATGAATAACAAGCTTAAAAAAaaaaaaaaaaaattaaaaaTTTTAAATATATTTTTTTTTATTCAAATTGATCCGCGAAACACTTTTGTTaatgtgagttaatgttttagacaccaaatgACATAAAACTATATATGTATTAAAGCCCTGCTTGCTGTAAAGATTACAATTAAATTAATTTCTTTAAAAATTATTAAAATCTGAACAATTAGGATATATTACTTTTTAGTAATATAAATTAGTAAAAACAACCTTGCGATGCCCACTGTGTTTTCGCAGCATTT----------------------------------------------------------------------------------------------------------------------------------------------------------------------------------------------------------------------------------------------------------------------------------------------------------------------------------------------------------------------------------------------------------------------------------------------------------------------------------------------------------------------------------------------------------------------------------------------------------------------------------------------------------GGGTGACCCATTCTCCGGTGGAAATGGAAGTGGCAGTGGGACTCTTTATGCCAGTTTGTCTTATCAATGTCAAGAG--TTCGCCTTCACATATAACACTTTTTCCCCcGCGGAGGATGTCGCCTCCAATATATGACTCCACCTAGgtGTACAGTCGAGTTCAAGCAATTAGCATAg-TAATGAAAAAACTAGTATGTAAATAAGTGGACTCAATTAAGTCAATCTTAAATAACCTGGTTTTAACTTTAAATTCTTGCagttctggcGGAATGCAAGTTATAAACAAAAATTCATCATTTGCTAGCGCaTTGGTTGGAGTTATAGTTTTTAAACTTCTGTATATATTTATATTTATAGTTTTACACACATTGCGATGTGGGCCATGCTGTTGGCGCTGTCACTTTTGTGTGGCACTTCCGCTTATTTTTTTTTTatattttttttctttttttgtcgga-------------------------GCTGCATCTGCCGGCCACCAATCAAGATTTTAATGCGTCGGGACCGATGGCTAATTTATGCCGGGCTATAATATCACTTAAGC-------------------------CCccCCCCCGATATCTTTGCGTGTACATATGCAGGAGGCCCCC---------AAAAAAAAAAAACGTTGAGCTGTTACCGAAAGCAGAACTGTTATATCCTTAACATagaaGCCGACAGCCAACGACGA------------------------------------------------------------------------------CCTGGTTTTTAAGCACGAAGCTGCCTTCGTTTCACTTCGTTTAAATTTAGTACAAAATGCTAGCAGGGCTACGCAT------------------------AGAGAGAGAGAGAGAGAGAGAGGGACATGCCGCGGAGCGAAAGAGAGGGAGCAACGCTCGGGTATTTTATTTTTAGCATG--CAGTACGGCACGCGAACTCCACTTTTTGGGAACACTTTTCtCAT---------------------------GCCGTGCGACTGTGGGAGAGGGggtcccaaaacgggaacagtttTCCCccccaacgtaaa--------------AGCATTTCACATTGTTTTTGCATGCGCGTGTGCCTCTGTTAACGTCGACGTCGACGCCagctgaGATGCCACCGCACAGCGACGGCCAAAGAGCGATTTTCCTATAACAAGTTTTTAGTACGTGTTCCGATGTCGAGTAATTCGGTTGCGTGACGCTCGCAGCAACAAAAAGCCACAAATACAACAACAAAAGCAGCAAACACAACATA-------------------------AATTTAAATAATAAAACAGCCCCACAAtcaaatatcatcGCATCACAATGAAATAAACAACTATCGCATAATGCCAGCaacta---AATTTTTTTAAAAGTGCAATCTGTGtTTTGTTCCTAGAATTAATCAAGTCGATAATTTAAGTCACCAGAAACCATGCCACAAAATaatcgaaaATAAAATCCTCAAAAAATATTTACAAA
>dpse
aaagggacgccgcctccgtccaaccttccaacaaAGATAATCTGCATATGTagtcggaggatttaccga---------------------CCcgaaaccgctccgACATCGATGACCCGGCAGGAGACTGgataccattttttgggtgggagtgggggccccaccttggacttgtattacgagtactcatcccgggtgcctcatcccgggccataaaaccgagcgctgggcgtgtgCGTCGCTCCCTCTGTCTCTGGATTGTAATTACAAGGATGTAAACTAACGACACGGTGCTGCCgcccttgcaacatctctctttgactgccataccatgacatacccttagcatacacctcctttgcagctcctgtaagcggagaaccagcttgcctttggtctt--------------------------TACTTTTTGTGTCTTAAGTGAAAAATGTTGTACAACAAAAATTGtcatacaaatataagtacggcctgatttcagaggtctgcgaaggtatactattccacatttcattccatatatctctttatatatcattttcctaaagaccaaatacataaatattcgtatttcgaatagaaatccgcacacatacatacatatgtacataatgcaagataagtccataatttatatggcaaagaccttattcgccatacaaattattttctattcgctaagttttcttctgaaataattcaattactcaaatttacaaagcatcaaatacctaccttttagaaaattgaaccaaaataaaaatggttaataaaaaaggttaaaaataaaagtggttaatcataactcgtgttaacataacataacatacgcattgggttaaagcaccaccgcactcctgcttaaccctagaaaacacactccctctcacattcagcctcattaacgccaaacccccaccatAGTACTGTGGAACACAAAAACGCGTctcagCAGCACCGCCAATTGCAGGTATAATATTTCAATGTGCGTGaggtttacccccaaatcccccgtagaaccgccattccggcacaatttatatttgcgcttagcttagtagaagctgccactgccccgcgctgcaatactcgtaaatacaagagcagagcagactcctctgccccggccaggagtcgaccg-----------------------------------------------------------------------------------------------------------GAGTTATGTGtcgagcctaggctcgttctagggccagtacggcgggttgg----------CCCACTCTGG----------------GGCCTTGTGGG-TGTATTATCTTTAGAATTTATTACCTACAAATGTTATTTCTGGAACGTTAGACACacttgcagcagtagcagcagcagcaGCACCcgctGCTCGGAGGCTGagttgaaagtcaagttttatgCGGcggcgctgcctgg------------------------GCGCCTGCCTCATCAACGCGTTCATTAGGCGCCAagtagcatggacctccttccaatgcggaaaaccaaagtgaagctctgaaaaatgcaaaagcagaagcagaaggaggttaaggttgatgttcagctgtagaagggggtggaacaacaacgctaaaaggaaaagc--------------------------------------------------------------------AAAAACATCATTAAATTTATGAGCGACTTTGGCCccGGCATAATACGAAAAGCAGCTCACAACAAAGaagcttacatattcggggctcattctccggctcaagcccacgctcaggggc----------------------TATTGATATAGGAGTCCAAAACTTTGCCATAATTATCCCAGGTGGGTCTCAAGCCAAActaagcgttcccgcggcttttggggcaaacttaacagccacttttttaaccatcaaagtttaactttcaacaagccgtgatatgggtaaacaaaaattgtatgaatttaccttcaataaaatcagatacagacgcatctccaaaaaaacatgctatatccaaaaaaaaatgtactgcctaaggaacgtgcaaatacagtggtaattagtaattattcacttggcgacttcaatgtaacgccggcgttagcccaacaaaagcagtacaatatctgacgctgaaacgctgaccctgacatatgtatatagcaaattcctagctgtaccgtcataaagaattttatcaccgttaaacctcatctgcggtacaaatagtaccatgttatacaatagctcgacctaacctaacattaaccaacttgggaacctcgatgcaacacacacacacacaaatctcgtgctattactgccagaggaacggacacatatttacatattgtacgctcgtctgcggcgtctggtaaaccacatctgcggtggattagtagaaggcggtacctgatacctgattctggaacaacttgaccaaacaatacataatcagtaacgaaaacatttacgccctaggcaatgtacatgcctacagttaaatttatcatgctaatgattttacattgggccacagaaattcaatgaaagcacaatccaaaatattatttaccgtatcacaatactcaatctaaagagcatacaggaatcgttctgcttaaatttgacagtgaaaatatggattttaaataataattattaaagaagaaaacagaacagagaattctatcgctgattaaatattccaagggctacaaaatatttcattgaacagtaaacgttaactcaaataaaaaattgtacaaaatccatgacaggaaatcatacatatcttcattattcatatacctaaaaatgtatcattatttttataaactgtatactttatggaacatcattaccatgttcatatacatacgagccattctgaatattagttgctagtcataagacccataagacaccatgttttagttcgtggaattttagcgattttgcgttttattgaatttcaaaattgaatggatcgaagcctgtatgtaattagtaataagtaattgttaagtggttgttgttgagcggaaacattcgttctaggttcgcttcatatccaagtgctgcagaatcgctacagtctccctggagaatatattcgcatccttcgaatgtagcagtggcatagtgtcgatgagcaaagtataacaactgataaaaaacacttttaatgcatggatcttttcaaattatttcattagccacttaccaatctctagtttatttcggcacatatgatggcaagtcgatgatcttatgtatgtggtgtataagaagcgatcggctctctactgcagcttcggtttgccgcatacagttttccggctgatgatcttgacgtgtttaccatgcagacctgtccaaatggcaatgattgttgacgtttgctccaatccaagcaaaggctacgaggaccaagcttatcatgatcacgagctctggcattctgtgtgtgtgttcgcaattcatgcaattagaagtgtcaaagacaaccatcaagggtactatcggtgatttcgatgaaacagatatattcttattttcgtcgatgaaaaggcggctagaaaaatgcaataatgaagacaaattgaatataattaagggagccggttatattgatattcaatttattcatttctaggatttatgttatgtaagaacgggtttatccaatactgaggagatttcgcagtacattgtcgtcctgcagcacccacaaatagtaaattccggcttcttttcatacaatatttgaatttaaactggttttatttgtgagcaaatacataacagtgtaaccgtagagcatgcacatctggtcacaccggctgccacgcagtcctaagcttgagtctttcaccttgggtacgtatggaaatctagatctaggggagaaagaggacaaaagaattacagccaaggctctaacgtgtgtgttcgtttcttgcatgagagctcacaggcaatgaaaagggaattgtgcaattagaaaacacctgcataggcagtcagtgaagtcagaaggtcaggcatatatgtattagcattataaatacgagaattattaaaatagcaatatcgccaaacatattttgaaattttgtttcgtttccactgatagtaaatgtatcgcttgctcgcgccgatatgagtcaaatatcggacgacgacgattcaaaacttttttttgcatataatacagagctaataagaaaaataagaatattaaattggtacagaaggaaaaaagggaaatacttctatgttttcccactgaaataaacttttattttatgtttttattttatttatgttcacaaaacatccttggtctttacggaaaacgcctgtataaatgatagttattatatactgataggtgtgttatgcaccagaccttgattatatgtataaaaaatataaattaaaattatctttgaaatgcaagctcttaattttcctttttctacattcctcaatgatgaaaacagcggatgaaacaaactcggatgaatcgggatagtggcagagaaacgataacgattttttgagagccggacataaaatctgcacaagcattccattcgtcacgtcgagattgtgattgtgattaacagagaaaaacgtgtgtaaagcaagatgaatactttatcgaaaatggctaagcaagaaacttgcaaatcgttcaaaattggcgatttggtgtttgccaaagtgcggggctacaaaccatggccggcagtgattacccatgatgttaataggaagaagcagtacactgtgagcttttatggctcgggacagatcggctacatactactgaaaaacctcacgccatacctcaagcttaaggaagagtattccactgaacatcacctgaagcaagccgatttccgcagggctatgatacaaattaatgaagtggccgagaaggcgaccactgtgcaacaagaaactgcaaacaaccaaaagcaatcacacccagcaaacgtaagtaaatcagttcaagatgacaatttagaatacaattcaaaatacaaaatgttttcgacacagaataaagaaaatgatatgctgttgctgtatatgcctccatccaaagtcttcggcatcaacatcaactacaacaagccgaagagatttgaaaatgccgctgcggagcagtcctggatggatgagtcgcgtaaagaggccaatctactgaagctgcagttgttgtcaggacaaaaagatcccagatcgcttccaggacgtgtcgtcgctgaaccctcttccaacgagacgaccaagcaggaagaagtgaaactacgagaggagatcaaaaaacaggagacagctatgtttatagagcggaacttaattcagctaaccggagtggttcgctgctgcttgaacctgcgtcgagctaatttgagacattgctttacgatcctgaagctattaaaaaaattggatttgaccaagctaatgctgctgcgtaatccacaaagtgtggaaacgatccgttcgatgcgacgatatgtgggaaatttgaaagtctggaagatggacgcctcctatgaggctgcgttcaaggcacaggccaaaatcattcgtcaagaggccacgatcatttacgagcgcttccaaacggtgctcaacttagctgagggggaagacttctggccagatttctgcaatgaggtcaaaatttacaaggccaacactaaaaacatcaatccaaatctacgcaacgccatggacgaagccacgtataacaacctcgttgaagccaaacaagggaataccccagctcccgctaaagaataggaaaacaaaccattcaattaaaggtaaaagcctccgacaaattaatatgatatgattttttaatttatttgtttcacagcccaaaaagatgacttcccaaagggcaaacttctattgctaacttcacaaaattaccacaacatgcacatgaatatcaagttccttatttgacttagtttagacgatggaccatcaacatcccgccgaaccaattaactctactccacatacgaagtacaatgtgtttgatgaacaataaataaagctatggatggtacatgcttgcatttaaatctgttcgggtctggttctgggtctggtttgtctcgcgcctaatgtttcgaatggcatctttactttactcttttgcgccttccttgagttttcctaacgcttttagccaagttgttcgtcgggattagcccatcggaggctctctcctaccgatctgtgcatactccgcagactctccaatgcaatattcccctagcgtctctccttcttggagcgcatggccttctccttgcgatttatccgcgaaaaggaaaaactgttgcttgtatatacaatacataatccacttaggaatctgatttaagaaaaaaggcacaaataactagaatcgaaatggctttcaacgagctccgttccgttccggagagtcacagttccacgatatcgttgctaatggtgctccaagaaatgcactatacttcagaaaccgatgcccatatagctcagctctctaagatgtacatcaatcttctaatctattaagttaagacagttaagactgttttaagacattgacggtgccttttttattaaatttgggttttatgcgtttgacctatagtctatagcctttgcttctacacaacatcgatttcgatggccgaaagaggtttggcctatggccaccttcggcatactttcaggtattcctgtgaccaacacagcatcctaagagcgtctcctgctttctggcttttaatcagtcaggcctctctgtctggcaagggtataccaaagcagctccacgcttgcaacagtccatgtaatcatttcccagctgccataagactggcaaaaatctgcaacgagtaagaaggcagttgagtcaatagctcagcggataaacaggtaataaatagatgcttgaggctaattcccttctccaacagcttccagaattcgccacataacacatatcgccacataatgctgcacataacgccaagagagcgtcacctggagcagggtctctttgcccgcgaaatggtggacatgcagtgcagcagggagatgcgtaaaaggaaaatacctttgattaccattccattggatttccccgcacaagtctatcattatgcgactgactcggatcctttttagagtgggaaatatcttgttgagtttctcctgggagctgccattcccgtatatcattgatggacgctgtaccgatagatcactaaataaattacatggaatatgcttgtcaatctctttaaaaacgaatagattgaaaaaaaaaatgtacatacatgttcctttagtcctttatgtatcgatcaaatgtgtgccaatggataaagttgttcttctgggtatcatacatgaagagctttatattataagccatgagctgcgagattgcaatgcttttctcttaccgtcttcagcaatctgtagaaaagcggtggctccgcgccatgagctgagcaacggctgcgcgtgacaggcgcacttcatccgtctggacctctggcaactaaatctttaacattcagcagcttcgcaaaatggcaaaatagctgcttagctgtttcattgaagacatctcgtgggttccagttgacgtgacggtgggcaatgggcgcttttattgagcccggcacaaaaacgccggtgaggaacacacaaacggttggccaatgggtcgtcctaaaacgatacgttatttaattacggctaagagtatatcataaaaaactactcacaaatgtggacactcaatcgatttcttcttttaccaatatcttccagaaagttccagagccatccgccaccagtgttgggtaacgcacgattctgtaccagcttgtacgcatgctgcaacacttgagtcagtcttcgtcaacctgctgcttgtgttatttgtacattttattcataaacaattgaaattcaatgcattcgaaagctctttacgaggtccagcgacaggacgcacaattaggcaaggaaatcgatcttatcacttcctcttacccagcagcagagctattggtcccacaattaagctagccagttgattctagtcaggaccagtcaaagtcagtcgcccaggggcatggcagatacggccaatgattgcttcaagagtaagtcgaaaaatatacaaaaatcatactcggttacatctccttttctttcttagctgccaccaaggacttgaacgtgccagaagttatggaaagcactgtgaaaatgctgataacttatgtatggccaatttgtggatgactctgccccactggtatcgaccagaataatctgccatcggtcaagagtcagttcaagcagaaaccgcattatttggacatagttttggctctccacaacgacggctcctattatcgcgcccagatcatagaggactgggctgggcatacaaaacattttatgtggtctacggcaatacagagtttgtgctcgtagatgctctggttccttgcgcagatgcttctttgggcgtcgtacaaaaagcaccttgccctaaaaggatttgtccattgcgtggagtatctcaaaagtaaaatactcgacgtggagcaggacttgatgctggtcaatcgtctgcaggatggctgtgtgtttcgattccttggcgaatatgccgaactgatcgtctatctgatggatcacggctgtacccagcccgctgaggacgtttatggttcatatgattctgatcttgatcagtaagaggatttccctttcttatttctcaagttctctaggcaaaaatcgccaatttcctggcggggccaccttcaaagttttccatagtttgtagacatacaaaagtgcgctatttagataactctgaaccacgaatccttactcaactttttctttttcagagagctaggtattatttttctaacctttatgatcttatcattttattaagtttttatgaatttttcatgtagtatatatttgtagatcactgatttacatatgtatgtatgcataaaaatatctagatgtaatcgtgtagatcgctcagttcgggcataatccgaagtgcatcatctctggtttgctacaggtactgcctggggaaagagaactggggcctgtatagtaatgcgtgtatagtaatttccatagttcaagcactgccaaggttataacttaaaagtgttttattaagcgaagaaccattatcgactattcaatggtagaggggactaagccttcgctccatttgatccagtttttttctctctggtgcgattatttccgcaaaaaatggagctcgaaatcttttttaaagctttcgtttgccagacgcccatccgaatgcatttttgcggtctcaaaaatgccaaaaaaaaatacaaagacgcaacaaaacaacagaaaagatgtgcttcattttgtcttGGGCGCTCTtaacccttttggcttagcacatagacaggcaggcaggcaggcagacaggcagacagacaggcaggcaggcaggcagacagacagtagtcgacatcggtggtggcgccacataactgttgcatttctagtcagcttcggcttcttctgctgttacgctgccacttgccctgcttccttgctccatgtgtgtgggttgtgtgttgcttTTTCCGGTCTTTGACATTTACAACAGTTTgccctgacagcaaatcccccacatcccccaagaggggatggaggttgtggctgtgtcagggcTGACAGTTAGTCATAGCATGctgacggaagggtgcacgggacgggatgggacccacatgcgggtacgggcacccgcagcaccctccccacaacaaagca------------------------------------------------------------------GAGGAGCGACAGGATAGCCACCATAATGGCGTCATAAAGATGATATCATAATTTCCTACTTTGCTTTCTTTTTgtgccctttgttgttgccattattctggctctacctttgcgccatttcacctttaatttctcctttctcccacttgtttcgtctgttttttggttgtatttattttcctttcttcaaatttagtttggccgtattttctgatcagcccaaccccaccacaattctttagtatttgtcatccgcaggtacagttgtcctgcccatccccctgcttag----------------------------------------------------------------------------------------------------------------------------------------------------------------------------------------------------------------------------------------------------------------------------------------------------------------------------------------------------CGACCA----------CTACA-----TTAATGTGCCTGCAAATCGTTCCAAAAAATGGAGCGAGacagacgtaaaactccacagtggtcgaaagttttaatcccctggagaacagaagcagaaaaaagtatgtaaggtgcatattgtccagatatcctacgaagactcaaacaacttcacctctcgaacattatcgagtgggaagaagtatctccgccgtagggcgcacactgcacgaggaagagtgcatgagagagagggagagaatgagtaagcgcgtggtggggagttgggtagcgactgcaatattatctgttccttctggaacaattcaaaccagtttcggaaatctggtaaataatgtccttttctatgattccgagttttcggttttctggtatgttcaaaattgtggatgccacagattttcgtactttttggggcaaggtgaaatttttacataaagcctgctctagcttttcaagtctctgtgatctagtggctcgtcgggacggacggacagacagactagtctattgatggtgtccaagaatataagtttatacttaatggagtccaaattgcttccttttgggtgttacactcatccaattatcgacgataatggccactgataatattttctattttcaaatctgtattagtagataggccattattgcatgtctgcaaaaataaatattctaagtgcaaatacagataaataaaactaaaaacaaaccaaaaaAatattcaaattaaaatgtatcataaaaaaaaattactatataggcatgtaatttttgagtattcaaattcacttcaaaaatgatcagatatatatgtatgtataagattaaaatagttgtgtgactgggccttaattataagtaagccttgtagcactaggatagaaaccatctaaaaaattaataaaaagctacagaactagttgctagtaaaaatcataataccccacgtattagagtaatcaaaaaacaacatcgctcggtagaaatTATGAATAAATTTAATTTTCTAAAGCaggggaaaacaagaaaataaatagagaagagcatggcagtgcccagttcccccaatccatcaacaatgacgacaagggttc-----------GTTCGTTCCCCGAGTCCGGAA---------------------------------------ATTCATTGAGGACCTGCgtcccctacataaagagaaaaagaaagcgaaagagtgagagtggaagggcgttgcaagttgcaagtttggtgcaggccatcgagaggggacgaaactacacaaagaatctattttcagtgttcaatgcgaagggagtacacggagtgtggtgcagggagagggcagagaaggtgctttaagtggaggcgATAAAAAatATTGTGGATTCTGGAATTATGCTatgaatcctcggaacgggatctattctttaatgacgaggaattcaagagaaaacgaaacttcagcattctagaaatttcgcaacactaaaaaccgatgaatgaactttgtccgaatgaattgtttgaagttataattaaagatatgtctatgatatttatatacaaacatacgtcctcaagctctcatttgacttaagtttaaaaaaacattaaatattacaattttatcgtgggttttcacttgtaaaaagattacaattgtagctcataaaaagaaatcaagtgaacatttatatcaagcaattacaactgaactcaaaattaataatgttgtaaaaataaagatggtacactaatagaaagatggcataataaacaaaaaattaaattcactttgattaaaaaatataaatatgtactaaaaagtttttttaatacgttccatatttgatctaaaaataacaaaatattaaatgaaccaaaagaaaatattcttcttagctaatatatttaacataaaataatttaaataaaataaatatttgtcttttaatgggaaaagctaagattctttctttttaaaaatgccactcttggttataacttttaatctaagtgtaactatgccattcttagggtcttttctctgtgagagacagcgaatttaaatataggaaataatggaaacactattcctcatcgaaaacagatgagtggagccacggggtccttgacggtcctggagtaaaaagtcgcaccgattgaatcttgtttacgagcgtggcactcactcATTTATTCGTCCTTCTCATATTTCGTGTTAGCCTTAAACGCGCCCTAAA-----------CACACACCa-ATCCGACGAACCGCAAAAtgtcccgccaCTTGGCTTAAAGTTAATAAAATTTTATTTGCCTTTCATTTTCATTTACTTGCATTTTATTATTTTATTTTGATCAT----TTGGTTGGGtgccg-----TGGAGtGTGGGGGGTCGGTCGGACGGGGATTGGGGCCAAATTGACATGAAATCAAATGAAGAAATTTTTATGAAGCTATTAAAACGAAGAAGAAgactccgaatcacagaacagaatggaatacaaggCGAATAAATAAATAAGAAACTGCAAGGgcggcgcaggaaggcgcaggacgaacggcgaaaggAAAAACATATTTatgcatggcctggacaagtcggtgagatggaaatgaatcaccgagatgaaaagcggtgggcaacgggaaatggaaaacgaAAGACGGAAATGG-----------------AAATCAAATCAAAGAAAATTAAAAAACCataagaaactcatttaagccaaaacaaaaaaagtaattcttgccgaatgtcgcgtataaccgcagtcttagatacccttagatacagcaaggacttaatagactcacatacgatccccaacctggcaaccaaacaatctctagtattaggaacgtgtaccaatctgtacgtagaatttagaatgatccacaactaaaagtctaacaaatggggactagtcctaaatatatttccttattataccagtaactaaaatagtgtaggtttatattatatacacatattgtatatatgtacatatgggacataagggaattttaggttgtaatatatataatatttacacaggtaatattagtatatattttcccatacatctgaccattgatatgagaatatcaatattattgatattaattaattattaattattaatattttctacaaatttaaactatttcaattgactttgatacaaagctatcaagaaacaaatgatattatggattggctagattattcgtgaaagaaccattcttcctagatatcactatgacatggcgactcaatttcgacgttaaacctgcatttaggatccgatgcagtttgctattcaaatggtatagtttttcaagcagaattaatatttggtattccaatttctttgaaaatgcgtttgccataccttttctttaggtcaagacttaagagggattgaatgaatgaagtgctatacaaattcgagtgtttgtctgaaaaatgtatccttatatagacttatagactacttagtgactagacctaatgttcatgtgctgtgcaatgcaaacgcatagtcataggcgtcataccctctacacaaagggaggaaacatgcaaaggacaacaataaatggcttagcagcagccgagaaaaacatgccacagaaatgtggaaaacggtgagggggctgggtcggctgaatccatcgaatcccgagtcattcgggcgcggcaaatgtttaaattaaattattaaacatcgttgaaaaaacactctacgaaggagaaaggaagaatgaataacagaataaataagaggaaaataagataagcaagggaagtgttcaaatggaaaggtgatgaatactaatcaatggtcgactttttagaatagaataaactgtgctgaaaagcttactttaaaaggtgcaacagcttgaagggctaaatattctctggagttcttattcttgaattgcaatcaactttaagaggtgtgcagattcactggatatcttacaatttaattaaaactagtatagttgcatttttgtgattatacgactagctctaccttcactcaggaggcacacaaatgatgaactcacagattacagattgattatccagagtccatcggtggcagcattccacgaagatgttacagcatcacatgaaaacaataagtcgaaatttaattcaaattcaaatgacaaacacttcaaaatacttggcagacgaaggctcctgcttctgtgtattcctgcctttggtacgagaggacggacaacggtgccacactccagtggctgctggatcatacctttctggcttccccagatgtggaacccgcggatgcgtatgcgattcagtgccacaaaagtgcccgcgtggcatctgtggaatgaacaaatagaatgtgtgaacaaatagttgcgtgaaggttgcttctattgattcagaggcattcaaaacttaccattttgaagaaatatagaccccgttctactccatgaaccaaagcgactctttctgatatatttggggctttaaaaatctttaatgaattgttttatttttatagaatttgtttaggctcctggctggcagggtgtctcccctcaaaaagggcaaagaaaccgcagaaaatgtggcatacagaagacacacactGGAACACACTCAAATGAATTAAAATGCAATTGAAATATGGCAAATGGaaaatggcatgccttgcagcttggagtctcagataaagagacacaagacagaggaaaacagccagaaaaatactgtctgcctggaggttgctcaagatgagacacagacggcgtctcagtgggatttgcctgctcgtccgtcccctcaaagactacgacaaaaaaagcaggaaaaagcaggaaaaacgcggggaaaaaatactcgtacttttgcggaaaatgcgcaaaaattcgcttttccatttaatgaaactatcagcgtggacaacaagtgccagagttgacatttaatgcatttaatttgttgcaccagtgtcgccctctccttacccccacgccccatccacgaaaacagacgagtttttatcgactgtgagcgaaatttaagtttttaaaaagttattcaactttaatttggaccccggccctgtaacaggccctggctctccctcaaactacactgcaactaaggattgggtttcgttatactcaggcctgcatcatacttgaaggatcttgagtggacactcgaaaaagatagtcccatcgtaccagtgtacatatgtatatgtatatttaaactacgtataattctataattccatcaagagcttaaccttgtcgttcttagccggaatcgcccacacgccaaagtcgccgcccacaggcggacgagacctgctacccgggcggcgccattgtcctaaaggcgatttaagc-----------------------------------------------------------------------------------------------------------------------------------------------------------------------------------------TTCAAACACTTCTTTGTGCCATTCAGGTATATTTACTGGAagcttccagccacccgccacaggccacatgccacccactcacccatccgacctctcactgGGCTAATTGGAAATTTAAATACCGCTtctttgtcgtcgccgtcgccgttgccgcctacgcaaacgccctcgcggatgctggatgctggatgctgaatgctggattctcatgctggtgatggtgatggtgatgaaaaaccgtatcCATGTCTAATTAAACGTGAAAATCCTTGACCTTTGAACCTTTTGTCGaagcttagcagtcaagtcgaacaaacgaacgggggaatctccgaataaatgggaa----------------------------------------------------------------------------------------------------------------------------------------------------------------------------------------------------------------------------------------------------------------------------------------------------------------------------------------------------------------------------------------------------------------------------------------------------------------------------------------------------------------------------------------------------------------------------------------------------------------------------------------------------------------------------------------------------------------------------------------------------------------------------------------------------------------------------------------------------------------------------------------------------------------------------------------------------------------------------------------------------------------------------------------------------------------------------------------------------------------------------------------------------------------------------------------------------------------------------------------------------------------------------------------------------------------------------------------------------------------------------------------------------------------------------------------------------------------------------------------------------------------------------------------------------------------------------------------------------AAAGAACAGGAAGTGAAATATTTGCGTTGACATTtgtctgggggcacatgctcctcgacatgtggcggtggtcggtcggtcctccctcgagtgtttcatctgctttcatcggtactcggtactcggtacccggtctcagtctcagtctcagtccctgtctctctcgctcttagacatcttatgggggtgaaa-------------------------------------------------------TTGTTATTGTTCTTCCAAATGGCGTCATTGTTGTTGTAACAATTGTTGTTGAAAACGCAATTTCGATTTGAGACCCCCGTCcgtccatccgccttctgcatcaacatacatacatacatacatacatatgtatgtacgactatgtacatatatttatattgtacttttgcttctggttgtcgggggttctggggttccgttcccCTACTTGAATTGTGTTTCAGCTGGAGTGTGAATCATTTCCGTTTGAATTTGGTTCATTGCATGATTTTCACATTAAagttcgaaaggggaccgactgact----------------------------GCAGAGATCTTGGTAGGACCtccaccgcttggctgcctcttgcctcttggtcctcctgccgccgccactaccattgccactctactgctgctgctgctgccgcttctgcttctGCTTGATTGTGTTTTCCTTAACTTCTTTTCAAGCGCAATTATTGACGTGTGCCCCTTGaacaagcaacagcaacaagaacaatcaagtgacgcctctacagggtggctacagacacaggcttcgtcttctattgatatttttctgcagttccaattgaaatccattaagcagaggactctataagacacgtccctagctagatacttctgcactagtatgtacatacaggcggatgtatttacgtaattgggagtacgtaggtacatattgtaatcctttaaagttatccctctactgtacatgcgttgtcgtggttccgttctcgctttgctttgtgtgtacattcacttgaatggagctaaaagattaaaaaaatttagcttctatcagaaaatacagaatatacatacccattagtgtctggagtataaggtgtagtgtttttatcttatttgatggcattacaatgatctaatacttcttcttgtattttggcgccactccgcctagctttttttttcttttactgcggccattcctttagcccttcctttcggggaggggcggatggacaggccgtatgacacatggattgaaactccgctcgaatatagcgtctgcattgaaatcctgttttaattgtacctctggtaggtccagaagattgtttatattacacaatgaaatttttacttaaactttgaaatggcctttcacgccgatatcgataactcccacgagatggtcacactaaatgcgcgaaaatttctttaattatattgtatcatattttttcacatcgccaacaaataaaaaacattttccttgtcttttccaattttttgatgttttacaccttattttgtttttgtaattcaagcaaaacttaaatcataaacgcgtttttattatttttaaggccgcactaatttccgtacggagtgcggccacacttcttacacagctgttcggccaaaatgtgcgggaattggaattcgcaaattttgtatcaaacttttttttcgtgagaaatagaaaaatgcatttgcaattgaaaaaacgccattttcacgtgtccagcgaagacacacaacatttcgctctaaatataagcaacaaaatgaggtacagtatgataataatatgcacatatgtatgtaagtaaatacatttgtacataaatatgtgtgtacttttcacatacaaaaagttttacgtctgccaacagccacgaaatgactcctggtcaatattttgaccgcctcatcttaaagaaaatgaggcgcatccataaccattattactttcaccctacgttcggcctaaaaagccagtaacaggaatatacatacatatgtatgtatgtacatattggtgactgtatgaaattagctgtatgtcaataaaatttggcatttggactcaccgcgtcgtatttagtggacttcagccgttgctgggtaacaattagtcggctagtcggcctaagctctctcactttccgtctctctttccagcgctgctcgatggttagtgttttgttgttcttggtatTTATTTGCGCTCGAACGGTTTTAGTAGCAGTATAATTGCCCCACTAGCAGCGGAAGCGGAAGTGCTCATCACACACCCgctcgctctcaactctcccccacagcctcccctcccctCccatcacttcacccccaccagaa----------------------CGTTCTCACTCACTTGAGacacacaaacacacagaggcgcacacaataacaaaaaaaaaaaacgaagcaaaaaaataaatcttccattttcgtgtgttTTACTAAATAGAAGTATCATCGactcgaCCGAAACTCAtttaaaaagaaaaacaaagcaaataataaaaataaacgacgcgctatatatgtatgtacaaat---------------------------------------------AatagatacatatgtatgtatttatattaacaaaacaccggattaaacgaactttaaatgtccgaaattccTTTCTATAGAAATGCCaggtgctgacgattccgcaaaactgctgccaaaaaccaaaaaccaaagcctggaaggcgttggaatgcgagcaacataacggattttttgagtgttgagtgtgcatataacactgtataacaggattacactcaaaatgcgtgtgcgtaacagcgtcgaaccaatggaaccaggaattcggagccatttgccaatggtaagcaatccaatttaaaattaatgtgcatacattacaacgtcccaattaattaataattcgttatcaagtaatttgttggcattaattatatattcccagatcggaatttaattatcgccggttgagagatcagtaaaaataggttcctatataatgaaaattaataagggtccgggccacccatcattccaaaatccgttcgatcgtgcgtgtgtcccactgt--------------------------------------------------------------------------------------------------------------------------------------------------------------------------------------------------------------------------------------------------------------------------------------------------------------GCGGCGCTTCCTTCCAgacgt--------TCAGCTGTCATCGtctcattccagccacaaataccatcaaaatcaacagagagaacaacGTAATAACAACAACGGTAAAGAGGCTGAgcccaagcaaaagaaacaacgcattgctcgtaaaattcgactcatccatctcctcctccctcacgccagagagaacaaacaaaaaaacgaaaacgaacaagcagcaacggaggaagatgaaaattcacattcgtgaagtacagcaattagcgcaaactgtcgcccccgcacgaaccaacaacaacacctttttcttgtgatgatcatcgcgctcggtctcgttctcgcgcgcgctCt--------------------------------------------CagcgatttctcattccatcgtgCTCTCTCACTtgagcgatctctagtcggtgcgtgctatctcgctctggccacttactccacatatgtacatatgtatgtatgcatcattagcggcgggggtggaaatcgttcgcttccattagcctgttgcttttttctaagagaa---------------------------AAACAACGTGAGCGGCTCAACCACAGTGAAttctagctaatgtgaaaagaaacaccattgagatcgtttggtctttgattaaatattgtgtagaatttaatagaacttaaagcgaattcgccacagaagaggaggctacatatcttaggaatgtaagggctatttatatcctttgtactcatatacggactattactgtactctcgctttcggcattccttctcccctacgacagaacatcctcttcgtcgt--------------------------------------------------TTTGGCTCATTGGCATTTGAAGCGTCTCGTGTTTCCcgtctatgaatgtct---------------------------------------------------TCTGTCCATCTGTCGGCCTTCGTCTGTCGCTTCCACTAAGTAA----TCCCTATGGATATGTGGATGAtaa----------------------CCAAATCCCAGGAAGTGTGCACAAAAATGTACATGAATTCGTTTtacttttgggtccgtggggtcccaccgccgatcagacacgtgtcttcgttcgggtccatcttcatcgttgctcatattccctgcttttggtgttgcttgctcatcatcatcgcggctgtg-------------------------------------------------------------------CTCTCCCGTTTATTCATTCTCTTTCATTCAACGCTTCATTGCAACGGTAATTGCTTCCAAATGCTTAAATGCTTCCATTGTacctctttgtgggtctgacatcggccgtacatctcgtgctccttcttcgcgtttcgcgtttccagtttcggtttcagtctcctccgcctgtgtac-----------------------------------------------------------------------------------------------------------------------------------------------------------------------GGGATGTCCAACATGTGTCGTCGTCATTGATTTGTTGTTGATGGGCATGaggcctgtgtctgaagagcgtcggagggggggatggatacgta-----------------------CAGCCGCCGCGCTCTATTGACATTTGTCTGTCAAAACCCAAAAATCAAAAacgaaacaaaaaaaatctcattcaagggggcgtcttcggttttttttttgtgtgtgtgtttcgatacccttgcaaaaagagcattactttttgaacacaagttaaaacggaggaaaagaaatatctcctatcctatacgttggaatagctactccggaagtgttgtttagccgaaaatcgaagcggtaaatccttaatattgtcccatcggtcggaaaacaactctcagtgctctgatgatgaaccaaagaccaaattcgaaccaaaataactgtaaaatcgtgtctatctttaaagttaagtcaatcgatctgcaagggtatgacaatcttcggctaGCAGAAATCTTTCCTGTTTGgtTTTTTGTGTGTTGTTCCAGGAGGCGTTACTCGTAAATTTTtacttggctgctggaaccccgattcttttttgtttttcttgtttttggtacggggcAACATTTCGCACaacccggagagagagagacagagagagag---------------------------------------------------------------------------------------------------------------------------------------------------------------------------------------------------------------AggtggaggtggagagagtgccagagattgatggagccatgtgtgtgagggggagtgtcagagtgctgtaggaaaggggcggagggggGagtctgagc-----------------------GCATGGAAAGTTCTTCGCTGCATTCTGGGCCAGtcgaacgctcgTTTTAATTATGAGCCCAGCCTTTGTTGTgccgttctgtttacagtTGTTGTCTTCGCATTACCTCtctcgcccacccccacccccaaccccgtacacttcctcacttctcctctttcatcgttctgcttctttttcttcTGCTTTTTGCATGCGCATTTTATTTAAATTTGTAACCTCATTCCCAATCGCAtgctgaagaagctgaagcatcagcaccacgaGCAatacccaacaccagcaacacccaacaccagcAATTGTCAATAGTTCTTCGgattggggaaacg---------------------TTTTCAAGTGCTTTGTCACGAGATCgcacggccagggccccacacagggatggaggttcgtgcgaattggcctgctgacagagatgcactttcatcagctgtgatggcggtgacaccagcagtgactgcgacaaatacccgacaacgtttggtcacatcattatatcggaaaaccttcatcgcgaatgttcaaaaaaatcaatgaattttcaaatatcaaactctcacttgcaccttgcagcttccatatcaaggattttttcaactctaagaaagaagccgtatccacaccggaccttttcgaacttttgagcatgcaagtaaatttgaaaagctgcacaaatattttctaacgcaattttgttctggtaccactttaagcgccttaaaagtaacaaggaaaactgcaagtttcctttcatttaaataaatgctataccgagtgggaacagtacagtatctggatttagcagctacggctaacatcctacgagtatgctgcagcttaagttatcgacataagccgactagctaaaaataaattaaatattaacaactagggggcgtcaacccctggctctctcgctttgctcggtctcgccgatatgagtcaagtgtgggacgacgacccaaaactattttatataaaaatactattaaaactttataattttttccaggtgtttgccctgaatggagaatgctagatcattcagataatcttactgttgatgatatggaaggacacactaccgcacgtatgtataaatattcataagtgtactctatattaaacgaaatcattgttttccctaggttctttcctgcggacgagggatttcataaattgtcgactttttgggaatgttatatagaaggtatggtcctccaaatatgaatgtttggatatgtatattaaatcgcagtttttcggctcttccccgtcggaacgacaagcgctgtcggcctacggctcatctccatttcgGGGCCATTCCCGCTCCCGGGGCCCTGGATGGGGCCGTGGAGCTCTTTATGCCAGTTTGTCTTATCAATGTCAAGAGagTTCCCTTTCCCATATAACACTTTTCCatcgtgtgatcgaacatgcaagcagcgtgtacatgcccatacatacatacatatgtatatttacatactatctggttgaatggatggatggatggatgggtgtacctctacagcctctacacacacacacatggcatatacatatgcatatgtagggcaatgg--------------------------------------------------------------------------------------------------------------------TGGAGCTGTTGCTGTCACTTTTGTGTGGCACTTCCGgctagggggagagaggtaggcatgctaccgccaccgctgttgctgctgctgctgctttcttttgGCTGCATCTGCTGGCCACCAATCAAGATTTTAATGCATTGGACCCGATGGCTAATTTATGCCGGAGTATAATATCACTTAAGCtgactccgctctcgggaatggaatggaagtggaagtgtggctgtggctgtggcagagacagtgggagtgggaatggaaatggtattgggattgg--------------------------------------GgacactatctataaacagagtcatgtcatgttagcgactgtcctcccccccactatttctgtTATCCGTAACAGGGGACCCGAagtgcCAGACAACGACctggtttccccacggctgccgaacggtatggttctggggctcgtggcctcgtgcctgctcgggggacatcccccacaaatcgggtttcattttttagtacagcccgtgcgacacgacgagccgccccgaacggtagagagcgcttggtcgggtcgggtcggtcgggtattatatgtatttttagcggaggcacgcgacgccacaatcggaggcttgaggctgctgggaacagattccctgccacagcaaatgttttgcatgccgatgcgcgtgcctctgccaccgttaacaggggcagcgctgtctctgctgcctctgctgtctctgctgtctctgctgttctgccactgccatgccccgccacggtgcagcgctacttcgtactccaatggggttttgctgcg-------------------TTTTCGTGGAACAAGTTTTTAGTACGTGTTCCGccgtgtcagcatacagtcgttcccagcagcgactatcggagctatcggacccacagaacccgtacaggtcgcgc---------------------------------------------------------------------------------------------------------------------------------------------------------------------------------------------------------------------------------------------
>dyak
---AAAAAAGGTGAG---CCACC-----------AGACAATCTGCATATGTGGGTAggaaaaacggGGGGATTTACGGATACCGGAGTTCCGAGACTCCGCCGTAACTTCGATGACCTGGCAGGAGTCCGCA--GGACGGGATT--CGGCATAGCGGCGGTTGCCTTGGACTCTCGGTTTTCCCCga-------------------------------------------------CTTTcCCCCATTTCCCGCTGAATTGTAATTACAAGCATGTAACCTAATGACACGCCGC--------------------CCACTCGAAACCTCGGCCA---GATAGCTATGTAACATATATACgagtatagccccacctttt----CACCTTCGAAAGAAGAGAATCTgtTTTTTTGTTGGG---------TTTTTCTTGTGGCTTAAGTGGAAAATGTTGTACAACAAAcatggagttgggaaaagcaggaggaagtacgcggtatgatttgctggattttgatgcgctttcatgc----------GAAGGATGCCGCAGGATTTTATTTAAAATTTCACATTACTGCGACTTTCGGAGGCgtggccaAAGTATTAAATACTATTTAAGGTGGcacaaggagtGCAGGGAATTAAGGGAATTAAAACAGcgcaaagagtcacatgatttaatcactc------------------CCAGCAGCTTAAAagcgagattttACTGTAAAAGTGAAATACAAATTAGTAGCCAACGCAGtttGGCTTAATGAAGACGGCGACTGACATTGGCcaAC-------GCATCGTTACACGCCGTAACCTCTGACCTCAGCCCcgaattcaagaacccaacccatttcgtttgcaggcagacacaacctcattaacaCCCACCCACAGGGAG----------------------AGAAGTGGGGAAAACAAAAACGCGTCC---CACCATCGCCAATTGCAGGTGTAATATTTCAATGTGCGTGGTGCCTTAACCCCCTAACGCCCCAGCagctggcTAAATTTATACGCCGGCTTGGCTTTATGCTGCAATAAATACACTGcgagccgagctttgctaagcttgcttcaatatttgcttaatatttcgatagatattgtgtgtgtgtttgtgggacattgtgcgcttgtattttgcttatcaatcacaattggcatggaatggtgtatgctgagcTTTTCTCGCAGTGCAGCAATCGCAA---GGAGGCGCT----GGCGAGTTATGTGCAGC--AGAAAACAGGCTGGAAAGAAAACCAaaccagaatagaactcccccaaaaccccagaacactagaacaccaGGCCTTGTGGG-TGTATTATCTTTTGAATTTATTACCTACAAATGTTATTTCTAGAACGTTAGACAC-------------------------------------------------------------------CGCCGCTCGCTGGAAGCTGAGTTGCAAGTCGAGTTTTAT-GCGCCCGCCTCATCAGCGCGTTCATTAGGCACCAtccccacccctctcccctctcccctctccaccgccccgcatggAAAAGCAAAAACTGAAGCCTGAAAAATACGCACAAACCGAAAAACCGAG------------------------------------------------------CAGCaaaaaaaaaaaagaagaaggaaattgtgaaggcaagaaggAAAGCCGAGGCAAAAACATCATTAAATTTATGAGAGACTTCGGCCG-GGCAAAACACGGAAAACAGCTCGAAACAAAGCCGCttttggggctgtgtgtgtgggtatattcaagggggtatatactgtactgcagtgtacTGTATATCTGTATATCCCGATATGGGACCTCAACTTTGGCATAATTATCCCAGCTGGTGCTTAGGCCAAAActaaacattttcactggtttccacgaactcagagcacaggcgaaaacttttgccaccgaccaaagaaaaggcgaattgatgaaattaAcAAGAAATGTTTTTTGTGTACTGCTGTGATTTtggccaacacatttttttagaGCATGAAATATTTGAGAAAAGGACAATTCAATATATgcagttggttatttctattTCCACTAGGAAGACGATGGGATTTAAGCAAATAATTtaacaaataattaaaagtaggtAACAAGAATCTGCTGCTTgtgagttggctgc-------------------------------------------------------------------------------------------------------------------------------------------------------------------------------------------------------------------------------------------------------------------------------------------------------------------------------------------------------------------------------------------------------------------------------------------------------------------------------------------------------------------------------------------------------------------------------------------------------------------------------------------------------------------------------------------------------------------------------------------------------------------------------------------------------------------------------------------------------------------------------------------------------------------------------------------------------------------------------------------------------------------------------------------------------------------------------------------------------------------------------------------------------------------------------------------------------------------------------------------------------------------------------------------------------------------------------------------------------------------------------------------------------------------------------------------------------------------------------------------------------------------------------------------------------------------------------------------------------------------------------------------------------------------------------------------------------------------------------------------------------------------------------------------------------------------------------------------------------------------------------------------------------------------------------------------------------------------------------------------------------------------------------------------------------------------------------------------------------------------------------------------------------------------------------------------------------------------------------------------------------------------------------------------------------------------------------------------------------------------------------------------------------------------------------------------------------------------------------------------------------------------------------------------------------------------------------------------------------------------------------------------------------------------------------------------------------------------------------------------------------------------------------------------------------------------------------------------------------------------------------------------------------------------------------------------------------------------------------------------------------------------------------------------------------------------------------------------------------------------------------------------------------------------------------------------------------------------------------------------------------------------------------------------------------------------------------------------------------------------------------------------------------------------------------------------------------------------------------------------------------------------------------------------------------------------------------------------------------------------------------------------------------------------------------------------------------------------------------------------------------------------------------------------------------------------------------------------------------------------------------------------------------------------------------------------------------------------------------------------------------------------------------------------------------------------------------------------------------------------------------------------------------------------------------------------------------------------------------------------------------------------------------------------------------------------------------------------------------------------------------------------------------------------------------------------------------------------------------------------------------------------------------------------------------------------------------------------------------------------------------------------------------------------------------------------------------------------------------------------------------------------------------------------------------------------------------------------------------------------------------------------------------------------------------------------------------------------------------------------------------------------------------------------------------------------------------------------------------------------------------------------------------------------------------------------------------------------------------------------------------------------------------------------------------------------------------------------------------------------------------------------------------------------------------------------------------------------------------------------------------------------------------------------------------------------------------------------------------------------------------------------------------------------------------------------------------------------------------------------------------------------------------------------------------------------------------------------------------------------------------------------------------------------------------------------------------------------------------------------------------------------------------------------------------------------------------------------------------------------------------------------------------------------------------------------------------------------------------------------------------------------------------------------------------------------------------------------------------------------------------------------------------------------------------------------------------------------------------------------------------------------------------------------------------------------------------------------------------------------------------------------------------------------------------------------------------------------------------------------------------------------------------------------------------------------------------------------------------------------------------------------------------------------------------------------------------------------------------------------------------------------------------------------------------------------------------------------------------------------------------------------------------------------------------------------------------------------------------------------------------------------------------------------------------------------------------------------------------------------------------------------------------------------------------------------------------------------------------------------------------------------------------------------------------------------------------------------------------------------------------------------------------------------GGGCGCTCTTAACCCTTTTCTAGCTTaacccacaGGCAGCCGGGGGCCAAACTGTTGCATTTtccccagcttgcc--------------------------------------------------------------------------------------------------------------------------------------------TTTCCGCTCTTTGACATTCACAACAGTTTttcctggcaggaggcggtGGGTGGTGGAAAGGGTGGTGGATGGGGGAGGTCA----------TGACAGTTAGTCATAGCATGTTTACA------------------------------TAGTGGGTTGTGGGTGGTTAACACACACAC-----------------------------------TaaaacacgcacacacacacgagcgaaaggggtcgagtctgtggGTGGAAAAGCAAGACAGCGACCATAATGGCGTCATAAAGATGATATCATAATTTCCTACTTTGCTTTCCTTTTTCGCCATTATTGTGCggtctcccgcactacgctcctcgcttttccttctacccgctgctcccagcttttcattcgcttttcccGCTTTTTCCGCTTTTCCTGCTAACTGTTATTTGCTTTTCCCGCATTCACAGTAGGCAATCGTAGTGg-TGCAAACTGATCTGAGcaaatcaccaacacacatttcaaaaatgtttagttttatttcggcatcttatgacaactatattatttgtaaatatattaactgtCTTGTGAAAATCTAGATTTCAAGggttattttaactttttattaaccaattcttatctcggtttttgaaa----CATTCTTAGAACCATTTTtgacacacaaattgtttttttttaaataTTTTTACAACTGGGCAAATTGATCGACCTTTCACTGTACCTTTCCAATTTTCAGTTTTATTTTCCCA--ATTATGTGCGCTGCTTGTTTAGCGTTTCTATTTGAATGGTGGCCAAACAATTCGTCAATATTTGTCAAGCCGTTTGGTCAAGGTGCCAGCTCCGCCTTAACCCCCTAAAGCCCCCa-----GTGCCGCCGC-----CACTCTTAATGTGCTTGCAAATCGTTCCAGGAAATTGAGTGAGctgcactccactcttcgcaaggcaaaaaaaaaaaccatgttgggt---------------------------------------------------------------------------------------------------------------------------------------------------------------------------------------------------------------------------------------------------------------------------------------------------------------------------------------------------------------------------------------------------------------------------------------------------------------------------------------------------------------------------------------------------------------------------------------------------------------------------------------------------------------A---------AGAAAACGCAGGCAAAATAAATTCCCTTCGTTTGG--AAAAAT--------------------------------------------------------------------------------------------------------------------------------------------------------------------------------------------------------------------------TATGAATAAATTTAATTTTATCAAGCGCACACCAAGCTGCTGCGAAAAAAAAAAACCAAGAAAAAGCGGAAATATTTTGTACAACTAAACGGACCATGGcacccagtaaaaaaaaacaGGGGGATTCCTCAGTCCGGAA---------------------------------------ATACATTGAGGTCCTGCGATGGGgcgaaggcagagaaatgtTGTGAAAAAGCGGGGAAAAGGGGTTCGTCATTCACTCCCCAAACTTAGAATCTATTTttaaaggAACTGCGAACGTTCGCCTAAAGTGGCGGCTATAA-------------------------------------------------------------------AAAA---GAATTGCGGAATCTGGAAATACGCTTCAGATCGCAACGAACGCGGAATTTGCGTTTTTAATGGGCTCTACTGGGAAAGCAAAT----TTCCAGTTGGTAATAAATAGTTGCGGCTTAAAACAcaatcccctcatttcatcattcattagaaaaaaaatgtgctgaagctgggtagttcgcaaagcgcttctaggaaataatatttattataaatttataattttgaaatttaacagacatggcttaaaatcaaTTTAACACAAAAACGCGGCAAAAAATTCACAGCTTTTAATTACCAAATAATGGGTGGggtggccaaagaacgcgtttacgac----------------------------------------------------------------------------------------------------------------------------------------------------------------------------------------------------------------------------------------------------------------------------------------------------------------------------------------------------------------------------------------------------------------------------------------------------------------------------------------------------CATCTTTCATTTAGGCCATATTTCGTGTTAACATTTAACGCGCCCTAAAagcagcaa------------CCCCCCGCAAACCGCAAAAatgac-----CCCAACTTTAAGTTAATAAAATTTTATTTGCCTTTCATTTTCATTTACTTGAATTTTATTATTTTATTTTGATCAgccaacggcat---GGGGGGTTGC-----GGGGAAGTGGGGGAGGGGTGGGGCAGTAAGCCAAATTGACATGAAATCAAATGGAGAAATTTTTATGAAGCTATTAAAGCGAACAACAGCAGAAACGGAAC----------------------CGAATAAATAAATAAGAAACTGCAAGGACCTCtaaaggcaaAGGAAAAgccgag--------AAAAACATATTCGAGcatggcgaaggcgatggaaaaagcggggaaaagcgcgga-----------------------------------------ACGGAAATGG----------GGAATGGGAATCAAATCAAAGTAAAATTAAAAACCCATAAAAAAGCGCGCCTTAA----------------GCCGGAAAAACAACAaccgaaaaccgacga---GTGACAATATTAAATGGCCAAAGACAAAGACGccaactgggaaactggattcagaatttgctgtctgtgctttacagattttcacttctcagcATTCAAGATTTAAATACATATAAAttgtagaaatgtatttatgtaagtagcattgttaaatcattaaacttgatcagcttcgaattaatacatatatgtatatatacttagcgcttTCCGATAAAACTGTATATGCATTCGATT--AAATAGGGACAAATATTTGACTAACATACTGCGCCAcgcccacatgtatccaAATCCAGTTGGCAAAT-CCCTTGAGCCAAAACCC---AAAGTTTCCCATGAAATTGCCGCCAAAAATTTACATTAACCCCATGGAGTGTGAACGT--AAATATGTGCCAGCACATATCTCTTTCAGAATAATTAAATGCTAAAGTAGTGCCAGACTCCTCGAGGC--TCCAACGCTGACGCAGCGTGTTGGGTTTTccc--------CAGGAAAAGCGGGGAAAagtgcgggagaagcaggaagaaaacgaggaaaaGCGGGCAAGAGCGGGAAAGCGGCGaGGAAAAGCGGGAAAAGTGTCAGCCTCGGTGGGGTTAAATGGCAAAGAAACTGAAAA-------------------------------------------------------------------------------------------------------------------------------------------------------------------------------------------------------------------------------------------------------------------------------------------------------------------------------------------------------------------------------------------------------------------------------------------------------------------------------------------------------------------------------------------------------------------------------------------------------------------------------------------------------------------------------------------------------------------------------------------------------------------------------------------------------------------------------------------------------------------------------------------------------------------------------------------------------------------------------------------------------------------------------------------------------------------------------------------------------------------------------------------------------------------------------------------------------------------------------------------------------------------------------------GGCACACACTCAAATGAATTAAAATGCAATTGAAATATGGCAAATGGCATGCATCGCTTGTCGAGAAAACGGCTTGAAACTCTGGTGGTTGGAAAATGTGAGGGAAATGCAACAAGCATTCAGCATGCAACATCCAGCATCCAGCATTCGATTCAAAAATGTCGCAAACATCCCGAGc--ACACATGCAAACTGAGGCAAATAATCCCGAAATGCTATACTCTAAATGAAATTATGTTATTAAATActagtatataTTATGTCTGAAATAATATTTCATGTGTGTTTCCTTTTGAGCGATAA--CTCGGCTCAGTAAGACACAAATGTGCAAACGTGTTTCATTTTCGCAAAATtgtatttttacgcaaaaggATGAAAACGAGGAAATTGCATGAACAAATCGATTTTCACTTACTTTTTTgttgatttttaggtttatagcttaAGGTTTGCCACTATTCACATTTCAATCAAATGTGTGCTGTTCCTGTAATAGATTAAcaattattttggccaaagtagtggcagttctagaaccaatTTCACTACAGCCATTTAACAACGTACGGCATTTGGattcTCATTGATTAATTGTTTATAATTTATAAACAGCAAAGgcgcacagacattttggatcCTAATATTTCCCAGTAGTTTCCCGCACTCAATCTATTATGCTGGGCGAGCTTATTAATATCGCACAAAAGACATCAATCAAATGGACAAATTGAAAATTATTCCACTGGACGGCAAAGTg-CAAAATGAAGTATTGAAATATGGCCAAGATCATTTAATTATAAATTGGCGCATAATTAAAGAGCAACAATTGCGAGCACAATGATGTCTCATCGTCactgaaccttctacctctcacctgccttcatcactCTGCTTTTCCTGCCCACTTTTCCCGCCCACTTTTCCTCGGCCCAAGCCGACGTCTTAAGCTTCAAAAACACTCCTTTGTGTCACTCTGGTATTTAACCTGCAGCTTTTGCCGCCAGTGGGT-----------------------------------------GGCTAATTGGAAATTTAAATGCCGCTCCAGCGCCCACAGATGCTGGCACGCCCattTGCCGCCCACGTACCGCTGCTGctgttgctgttgctgctgctgctgctgctgtggcaaCAACGTCT----------------------CACGTCTAATTAAACGTGAAAATCCTTGACCTTTGAACCTTTTGTCG-------------------------GggtagcgcggctgaggaaaacctccagccAGCGACAGAACAGGAAGTGAAATATTTGGCTTGGCATTGCTTTGACATTGTTTGTCTGTTCGCTGTGCACTGAGCGAAAAGGCTGaggatccttagtcatacatacgtacgtacgttaaagggcactcttc----TAGTTTTGGCCAGTGTAGtGAACA---------------------------------------------------------------------------------------------------------------------------------------------------------------------------------------------------------------------------------------------------------------------------------------------------------------------------------------------------------------------------------------------------------------------------------------------------------------------------------------------------------------------------------------------------------------------------------------------------------------------------------------------------------------------------------------------------------------------------------------------------------------------------------------------------------------------------------------------------------------------------------------------------------------------------------------------------------------------------------------------------------------------------------------------------------------------------------------------------------------------------------------------------------------------------------------------------------------------------------------------------------------------------------------------------------------------------------------------------------------------------------------------------------------------------------------------------------------------------------------------------------------------------------------------------------------------------------------------------------------CCCTTCTATGGTTGGCAGCGTTGACAGTGGCTCATCTCACAAAcacatgcatgaatgtAGGGGGTAAGGAAAAacatTTGCCATTGTTGTTCCAAGTGGCGTCACTGGTGTTGCAGCAATTGCTG---AAAACGCAATTTCGATTcgatgcgcccttcTTCTTCTTGTTCTTCTTCTTCTTCggggcatcccccctcacc----------------TTTTGTATTTTCATTCTGGTCcccccactccaccctctgcccccgaacgag--------------CCACTCGAATCGCATTTCAGTTGGAGTGTGAATCATTTCCGTTCGAATTTGGTTCATTGCATGATTTTCACATTAAgcaagcgggcaaggggcaaggggcaaggggcagcgGGCAGGGGGGAACAGGGGTTAAGATCTTGGCAGGACCCTC------------------------------------------------------------------------------------------GCTTGATTGTGTTTTCCTTAACTTCTTTTCGAGCGCAATTATTGACGTGTGCCCCctggaa------------------------AATAAGAAAAAAATGAAACGCCAACAATGActtac-----AACAGTCACGGTGCTTATTTTTCATTCCAACTGCATTGATACTTAAGCAGTTcataTACCCTATACTTC---TTAAGCACTTGACCATGCCCGGTTTTATGACAAATGTGCTGGGTTATACGAAATGaacgactgcccctaatgcttcTTAGTGTAAAACTAGAAAAGCTATggatttgcaatcta-----------TTGATATCGATACTAAATACTAATGGGTAGCACAACGTCTGCTACc---------CTCGACTCCTGCCTCGCTTCTTCAGTTGGTA-------------------------------------------------------------------------------------------------------------------------------------------------------------------------------------------------------------------------------------------------------------------------------------------------------------------------------------------------------------------------------------------------------------------------------------------------------------------------------------------------------------------------------------------------------------------------------------------------------------------------------------------------------------------------------------------------------------------------------------------------------------------------------------------------------------------------------------------------------------------------------------------------------------------------------------------------------------------------------------------------------------------------------------------------------------------------------------------------------------------------------------------------------------------------------------------TTATTTGCGCTCGAACGGCTTGAGTAGCATTATAATTGCCCTACTAGCGGCGGAAACGGAAGCGCTCATCACGCATCC---------------------------------------------------------------CCCTTCCACATcgagccCTCTCGTTCGCACCCACTTGAGtgcGCGAGCGtTAAAAGAACATTTTTCGGCC-------------------------------------------------TGACTAAATAGAAGTATCAACG------CCGAAACTCAATTTCCAAACAACAACAAGCGGTGTGGtggCTGTACACAAATATATCAAACGCAAATACAATAACAtCAGGCATTAGGCGCTAAGcacACACAAAACTTTAATATT-TAAAAT------------------------------------------------------------------TTTCTATTGAAATGCCCGAGCAAACAGTCAAATACaAAATACAAAatacgaaaaaaagggAGCAGGAGGCAACAAAAAAACAAATCACTAAAATGCACC--------AAAAATGCATAAACCAACGGAAGTGCCAAGCAATACAGATTTTGTAGGT--CGCGATTTGAGGCTCTGATACAGTGGAGTATATAACAAAAAAAAAAAAtacaa--------------------------------------------------------------------------------------------------------------------------------------------------------ATTGGCGTTCaaaaaagaacattttaattttagttaa--TTTTTGGCAAAAAATCATGATGTTACCCCTTAAAAAAGGGCAAAAAAATGGTTAAAAATATATTTatatagtaatatttatatAGCAAAAATGTGATTAGGTTTGTTTAATCGGATCATTAGCTGCTCAAAACGGCAATTTTTACGGCTTTGTGACTCATTTTAGCCAAGTTATGATAAAaaaaataccccaagtagatatagaattttcgtataaagccgattgtttaaca----------------------AACTAGTTTTTAATTCATTTGATGTCATAAGAGTAAAATACTTCCACTGGGTTTTCAGCTCG--TTTAGCCCACTGTACTTGAGGCGGCGCTTCCTTCCAattttcatttTCATCAGCTGTCATCGGCCACAAAATAACAAAAACAAGAGCGACTCGAACAACT--------GCAATCATAACAACACTAAAGAGGCAGAACACAAACAAAAGCGGCAACAACGTCGTAAAAGGGCAACCAAAATgagaaagaaactgccagaagaaagcgaca-------------------AAGAATGAAATtGGGGGGCGGAGCACTTTGAGAAGAAAGATAAAAAA----AATTCAAAGTCAAAACTGCTtgtattctggattcg---------------------------------------------------------GGATTCCAGACTTTCCGGAGTGCAGCAATTAGATTAAAGCTg---C----------------------------------CTCTCCCTCTCCCCTTCATCCACGAAGGCtttCGTGCCTGGTAGGGATCGCTTAGCGCCGTCTCTTTCGGCCCGTGTATAGCGCTCTCTTTCGGCAGACAGCTTCCGCTGTTCCGCCATCGATTATGCGGaaacaactcggaaggctcaactacagtgcagAttgcctgaatggcatttatttgtatgtagcatcaactttatacaaatataaatattatacaaatatttatgcaaatacgaattgttctataatattcgatataggttttgatcatcaagcaaatgtttctataatatccaatgtaggattttagcattaggcaaatttcttcataatattcaatatatgatttcatatatattatgatccatatttttgattcatattttttatgatccctcggcaatgctacacacttttgtatacgtgagtctattactagttcactgtaccattcatcTGCGGCTCATTGGCATTTGAAGCGTCTCGTGTTTCCgttgcccatCTCTCTCTCCGCATTTAGCCCCctctctttctcagcccctgtctctgcctctttgtCCGTCTTTGTCCGTCTAAAGTCGTTTGTCGTTTCCACTAAGTAAGTAATCCCGATAAATAAGAGGAAGAGGCGACCGAGCGCCAAACGAGCATCCAAAATCCCAGGAAATATGCACAAAAATGTACATAAATTCGTTTGCAAG------------GGGAGCAGGGGGAGGGGGGGCAAACTGATCCACATGGACACGTGTGTCCCGCTCGGCATCGCAGCG----CCCTGTCCCCGTCCCCGTCCCCgtccccgtccctctctctgtcCCTGTTCCTGTCCCTTTCGCTCCGCACCTCGGCATACCGCTCAACTACCTCATCTGCCGTTCTTGGCCATTCATTCCCATTCATTCAACGCTTCATTGCTGCGGTAATTGCTTCCAAATGCTTAAACGCTCGCATTGTTGTTGTCCCCCGAGACACTGAGCGAAAATCgtgtgcagcccctgctgaaatctctgcaactgcaactgaaatctttacatttccaaatttcattaaaggaaccaatacgcatatatttaacatatataaaacttaatatgatttcttttttaaatcttcgaat--------------GCATTTCTCGCAGTGCACCCTGATTCCTTGGTGTCGTCCCCACTCAGCACTATCTCTTCCGACTTCCAGTTTTCGGTTTCAAGTTGGGATGTCCAACATGTGTCGTCGTCATTGATTTGTTGTTGATGGGCATGCGACGGCTGCTGAGCTGTGCGAGTGCGACGGGGCGA---------------------------------------------------------------------------------TGGGGCGTTGGAGCGGCACATCGCCTGTCTCCCTCTATTGACATTCGTCTGTCACAACCGAGAAATCAAAAtcgaaccaaaaaaaaacaacAACAAAAATGAAATGCGAAACGAGATTCCTGGCCCAAAAATTTCCC-AAAGACGCCCCcctttttgttgtttttttttcggttctggtgcaggcattttttcttagtgc-------------------------------------------------------------------------------------------------------------------------------------------------------------TTTTTTTTTTGTTTTTTTTGGGAGGCGTTACTCGTAAATTTCTGTATAAA------------------------------------------------AACATTTCGCATTAACGTAGATAAAAACGCActGGACACTGCACAAAAATGTGGCTAttcaccagcattttttaaacattatttttctttagtccacgtaaaacttaaactaaatgtacgcattTAAACTTaTCTTAAATTACTTCATTTTTTAAAATGTTGAGACGAGGAGATAAAAGTAGCGCTGACCCAGAACCGATTTATAAGTAAA------------GAGATTGTGCGAAGAAGTGGGCGGTA-------------------------------------------------------------------------------------------------------------GGTGGGCGGGAGTATGGAAAGTTCTCAGTTGCATTCTGGGCCAGC----------TTTTAATTATGGGCCTGGCCTTTGTTGTAAACATCTGTTG-----TGCCTTCTTCACATTGCCGCATTTTCactcacatgct---------------------------------------------------------TCTTTTTTGCATGCGCATTTTATTTAAATTTTTAACCCCATTCCCAATCGCcGGGGAAAATGAGAGAGCG----------------------GCGTG--------------------AATTGTCAATAGTTCTTCGAACTGGAAAAACTGGCGAAAGGGGGGAAAAACGCTTTTCAGCTGCTTTGTCACGAGATCACAGTGGAAACGCGGATGCTGCcagcagaactactacaacttatgaatataaatatttttattttatatatttatatatttttaaaagaattttaattaattgttgacaaaaactacaaactgagtcatgacacacaaaaacaaatgtttcatacgaaaagaaatgtatataagcttttaattatacatttaatttaattagttacattctttaaatataatttatataattacatagatatttataattgtatagttgccactgtgttgccccagcatttgggtgacccattc---------------------------------------------------------------------------------------------------------------------------------------------------------------------------------------------------------------------------------------------------------------------------------------------------------------------------------------------------------------------------------------------------------------------------------------------------------------------------------------------------------------------------------------------------------------------------------------------------------------------------------------------------------------------------------------------Gc----------CGCCGGTGGAAATGGAAGTGGCAGTGGGACTCTTTATGCCAGTTTGTCTTATCAATGTCAAGAG--TTCGCCTTCCCATATAACACTTTTCCCCC-GCGGGGGATGTCTCCTCCAATATATTACCCCACCTAG--GTACAGTCGCGTTCAAGCTTTTAGCATAcaTAACACTAAAAGTAGTGTGCAAATAAATGTGTTCCATAGAGGCAAGCTCAAATAATCTatgaaatgtaataatcttgcaactttgatttcgtgtgttacctggatacccaaattgcattgaaaattcgtcacTGGTGGGAGTTATAGg-TTTTTACCTTTCTGTAAATTCGTATTTATAGTTTTACACACATTTCGATGTGCGGCATGTTGTTGGCGCTGTCACTTTTGTGTGGCACTTCCGCTTATGTTTTTTTTtctctctctctgtttcggtttggagct-----------------------GCTGCATCTGCCGGCCACCAATCAAGATTTTAATGCGTCGGGCCCGATGGCTAATTTATGCCGGGCTATAATATCACTTAAGCccccaccaccccccatcccccacgtCCgatatcttcgcatatggaagacccccgaaaaaggaaaaaaaaacaaaaaaAAAAAAGGAAAACGGTGAGCTGTTACCGAAAACAGAACTGTTATATCCTTAACATG---GCAGCCGACAGCCGACGG------------------------------------------------------------------------------CCTGGTTTTTAAGCACGAGGCTGCCTTCGTTTCAGTTCGTTTAAATTTAGTACAACATGCTAGCCGGGCAACAGTGcgagcgcgagagagagatagagcgAGAGAGAGAGGGAGAGAGGGGGGAGCATGCAGCGGAGCGAAAGAGAGGGAGCAACGCTCGGGTATTTTATTTTTAGCAgtcaCACTACGGCACGCGAACTCCACTTTTTGGGAACACTTTTCccatgctgtgtgttctgcggcaggggggagcGGGGAGTGGTGAGGGAGGGGGG----------------------TCCCAAACGGGAACAGttTTTCCCCCTTGGAGCATTTCACATTGTTTTTGCATGCGCGTGTGCCTCTGTTAACGCCGACGTCGACGCCGGCagagacgc-CAACAGCAGCGACAGCCAAAGAGCGATTTTCCTATAACAAGTTTTTAGTACGTGTTCCGATGTCGAGTAATTCGGTTGCGTGACGCTCGCAGCAACAACAAGCCATCAATACAACAACAACAGCAACAAcagcagcagaagcagcagcaaacacaacaagctacATTTTAAATAACAAAACAGCCACAaaccaaatactgcatccaacacaatacgaaataaacaacataacatctaatgccagcaACCAAATTTTTTTGAAAGTGCAATCTGTG-TTTGTTCCTAGAATTCATGAAGTCTATAATTTAAGTTCGAAGAAACCATGCCGAAAAATCGCAAA--ATAAAATCCTTAAAATATctacgaa--
>dsim
aacAAAAAAGGTGAGccaCCGCC-----------AGACAATCTGCATATGTGGGTAcggggatttaa--GGATTGCGCCGTGCCCCCGAAAAACTCCCCCACGTAACTTCGATGACCCGGCAGGAGCCTGCA--GGTTGGGATT-CCGGAATGGAGGCGGTTGCCTTGGACTCTTGTTTTTACCCA------------------------------------------------------GCACCACCTCCCCGTGAATTGTAATTACAAGCATGTAACCTAATGACACGCCGCTGCCTTTGGCCC------ACCCACTCCAAATCTCCGTCAGAT--------------ATATATATatatataagtatatatgtgtaccCACCTTCGAAGGAAGGGAATCTc-TTTTTTTTTGGG---------TTCTTCTTGTGGCTTAAGTGGAAAATGTTGTACAACAAAaaaattgCGAGGGAAATGCAGGAAAGTGCGAGGTAGGAGTATATCATTGCTGGATTTTTATGCGGCTCCATGCGAAGGATGA-TGCCACGGGGTTTTACTTTAAATTTCACATTACT-----------------------------------------------CAGAAATA--GTACAGCATTAAGCGAATTAAAACAGagcaGTGCCAACGCATGATTAAATAATTTCCGAGCTTTAAAATTTTCAAGCAGCTTAAAtgg--------AATTTACAAGTGAAATAAAAATTAGCTGTGAACGCAGc--GGGTTAATGAAGACGACGACTGACATTGGCg-AC-------GAATCGTTATACGCTGTGACCTCTGACCTCGGCCCGAATTCgagtgcctagcgttttcCTTTGCAGACAGGACACAag-----------CTCATTAACACACGG----------------------AAAAGTGTGGAAAACAAAAACGCGTCC---CAACATCGCCAATTGCAGGTGTAATATTTCAATGTGCGTGGGCCTTTAACCCCCAACTGCCCCAGC-------TAAATTTATACGCCGACTGGGCTTTGCGCTGCAACAAATACACTGAGCgaaatacagcacatttgcatagct----------------------CATAGCTCGTTGAAACTG-AATTCCTTGCCAA-----------------------------------------------------TTTTCTCGCAGTGCAGGCATCGCAAatcgcaag--------GAGGAGTTATGTGCAGCCTAGAAAACAGGCTGGAAAGAAAACCAGAATggaaccccgaacaccCCGACCTTGTgggtggttggg-----------------TGTATTATCTTTTGAATTTATTACCTACAAATGTTATTTCTAGAACGTTAGACA--------------------------CCGCG----------------------------------------CGTTCGCTGGAAGCTGAGTTGCAAGTCGAGTTTTATG----------------CGCGTTCATTAGG-----GGCACCATGgaaaaca--------------------------------CAAAAACCGAAGCCTGAAAAATACGCACAAACCGAAAAACAGAGgga---------------------AAAAAGGAAATTGTGCGAAGGCAAGAAGGAAAGCC---------------------------------------AAGCCGGGGCAAAAAACATCATTAAATTTATGAGAGACTTCGGCCT-GGCAAAACACGTAAAACAGCTCGAAACAAAGCAGCTTTGGGGTTGTGGGGATATATA-----------------------------------TGCATATATATATATCCCGATAGGGGACCTCAACTTTGGCATAATTATCCCAGGTGGTTCTTAGGCCAAAAACTAAACATCTCAGTGGTTTTCCGGAATTTAGCGCAAGCGAAAGTTTAGaaaggcgagaagaaattcatt------------------GAAGAAATGTTTTATGTGCATGGCTGTGATTTGGcgaacattctgcgcagaatgacctttg---TTTTTAACGGGTCAATTCAATATAg-------------------TTCACTAGCAAGACACTGGGATTTAAACATATAATT----------------------ATGAAGAATCTGCTGCTTc-------------------------------------------------------------------------------------------------------------------------------------------------------------------------------------------------------------------------------------------------------------------------------------------------------------------------------------------------------------------------------------------------------------------------------------------------------------------------------------------------------------------------------------------------------------------------------------------------------------------------------------------------------------------------------------------------------------------------------------------------------------------------------------------------------------------------------------------------------------------------------------------------------------------------------------------------------------------------------------------------------------------------------------------------------------------------------------------------------------------------------------------------------------------------------------------------------------------------------------------------------------------------------------------------------------------------------------------------------------------------------------------------------------------------------------------------------------------------------------------------------------------------------------------------------------------------------------------------------------------------------------------------------------------------------------------------------------------------------------------------------------------------------------------------------------------------------------------------------------------------------------------------------------------------------------------------------------------------------------------------------------------------------------------------------------------------------------------------------------------------------------------------------------------------------------------------------------------------------------------------------------------------------------------------------------------------------------------------------------------------------------------------------------------------------------------------------------------------------------------------------------------------------------------------------------------------------------------------------------------------------------------------------------------------------------------------------------------------------------------------------------------------------------------------------------------------------------------------------------------------------------------------------------------------------------------------------------------------------------------------------------------------------------------------------------------------------------------------------------------------------------------------------------------------------------------------------------------------------------------------------------------------------------------------------------------------------------------------------------------------------------------------------------------------------------------------------------------------------------------------------------------------------------------------------------------------------------------------------------------------------------------------------------------------------------------------------------------------------------------------------------------------------------------------------------------------------------------------------------------------------------------------------------------------------------------------------------------------------------------------------------------------------------------------------------------------------------------------------------------------------------------------------------------------------------------------------------------------------------------------------------------------------------------------------------------------------------------------------------------------------------------------------------------------------------------------------------------------------------------------------------------------------------------------------------------------------------------------------------------------------------------------------------------------------------------------------------------------------------------------------------------------------------------------------------------------------------------------------------------------------------------------------------------------------------------------------------------------------------------------------------------------------------------------------------------------------------------------------------------------------------------------------------------------------------------------------------------------------------------------------------------------------------------------------------------------------------------------------------------------------------------------------------------------------------------------------------------------------------------------------------------------------------------------------------------------------------------------------------------------------------------------------------------------------------------------------------------------------------------------------------------------------------------------------------------------------------------------------------------------------------------------------------------------------------------------------------------------------------------------------------------------------------------------------------------------------------------------------------------------------------------------------------------------------------------------------------------------------------------------------------------------------------------------------------------------------------------------------------------------------------------------------------------------------------------------------------------------------------------------------------------------------------------------------------------------------------------------------------------------------------------------------------------------------------------------------------------------------------------------------------------------------------------------------------------------------------------------------------------------------------------------------------------------------------------------------------------------------------------------------------------------------------------------------------------------------------------------------------------------------------------------------------------------------------------------------------------------------------------------------------------------------------------------------------------------------------------------------------------------------------------------------------------------------------------------------------------------------------------------------------------------------------------------------------------------------------------------------------------------------------------------------------------------------GGGCACTC-TTAACCCTTTCTGGCTTAACCCAATGGCAGCCGAAGGCCAAACTGTTGCATTTCCGCCCATCTTGCC-------------------------------------------------------------------------------------------------------------------------------------------TTTCCGGTCTTTGACATTCACAACAGTTTTTCCC--------------------GGCAGGCGGCGAAGGGGGGCAGGGTCA----------TGACAGTTAGTCATAGCATGTTTACA------------------------------GAGTGGGTGGTGGGCGAAAAACACACACACacGAGCGAGCGAgcgAAAAGGGGTGAGACTATGGGTGGAAAAGCAAGACAGC---------------------------------------GACAGCGACCATAATGGCGTCATAAAGATGATATCATAATTTCCTACTTTGCTTTCCTTTTTCCCCATTATTGTGCTGCGGTCTCCCTCGCTCACAACAC--TTCCCTTTCTTGCCCGCTTCT------CGCCGGTTTTCATTTGCTTTTCCCGCTTTTCCTGCTAACTGTTATTTGCTTTGCCCGCATTCACAGTAGGCAATCGCAGTGt-TGGAAACTAATCCAAGgaattcactaagTCAACTATCTAAAGTGTgcgGTTTTTATTTAAGATCATTATTTCAGCAGGATTTTTCTTAATATGttattc-------------------------ATGACAAAATAAGTCAGCTAAGCTTTTaacttttaatctttcctctctaaaCATTCTTAGCACCATTTTatatagtaat------------------TTTGTATAGCTAGTCAACTCGTTCCACTTTTCACTGTACCTTTCCAATTTTCAGTTTTATTTTTCCA--TTTATGTCCGCTGCTTGTTTAGCGTTTCTATTTGAATGGTGGCCAAACAATTCGTCAATATTTGTCAAGCCGTTTGGTCAAGGTGCCAGCTCCGCCTTAACCCCCTAAAGCCCCC------GTGCCGCGGCCACTC-----TTAATGTGCTTGCAAATCGTTCCAGGAAATTGAGTGAGCTGCACacTCCAAGGAGAGCAAAAAAGGAAAAATAGTAAaacacaaa-------------------------------------------------------------------------------------------------------------------------------------------------------------------------------------------------------------------------------------------------------------------------------------------------------------------------------------------------------------------------------------------------------------------------------------------------------------------------------------------------------------------------------------------------------------------------------------------------------------------------------------------------------------A---------AAAAAACGCAAGCAAAATAAATTCCCTTCGTTTGGaaaaatta--------------------------------------------------------------------------------------------------------------------------------------------------------------------------------------------------------------------------TATGAATAAATTTAATTTTATCAAGCGCGCAGCAAGCTGgcgaag--AAAAAAAGCCAAGAAAAAGCGGAAATATTTTGTACAACTAAACGGACCATGGc---------------------------------------CGCCAGAAAAGCGGGGGATCCCCCCga-CCGGAAATACTgTGCATTGAGGTCCTGC------GATGTGGGGAAG------TGGGGAAATGCAGTGGAAAGGGCTATGTCTTTCGCTCCCCAAACTTAGAATCTATTT-------AAAGGCGAACGTTCGCCTTAAGTGGCGGCTATAA-------------------------------------------------------------------AAAA---GAATTGCGGAATCTGGAATTACGCTTCAGATCGCGACGAGCGTGGAATTCGCGTTTTTAATGGGCTCTACTTGGAAAGTGCAC----TTCCAGTTTGCAGTCAATATTTGCGGCTTAAAACAaTTTCTATAAAATTATGATCGTTGTTATTATTTGGAAAAAGAATTTCTGAAATGAGGTACTAagaaattgtagatgttttctacactaaaatgtataTTTATTTATTTATT--------------------TATAACATGAAAACGTTGCAAAAAATGCAAAGCTCTTAATTACCAATTAATGGGTGGCCAAGGAAAAGCTTTTACG----------------------------------------------------------------------------------------------------------------------------------------------------------------------------------------------------------------------------------------------------------------------------------------------------------------------------------------------------------------------------------------------------------------------------------------------------------------------------------------------------------ACTCGTTCGTTTAGGCCATATTTCGTGTTAACATTTAACGCGCCCTAAAAGC-----------------CACCCCCCAAACCGCAAAAtggc------CCCAACTTTAAGTTAATAAAATTTTATTTGCCTTTCATTTTCATTTACTTGAATTTTATTATTTTATTTTGATCATgctgTCGGTTGCGGGGAGGGGGA-----GAGGAGTGGAGTGGGGCGAGGGGCAGTAAGCCAAATTGACATGAAATCAAATGAAGAAATTTTTATGAAGCTATTAAAGCGAACAACAACCGAAACGGAAC----------------------CGAATAAATAAATAAGAAACTGCAAGGACCTCAAGG-----AGCAAAAaGCCGAGA------AGAAACATATTTGAGcggcggacggaaatggg------------------------------------------------------------AAt--------------------GGGAATCAAATCAAATCAAAGTAAAATTAAAAACCCATAAAAAAGCGCGCCTTAAgccggaaaaacaactgGCga-----------------------------GTGACAATATTAAATGGGCAAAGACAAAGACGAAACAATGGCAACAAATGGAAATTCGCAatttatat-------------------------ATTTAAGACTTAATTGCGAATAGATTGAAGGCATAAATTTAAGTCAAAattcgta----TATCATTAGTGTTGATAAGCTCTGAatgagtaga-----------------------TCCGATAAAACTGTAAATGCATTCGATT--AAATAGAGACAAATATTTGACTAACATACTGCTCCA----------------AATCCAGTTGGCAAATcCCTTGGAGCCGAAACGC---AAAGTTTCCCATGAAATTGCCACCAAAAATTTACATTAACCCCATGGAGTGTGAACGT--AAATATGTGCCAGCACATATCTCTTTCAGAATAATTAAATGCTAAAGTAGTGCCAGACTCCTCGAGGC--TTCGGCGCTGACGCAGCGTGTTGGGCTTTgccgggaaaagCCGGAAAAGCGGGGAAAgcggggaaagc----------------------------------------------GGGAGAAGCGGGAAAAGTGTCAGCCTCGGTGGGGTTAAATGGCAAAGAAACTGAAAAGGCAC-----------------------------------------------------------------------------------------------------------------------------------------------------------------------------------------------------------------------------------------------------------------------------------------------------------------------------------------------------------------------------------------------------------------------------------------------------------------------------------------------------------------------------------------------------------------------------------------------------------------------------------------------------------------------------------------------------------------------------------------------------------------------------------------------------------------------------------------------------------------------------------------------------------------------------------------------------------------------------------------------------------------------------------------------------------------------------------------------------------------------------------------------------------------------------------------------------------------------------------------------------------------------------------ACACACTCAAATGAATTAAAATGCAATTGAAATATGGCAAATGGCATGCGTCGGTTGTCGAGAAAACGGCTTGAAACTCTGATGGGTGGAAAATGTGAGGGAAATGCAACAAGCATTCGGTATTCTGCATTCTGCATTCTGCATTCGATGCAAAGATGTCGCAAACATCCCGAGaatACTGAGCCAAACTGAGGCAAATAACTCAGAAATGCTTTACTCTAAATGCAATTATATTATTAAATA----------TAATGTCTGATATAATATTGCACATACGTTTCCTTTTGAGCGATAActCGCCGCTCAGTAGGACACAAATGTGGAAACGTGTTTCATTTTCACAGAATaatttaagcaaa-------AGGATGACTAGGAAATCGAATCAACAAATCGATTTTCACTTCATTTTTTtgcattcat---------------AAGCTTGATACAAGTCGAATTTTAATAAAATGTGGGCTGTTCTTGTAATAGATGAAta--------------------------------------TACACTATTGCCGCTCAACAAAGGAAGGCATTTGGct--TCATTGATTAATTGTTTATAATTTATTAGCAGCTAAGcgcccaggaacttaagt---CTAATATTTCCCAGTAGTTTGCCGCACTCAATCTATTATTCGTGCAGAGCTTATTAATATCGCACAAAGGACATCAATCAAACGGACAAATTGAAAATTATTCCACTGGACGGCAAGGTtaCAAAATGAAGTATTGAAATATTGCCAAGATCGTTTAATTATAAATTGGCGCATAATTAAAGAGCAACAATTGCGAGGACAATGCTGTCTCGTCGTCgttcgccgg--------------------------CGGTTCAGCCCGCCCACATTTCCACACCCATTTCTGCTCGGTCCGAGCGACGTCTTAAGCTTTGAAAACACTTCTTTGTGTCACTCTGGTATTTAACCTGGAGCTTTCGCCGCCAGTGGGT-----------------------------------------GGCTAATTGGAAATTTAAATGCCGCTCCAGCGCCCACTGATGCTGGCACGCCCcc-TGCCGCCCACGTACCGCTGCTGtgg---------------------------------CAACGTCT----------------------CATGTCTAATTAAACGTGAAAATCCTTGACCTTTGAACCTTTTGTCGggtggctcgggaaaacctccagccaGcgggggcaa--------------------ATCGAAAGAACAGGAAGTGAAATATTTGCGTTGGCATTGCTTTGACAGTGTTTGTCTGCACGCCGTGCACTGAGCGAAAAGGGTGctagcttacgatatatatcagactctatacttgtactttagacctctagaTTTTGTTGGCCAGTGTAG-GCAGCcccttctatgctctgcagcgatgacagtggctcatctcacaaacatgtaggggtaaggaaaacatttgccattgttgttccaaatggcgtcactggcgttgcagcagcaattgttgaaaacgcaatttcgattcgggtcgccctactcctgcttgttcctcgtcttcatcatcatcatcactggggctgcccctcacttttgtatttttgtattttcgttctggtcccccgagccactcgaatcgcatttcagttggagtgtgaatcatttccgttcgaatttggttcattgcatgattttcacattatactcgcagcaagaacgtggaacgtcgggggccgacaggggttaagatcttggcaggaccctcgCTTGattgtg-----------------------------------------------------------------------------------------------------------------------------------------------------------------------------------------------------------------------------------------------------------------------------------------------------------------------------------------------------------------------------------------------------------------------------------------------------------------------------------------------------------------------------------------------------------------------------------------------------------------------------------------------------------------------------------------------------------------------------------------------------------------------------------------------------------------------------------------------------------------------------------------------------------------------------------------------------------------------------------------------------------------------------------------------------------------------------------------------------------------------------------------------------------------------------------------------------------------------------------------------------------------------------------------------------------------------------------------------------------------------------------------------------------------------------------------------------------------------------------------------------------------------------------------------------------------------------------------------------------------------------------------------------------------------------------------------------------------------------------------------------------------------TTTCCTTAACTTCTTTTCGAGCGCAATTATTGACGTGTGCCCCttgg-------AAAAAGAAAAAAAGAAAAGCGAAAATAAAAAATAAAACGCCAACAATGAGCGACTTACAa-CAGTCACGGTGCTTATTTTCCATTACAACTCCATTGATACTTAAGCAGTTtgccTACCACTTTTCCT---TTAAACAGTTGACTATGCCCGGCTTTTTGATAAATGTGCTAGTTACTGCGAAATGAA-------------------TTATTGTAAAACTAGAAACGTTATTTCAGTgc--ATTCATTCTACTGGCTTAGAATCGATACTAAATACTAATGGATAGCACAGCGTCTGCTACGCTTTTCTCGCTTTTCTCCGCCCCCGTTTCTTCAGTTGGTA-------------------------------------------------------------------------------------------------------------------------------------------------------------------------------------------------------------------------------------------------------------------------------------------------------------------------------------------------------------------------------------------------------------------------------------------------------------------------------------------------------------------------------------------------------------------------------------------------------------------------------------------------------------------------------------------------------------------------------------------------------------------------------------------------------------------------------------------------------------------------------------------------------------------------------------------------------------------------------------------------------------------------------------------------------------------------------------------------------------------------------------------------------------------------------------------TTATTTGCGCTCGAACGGCTTGAGTAGCATAATAATTGCCCTACTAGCGGCGGAAACGGAAGCGCTCAT---------------------------------------------------------------CACGCATCCCCCCTCCACATCTTCG-CTCTCGTTCGCACCCACTTGAG---GCGAGCG-TAAAAACAAAATTTTCGGCC-------------------------------------------------TGACTAAATAGAAGTATCAACG------CCGAAACTCAATTTCCAAACAACAACAAGCGGTGTGG---CTGTACACAAATATATCAAACGCAAATACAATAACA-CGGGCATCAGGCGCTAAGC--ACACAAAACTTTAATATTT-AAAAT------------------------------------------------------------------TTTCTATTGAAATGCCCGAGCAAACAGTCAAATACgaaa---------------------ACGAGCGGGAGGCAACAAAACAAATCTCAGAAATGTACA--------AAAAATGCATAGACCAACGGAAGTGCCAAGCATTACAGATTTTGTAGGC--CACGATTCGAGGCTGAGATACAGTGGACTAAATACCAAAAAAAAAAAAAAAAATTATTTTATTTGTTAAACTATGTTACTGAAAAGGAAACTCTTTTCAAAAGATTTTGTACCAAAAATATAAGTATTTTGt-CACAACTTTGAAAATAACCGGTCAAATGTAGAGTGTCATACATCGTTAGACTCGTAATTATATTGCCAATagATTGGCATTCaaAAAAAAAACATTTTAATTTTTGTCCGTTTTTTGAAAAAAAATCATGATGTTACCCCTTATAAAAAATGCAAAAAATGGCAAAAAATATATTTTTCGAAATC---------AGCAAGAATTTGATTAGGGTTGTTTAATTGGATCATTAGCTGCACAAAGCAGTAAAAATTATGGCATTGTGACGCATTTTAGCCAAGTTATGACAAATTTAACACTCGTAGAAATCGAATTTTTGTATAAATCCGATTACTGACTAAAAACGATTGttagaaacag------------TTTTCAAGTAGTTGATATCATTAAAATTAAATACATCCTCTGGGTTTTCAACTCG--TTTCTACCACTGTGCTTGAGGCGGCGCTTCCTTCCAa---------TTTTCAGCTGTCATCGGCCACAAAATAACAAAAACAAGAGCGACTCGAACAACT--------GCAATCATAACAACACTAAAGAGGCAGAACACAAACAAAAGCGGCAACAACGTCGTAAAAGGGCAACCGAAATga------AAAAAGAAACTACCAGAAGAATGCCAGA------------AAGAATGAAAT--GGGGGCGGAGAACTTGGGGAAGAAAGATAAAAAAttcAAAGTCAAAACTAAAACTGCT-----------------------------------------------------------------------CGTATTCTGGATTTTCCGGAGTGCAGCAATTAGATTAAAGCTC--------------------------------------CTCCCTCTCTCTCCTTCACCCACGAAAGC---CTTACCTTCTGCGGATCGCATAGCACTGTCTCTTTCGCGCCGTGTATAGCCCTCTCTTTCGGCAGACAGCTTCCGTTGTTCCGCCCTCGATTATGCGG-------------------------------AAACAACTCGAAAGGCTCAACTACAGTGAAGATTGCACGAATGCAATTTGTTTCAATTTGTTAAATACTATTTAAATCTTCAAGTTCACTGTTATATGTTTTTAATATTAAGCAATTTTTTTTTTTATTATATTCTTTATAATCCCTTGACTATGCTACAGATTTGTGTACATATATGGATCGCCTAGTATTCCTAGTTCACTGTACCATTCATCTGCGGCTCATTGGCATTTGAAGCGTCTCGTGTTTCCGTCGCCCATCT-------------------------------------------------------------------------------------CTCTCACTCCGCATTTAGCCCC----------------------------------CTCTCTTTCTCCGTCTAAAGTCGTTTGTCGTTTCCACTAAGTAAGTAATCCCGATAAATAAGAGGAAGAGGCGACCGAGCGCCAAACGAGCATCCAAAATCCCAGGAAATATGCACAAAAATGTACATAAATTCGTTTGCAAGAGGTTTGGAGGgGGAGAGGGGAGGGGGCTCCCCAAACTGATCCACATGGACACGTGTGTCCCGCTCGGCATCGCAGC----ACCCTCTACCCGTCCCTGTCGCCCCGCCCAGGacaccgtatggccctctcgctccg--------TCCGCACCTCGGCATACCGCTCAACTACCTCATCTGCCGTTCTCGGCCATTCATTCCCATTCATTCAACGCTTCATTGCTGCGGTAATTGCTTCCAAATGCTTAAACGCTCGCATTGTTGTTGTCCCCCGATGCACTGAGCGAAAATCaactagcTCCATCAACTAATACTAACATTTTTCACTCCCAAATTGcattgatgcaactCATGCAAACCTAATCTTATATTTACTAAATCTTCTTAgaaaaaagtttagaatgcattttcgtg-------------------------GTTTTTCTCGCAGTGCACTCTGATTTCTTGGTGTCGTCCCCACTCAGCACTATCTCTTCCGACTTCCAGTTTTCGGTTTCAAGTTGGGATGTCCAACATGTGTCGTCGTCATTGATTTGTTGTTGATGGGCATGCGACGGCTGCTGAGCTGTGCGAGTGCGACGGGGCGA---------------------------------------------------------------------------------TGGGGCGATGGACCGGGACATCGGCTGTCTCGTTCTATTGACATTCGTCTGTCACAACCCAGAAATCAAAActGGGGG-------------AAAAAAAATGAAAAGCGAAACGAGATCCCAGGCCCCAAAAATTTCCCAAAGACGCCCCTTTTTTTTGTTGTTTTTTCGGTTCTGGT----------------------------------------------------------------------------------------------------------------------------------------------------------------GCAGGCATTTTTTTCTTTTTCCTTTTTTTTTTTTTTTTTGGGAGGCGTTACTCGTAAATTTTGGTATAAA------------------------------------------------AACATTTCGCACTATCGAAGATAAAAACGCA--GCGCACTGAACAAAAATGTGGCTACGTTGCAGTGCACCAAAA--------------------------------------------------------TTCTTAAATTCTTTCAGTACTTAAAATCTGAACTTAAGAAAATAAAAGTAGa----------------------------------GTGTGTGATGGTTTGTAAAGAAGTGGGCGGT----------------------------------------------------------------------------------------GgGTGGCTAGTGGGCGGTTCGTGGGCGGGATTGGCATGGAAAGTTCTCAGTTGCATTCTGGGCCAGC----------TTTTAATTATGGGCCTGGCCTTTGTTGTAAACATCTGTTG-----TGTCTTCTTCCCATTACCTCCTTTTCCACTCATGTTCT-----------------------------------------------------------TTTTTGCATGCGCATTTTATTTAAATTTTTAACCCCATTCCCAATCGCAGGGGAAAATAAGAGAGCA-------------GCAGCAGC---GTG--------------------AATTGTCAATAGTTCTTCGAACTGGAAAAACTGGAGAAAGGGGGGAAAAGCGCTTTTCAAGTGCTTTGTCACGAGATCACAGTGGGAACTCGGATGCTGCtgTCAGGCAGAACTGCAAATAATATGAATAACAAGTTTAAAAAAtt-----------------TTAAAAATAATTTTTTTTTAATTCAAATTGATTCGTGAAACATTTTTATTtaaattaaatcatattttatgcagc-----AAATGAAACTATGTATATATTAAAGCCCTGCTTGCTGAAAGGTTTACAATTTAATTAAATTCTTTACATAATTTTTAAATCTTAACAATTAGCATATATTATTTTATTGTAATATACTTTAGGCATAGCAACCTGGCGATGCCCACTGTGTTTTCGCAGCATTC----------------------------------------------------------------------------------------------------------------------------------------------------------------------------------------------------------------------------------------------------------------------------------------------------------------------------------------------------------------------------------------------------------------------------------------------------------------------------------------------------------------------------------------------------------------------------------------------------------------------------------------------------------GGGTGACCCATTCTCCGGTGGAAGTGGAAGTGGCAGTGGGACTCTTTATGCCAGTTTGTCTTATCAATGTCAAGAG--TTCGCCTTCCCATATAACACTTTTCCCCCgc--GGGGATGTCGCCTCCAATATATGACTCCACCTAG--GTACAGTCGAGTTCAAGCTATTAGCATAataatgaaaaaactagtatatcaattaaatcaatcttgaataaccgttgacct-------AGTTTTAACTTTAAATTCTGGCgatactt--GCAATGCTAGTTATAATTGAAAATTCGAAATTTGCTAGCGC-TTGGTTGGAGTTATAGTTTTTAAACTTCTGTATGTATTTATATTTATAGTTTTACACACATTGCGATGTGGGGCATGCTGTTGGCGCTGTCACTTTTGTGTGGCACTTCCGCTTATTTTTTTTTTcttttttcgta---------------------------------------GCTGCATCTGCCGGCCACCAATCAAGATTTTAATGCGTCGGGCCCGATGGCTAATTTATGCCGGGCTATAATATCACTTAAGC-----------------------------CCCCCGATATCTTCGCATGTACATATGTAGGAGGCTCCAa----------------AAAACGCTGGGCTGTTACCGAAAGCAGAACTGTTA---------------------------------------------------------------------------TATCCTTAACAGGGGAGCCGA-----CAGCCAACGACCTGGTTTTAAAAGCACGAAGCTGCCTTCGGTTCACTTCGTTTAAATTTAGTACAAAATGCTAGCGGGGCAACgg--------------------------ACAGAGAGAGCGAGAGCGAGAGGGACAGGCCGCGGAGCGAAAGAGAGGGAGCAACGCTCGGGTATTTTATTTTTAGCAGG--CAGTACGGCACGCGAACTCCACTTTTTGGGAACACTTTTC-CAT---------------------------GCCGTGCGGCTGCGGGAGGGGG----------------------TCCCAAACGGGAACAG--TTTTCCCCCCCAAGCATTTCACATTGTTTTTGCATGCGCGTGTGCCTCTGTTAACGCCGACGTCGACGCCGGCc--GAGACGCCACGGCAGCGACGGCCAAAGAGCGATTTTCCTATAACAAGTTTTTAGTACGTGTTCCGATGTCGAGTAATTCGGTTGCGTGACGCTCGCAGCAACAACAAGCCACAAATACAACAACAACAGCAGCAAGCACAACATA-------------------------AATTTAAATAATAAAACAGCCCCACAAccacgaatact-GCATCGCAATGAAATAAGCAACTATCGCATAATGCCAGC----AACCAAATTTTTTGAAAGTGCAATCTGTG-TTTGTTCCTAGAATTAATCAAGTCTATAATATAAGTCGCGAGAAACCATGCCGAAAAATCGAAAA---TAAAATCCTCAAAAAATATCTACAAA
