# Supplementary material for: The Complex Spatio-Temporal Regulation of the Drosophila Myoblast Attractant Gene duf/kirre
Source: PLoS One. 2009 Sep 9;4(9):e6960. doi: 10.1371/journal.pone.0006960 (PMC2734059; doi:10.1371/journal.pone.0006960)
Supplement: Dataset S3 — The raw output of the analysis of 11 kb upstream region using PhyloGibbs-MP. The region 2945000–2956000 (about 11 kb upstream of duf) was examined in detail. Sequence preparation was as described above, but PhyloGibbs-MP was run treating 2/3 of the sequence, rather than half the sequence, as potentially regulatory (the specified “module dimension” being the entire length of the sequence). The raw output is in Supplementary data 13. (0.06 MB ZIP) [file pone.0006960.s013.zip › supporting_data_S11/supp_11kb_phylogibbs-mp/out.11kb_m12_15_p005_b1h+hd_oldv]

Command-line arguments: -p 0.005 -D 1 -L "(dmel:0.6,dpse:0.4,dsim:0.5,dyak:0.6)" -M /home/rsidd/fly/matrices/matrices_12trimmed.transfac -F /home/rsidd/fly/melanogaster-r4.1/dmel-all-intergenic-r4.1.fasta -N 1 -n 15,15 -l 11000 -m 12 -o out.11kb_m12_15_p005_b1h+hd_oldv -t track.11kb_m12_15_p005_b1h+hd_oldv -g gbr.11kb_m12_15_p005_b1h+hd_oldv kirre_2945000_2956000_sigma.fa 
Seq   0: dmel X:2945000..2956000
Seq   1: dpse
Seq   2: dyak
Seq   3: dsim

Input phylogenetic tree: (dmel:0.600000,dpse:0.400000,dsim:0.500000,dyak:0.600000)
GSL Random number seed: 132

Beta: 1.321206   Full Score: 697.285926


       ---------------
Motif 1:
Bin size (no. of windows) =3  Top Window Score=3.96171e-10 

-- GACGTGTGCCCC seq   0  pos 5834 score 3.962e-10  [rev]  ttgcaaGGGGCACACGTCaataat
 |-GACGTGTGCCCC seq   1  pos 16372                      |- gttcaaGGGGCACACGTCaataat
 |-GACGTGTGCCCC seq   2  pos 6474                      |- ttccagGGGGCACACGTCaataat
 `-GACGTGTGCCCC seq   3  pos 5757                      `- ttccaaGGGGCACACGTCaataat
-- CACGTGTGTCCC seq   0  pos 8062 score 1.174e-08  [rev]  ccgagcGGGACACACGTGtccatg
 |-CACGTGTGTCCC seq   2  pos 8683                      |- ccgagcGGGACACACGTGtccatg
 `-CACGTGTGTCCC seq   3  pos 7946                      `- ccgagcGGGACACACGTGtccatg
-- CGCGTGTGCCTC seq   0  pos 10613 score 2.011e-07  [rev]  ttaacaGAGGCACACGCGcatgca
 |-CGCGTGTGCCTC seq   2  pos 11287                      |- ttaacaGAGGCACACGCGcatgca
 `-CGCGTGTGCCTC seq   3  pos 10356                      `- ttaacaGAGGCACACGCGcatgca
-------- WM for this motif ---------
//
NA Motif_1
DE best match =  toy
01      0.00       0.00       6.60       0.00          G        2.00
02      1.97       0.00       4.64       0.00          G        1.12
03      0.00       0.00       6.60       0.00          G        2.00
04      1.97       0.00       4.64       0.00          G        1.12
05      0.00       6.60       0.00       0.00          C        2.00
06      6.60       0.00       0.00       0.00          A        2.00
07      0.00       6.60       0.00       0.00          C        2.00
08      6.60       0.00       0.00       0.00          A        2.00
09      0.00       6.60       0.00       0.00          C        2.00
10      0.00       0.00       6.60       0.00          G        2.00
11      0.00       1.97       0.00       4.64          T        1.12
12      0.00       2.67       3.93       0.00          G        1.03
//
==============================

       ---------------
Motif 2:
Bin size (no. of windows) =14  Top Window Score=8.30764e-09 

-- ATAAATAAATAA seq   0  pos 3497 score 8.308e-09  [rev]  agtttcTTATTTATTTATtcggtt
 |-ATAAATAAATAA seq   1  pos 12480                      |- agtttcTTATTTATTTATtcgcct
 |-ATAAATAAATAA seq   2  pos 3861                      |- agtttcTTATTTATTTATtcggtt
 `-ATAAATAAATAA seq   3  pos 3440                      `- agtttcTTATTTATTTATtcggtt
-- AAATTTAATTTT seq   0  pos 2663 score 1.095e-08  [fwd]  atgaatAAATTTAATTTTatcaag
 |-AAATTTAATTTT seq   1  pos 11020                      |- atgaatAAATTTAATTTTctaaag
 |-AAATTTAATTTT seq   2  pos 2974                      |- atgaatAAATTTAATTTTatcaag
 `-AAATTTAATTTT seq   3  pos 2604                      `- atgaatAAATTTAATTTTatcaag
-- ATAATTAAATGC seq   0  pos 4031 score 3.327e-07  [rev]  actttaGCATTTAATTATtctgaa
 |-ATAATTAAATGC seq   2  pos 4471                      |- actttaGCATTTAATTATtctgaa
 `-ATAATTAAATGC seq   3  pos 3941                      `- actttaGCATTTAATTATtctgaa
-- GCTTTTAATTAT seq   0  pos 9107 score 3.647e-07  [fwd]  gggccaGCTTTTAATTATgggcct
 |-GCTTTTAATTAT seq   2  pos 9754                      |- gggccaGCTTTTAATTATgggcct
 `-GCTTTTAATTAT seq   3  pos 8924                      `- gggccaGCTTTTAATTATgggcct
-- TATTTTATTTTT seq   0  pos 10467 score 5.791e-07  [fwd]  ctcgggTATTTTATTTTTagcatg
 |-TATTTTATTTTT seq   2  pos 11120                      |- ctcgggTATTTTATTTTTagcagt
 `-TATTTTATTTTT seq   3  pos 10221                      `- ctcgggTATTTTATTTTTagcagg
-- AAAATTAAAAAG seq   0  pos 3615 score 7.984e-07  [rev]  ttatggCTTTTTAATTTTactttg
 |-AAATTAAAAAAC seq   1  pos 12659                      |- cttatgGTTTTTTAATTTtctttg
 |-AAAATTAAAAAC seq   2  pos 3998                      |- ttatggGTTTTTAATTTTactttg
 `-AAAATTAAAAAC seq   3  pos 3545                      `- ttatggGTTTTTAATTTTactttg
-- AAATTTAAATAC seq   1  pos 15484 score 2.571e-06  [rev]  gaagcgGTATTTAAATTTccaatt
 |-AAATTTAAATGC seq   2  pos 5688                      |- ggagcgGCATTTAAATTTccaatt
 `-AAATTTAAATGC seq   3  pos 5026                      `- ggagcgGCATTTAAATTTccaatt
-- AGTTTTATTTTT seq   0  pos 2380 score 3.852e-06  [fwd]  attttcAGTTTTATTTTTccattt
 |-AGTTTTATTTTC seq   2  pos 2696                      |- attttcAGTTTTATTTTCccaatt
 `-AGTTTTATTTTT seq   3  pos 2323                      `- attttcAGTTTTATTTTTccattt
-- AATTTTATTATT seq   0  pos 3361 score 4.292e-06  [fwd]  tacttgAATTTTATTATTttattt
 |-CATTTTATTATT seq   1  pos 12310                      |- tacttgCATTTTATTATTttattt
 |-AATTTTATTATT seq   2  pos 3712                      |- tacttgAATTTTATTATTttattt
 `-AATTTTATTATT seq   3  pos 3288                      `- tacttgAATTTTATTATTttattt
-- TCATTTAATTAT seq   2  pos 5455 score 2.833e-05  [fwd]  ccaagaTCATTTAATTATaaattg
 `-TCGTTTAATTAT seq   3  pos 4819                      `- ccaagaTCGTTTAATTATaaattg
-- AAATATATTTTT seq   0  pos 6880 score 2.908e-05  [fwd]  ggtcaaAAATATATTTTTcgaaat
 |-AAATATATTTat seq   2  pos 7372                      |- ggttaaAAATATATTTATatagta
 `-AAATATATTTTT seq   3  pos 6796                      `- ggcaaaAAATATATTTTTcgaaat
-- CATTTTATTTAT seq   0  pos 6637 score 4.842e-05  [fwd]  aatattCATTTTATTTATtaaact
 `-TATTTTATTTGT seq   3  pos 6552                      `- aaaaatTATTTTATTTGTtaaact
-- ATAATTAAAGAG seq   2  pos 5477 score 0.0001006  [rev]  ttgttgCTCTTTAATTATgcgcca
 `-ATAATTAAAGAG seq   3  pos 4841                      `- ttgttgCTCTTTAATTATgcgcca
-- ATATTTATAGTT seq   0  pos 10015 score   0.00012  [fwd]  atatttATATTTATAGTTttacac
 |-GTATTTATAGTT seq   2  pos 10611                      |- aaattcGTATTTATAGTTttacac
 `-ATATTTATAGTT seq   3  pos 9798                      `- gtatttATATTTATAGTTttacac
-------- WM for this motif ---------
//
NA Motif_2
DE best match =  dmef_lit
01      9.80       4.51       9.05       7.18          N        0.06
02     10.81       6.92       1.97       9.83          H        0.19
03     14.42       1.54       1.00      12.78          W        0.58
04      0.00       0.00       0.00      29.28          T        2.00
05      1.97       0.00       0.00      27.31          T        1.64
06      0.00       0.00       0.00      29.28          T        2.00
07     28.31       0.00       0.00       0.98          A        1.79
08     14.53       0.00       0.00      14.75          W        1.00
09      5.12       0.00       0.00      24.17          T        1.33
10      2.67       0.00       1.97      24.64          T        1.21
11     11.67       0.00       1.00      17.58          T        0.85
12      0.00       0.98       0.00      28.81          T        1.79
//
==============================

       ---------------
Motif 3:
Bin size (no. of windows) =2  Top Window Score=1.36331e-08 

-- TGTGTCGTCGTC seq   0  pos 8522 score 1.363e-08  [fwd]  ccaacaTGTGTCGTCGTCattgat
 |-TGTGTCGTCGTC seq   1  pos 19969                      |- ccaacaTGTGTCGTCGTCattgat
 |-TGTGTCGTCGTC seq   2  pos 9153                      |- ccaacaTGTGTCGTCGTCattgat
 `-TGTGTCGTCGTC seq   3  pos 8397                      `- ccaacaTGTGTCGTCGTCattgat
-- aACGACGACTGA seq   0  pos  675 score 4.984e-07  [rev]  ccaatgTCAGTCGTCGTTaattca
 |-GACGGCGACTGA seq   2  pos  652                      |- ccaatgTCAGTCGCCGTCttcatt
 `-GACGACGACTGA seq   3  pos  626                      `- ccaatgTCAGTCGTCGTCttcatt
-------- WM for this motif ---------
//
NA Motif_3
DE best match =  Ci_cons
01      0.00       0.00       0.00       4.64          T        2.00
02      0.00       1.97       2.67       0.00          G        1.02
03      1.97       0.00       0.00       2.67          T        1.02
04      0.00       0.00       4.64       0.00          G        2.00
05      0.00       0.00       0.00       4.64          T        2.00
06      0.00       4.64       0.00       0.00          C        2.00
07      0.00       0.00       4.64       0.00          G        2.00
08      0.00       0.98       0.00       4.17          T        1.30
09      0.00       4.64       0.00       0.00          C        2.00
10      0.00       0.00       4.64       0.00          G        2.00
11      0.00       0.00       0.00       4.64          T        2.00
12      0.00       4.17       0.00       0.98          C        1.30
//
==============================

       ---------------
Motif 4:
Bin size (no. of windows) =13  Top Window Score=4.06525e-08 

-- ATTTTCATTTAC seq   0  pos 3346 score 4.065e-08  [fwd]  cctttcATTTTCATTTACttgaat
 |-ATTTTCATTTAC seq   1  pos 12295                      |- cctttcATTTTCATTTACttgcat
 |-ATTTTCATTTAC seq   2  pos 3697                      |- cctttcATTTTCATTTACttgaat
 `-ATTTTCATTTAC seq   3  pos 3273                      `- cctttcATTTTCATTTACttgaat
-- CATTTTATTTAA seq   0  pos 9199 score 7.493e-08  [fwd]  catgcgCATTTTATTTAAattttt
 |-CATTTTATTTAA seq   1  pos 20891                      |- catgcgCATTTTATTTAAatttgt
 |-CATTTTATTTAA seq   2  pos 9848                      |- catgcgCATTTTATTTAAattttt
 `-CATTTTATTTAA seq   3  pos 9016                      `- catgcgCATTTTATTTAAattttt
-- GTACATAAATTC seq   0  pos 7998 score   3.2e-07  [rev]  gcaaacGAATTTATGTACattttt
 |-GTACATGAATTC seq   1  pos 19644                      |- taaaacGAATTCATGTACattttt
 |-GTACATAAATTC seq   2  pos 8624                      |- gcaaacGAATTTATGTACattttt
 `-GTACATAAATTC seq   3  pos 7875                      `- gcaaacGAATTTATGTACattttt
-- GTTAATAAAATT seq   0  pos 3321 score 3.461e-07  [rev]  aaataaAATTTTATTAACttaaag
 |-GTTAATAAAATT seq   1  pos 12270                      |- aaataaAATTTTATTAACtttaag
 |-GTTAATAAAATT seq   2  pos 3672                      |- aaataaAATTTTATTAACttaaag
 `-GTTAATAAAATT seq   3  pos 3248                      `- aaataaAATTTTATTAACttaaag
-- GGTTTTATTTAC seq   0  pos 2209 score 3.015e-06  [fwd]  gtgttcGGTTTTATTTACgatcat
 `-GTTTTTATTTAA seq   3  pos 2141                      `- tgtgcgGTTTTTATTTAAgatcat
-- GAAGATAAAAAC seq   0  pos 8855 score 3.465e-06  [rev]  ccctgcGTTTTTATCTTCgatagt
 |-GTAGATAAAAAC seq   2  pos 9490                      |- cagtgcGTTTTTATCTACgttaat
 `-GAAGATAAAAAC seq   3  pos 8719                      `- cgctgcGTTTTTATCTTCgatagt
-- CTAAATAGAAGT seq   0  pos 6336 score 5.569e-06  [rev]  gttgatACTTCTATTTAGtcaggc
 |-CTAAATAGAAGT seq   1  pos 18125                      |- gatgatACTTCTATTTAGtaaaac
 |-CTAAATAGAAGT seq   2  pos 6938                      |- gttgatACTTCTATTTAGtcaggc
 `-CTAAATAGAAGT seq   3  pos 6236                      `- gttgatACTTCTATTTAGtcaggc
-- GGAAATAAAAGT seq   0  pos 8957 score 8.454e-06  [rev]  agtgctACTTTTATTTCCttaagt
 |-GGAGATAAAAGT seq   2  pos 9642                      |- agcgctACTTTTATCTCCtcgtct
 `-GAAAATAAAAGT seq   3  pos 8813                      `- cactctACTTTTATTTTCttaagt
-- GCTCTTAATTAC seq   0  pos 3173 score 2.365e-05  [fwd]  tgcaaaGCTCTTAATTACcaatta
 |-GCTTTTAATTAC seq   2  pos 3529                      |- ttcacaGCTTTTAATTACcaaata
 `-GCTCTTAATTAC seq   3  pos 3117                      `- tgcaaaGCTCTTAATTACcaatta
-- GGTATTATTTGC seq   0  pos 6170 score 2.489e-05  [fwd]  tcagttGGTATTATTTGCgctcga
 |-GGTATTATTTGC seq   2  pos 6783                      |- tcagttGGTATTATTTGCgctcga
 |-GGTATTATTTGC seq   3  pos 6086                      |- tcagttGGTATTATTTGCgctcga
 `-gtatTTATTTGC seq   1  pos 17880                      `- ttcttgGTATTTATTTGCgctcga
-- GAAAATAAGAGA seq   0  pos 9239 score 3.958e-05  [rev]  tgctgcTCTCTTATTTTCccctgc
 |-GAAAATGAGAGA seq   2  pos 9888                      |- cgccgcTCTCTCATTTTCcccggc
 `-GAAAATAAGAGA seq   3  pos 9056                      `- tgctgcTCTCTTATTTTCccctgc
-- GAATCTATTTAA seq   0  pos 2877 score 0.0003732  [fwd]  aacttaGAATCTATTTAAaggcga
 `-GAATCTATTTAA seq   3  pos 2809                      `- aacttaGAATCTATTTAAaggcga
-- GTACACAAATAT seq   0  pos 6394 score 0.0004442  [rev]  tttgatATATTTGTGTACagccac
 |-GTACACAAATAT seq   2  pos 6999                      |- tttgatATATTTGTGTACagccac
 `-GTACACAAATAT seq   3  pos 6294                      `- tttgatATATTTGTGTACagccac
-------- WM for this motif ---------
//
NA Motif_4
DE best match =  bin
01     11.94       2.67      12.35       1.97          R        0.37
02      9.55       8.57       2.70       8.58          H        0.12
03      7.16       0.00       0.00      21.79          T        1.19
04      1.70       3.46       0.00      24.29          T        1.17
05      0.00       4.21       0.00      24.73          T        1.40
06      0.00       4.63       0.00      24.83          T        1.37
07     26.97       0.00       1.97       0.00          A        1.64
08      1.97       0.00       0.00      26.97          T        1.64
09      0.00       2.95       4.64      21.86          T        0.93
10      2.67       0.00       0.00      26.27          T        1.56
11     21.35       1.39       2.67       4.44          A        0.73
12      5.21      21.52       2.67       0.00          C        0.91
//
==============================

       ---------------
Motif 5:
Bin size (no. of windows) =24  Top Window Score=1.8819e-07 

-- TTGCTTTTCCCG seq   0  pos 2104 score 1.882e-07  [rev]  gaaaagCGGGAAAAGCAAatgaaa
 |-TTGCTTTTCCCG seq   3  pos 2024                      |- gaaaagCGGGAAAAGCAAatgaaa
 `-ccGCTTTTTCCG seq   2  pos 2358                      `- gaaaagCGGAAAAAGCGGgaaaag
-- CGGGAAAAGTGT seq   0  pos 4137 score 2.368e-07  [fwd]  aaaagcCGGGAAAAGTGTcagcct
 |-CGGGAAAAGTGT seq   2  pos 4623                      |- gaaaagCGGGAAAAGTGTcagcct
 `-CGGGAAAAGTGT seq   3  pos 4055                      `- gagaagCGGGAAAAGTGTcagcct
-- GGGGAAAAGCGC seq   0  pos 9308 score 6.066e-07  [fwd]  agaaagGGGGAAAAGCGCttttca
 |-GGGGAAAAACGC seq   2  pos 9949                      |- gaaaggGGGGAAAAACGCttttca
 `-GGGGAAAAGCGC seq   3  pos 9123                      `- gaaaggGGGGAAAAGCGCttttca
-- CTGGAAAAACTG seq   0  pos 9289 score 7.522e-07  [fwd]  ttcgaaCTGGAAAAACTGgagaaa
 |-CTGGAAAAACTG seq   2  pos 9929                      |- ttcgaaCTGGAAAAACTGgcgaaa
 `-CTGGAAAAACTG seq   3  pos 9103                      `- ttcgaaCTGGAAAAACTGgagaaa
-- gcGAATTTCTCG seq   0  pos 8422 score 7.585e-07  [rev]  gcactgCGAGAAATTCGCcgatcg
 |-atGCATTTCTCG seq   2  pos 9053                      |- gcactgCGAGAAATGCATtcgaag
 `-tgGTTTTTCTCG seq   3  pos 8297                      `- gcactgCGAGAAAAACCAcgaaaa
-- CCGGAAATACTA seq   0  pos 2784 score 8.486e-07  [fwd]  cccaatCCGGAAATACTAtacgtt
 `-CCGGAAATACTg seq   3  pos 2722                      `- ccccgaCCGGAAATACTGtgcatt
-- CCGGAAATTCAT seq   1  pos 11135 score 1.029e-06  [fwd]  ccgagtCCGGAAATTCATtgagga
 `-CCGGAAATACAT seq   2  pos 3100                      `- ctcagtCCGGAAATACATtgaggt
-- TTGCTTTGCCCG seq   0  pos 2136 score 1.631e-06  [rev]  tgaatgCGGGCAAAGCAAataaca
 |-TTGCTTTTCCCG seq   2  pos 2390                      |- tgaatgCGGGAAAAGCAAataaca
 `-TTGCTTTGCCCG seq   3  pos 2056                      `- tgaatgCGGGCAAAGCAAataaca
-- TGGATTTTCCGG seq   0  pos 7413 score  1.86e-06  [rev]  cgcactCCGGAAAATCCAgaatac
 |-CAGACTTTCCGG seq   2  pos 7901                      |- tgcactCCGGAAAGTCTGgaatcc
 `-TGGATTTTCCGG seq   3  pos 7306                      `- tgcactCCGGAAAATCCAgaatac
-- CCGGAAAAACAA seq   0  pos 3649 score 4.315e-06  [fwd]  cttaagCCGGAAAAACAAcacagc
 `-CCGGAAAAACAA seq   2  pos 4032                      `- cttaagCCGGAAAAACAAcaaccg
-- ACGATTTTCTCG seq   0  pos 6131 score 4.988e-06  [rev]  gaaaagCGAGAAAATCGTagcaga
 `-ACGCTTTTCTCG seq   3  pos 6047                      `- gaaaagCGAGAAAAGCGTagcaga
-- AGGGAAATGCAG seq   0  pos  375 score 8.751e-06  [fwd]  attgagAGGGAAATGCAGgaaagt
 `-AGGGAAATGCAG seq   3  pos  374                      `- attgcgAGGGAAATGCAGgaaagt
-- AGGGAAATGCAA seq   2  pos 4772 score 8.751e-06  [fwd]  aatgtgAGGGAAATGCAAcaagca
 `-AGGGAAATGCAA seq   3  pos 4206                      `- aatgtgAGGGAAATGCAAcaagca
-- TTGCATTTCCGC seq   0  pos 1766 score 1.151e-05  [rev]  agatgaGCGGAAATGCAAcagttt
 |-TTGCATTTtccc seq   2  pos 2002                      |- aagctgGGGAAAATGCAAcagttt
 `-TTGCATTTCCGC seq   3  pos 1699                      `- agatggGCGGAAATGCAAcagttt
-- CAGGAAAAGCGG seq   2  pos 4541 score 1.155e-05  [fwd]  tttcccCAGGAAAAGCGGggaaaa
 `-CCGGAAAAGCGG seq   3  pos 4019                      `- gaaaagCCGGAAAAGCGGggaaag
-- TCGTGTTTCCcg seq   1  pos 19524 score 1.476e-05  [rev]  catagaCGGGAAACACGAgacgct
 `-TCGTGTTTCCgt seq   2  pos 8427                      `- tgggcaACGGAAACACGAgacgct
-- CCACTTTTCCCG seq   2  pos 5570 score 1.892e-05  [rev]  agtgggCGGGAAAAGTGGgcagga
 `-CCACATTTCCAC seq   3  pos 4908                      `- atgggtGTGGAAATGTGGgcgggc
-- CCGGAAAACCGG seq   0  pos 2758 score 2.575e-05  [fwd]  tggacgCCGGAAAACCGGgagatc
 `-CCAGAAAAGCGG seq   3  pos 2697                      `- tggccgCCAGAAAAGCGGgggatc
-- CGTGAAAATCCT seq   1  pos 15632 score 2.948e-05  [fwd]  attaaaCGTGAAAATCCTtgacct
 |-CGTGAAAATCCT seq   2  pos 5814                      |- attaaaCGTGAAAATCCTtgacct
 `-CGTGAAAATCCT seq   3  pos 5118                      `- attaaaCGTGAAAATCCTtgacct
-- CTGGAATTACGC seq   0  pos 2940 score 3.477e-05  [fwd]  cggaatCTGGAATTACGCttcaga
 |-CTGGAATTATGC seq   1  pos 11366                      |- tggattCTGGAATTATGCtatgaa
 |-CTGGAAATACGC seq   2  pos 3261                      |- cggaatCTGGAAATACGCttcaga
 `-CTGGAATTACGC seq   3  pos 2869                      `- cggaatCTGGAATTACGCttcaga
-- CTAATTTTCTCA seq   0  pos  986 score 4.616e-05  [rev]  gcactgTGAGAAAATTAGtgaaga
 |-CCAATTTTCTCG seq   3  pos  933                      |- gcactgCGAGAAAATTGGcaagga
 `-gagcTTTTCTCG seq   2  pos 1054                      `- gcactgCGAGAAAAGCTCagcata
-- CTAGAAACGTTA seq   0  pos 6050 score 4.653e-05  [fwd]  gtaaaaCTAGAAACGTTAtttcag
 |-CTAGAAAAGCTA seq   2  pos 6683                      |- gtaaaaCTAGAAAAGCTAtggatt
 `-CTAGAAACGTTA seq   3  pos 5968                      `- gtaaaaCTAGAAACGTTAtttcag
-- TCGGAAATATTT seq   0  pos 2721 score 0.0001915  [fwd]  gaaaaaTCGGAAATATTTtgtaca
 |-GCGGAAATATTT seq   2  pos 3032                      |- gaaaaaGCGGAAATATTTtgtaca
 `-GCGGAAATATTT seq   3  pos 2660                      `- gaaaaaGCGGAAATATTTtgtaca
-- AATCATTTCCGT seq   0  pos 5683 score 0.0006736  [rev]  attcgaACGGAAATGATTcacact
 |-AATCATTTCCGT seq   1  pos 16146                      |- attcaaACGGAAATGATTcacact
 `-AATCATTTCCGT seq   2  pos 6310                      `- attcgaACGGAAATGATTcacact
-------- WM for this motif ---------
//
NA Motif_5
DE best match =  STAT_transfac
01      6.16      31.36       6.43       1.96          C        0.64
02      1.00      15.68      21.58       7.60          S        0.41
03      8.44       0.00      33.89       2.18          G        1.03
04      1.96       0.00      43.10       0.00          G        1.74
05     43.06       1.50       0.00       0.00          A        1.79
06     44.04       0.00       0.00       0.00          A        2.00
07     42.36       0.00       0.00       1.96          A        1.74
08     24.52       3.11       0.98      17.31          A        0.60
09     14.21       1.00      23.55       8.64          R        0.41
10      2.08      33.55       0.00       9.45          C        1.01
11     13.60       4.67      17.36      11.50          D        0.12
12     15.52       6.62      12.59      12.34          N        0.06
//
==============================

       ---------------
Motif 6:
Bin size (no. of windows) =2  Top Window Score=1.26189e-06 

-- GGAAATATGCAC seq   0  pos 7980 score 1.262e-06  [fwd]  atcccaGGAAATATGCACaaaaat
 |-GGAAGTGTGCAC seq   1  pos 19626                      |- atcccaGGAAGTGTGCACaaaaat
 |-GGAAATATGCAC seq   2  pos 8606                      |- atcccaGGAAATATGCACaaaaat
 `-GGAAATATGCAC seq   3  pos 7857                      `- atcccaGGAAATATGCACaaaaat
-- GTGCTTATTTTC seq   0  pos 5926 score 5.901e-05  [rev]  gtaatgGAAAATAAGCACcgtgac
 |-GTGCTTATTTTT seq   2  pos 6537                      |- ggaatgAAAAATAAGCACcgtgac
 `-GTGCTTATTTTC seq   3  pos 5841                      `- gtaatgGAAAATAAGCACcgtgac
-------- WM for this motif ---------
//
NA Motif_6
DE best match =  byn
01      0.98       0.00       4.17       0.00          G        1.30
02      1.97       0.00       2.67       0.00          G        1.02
03      4.64       0.00       0.00       0.00          A        2.00
04      4.64       0.00       0.00       0.00          A        2.00
05      3.67       0.00       0.98       0.00          A        1.26
06      0.00       0.00       0.00       4.64          T        2.00
07      3.67       0.00       0.98       0.00          A        1.26
08      1.97       0.00       0.00       2.67          T        1.02
09      0.00       0.00       4.64       0.00          G        2.00
10      0.00       4.64       0.00       0.00          C        2.00
11      4.64       0.00       0.00       0.00          A        2.00
12      0.00       4.64       0.00       0.00          C        2.00
//
==============================

       ---------------
Motif 7:
Bin size (no. of windows) =3  Top Window Score=1.74601e-06 

-- TCTCGTTCGCAC seq   0  pos 6285 score 1.746e-06  [fwd]  tggtccTCTCGTTCGCACccactt
 |-TCTCGTTCGCAC seq   2  pos 6883                      |- gagcccTCTCGTTCGCACccactt
 |-TCTCGTTCGCAC seq   3  pos 6185                      |- cttcgcTCTCGTTCGCACccactt
 `-gaaCGTTCTCAC seq   1  pos 18021                      `- ccaccaGAACGTTCTCACtcactt
-- GAACGTTCGCCT seq   0  pos 2893 score  1.04e-05  [fwd]  aaaggcGAACGTTCGCCTcaagtg
 |-GAACGTTCGCCT seq   2  pos 3217                      |- aactgcGAACGTTCGCCTaaagtg
 `-GAACGTTCGCCT seq   3  pos 2825                      `- aaaggcGAACGTTCGCCTtaagtg
-- AATCGTTCCAGG seq   0  pos 2537 score 0.0002813  [fwd]  cttgcaAATCGTTCCAGGaaattg
 |-AATCGTTCCAAA seq   1  pos 10034                      |- cctgcaAATCGTTCCAAAaaatgg
 |-AATCGTTCCAGG seq   2  pos 2856                      |- cttgcaAATCGTTCCAGGaaattg
 `-AATCGTTCCAGG seq   3  pos 2482                      `- cttgcaAATCGTTCCAGGaaattg
-------- WM for this motif ---------
//
NA Motif_7
DE best match =  shn1_lit
01      2.67       0.00       2.95       1.70          R        0.45
02      5.62       1.70       0.00       0.00          A        1.22
03      2.95       0.00       0.00       4.37          T        1.03
04      0.00       7.31       0.00       0.00          C        2.00
05      0.00       0.00       7.31       0.00          G        2.00
06      0.00       0.00       0.00       7.31          T        2.00
07      0.00       0.00       0.00       7.31          T        2.00
08      0.00       7.31       0.00       0.00          C        2.00
09      0.00       2.67       3.67       0.98          S        0.58
10      2.67       4.64       0.00       0.00          C        1.05
11      3.65       1.97       1.70       0.00          M        0.50
12      0.98       2.67       1.70       1.97          N        0.08
//
==============================

       ---------------
Motif 8:
Bin size (no. of windows) =2  Top Window Score=5.29182e-06 

-- ACGCGCCCTAAA seq   0  pos 3255 score 5.292e-06  [rev]  attgctTTTAGGGCGCGTtaaatg
 |-ACGCGCCCTAAA seq   1  pos 12210                      |- tgtgtgTTTAGGGCGCGTttaagg
 |-ACGCGCCCTAAA seq   2  pos 3617                      |- gctgctTTTAGGGCGCGTtaaatg
 `-ACGCGCCCTAAA seq   3  pos 3199                      `- gtggctTTTAGGGCGCGTtaaatg
-- AATTGCCCTACT seq   0  pos 6207 score   8.2e-05  [rev]  gccgctAGTAGGGCAATTattatg
 |-AATTGCCCCACT seq   1  pos 17917                      |- gctgctAGTGGGGCAATTatactg
 |-AATTGCCCTACT seq   2  pos 6820                      |- gccgctAGTAGGGCAATTataatg
 `-AATTGCCCTACT seq   3  pos 6123                      `- gccgctAGTAGGGCAATTattatg
-------- WM for this motif ---------
//
NA Motif_8
DE best match =  knirps_b1h
01      2.67       0.00       0.00       2.67          W        1.00
02      0.00       0.00       2.67       2.67          K        1.00
03      0.00       0.00       0.00       5.34          T        2.00
04      4.37       0.00       0.98       0.00          A        1.31
05      0.00       0.00       5.34       0.00          G        2.00
06      0.00       0.00       5.34       0.00          G        2.00
07      0.00       0.00       5.34       0.00          G        2.00
08      0.00       5.34       0.00       0.00          C        2.00
09      2.67       0.00       2.67       0.00          R        1.00
10      2.67       2.67       0.00       0.00          M        1.00
11      0.00       0.00       2.67       2.67          K        1.00
12      0.00       0.00       0.00       5.34          T        2.00
//
==============================

       ---------------
Motif 9:
Bin size (no. of windows) =4  Top Window Score=1.11837e-05 

-- GGAGGATGTCGC seq   0  pos 9779 score 1.118e-05  [rev]  ttggagGCGACATCCTCCgcgggg
 |-GGGGGATGTCTC seq   2  pos 10377                      |- ttggagGAGACATCCCCCgcgggg
 `-cGGGGATGTCGC seq   3  pos 9573                      `- ttggagGCGACATCCCCGcggggg
-- GCGAACTCCACT seq   0  pos 10496 score 1.223e-05  [fwd]  cggcacGCGAACTCCACTttttgg
 |-GCGAACTCCACT seq   2  pos 11151                      |- cggcacGCGAACTCCACTttttgg
 `-GCGAACTCCACT seq   3  pos 10250                      `- cggcacGCGAACTCCACTttttgg
-- GTGTCGTCCCCA seq   0  pos 8454 score  1.43e-05  [fwd]  ttcttgGTGTCGTCCCCActcagc
 |-GTGTCGTCCCCA seq   2  pos 9085                      |- tccttgGTGTCGTCCCCActcagc
 `-GTGTCGTCCCCA seq   3  pos 8329                      `- ttcttgGTGTCGTCCCCActcagc
-- GGGATGTCCAAC seq   0  pos 8509 score 5.364e-05  [fwd]  caagttGGGATGTCCAACatgtgt
 |-GGGATGTCCAAC seq   1  pos 19956                      |- gtgtacGGGATGTCCAACatgtgt
 |-GGGATGTCCAAC seq   2  pos 9140                      |- caagttGGGATGTCCAACatgtgt
 `-GGGATGTCCAAC seq   3  pos 8384                      `- caagttGGGATGTCCAACatgtgt
-------- WM for this motif ---------
//
NA Motif_9
DE best match =  shn2_lit
01      0.00       0.00       8.57       0.00          G        2.00
02      0.98       3.46       2.67       1.97          B        0.13
03      0.00       0.00       8.57       0.00          G        2.00
04      6.60       0.00       0.00       1.97          A        1.22
05      1.97       3.93       0.00       2.67          Y        0.47
06      1.97       1.97       4.64       0.00          G        0.55
07      0.00       0.00       0.00       8.57          T        2.00
08      0.00       8.57       0.00       0.00          C        2.00
09      0.00       8.57       0.00       0.00          C        2.00
10      4.64       3.46       0.00       0.98          A        0.63
11      2.67       5.90       0.00       0.00          C        1.10
12      1.97       4.06       0.98       1.97          H        0.17
//
==============================

       ---------------
Motif 10:
Bin size (no. of windows) =1  Top Window Score=0.00100769 

-- ACGGAAGCGCTC seq   0  pos 6229 score  0.001008  [fwd]  gcggaaACGGAAGCGCTCatcacg
 |-GCGGAAGTGCTC seq   1  pos 17939                      |- gcggaaGCGGAAGTGCTCatcaca
 |-ACGGAAGCGCTC seq   2  pos 6842                      |- gcggaaACGGAAGCGCTCatcacg
 `-ACGGAAGCGCTC seq   3  pos 6145                      `- gcggaaACGGAAGCGCTCatcacg
-------- WM for this motif ---------
//
NA Motif_10
DE best match =  E-spl-
01      1.70       0.00       0.98       0.00          A        1.05
02      0.00       2.67       0.00       0.00          C        2.00
03      0.00       0.00       2.67       0.00          G        2.00
04      0.00       0.00       2.67       0.00          G        2.00
05      2.67       0.00       0.00       0.00          A        2.00
06      2.67       0.00       0.00       0.00          A        2.00
07      0.00       0.00       2.67       0.00          G        2.00
08      0.00       1.70       0.00       0.98          C        1.05
09      0.00       0.00       2.67       0.00          G        2.00
10      0.00       2.67       0.00       0.00          C        2.00
11      0.00       0.00       0.00       2.67          T        2.00
12      0.00       2.67       0.00       0.00          C        2.00
//
==============================
