# Supplementary material for: The Complex Spatio-Temporal Regulation of the Drosophila Myoblast Attractant Gene duf/kirre
Source: PLoS One. 2009 Sep 9;4(9):e6960. doi: 10.1371/journal.pone.0006960 (PMC2734059; doi:10.1371/journal.pone.0006960)
Supplement: Dataset S3 — The raw output of the analysis of 11 kb upstream region using PhyloGibbs-MP. The region 2945000–2956000 (about 11 kb upstream of duf) was examined in detail. Sequence preparation was as described above, but PhyloGibbs-MP was run treating 2/3 of the sequence, rather than half the sequence, as potentially regulatory (the specified “module dimension” being the entire length of the sequence). The raw output is in Supplementary data 13. (0.06 MB ZIP) [file pone.0006960.s013.zip › supporting_data_S11/supp_11kb_phylogibbs-mp/out.11kb_m9_30_p01_b1h+hd_oldv]

Command-line arguments: -p 0.01 -D 1 -L "(dmel:0.6,dpse:0.4,dsim:0.5,dyak:0.6)" -M /home/rsidd/fly/matrices/matrices_8trimmed.transfac -F /home/rsidd/fly/melanogaster-r4.1/dmel-all-intergenic-r4.1.fasta -N 1 -n 30,30 -l 11000 -m 9 -o out.11kb_m9_30_p01_b1h+hd_oldv -t track.11kb_m9_30_p01_b1h+hd_oldv -g gbr.11kb_m9_30_p01_b1h+hd_oldv kirre_2945000_2956000_sigma.fa 
Seq   0: dmel X:2945000..2956000
Seq   1: dpse
Seq   2: dyak
Seq   3: dsim

Input phylogenetic tree: (dmel:0.600000,dpse:0.400000,dsim:0.500000,dyak:0.600000)
GSL Random number seed: 989

Beta: 1.321206   Full Score: 1452.795714


       ---------------
Motif 1:
Bin size (no. of windows) =26  Top Window Score=1.90382e-08 

-- CTCTCACTC seq   0  pos 7854 score 1.904e-08  [fwd]  ctcaCTCTCACTCcaaa
 |-CTCTCTCTC seq   2  pos 8446                      |- ccatCTCTCTCTCcgca
 `-CTCTCACTC seq   3  pos 7731                      `- atctCTCTCACTCcgca
-- GAGAGAGAG seq   0  pos 10406 score 3.488e-08  [rev]  ctctCTCTCTCTCtatg
 |-GAGAGAGAG seq   2  pos 11059                      |- ctccCTCTCTCTCtcgc
 `-CAGAGAGAG seq   3  pos 10160                      `- ctcgCTCTCTCTGtccg
-- GAAAGAGAG seq   0  pos 10443 score 7.204e-08  [rev]  ctccCTCTCTTTCgctc
 |-GAAAGAGAG seq   2  pos 11096                      |- ctccCTCTCTTTCgctc
 `-GAAAGAGAG seq   3  pos 10197                      `- ctccCTCTCTTTCgctc
-- CTCTCTTTC seq   0  pos 7545 score 9.933e-08  [fwd]  agccCTCTCTTTCggca
 |-CTCTCTTTC seq   2  pos 8021                      |- agcgCTCTCTTTCggca
 `-CTCTCTTTC seq   3  pos 7422                      `- agccCTCTCTTTCggca
-- GTCTCTCTC seq   0  pos 7473 score 1.337e-07  [fwd]  ctctGTCTCTCTCaccc
 |-CTCCCCTTC seq   2  pos 7946                      |- ccctCTCCCCTTCatcc
 `-CTCTCCTTC seq   3  pos 7350                      `- ctctCTCTCCTTCaccc
-- GTCTCTTTC seq   0  pos 7521 score 1.718e-07  [fwd]  cgctGTCTCTTTCgcgc
 |-GTCTCTTTC seq   2  pos 7997                      |- cgccGTCTCTTTCggcc
 `-GTCTCTTTC seq   3  pos 7398                      `- cactGTCTCTTTCgcgc
-- GAGAGAGAG seq   0  pos 10418 score 1.904e-07  [rev]  gtccCTCTCTCTCtctc
 |-GAGAGGGGG seq   2  pos 11071                      |- gctcCCCCCTCTCtccc
 `-GAGCGAGAG seq   3  pos 10172                      `- gtccCTCTCGCTCtcgc
-- GAGTGAGCT seq   0  pos 2554 score 1.007e-06  [rev]  gtgcAGCTCACTCaatt
 |-GAGCGAGac seq   1  pos 10051                      |- gtctGTCTCGCTCcatt
 |-GAGTGAGct seq   2  pos 2873                      |- gtgcAGCTCACTCaatt
 `-GAGTGAGCT seq   3  pos 2499                      `- gtgcAGCTCACTCaatt
-- GTCTCCCTC seq   0  pos 2042 score 2.881e-06  [fwd]  tgcgGTCTCCCTCactt
 `-GTCTCCCTC seq   3  pos 1970                      `- tgcgGTCTCCCTCgctc
-- GTCCCGCTC seq   0  pos 8069 score 2.925e-06  [fwd]  gtgtGTCCCGCTCggca
 |-GTCCCGCTC seq   2  pos 8690                      |- gtgtGTCCCGCTCggca
 `-GTCCCGCTC seq   3  pos 7953                      `- gtgtGTCCCGCTCggca
-- GTCTCCCTC seq   2  pos 9251 score 3.442e-06  [fwd]  gcctGTCTCCCTCtatt
 `-GTCTCGTTC seq   3  pos 8495                      `- ggctGTCTCGTTCtatt
-- GAGTGCGAC seq   0  pos 8578 score 4.802e-06  [rev]  ccccGTCGCACTCgcac
 |-GAGTGCGAC seq   2  pos 9209                      |- ccccGTCGCACTCgcac
 `-GAGTGCGAC seq   3  pos 8453                      `- ccccGTCGCACTCgcac
-- ATCTCTTTC seq   0  pos 4019 score 5.434e-06  [fwd]  acatATCTCTTTCagaa
 |-ATCTCTTTC seq   2  pos 4459                      |- acatATCTCTTTCagaa
 `-ATCTCTTTC seq   3  pos 3929                      `- acatATCTCTTTCagaa
-- CTCTCGCTT seq   0  pos 8138 score 9.862e-06  [fwd]  gacgCTCTCGCTTcgtc
 `-GTCCCTTTC seq   2  pos 8763                      `- tcctGTCCCTTTCgctc
-- AAGAGCGAC seq   0  pos 7206 score 1.171e-05  [rev]  tcgaGTCGCTCTTgttt
 |-AAGAGCGAC seq   2  pos 7692                      |- tcgaGTCGCTCTTgttt
 `-AAGAGCGAC seq   3  pos 7108                      `- tcgaGTCGCTCTTgttt
-- ctctctctc seq   2  pos 10698 score 1.467e-05  [fwd]  ttttCTCTCTCTCtgtt
-- ctCTCTCTC seq   0  pos 7463 score 1.467e-05  [fwd]  cactCTCTCTCTCtgtc
-- gagagagag seq   2  pos 11041 score 1.527e-05  [rev]  ctatCTCTCTCTCgcgc
-- gagagagag seq   1  pos 10244 score  1.87e-05  [rev]  ctccCTCTCTCTCatgc
-- ctctcgctc seq   3  pos 8018 score  6.32e-05  [fwd]  ggccCTCTCGCTCcgtc
-- gagtgagag seq   1  pos 11190 score 8.014e-05  [rev]  tccaCTCTCACTCtttc
-- ctccctctc seq   1  pos  852 score 8.115e-05  [fwd]  cacaCTCCCTCTCacat
-- ATGAGAGAC seq   0  pos 1372 score 0.0001228  [rev]  caaaGTCTCTCATaaat
 |-ATGAGCGAC seq   1  pos 1508                      |- caaaGTCGCTCATaaat
 |-ATGAGAGAC seq   2  pos 1483                      |- cgaaGTCTCTCATaaat
 `-ATGAGAGAC seq   3  pos 1290                      `- cgaaGTCTCTCATaaat
-- AAGAGAGCA seq   0  pos 9245 score 0.0001331  [rev]  ctgcTGCTCTCTTattt
 |-GAGAGAGCG seq   2  pos 9894                      |- acgcCGCTCTCTCattt
 `-AAGAGAGCA seq   3  pos 9062                      `- ctgcTGCTCTCTTattt
-- GAACGAGTG seq   0  pos 1915 score 0.0001978  [rev]  ttttCACTCGTTCctgt
 `-GAGCGAGCG seq   3  pos 1840                      `- cgctCGCTCGCTCgtgt
-- CTCGCTTTT seq   0  pos 6139 score 0.0003467  [fwd]  ttttCTCGCTTTTctcc
 `-CTCGCTTTT seq   3  pos 6055                      `- ttttCTCGCTTTTctcc
-------- WM for this motif ---------
//
NA Motif_1
DE best match =  Trl
01      3.67      23.39      16.58       1.50          C        0.52
02      1.00       0.98       4.67      37.91          T        1.22
03      0.00      43.57       0.00       0.00          C        2.00
04      0.00       5.93       6.45      32.75          T        0.88
05      0.00      43.57       0.00       0.00          C        2.00
06      6.16       4.04       8.47      27.33          T        0.41
07      0.00      31.63       0.00      13.90          C        1.11
08      2.67       0.00       0.00      40.90          T        1.67
09      0.00      35.37       0.98       8.67          C        1.15
//
==============================

       ---------------
Motif 2:
Bin size (no. of windows) =11  Top Window Score=3.03704e-08 

-- TAATTATCC seq   0  pos 1485 score 3.037e-08  [rev]  cctgGGATAATTAtgcc
 |-TAATTATCC seq   1  pos 1637                      |- cctgGGATAATTAtggc
 |-TAATTATCC seq   2  pos 1633                      |- gctgGGATAATTAtgcc
 `-TAATTATCC seq   3  pos 1405                      `- cctgGGATAATTAtgcc
-- ACATCATTA seq   0  pos 1358 score 2.101e-07  [fwd]  aaaaACATCATTAaatt
 |-ACATCATTA seq   1  pos 1494                      |- aaaaACATCATTAaatt
 |-ACATCATTA seq   2  pos 1469                      |- aaaaACATCATTAaatt
 `-ACATCATTA seq   3  pos 1276                      `- aaaaACATCATTAaatt
-- GGATCATTA seq   0  pos 6928 score 6.741e-07  [fwd]  aaatGGATCATTAgctg
 |-GGATCATTA seq   2  pos 7429                      |- aatcGGATCATTAgctg
 `-GGATCATTA seq   3  pos 6844                      `- aattGGATCATTAgctg
-- CGTTCATTA seq   0  pos 1215 score 9.691e-07  [fwd]  tgcgCGTTCATTAgggg
 |-CGTTCATTA seq   1  pos 1341                      |- aacgCGTTCATTAggcg
 |-CGTTCATTA seq   2  pos 1302                      |- agcgCGTTCATTAggca
 `-CGTTCATTA seq   3  pos 1152                      `- tgcgCGTTCATTAgggg
-- CGATCATTA seq   0  pos 2220 score 5.999e-06  [fwd]  tttaCGATCATTAtttc
 `-AGATCATTA seq   3  pos 2152                      `- tttaAGATCATTAtttc
-- TAATTACCA seq   0  pos 3178 score 1.462e-05  [rev]  taatTGGTAATTAagag
 |-TAATTACCA seq   2  pos 3534                      |- tattTGGTAATTAaaag
 `-TAATTACCA seq   3  pos 3122                      `- taatTGGTAATTAagag
-- GCATAATTA seq   2  pos 5475 score 6.526e-05  [fwd]  tggcGCATAATTAaaga
 `-GCATAATTA seq   3  pos 4839                      `- tggcGCATAATTAaaga
-- TCGTAATTA seq   0  pos 6767 score  0.000124  [fwd]  agacTCGTAATTAtatt
 `-TCGTAATTA seq   3  pos 6681                      `- agacTCGTAATTAtatt
-- GAATAATTA seq   0  pos 4029 score 0.0001875  [fwd]  ttcaGAATAATTAaatg
 |-GAATAATTA seq   2  pos 4469                      |- ttcaGAATAATTAaatg
 `-GAATAATTA seq   3  pos 3939                      `- ttcaGAATAATTAaatg
-- TAATGGTCT seq   0  pos 2967 score  0.002233  [rev]  gtagAGACCATTAaaaa
 |-TAATGGGCT seq   2  pos 3306                      |- gtagAGCCCATTAaaaa
 `-TAATGGGCT seq   3  pos 2914                      `- gtagAGCCCATTAaaaa
-- GCTTAATGA seq   2  pos  642 score   0.00698  [fwd]  tttgGCTTAATGAagac
 `-GGTTAATGA seq   3  pos  616                      `- agcgGGTTAATGAagac
-------- WM for this motif ---------
//
NA Motif_2
DE best match =  Antp_group
01      5.64       3.67       9.68       3.51          N        0.13
02      1.97       6.75      13.78       0.00          G        0.74
03     13.34       1.50       3.51       4.21          A        0.42
04      0.00       1.97       0.00      20.07          T        1.57
05     11.22      10.81       0.00       0.00          M        1.00
06     22.04       0.00       0.00       0.00          A        2.00
07      0.00       0.00       0.00      22.04          T        2.00
08      0.00       0.00       1.54      20.50          T        1.63
09     22.04       0.00       0.00       0.00          A        2.00
//
==============================

       ---------------
Motif 3:
Bin size (no. of windows) =14  Top Window Score=4.26146e-08 

-- AATAAATTT seq   0  pos 2660 score 4.261e-08  [fwd]  tatgAATAAATTTaatt
 |-AATAAATTT seq   1  pos 11017                      |- tatgAATAAATTTaatt
 |-AATAAATTT seq   2  pos 2971                      |- tatgAATAAATTTaatt
 `-AATAAATTT seq   3  pos 2601                      `- tatgAATAAATTTaatt
-- GAATTTATT seq   0  pos 1127 score 4.265e-08  [rev]  aggtAATAAATTCaaaa
 |-GAATTTATT seq   1  pos 1198                      |- aggtAATAAATTCtaaa
 |-GAATTTATT seq   2  pos 1203                      |- aggtAATAAATTCaaaa
 `-GAATTTATT seq   3  pos 1067                      `- aggtAATAAATTCaaaa
-- TATTTTATT seq   0  pos 10467 score 1.409e-06  [rev]  taaaAATAAAATAcccg
 |-TATTTTATT seq   2  pos 11120                      |- taaaAATAAAATAcccg
 `-TATTTTATT seq   3  pos 10221                      `- taaaAATAAAATAcccg
-- AATAAATTC seq   0  pos 2628 score 2.471e-06  [fwd]  gcaaAATAAATTCcctt
 |-AATAAATTC seq   2  pos 2941                      |- gcaaAATAAATTCcctt
 `-AATAAATTC seq   3  pos 2569                      `- gcaaAATAAATTCcctt
-- AGTTTTATT seq   0  pos 2380 score 8.566e-06  [rev]  gaaaAATAAAACTgaaa
 |-AGTTTTATT seq   2  pos 2696                      |- ggaaAATAAAACTgaaa
 `-AGTTTTATT seq   3  pos 2323                      `- gaaaAATAAAACTgaaa
-- AAATTTATA seq   0  pos  865 score 1.213e-05  [rev]  ggagTATAAATTTagct
 |-AAATTTATA seq   2  pos  880                      |- ggcgTATAAATTTagcc
 `-AAATTTATA seq   3  pos  835                      `- ggcgTATAAATTTagct
-- TAATTTATA seq   2  pos 5267 score 2.105e-05  [rev]  tgttTATAAATTAtaaa
 `-TAATTTATT seq   3  pos 4633                      `- tgctAATAAATTAtaaa
-- CATTTTATT seq   0  pos 6637 score 2.297e-05  [rev]  aataAATAAAATGaata
 `-TATTTTATT seq   3  pos 6552                      `- aacaAATAAAATAattt
-- TATAAAATT seq   0  pos 3037 score 6.315e-05  [fwd]  tttcTATAAAATTatga
 `-TATAAAATT seq   3  pos 2980                      `- tttcTATAAAATTatga
-- GATGTTATT seq   0  pos  457 score 0.0001215  [rev]  ttaaAATAACATCccat
 |-GATTTTATT seq   2  pos  440                      |- tttaAATAAAATCctgc
 `-GGTTTTACT seq   3  pos  455                      `- ttaaAGTAAAACCccgt
-- AATAAAACG seq   0  pos 5887 score 0.0001232  [fwd]  aagaAATAAAACGccaa
 |-AATGAAACG seq   2  pos 6503                      |- aaaaAATGAAACGccaa
 `-AATAAAACG seq   3  pos 5803                      `- aaaaAATAAAACGccaa
-- ATATTTATA seq   0  pos 10015 score 0.0001765  [rev]  aaacTATAAATATaaat
 |-GTATTTATA seq   2  pos 10611                      |- aaacTATAAATACgaat
 `-ATATTTATA seq   3  pos 9798                      `- aaacTATAAATATaaat
-- GGTTTTATT seq   0  pos 2209 score 0.0002362  [rev]  cgtaAATAAAACCgaac
 `-GTTTTTATT seq   3  pos 2141                      `- cttaAATAAAAACcgca
-- taatttatt seq   0  pos 4671 score 0.0007342  [rev]  tgctAATAAATTAtaaa
-------- WM for this motif ---------
//
NA Motif_3
DE best match =  Abd-B_group
01     20.26       0.00       0.00       6.47          A        1.20
02     25.70       0.00       0.98       0.00          A        1.77
03      0.00       0.00       0.00      26.27          T        2.00
04     25.80       0.00       0.98       0.00          A        1.77
05     26.27       0.00       0.00       0.00          A        2.00
06     25.80       0.98       0.00       0.00          A        1.77
07     12.49       0.00       0.00      13.78          T        1.00
08      2.97       5.91       0.00      18.26          T        0.79
09      5.51       9.12       2.97       9.64          H        0.13
//
==============================

       ---------------
Motif 4:
Bin size (no. of windows) =12  Top Window Score=4.81845e-08 

-- CTTAACCCC seq   0  pos 2492 score 4.818e-08  [fwd]  ccgcCTTAACCCCctaa
 |-CTTAACCCC seq   2  pos 2806                      |- ccgcCTTAACCCCctaa
 `-CTTAACCCC seq   3  pos 2433                      `- ccgcCTTAACCCCctaa
-- TTTAACCCC seq   0  pos  842 score 6.758e-08  [fwd]  ggccTTTAACCCCctac
 |-CTTAACCCC seq   2  pos  850                      |- gtgcCTTAACCCCctaa
 `-TTTAACCCC seq   3  pos  812                      `- ggccTTTAACCCCcaac
-- GGGGTTAAA seq   0  pos 4159 score 2.391e-07  [rev]  gccaTTTAACCCCatcg
 |-GGGGTTAAA seq   2  pos 4645                      |- gccaTTTAACCCCaccg
 `-GGGGTTAAA seq   3  pos 4077                      `- gccaTTTAACCCCaccg
-- CTtaaccct seq   1  pos 9322 score 1.105e-06  [fwd]  cgctCTTAACCCTtttg
 `-CTTAACCCT seq   2  pos 1955                      `- cgctCTTAACCCTtttc
-- AGGGGTAAG seq   0  pos 5465 score 1.688e-06  [rev]  tttcCTTACCCCTttac
 `-GGGGGTAAG seq   2  pos 6091                      `- tttcCTTACCCCCtaca
-- GTTACCCCT seq   0  pos 6846 score 3.165e-06  [fwd]  tgatGTTACCCCTtata
 |-GTTACCCCT seq   2  pos 7338                      |- tgatGTTACCCCTtaaa
 `-GTTACCCCT seq   3  pos 6762                      `- tgatGTTACCCCTtata
-- ATTAACCCC seq   0  pos 3975 score 3.843e-06  [fwd]  ttacATTAACCCCatgg
 |-ATTAACCCC seq   2  pos 4417                      |- ttacATTAACCCCatgg
 `-ATTAACCCC seq   3  pos 3887                      `- ttacATTAACCCCatgg
-- TTTAGCCCC seq   0  pos 7867 score 6.833e-06  [fwd]  caaaTTTAGCCCCctct
 |-TTTAGCCCC seq   2  pos 8459                      |- cgcaTTTAGCCCCctct
 `-TTTAGCCCC seq   3  pos 7744                      `- cgcaTTTAGCCCCctct
-- AGGGGGAAA seq   0  pos 9306 score 1.125e-05  [rev]  cgctTTTCCCCCTttct
 |-GGGGGGAAA seq   2  pos 9947                      |- cgttTTTCCCCCCtttc
 `-GGGGGGAAA seq   3  pos 9121                      `- cgctTTTCCCCCCtttc
-- ggggttaag seq   3  pos 5689 score 6.922e-05  [rev]  agatCTTAACCCCtgtc
-- aggggtaag seq   3  pos 5392 score 0.0001247  [rev]  tttcCTTACCCCTacat
-- GGGGTGAGC seq   0  pos 1928 score 0.0002742  [rev]  cagtGCTCACCCCtttt
 `-AGGGGTGAG seq   3  pos 1856                      `- tagtCTCACCCCTtttc
-------- WM for this motif ---------
//
NA Motif_4
DE best match =  kruppel_b1h
01      1.97       9.03       2.97       7.40          Y        0.23
02      0.00       1.00       0.00      19.86          T        1.72
03      0.00       1.00       0.00      19.86          T        1.72
04     17.89       2.97       0.00       0.00          A        1.41
05     11.49       7.40       1.97       0.00          A        0.67
06      0.00      20.40       0.00       0.00          C        2.00
07      0.00      20.40       0.00       0.00          C        2.00
08      0.00      20.40       0.00       0.00          C        2.00
09      0.00      14.33       0.00       7.57          C        1.07
//
==============================

       ---------------
Motif 5:
Bin size (no. of windows) =28  Top Window Score=8.00204e-08 

-- CTTTCCGGT seq   0  pos 1787 score 8.002e-08  [rev]  aaagACCGGAAAGgcaa
 |-CTTTCCGGT seq   3  pos 1720                      |- aaagACCGGAAAGgcaa
 |-tTTTCCGGT seq   1  pos 9529                      |- aaagACCGGAAAAagca
 `-cTTTCCGCT seq   2  pos 2022                      `- aaagAGCGGAAAGgcaa
-- AGTGGAAAA seq   0  pos  345 score 6.941e-07  [fwd]  cttaAGTGGAAAAtgtt
 |-AGTGAAAAA seq   1  pos  395                      |- cttaAGTGAAAAAtgtt
 |-AGTGGAAAA seq   2  pos  336                      |- cttaAGTGGAAAAtgtt
 `-AGTGGAAAA seq   3  pos  342                      `- cttaAGTGGAAAAtgtt
-- TTTTCCCGC seq   0  pos 2108 score 8.325e-07  [rev]  aaaaGCGGGAAAAgcaa
 |-TTTTTCCGC seq   2  pos 2362                      |- aaaaGCGGAAAAAgcgg
 `-TTTTCCCGC seq   3  pos 2028                      `- aaaaGCGGGAAAAgcaa
-- CCGGGAAAA seq   0  pos 4136 score 1.867e-06  [fwd]  aaagCCGGGAAAAgtgt
 |-GCGGGAAAA seq   2  pos 4622                      |- aaaaGCGGGAAAAgtgt
 `-GCGGGAAAA seq   3  pos 4054                      `- agaaGCGGGAAAAgtgt
-- ACTGGAAAA seq   0  pos 9288 score 3.318e-06  [fwd]  tcgaACTGGAAAAactg
 |-ACTGGAAAA seq   2  pos 9928                      |- tcgaACTGGAAAAactg
 `-ACTGGAAAA seq   3  pos 9102                      `- tcgaACTGGAAAAactg
-- ATTTCCGCT seq   0  pos 1770 score 3.544e-06  [rev]  gatgAGCGGAAATgcaa
 |-ATTTtcccc seq   2  pos 2006                      |- agctGGGGAAAATgcaa
 `-ATTTCCGCC seq   3  pos 1703                      `- gatgGGCGGAAATgcaa
-- TTTTCCGGA seq   0  pos 7417 score 4.116e-06  [rev]  gcacTCCGGAAAAtcca
 |-CTTTCCGGA seq   2  pos 7905                      |- gcacTCCGGAAAGtctg
 `-TTTTCCGGA seq   3  pos 7310                      `- gcacTCCGGAAAAtcca
-- GCTGGAAAG seq   0  pos 1059 score  5.78e-06  [fwd]  acagGCTGGAAAGaaaa
 |-GCTGGAAAG seq   2  pos 1118                      |- acagGCTGGAAAGaaaa
 `-GCTGGAAAG seq   3  pos  998                      `- acagGCTGGAAAGaaaa
-- GCCGGAAAA seq   0  pos 3648 score 6.685e-06  [fwd]  ttaaGCCGGAAAAacaa
 `-GCCGGAAAA seq   2  pos 4031                      `- ttaaGCCGGAAAAacaa
-- AGTGGAAAG seq   0  pos 2841 score 7.416e-06  [fwd]  atgcAGTGGAAAGgtct
 |-GGGGAAAAG seq   2  pos 3158                      |- aagcGGGGAAAAGgggt
 `-AGTGGAAAG seq   3  pos 2773                      `- atgcAGTGGAAAGggct
-- GGTGGAAAA seq   0  pos 1943 score 8.346e-06  [fwd]  tgtgGGTGGAAAAgcaa
 `-GGTGGAAAA seq   3  pos 1871                      `- tatgGGTGGAAAAgcaa
-- TTTTCCCGC seq   2  pos 5574 score 1.708e-05  [rev]  gtggGCGGGAAAAgtgg
 `-ATTTCCACA seq   3  pos 4912                      `- tgggTGTGGAAATgtgg
-- TGTGGAACA seq   1  pos  900 score 3.172e-05  [fwd]  gtacTGTGGAACAcaaa
 |-TGGGGAAAA seq   2  pos  784                      |- gaagTGGGGAAAAcaaa
 `-TGTGGAAAA seq   3  pos  746                      `- aaagTGTGGAAAAcaaa
-- TTTGCCCGC seq   0  pos 2140 score 3.637e-05  [rev]  gaatGCGGGCAAAgcaa
 |-TTTTCCCGC seq   2  pos 2394                      |- gaatGCGGGAAAAgcaa
 `-TTTGCCCGC seq   3  pos 2060                      `- gaatGCGGGCAAAgcaa
-- TCCGGAAAT seq   1  pos 11134 score 4.767e-05  [fwd]  cgagTCCGGAAATtcat
 `-TCCGGAAAT seq   2  pos 3099                      `- tcagTCCGGAAATacat
-- TTTCCCCCT seq   2  pos 11251 score 4.882e-05  [rev]  tccaAGGGGGAAAaact
 `-TTTTCCCCC seq   3  pos 10320                      `- ttggGGGGGAAAActgt
-- tCCGGAAAT seq   0  pos 2783 score 5.239e-05  [fwd]  ccaaTCCGGAAATacta
 `-aCCGGAAAT seq   3  pos 2721                      `- cccgACCGGAAATactg
-- TTTTTCCCC seq   0  pos 2019 score 5.443e-05  [rev]  taatGGGGAAAAAggaa
 |-TTTTgtgcc seq   1  pos 9789                      |- aaagGGCACAAAAagaa
 |-TTTTTCGCC seq   2  pos 2273                      |- taatGGCGAAAAAggaa
 `-TTTTTCCCC seq   3  pos 1947                      `- taatGGGGAAAAAggaa
-- ATCGGAAAT seq   0  pos 2720 score 6.356e-05  [fwd]  aaaaATCGGAAATattt
 |-AGCGGAAAT seq   2  pos 3031                      |- aaaaAGCGGAAATattt
 `-AGCGGAAAT seq   3  pos 2659                      `- aaaaAGCGGAAATattt
-- GGGGAAAAT seq   0  pos 9236 score 6.668e-05  [fwd]  cgcaGGGGAAAATaaga
 |-GGGGAAAAT seq   2  pos 9885                      |- cgccGGGGAAAATgaga
 `-GGGGAAAAT seq   3  pos 9053                      `- cgcaGGGGAAAATaaga
-- GCCGGGAAA seq   0  pos 4115 score 7.011e-05  [fwd]  aaatGCCGGGAAAtgcc
 `-GCGGGAAAG seq   2  pos 4601                      `- aagaGCGGGAAAGcggc
-- GCCGGAAAA seq   0  pos 2757 score 7.421e-05  [fwd]  ggacGCCGGAAAAccgg
 `-GCCAGAAAA seq   3  pos 2696                      `- ggccGCCAGAAAAgcgg
-- TTTTCCTGC seq   0  pos 2117 score  8.59e-05  [rev]  gttaGCAGGAAAAgcgg
 |-TTTTCCTGC seq   2  pos 2371                      |- gttaGCAGGAAAAgcgg
 `-TTTTCCTGC seq   3  pos 2037                      `- gttaGCAGGAAAAgcgg
-- GTTGGAAAA seq   2  pos 4759 score 0.0001106  [fwd]  ggtgGTTGGAAAAtgtg
 `-GGTGGAAAA seq   3  pos 4193                      `- gatgGGTGGAAAAtgtg
-- TTTTCCACT seq   0  pos 9170 score 0.0001508  [rev]  catgAGTGGAAAAggag
 |-TTTTCactc seq   2  pos 9817                      |- atgtGAGTGAAAAtgcg
 `-TTTTCCACT seq   3  pos 8987                      `- catgAGTGGAAAAggag
-- AGCGAAAAT seq   0  pos 8287 score 0.0002425  [fwd]  actgAGCGAAAATcttc
 |-AGCGAAAAT seq   2  pos 8912                      |- actgAGCGAAAATcgtg
 `-AGCGAAAAT seq   3  pos 8167                      `- actgAGCGAAAATcaac
-- CGGGGAAAa seq   2  pos 4550 score  0.000332  [fwd]  aaagCGGGGAAAAgtgc
 `-CGGGGAAAg seq   3  pos 4028                      `- aaagCGGGGAAAGcggg
-- tcgggaaaa seq   3  pos 5157 score 0.0007794  [fwd]  tggcTCGGGAAAAcctc
-------- WM for this motif ---------
//
NA Motif_5
DE best match =  dl
01     17.22       2.52      27.02       8.76          R        0.35
02      0.98      25.37      25.99       1.98          S        0.70
03      1.97      18.88      19.40      15.33          B        0.26
04      1.98       0.00      50.11       0.98          G        1.64
05      9.56       0.98      43.11       0.00          G        1.20
06     50.10       1.50       2.00       0.00          A        1.59
07     52.09       0.00       0.00       0.00          A        2.00
08     51.37       0.98       0.00       0.00          A        1.87
09     33.42       0.00       8.62      12.03          A        0.67
//
==============================

       ---------------
Motif 6:
Bin size (no. of windows) =13  Top Window Score=1.35748e-07 

-- aACGACGAC seq   0  pos  675 score 1.357e-07  [rev]  gtcaGTCGTCGTTaatt
 |-GACGGCGAC seq   2  pos  652                      |- gtcaGTCGCCGTCttca
 `-GACGACGAC seq   3  pos  626                      `- gtcaGTCGTCGTCttca
-- AGAGGCGAC seq   0  pos 7942 score 3.374e-06  [rev]  ctcgGTCGCCTCTtcct
 |-AGAGGCGAC seq   2  pos 8568                      |- ctcgGTCGCCTCTtcct
 `-AGAGGCGAC seq   3  pos 7819                      `- ctcgGTCGCCTCTtcct
-- GTCGACGTC seq   0  pos 10632 score 4.748e-06  [fwd]  taacGTCGACGTCgacg
 |-GCCGACGTC seq   2  pos 11306                      |- taacGCCGACGTCgacg
 `-GCCGACGTC seq   3  pos 10375                      `- taacGCCGACGTCgacg
-- GTCGCCTCC seq   0  pos 9786 score 6.289e-06  [fwd]  ggatGTCGCCTCCaata
 |-GTCTCCTCC seq   2  pos 10384                      |- ggatGTCTCCTCCaata
 `-GTCGCCTCC seq   3  pos 9580                      `- ggatGTCGCCTCCaata
-- AGCGGCAAC seq   0  pos 7264 score 8.822e-06  [rev]  cgttGTTGCCGCTtttg
 |-AGCGGCAAC seq   2  pos 7750                      |- cgttGTTGCCGCTtttg
 `-AGCGGCAAC seq   3  pos 7166                      `- cgttGTTGCCGCTtttg
-- GACGCCagc seq   0  pos 10641 score 1.539e-05  [rev]  ctcaGCTGGCGTCgacg
 |-GACGCCGGC seq   2  pos 11315                      |- ctctGCCGGCGTCgacg
 `-GACGCCGGC seq   3  pos 10384                      `- ctcgGCCGGCGTCgacg
-- GCTGCCTTC seq   0  pos 10348 score 1.593e-05  [fwd]  cgaaGCTGCCTTCgttt
 |-GCTGCCTTC seq   2  pos 10977                      |- cgagGCTGCCTTCgttt
 `-GCTGCCTTC seq   3  pos 10104                      `- cgaaGCTGCCTTCggtt
-- GACGGCTGC seq   0  pos 8559 score 2.319e-05  [rev]  ctcaGCAGCCGTCgcat
 |-GACGGCTGC seq   2  pos 9190                      |- ctcaGCAGCCGTCgcat
 `-GACGGCTGC seq   3  pos 8434                      `- ctcaGCAGCCGTCgcat
-- GTCGTCCCC seq   0  pos 8456 score 3.982e-05  [fwd]  tggtGTCGTCCCCactc
 |-GTCGTCCCC seq   2  pos 9087                      |- tggtGTCGTCCCCactc
 `-GTCGTCCCC seq   3  pos 8331                      `- tggtGTCGTCCCCactc
-- AACGACGAC seq   0  pos 10321 score 6.269e-05  [rev]  ccagGTCGTCGTTggct
 `-GCCGACGGC seq   2  pos 10950                      `- ccagGCCGTCGGCtgtc
-- AGCGACAGC seq   0  pos 1959 score 6.537e-05  [rev]  ggtcGCTGTCGCTgtct
 `-AGCGACAGC seq   3  pos 1887                      `- ggtcGCTGTCGCTgtct
-- AGTGGCGGC seq   0  pos 2907 score 9.435e-05  [rev]  tataGCCGCCACTtgag
 |-AGTGGCGGC seq   2  pos 3231                      |- tataGCCGCCACTttag
 `-AGTGGCGGC seq   3  pos 2839                      `- tataGCCGCCACTtaag
-- ttTGCCGCC seq   2  pos 5732 score  0.002539  [fwd]  cccaTTTGCCGCCcacg
 `-ccTGCCGCC seq   3  pos 5069                      `- gcccCCTGCCGCCcacg
-------- WM for this motif ---------
//
NA Motif_6
DE best match =  Mad
01      0.00       1.00      22.68       1.00          G        1.51
02      0.00      12.90       0.00      12.82          Y        1.00
03      1.97      14.77       0.00       7.99          C        0.74
04      0.00       0.00      23.75       0.98          G        1.76
05      1.97      14.32       1.97       6.47          C        0.46
06      0.00      24.22       0.00       0.00          C        2.00
07      1.97       1.97      14.38       5.90          G        0.47
08      0.00      12.92       1.00      10.83          C        0.80
09      0.00      15.84       0.00       9.42          C        1.05
//
==============================

       ---------------
Motif 7:
Bin size (no. of windows) =7  Top Window Score=1.37624e-07 

-- AATGTGCGT seq   0  pos  828 score 1.376e-07  [fwd]  tttcAATGTGCGTgggc
 |-AATGTGCGT seq   1  pos  955                      |- tttcAATGTGCGTgagg
 |-AATGTGCGT seq   2  pos  836                      |- tttcAATGTGCGTggtg
 `-AATGTGCGT seq   3  pos  798                      `- tttcAATGTGCGTgggc
-- AATGTGCTT seq   0  pos 2525 score 1.307e-06  [fwd]  tcttAATGTGCTTgcaa
 |-AATGTGCCT seq   1  pos 10022                      |- cattAATGTGCCTgcaa
 |-AATGTGCTT seq   2  pos 2844                      |- tcttAATGTGCTTgcaa
 `-AATGTGCTT seq   3  pos 2470                      `- tcttAATGTGCTTgcaa
-- TATGTGCAG seq   0  pos 1038 score 3.435e-06  [fwd]  gagtTATGTGCAGccta
 |-TATGTGtcg seq   1  pos 1118                      |- gagtTATGTGTCGagcc
 |-TATGTGCAG seq   2  pos 1099                      |- gagtTATGTGCAGcaga
 `-TATGTGCAG seq   3  pos  977                      `- gagtTATGTGCAGccta
-- ATCCACATG seq   0  pos 8051 score 6.591e-06  [rev]  tgtcCATGTGGATcagt
 |-ATCCACATG seq   2  pos 8672                      |- tgtcCATGTGGATcagt
 `-ATCCACATG seq   3  pos 7935                      `- tgtcCATGTGGATcagt
-- ACACACATT seq   0  pos 10029 score  7.32e-06  [rev]  tcgcAATGTGTGTaaaa
 |-ACACACATT seq   2  pos 10625                      |- tcgaAATGTGTGTaaaa
 `-ACACACATT seq   3  pos 9812                      `- tcgcAATGTGTGTaaaa
-- AATGTGGCT seq   0  pos 8884 score 2.042e-05  [fwd]  caaaAATGTGGCTatgt
 |-AATGTGGCT seq   2  pos 9521                      |- caaaAATGTGGCTattc
 `-AATGTGGCT seq   3  pos 8748                      `- caaaAATGTGGCTacgt
-- TATGTGCAC seq   0  pos 1596 score 0.0001523  [fwd]  gtttTATGTGCACgtct
 |-TTTGTGTAC seq   2  pos 1763                      |- gtttTTTGTGTACtgct
 `-TATGTGCAT seq   3  pos 1517                      `- gtttTATGTGCATggct
-------- WM for this motif ---------
//
NA Motif_7
DE best match =  twi
01      9.27       1.97       0.00       4.64          A        0.65
02     15.41       0.00       0.00       0.98          A        1.67
03      0.00       0.00       0.00      15.88          T        2.00
04      0.00       0.00      15.88       0.00          G        2.00
05      0.00       0.00       0.00      15.88          T        2.00
06      0.00       0.00      15.88       0.00          G        2.00
07      0.00       8.54       3.93       3.93          C        0.52
08      5.64       3.93       4.64       1.70          V        0.11
09      0.00       1.39       2.67      12.22          T        0.96
//
==============================

       ---------------
Motif 8:
Bin size (no. of windows) =5  Top Window Score=1.44146e-07 

-- CAGCTTCCG seq   0  pos 7560 score 1.441e-07  [fwd]  cagaCAGCTTCCGttgt
 |-CAGCTTCCG seq   2  pos 8036                      |- cagaCAGCTTCCGctgt
 `-CAGCTTCCG seq   3  pos 7437                      `- cagaCAGCTTCCGttgt
-- CGGATGCTG seq   0  pos 9357 score 1.954e-07  [rev]  ctgaCAGCATCCGagtt
 |-CGGATGCTG seq   2  pos 9998                      |- ctggCAGCATCCGcgtt
 `-CGGATGCTG seq   3  pos 9172                      `- acagCAGCATCCGagtt
-- CGGAATCTG seq   0  pos 2934 score 2.107e-07  [rev]  attcCAGATTCCGcaat
 |-TGGATTCTG seq   1  pos 11360                      |- attcCAGAATCCAcaat
 |-CGGAATCTG seq   2  pos 3255                      |- tttcCAGATTCCGcaat
 `-CGGAATCTG seq   3  pos 2863                      `- attcCAGATTCCGcaat
-- TGGAAGCTG seq   2  pos 1255 score 4.713e-06  [rev]  aactCAGCTTCCAgcga
 `-TGGAAGCTG seq   3  pos 1120                      `- aactCAGCTTCCAgcga
-- GAGCATCCA seq   0  pos 7963 score 1.403e-05  [fwd]  aaacGAGCATCCAaaat
 |-GAGCATCCA seq   2  pos 8589                      |- aaacGAGCATCCAaaat
 `-GAGCATCCA seq   3  pos 7840                      `- aaacGAGCATCCAaaat
-------- WM for this motif ---------
//
NA Motif_8
DE best match =  Pnt_lit
01      0.00       8.14       1.97       0.00          C        1.29
02     10.11       0.00       0.00       0.00          A        2.00
03      0.00       0.00      10.11       0.00          G        2.00
04      2.67       7.44       0.00       0.00          C        1.17
05      4.91       0.00       0.00       5.21          T        1.00
06      0.00       0.00       0.00      10.11          T        2.00
07      0.00      10.11       0.00       0.00          C        2.00
08      0.00      10.11       0.00       0.00          C        2.00
09      4.49       0.00       5.63       0.00          G        1.01
//
==============================

       ---------------
Motif 9:
Bin size (no. of windows) =13  Top Window Score=2.57551e-07 

-- GCGCCAGCA seq   0  pos 4007 score 2.576e-07  [fwd]  atgtGCGCCAGCAcata
 |-GTGCCAGCA seq   2  pos 4447                      |- atatGTGCCAGCAcata
 `-GTGCCAGCA seq   3  pos 3917                      `- atatGTGCCAGCAcata
-- GTGCCAGCT seq   0  pos 2479 score 5.477e-07  [fwd]  caagGTGCCAGCTccgc
 |-GTGCCAGCT seq   2  pos 2793                      |- caagGTGCCAGCTccgc
 `-GTGCCAGCT seq   3  pos 2420                      `- caagGTGCCAGCTccgc
-- GTGCCAGAC seq   0  pos 4050 score 1.972e-06  [fwd]  agtaGTGCCAGACtcct
 |-GTGCCAGAC seq   2  pos 4490                      |- agtaGTGCCAGACtcct
 `-GTGCCAGAC seq   3  pos 3960                      `- agtaGTGCCAGACtcct
-- GGGCCAGCT seq   0  pos 9101 score 2.055e-06  [fwd]  ttctGGGCCAGCTttta
 |-GGGCCAGCT seq   2  pos 9748                      |- ttctGGGCCAGCTttta
 `-GGGCCAGCT seq   3  pos 8918                      `- ttctGGGCCAGCTttta
-- GCGCCAGCA seq   0  pos  559 score 5.501e-06  [fwd]  cagtGCGCCAGCAtatg
 `-GTGCCAACG seq   3  pos  519                      `- agcaGTGCCAACGcatg
-- TGCTGGCAC seq   2  pos 5718 score 6.119e-06  [rev]  gggcGTGCCAGCAtctg
 `-TGCTGGCAC seq   3  pos 5056                      `- gggcGTGCCAGCAtcag
-- GCGCCTGCC seq   1  pos 1323 score 9.984e-06  [fwd]  ctggGCGCCTGCCtcat
 `-GCGCCCGCC seq   2  pos 1284                      `- ttatGCGCCCGCCtcat
-- CGCTGACGC seq   0  pos 4076 score 1.912e-05  [rev]  cgctGCGTCAGCGacgg
 |-CGCTGACGC seq   2  pos 4514                      |- cgctGCGTCAGCGttgg
 `-CGCTGACGC seq   3  pos 3984                      `- cgctGCGTCAGCGccga
-- ATCAGGCGC seq   0  pos 6433 score 2.416e-05  [rev]  cttaGCGCCTGATgccc
 |-ATTAGGCGC seq   2  pos 7039                      |- cttaGCGCCTAATgcct
 `-ATCAGGCGC seq   3  pos 6333                      `- cttaGCGCCTGATgccc
-- GCGCCAAAC seq   0  pos 7954 score 2.823e-05  [fwd]  ccgaGCGCCAAACgagc
 |-GCGCCAAAC seq   2  pos 8580                      |- ccgaGCGCCAAACgagc
 `-GCGCCAAAC seq   3  pos 7831                      `- ccgaGCGCCAAACgagc
-- cttGGGCGC seq   1  pos 9312 score 3.281e-05  [rev]  aagaGCGCCCAAGacaa
 `-tgcGGGCGC seq   2  pos 1945                      `- aagaGCGCCCGCAgcca
-- GCGCCCACA seq   2  pos 5707 score 5.871e-05  [fwd]  tccaGCGCCCACAgatg
 `-GCGCCCACT seq   3  pos 5045                      `- tccaGCGCCCACTgatg
-- CCCTGGCCC seq   0  pos 8709 score 0.0003256  [rev]  tttgGGGCCAGGGatct
 |-TCCTGGCCC seq   2  pos 9342                      |- ttttGGGCCAGGAatct
 `-CCCAGGCCC seq   3  pos 8573                      `- tttgGGGCCTGGGatct
-------- WM for this motif ---------
//
NA Motif_9
DE best match =  brk
01      0.00       0.00      23.59       0.00          G        2.00
02      0.00      12.66       3.93       7.97          C        0.56
03      0.00       0.00      23.59       0.00          G        2.00
04      0.00      21.62       0.00       1.97          C        1.59
05      0.00      23.59       0.00       0.00          C        2.00
06     16.28       4.16       0.00       3.95          A        0.75
07      6.49       0.00      18.46       0.00          G        1.17
08      6.90      15.11       1.97       0.00          C        0.77
09      7.49       5.55       5.46       6.90          N        0.01
//
==============================

       ---------------
Motif 10:
Bin size (no. of windows) =7  Top Window Score=4.42553e-07 

-- ACAGTTAGT seq   0  pos 1858 score 4.426e-07  [rev]  tatgACTAACTGTcatg
 |-ACAGTTAGT seq   1  pos 9623                      |- tatgACTAACTGTcagc
 |-ACAGTTAGT seq   2  pos 2106                      |- tatgACTAACTGTcatg
 `-ACAGTTAGT seq   3  pos 1784                      `- tatgACTAACTGTcatg
-- GCCAATTGC seq   0  pos  805 score 3.314e-06  [fwd]  ctccGCCAATTGCaggt
 |-GCCAATTGC seq   1  pos  932                      |- caccGCCAATTGCaggt
 |-GCCAATTGC seq   2  pos  813                      |- catcGCCAATTGCaggt
 `-GCCAATTGC seq   3  pos  775                      `- catcGCCAATTGCaggt
-- GCAATTAGA seq   0  pos 7431 score 6.507e-06  [rev]  ttaaTCTAATTGCcgca
 |-GCAATTAGA seq   2  pos 7919                      |- ttaaTCTAATTGCtgca
 `-GCAATTAGA seq   3  pos 7324                      `- ttaaTCTAATTGCtgca
-- TCAGTTGGT seq   0  pos 6164 score 2.444e-05  [rev]  taatACCAACTGAagaa
 |-TCAGTTGGT seq   2  pos 6777                      |- taatACCAACTGAagaa
 `-TCAGTTGGT seq   3  pos 6080                      `- taatACCAACTGAagaa
-- ACAATTAGG seq   0  pos 9591 score 2.903e-05  [rev]  atatCCTAATTGTtcag
 `-ACAATTAGC seq   3  pos 9387                      `- atatGCTAATTGTtaag
-- ACAATTCGT seq   0  pos 2443 score 7.657e-05  [rev]  attgACGAATTGTttgg
 |-ACAATTCGT seq   2  pos 2757                      |- attgACGAATTGTttgg
 `-ACAATTCGT seq   3  pos 2384                      `- attgACGAATTGTttgg
-- ACTAATGGA seq   0  pos 6106 score 0.0001051  [fwd]  aaatACTAATGGAtagc
 |-ACTAATGGG seq   2  pos 6728                      |- aaatACTAATGGGtagc
 `-ACTAATGGA seq   3  pos 6022                      `- aaatACTAATGGAtagc
-------- WM for this motif ---------
//
NA Motif_10
DE best match =  exd
01      8.57       1.00       3.67       1.97          A        0.40
02      0.00      14.75       0.00       0.00          C        2.00
03      0.00       4.64       1.97       8.14          T        0.61
04     14.75       0.00       0.00       0.00          A        2.00
05     14.75       0.00       0.00       0.00          A        2.00
06      0.00       4.64       0.00      10.11          T        1.10
07      0.00       0.00       1.97      12.78          T        1.43
08      0.00       0.00      14.75       0.00          G        2.00
09      3.46       4.64       0.98       6.18          H        0.21
//
==============================

       ---------------
Motif 11:
Bin size (no. of windows) =6  Top Window Score=1.58453e-06 

-- TTGATGTCA seq   0  pos 7088 score 1.585e-06  [rev]  agcaTGACATCAActta
 |-TTGATGTCA seq   2  pos 7567                      |- cttaTGACATCAAatga
 `-TTGATATCA seq   3  pos 6992                      `- ttaaTGATATCAActac
-- TTGAGGTCC seq   0  pos 2800 score 4.224e-06  [rev]  cgcaGGACCTCAAcgta
 |-TTGAGGACC seq   1  pos 11146                      |- cgcaGGTCCTCAAtgaa
 |-TTGAGGTCC seq   2  pos 3111                      |- cgcaGGACCTCAAtgta
 `-TTGAGGTCC seq   3  pos 2738                      `- cgcaGGACCTCAAtgca
-- ATGATATCA seq   0  pos 1989 score 6.631e-06  [rev]  attaTGATATCATcttt
 |-ATGATATCA seq   1  pos 9759                      |- attaTGATATCATcttt
 |-ATGATATCA seq   2  pos 2243                      |- attaTGATATCATcttt
 `-ATGATATCA seq   3  pos 1917                      `- attaTGATATCATcttt
-- ATATATCAA seq   0  pos 6402 score 1.092e-05  [fwd]  acaaATATATCAAacgc
 |-ATATATCAA seq   2  pos 7007                      |- acaaATATATCAAacgc
 `-ATATATCAA seq   3  pos 6302                      `- acaaATATATCAAacgc
-- AGACATCAA seq   2  pos 5374 score 2.802e-05  [fwd]  caaaAGACATCAAtcaa
 `-GGACATCAA seq   3  pos 4737                      `- caaaGGACATCAAtcaa
-- TTTTATCAA seq   0  pos 2671 score  0.001458  [fwd]  ttaaTTTTATCAAgcgc
 |-TTTTCTAAA seq   1  pos 11028                      |- ttaaTTTTCTAAAgcag
 |-TTTTATCAA seq   2  pos 2982                      |- ttaaTTTTATCAAgcgc
 `-TTTTATCAA seq   3  pos 2612                      `- ttaaTTTTATCAAgcgc
-------- WM for this motif ---------
//
NA Motif_11
DE best match =  pan
01      2.97       0.00       3.67       7.31          T        0.53
02      0.00       0.00       8.85       4.64          G        1.07
03      9.85       0.00       0.00       3.65          A        1.16
04      0.00       5.60       0.00       8.29          T        1.03
05      9.85       3.65       0.00       0.00          A        1.16
06      0.00       0.00       0.00      13.48          T        2.00
07      0.98      12.52       0.00       0.00          C        1.62
08     13.48       0.00       0.00       0.00          A        2.00
09     10.81       0.00       0.00       2.67          A        1.28
//
==============================

       ---------------
Motif 12:
Bin size (no. of windows) =5  Top Window Score=1.62439e-06 

-- GTTCTTAGG seq   0  pos 1500 score 1.624e-06  [rev]  ttggCCTAAGAACcacc
 |-GGTCTCAAG seq   1  pos 1652                      |- ttggCTTGAGACCcacc
 |-GTGCTTAGG seq   2  pos 1648                      |- ttggCCTAAGCACcagc
 `-GTTCTTAGG seq   3  pos 1420                      `- ttggCCTAAGAACcacc
-- CTTAAGCAG seq   0  pos 5957 score 3.201e-06  [fwd]  gataCTTAAGCAGtttg
 |-CTTAAGCAG seq   2  pos 6568                      |- gataCTTAAGCAGttca
 `-CTTAAGCAG seq   3  pos 5872                      `- gataCTTAAGCAGtttg
-- CTTAAGCcc seq   2  pos 10800 score 8.798e-06  [fwd]  atcaCTTAAGCCCccac
 `-CTTAAGCCC seq   3  pos 9971                      `- atcaCTTAAGCCCcccg
-- CGTCTTAAG seq   2  pos 5607 score 3.143e-05  [rev]  gaagCTTAAGACGtcgg
 `-CGTCTTAAG seq   3  pos 4945                      `- aaagCTTAAGACGtcgc
-- GTGCTTGAG seq   0  pos 7145 score 4.368e-05  [rev]  ccgcCTCAAGCACagtg
 |-GTACTTGAG seq   2  pos 7622                      |- ccgcCTCAAGTACagtg
 `-GTGCTTGAG seq   3  pos 7047                      `- ccgcCTCAAGCACagtg
-------- WM for this motif ---------
//
NA Motif_12
DE best match =  NK2_group
01      0.00       9.68       0.00       0.00          C        2.00
02      0.00       1.70       0.00       7.99          T        1.33
03      0.00       1.97       0.00       7.72          T        1.27
04      8.72       0.00       0.98       0.00          A        1.53
05      9.68       0.00       0.00       0.00          A        2.00
06      0.00       0.00       9.68       0.00          G        2.00
07      3.50       5.99       0.00       0.98          C        0.69
08      5.63       4.06       0.00       0.00          A        1.02
09      0.00       6.18       3.51       0.00          C        1.06
//
==============================

       ---------------
Motif 13:
Bin size (no. of windows) =3  Top Window Score=3.89722e-06 

-- GAACGTTCG seq   0  pos 2893 score 3.897e-06  [fwd]  aggcGAACGTTCGcctc
 |-GAACGTTCG seq   2  pos 3217                      |- ctgcGAACGTTCGccta
 `-GAACGTTCG seq   3  pos 2825                      `- aggcGAACGTTCGcctt
-- AGAACGTTA seq   0  pos 1155 score 6.391e-06  [rev]  tgtcTAACGTTCTagaa
 |-GGAACGTTA seq   1  pos 1226                      |- tgtcTAACGTTCCagaa
 |-AGAACGTTA seq   2  pos 1231                      |- tgtcTAACGTTCTagaa
 `-AGAACGTTA seq   3  pos 1095                      `- tgtcTAACGTTCTagaa
-- CAACGCTCG seq   0  pos 10456 score 5.095e-05  [fwd]  ggagCAACGCTCGggta
 |-CAACGCTCG seq   2  pos 11109                      |- ggagCAACGCTCGggta
 `-CAACGCTCG seq   3  pos 10210                      `- ggagCAACGCTCGggta
-------- WM for this motif ---------
//
NA Motif_13
DE best match =  Cf2-II
01      0.00       1.97       1.97       2.67          B        0.43
02      6.60       0.00       0.00       0.00          A        2.00
03      6.60       0.00       0.00       0.00          A        2.00
04      0.00       6.60       0.00       0.00          C        2.00
05      0.00       0.00       6.60       0.00          G        2.00
06      0.00       1.97       0.00       4.64          T        1.12
07      0.00       0.00       0.00       6.60          T        2.00
08      0.00       6.60       0.00       0.00          C        2.00
09      0.00       0.98       3.93       1.70          G        0.64
//
==============================

       ---------------
Motif 14:
Bin size (no. of windows) =1  Top Window Score=0.017009 

-- GTCAGCCTC seq   0  pos 4147 score   0.01701  [rev]  catcGAGGCTGACactt
 |-GTCAGCCTC seq   2  pos 4633                      |- caccGAGGCTGACactt
 `-GTCAGCCTC seq   3  pos 4065                      `- caccGAGGCTGACactt
-------- WM for this motif ---------
//
NA Motif_14
DE best match =  Su-H-
01      0.00       0.00       1.97       0.00          G        2.00
02      1.97       0.00       0.00       0.00          A        2.00
03      0.00       0.00       1.97       0.00          G        2.00
04      0.00       0.00       1.97       0.00          G        2.00
05      0.00       1.97       0.00       0.00          C        2.00
06      0.00       0.00       0.00       1.97          T        2.00
07      0.00       0.00       1.97       0.00          G        2.00
08      1.97       0.00       0.00       0.00          A        2.00
09      0.00       1.97       0.00       0.00          C        2.00
//
==============================

       ---------------
Motif 15:
Bin size (no. of windows) =1  Top Window Score=0.0230481 

-- CATAATGGC seq   0  pos 1971 score   0.02305  [rev]  tgacGCCATTATGgtcg
 |-CATAATGGC seq   1  pos 9741                      |- tgacGCCATTATGgtgg
 |-CATAATGGC seq   2  pos 2225                      |- tgacGCCATTATGgtcg
 `-CATAATGGC seq   3  pos 1899                      `- tgacGCCATTATGgtcg
-------- WM for this motif ---------
//
NA Motif_15
DE best match =  prd
01      0.00       0.00       2.67       0.00          G        2.00
02      0.00       2.67       0.00       0.00          C        2.00
03      0.00       2.67       0.00       0.00          C        2.00
04      2.67       0.00       0.00       0.00          A        2.00
05      0.00       0.00       0.00       2.67          T        2.00
06      0.00       0.00       0.00       2.67          T        2.00
07      2.67       0.00       0.00       0.00          A        2.00
08      0.00       0.00       0.00       2.67          T        2.00
09      0.00       0.00       2.67       0.00          G        2.00
//
==============================
