# Supplementary material for: The Complex Spatio-Temporal Regulation of the Drosophila Myoblast Attractant Gene duf/kirre
Source: PLoS One. 2009 Sep 9;4(9):e6960. doi: 10.1371/journal.pone.0006960 (PMC2734059; doi:10.1371/journal.pone.0006960)
Supplement: Dataset S3 — The raw output of the analysis of 11 kb upstream region using PhyloGibbs-MP. The region 2945000–2956000 (about 11 kb upstream of duf) was examined in detail. Sequence preparation was as described above, but PhyloGibbs-MP was run treating 2/3 of the sequence, rather than half the sequence, as potentially regulatory (the specified “module dimension” being the entire length of the sequence). The raw output is in Supplementary data 13. (0.06 MB ZIP) [file pone.0006960.s013.zip › supporting_data_S11/supp_11kb_phylogibbs-mp/track.11kb_m12_15_p005_b1h+hd_oldv]

Command-line arguments: -p 0.005 -D 1 -L "(dmel:0.6,dpse:0.4,dsim:0.5,dyak:0.6)" -M /home/rsidd/fly/matrices/matrices_12trimmed.transfac -F /home/rsidd/fly/melanogaster-r4.1/dmel-all-intergenic-r4.1.fasta -N 1 -n 15,15 -l 11000 -m 12 -o out.11kb_m12_15_p005_b1h+hd_oldv -t track.11kb_m12_15_p005_b1h+hd_oldv -g gbr.11kb_m12_15_p005_b1h+hd_oldv kirre_2945000_2956000_sigma.fa 
Seq   0: dmel X:2945000..2956000
Seq   1: dpse
Seq   2: dyak
Seq   3: dsim

Input phylogenetic tree: (dmel:0.600000,dpse:0.400000,dsim:0.500000,dyak:0.600000)
GSL Random number seed: 132

======== Tracked window statistics ========

Tracked motif 5
--------------
aaaagcCGGGAAAAGTGTcagcct -- [fwd]  seq    0       dmel   pos  4137  occ 0.96
gaaaagCGGGAAAAGTGTcagcct |- [fwd]  seq    2        dyak  pos  4623  
gagaagCGGGAAAAGTGTcagcct `- [fwd]  seq    3        dsim  pos  4055  
ttcgaaCTGGAAAAACTGgagaaa -- [fwd]  seq    0       dmel   pos  9289  occ 0.95
ttcgaaCTGGAAAAACTGgcgaaa |- [fwd]  seq    2        dyak  pos  9929  
ttcgaaCTGGAAAAACTGgagaaa `- [fwd]  seq    3        dsim  pos  9103  
agaaagGGGGAAAAGCGCttttca -- [fwd]  seq    0       dmel   pos  9308  occ 0.95
gaaaggGGGGAAAAACGCttttca |- [fwd]  seq    2        dyak  pos  9949  
gaaaggGGGGAAAAGCGCttttca `- [fwd]  seq    3        dsim  pos  9123  
cggaatCTGGAATTACGCttcaga -- [fwd]  seq    0       dmel   pos  2940  occ 0.94
tggattCTGGAATTATGCtatgaa |- [fwd]  seq    1        dpse  pos  11366  
cggaatCTGGAAATACGCttcaga |- [fwd]  seq    2        dyak  pos  3261  
cggaatCTGGAATTACGCttcaga `- [fwd]  seq    3        dsim  pos  2869  
cccaatCCGGAAATACTAtacgtt -- [fwd]  seq    0       dmel   pos  2784  occ 0.94
ccccgaCCGGAAATACTGtgcatt `- [fwd]  seq    3        dsim  pos  2722  
ccgagtCCGGAAATTCATtgagga -- [fwd]  seq    1        dpse  pos  11135  occ 0.91
ctcagtCCGGAAATACATtgaggt `- [fwd]  seq    2        dyak  pos  3100  
tttcccCAGGAAAAGCGGggaaaa -- [fwd]  seq    2        dyak  pos  4541  occ 0.90
gaaaagCCGGAAAAGCGGggaaag `- [fwd]  seq    3        dsim  pos  4019  
aaatccCAGGAAATATGCacaaaa -- [fwd]  seq    0       dmel   pos  7978  occ 0.87
aaatccCAGGAAGTGTGCacaaaa |- [fwd]  seq    1        dpse  pos  19624  
aaatccCAGGAAATATGCacaaaa |- [fwd]  seq    2        dyak  pos  8604  
aaatccCAGGAAATATGCacaaaa `- [fwd]  seq    3        dsim  pos  7855  
agtgggCGGGAAAAGTGGgcagga -- [rev]  seq    2        dyak  pos  5570  occ 0.87
atgggtGTGGAAATGTGGgcgggc `- [rev]  seq    3        dsim  pos  4908  
cttaagCCGGAAAAACAAcacagc -- [fwd]  seq    0       dmel   pos  3649  occ 0.84
cttaagCCGGAAAAACAAcaaccg `- [fwd]  seq    2        dyak  pos  4032  
gcactgCGAGAAATTCGCcgatcg -- [rev]  seq    0       dmel   pos  8422  occ 0.84
gcactgCGAGAAATGCATtcgaag |- [rev]  seq    2        dyak  pos  9053  
gcactgCGAGAAAAACCAcgaaaa `- [rev]  seq    3        dsim  pos  8297  
catagaCGGGAAACACGAgacgct -- [rev]  seq    1        dpse  pos  19524  occ 0.81
tgggcaACGGAAACACGAgacgct `- [rev]  seq    2        dyak  pos  8427  
cgcactCCGGAAAATCCAgaatac -- [rev]  seq    0       dmel   pos  7413  occ 0.78
tgcactCCGGAAAGTCTGgaatcc |- [rev]  seq    2        dyak  pos  7901  
tgcactCCGGAAAATCCAgaatac `- [rev]  seq    3        dsim  pos  7306  
gaaaagCGAGAAAATCGTagcaga -- [rev]  seq    0       dmel   pos  6131  occ 0.75
gaaaagCGAGAAAAGCGTagcaga `- [rev]  seq    3        dsim  pos  6047  
tgaatgCGGGCAAAGCAAataaca -- [rev]  seq    0       dmel   pos  2136  occ 0.68
tgaatgCGGGAAAAGCAAataaca |- [rev]  seq    2        dyak  pos  2390  
tgaatgCGGGCAAAGCAAataaca `- [rev]  seq    3        dsim  pos  2056  
tggacgCCGGAAAACCGGgagatc -- [fwd]  seq    0       dmel   pos  2758  occ 0.62
tggccgCCAGAAAAGCGGgggatc `- [fwd]  seq    3        dsim  pos  2697  
agttagCAGGAAAAGCGGgaaaag -- [rev]  seq    0       dmel   pos  2113  occ 0.58
agttagCAGGAAAAGCGGaaaaag |- [rev]  seq    2        dyak  pos  2367  
agttagCAGGAAAAGCGGgaaaag `- [rev]  seq    3        dsim  pos  2033  
gcactgTGAGAAAATTAGtgaaga -- [rev]  seq    0       dmel   pos   986  occ 0.41
gcactgCGAGAAAATTGGcaagga |- [rev]  seq    3        dsim  pos   933  
gcactgCGAGAAAAGCTCagcata `- [rev]  seq    2        dyak  pos  1054  
tgttaaCACGAAATATGGcctaaa -- [rev]  seq    0       dmel   pos  3233  occ 0.39
ggctaaCACGAAATATGAgaagga |- [rev]  seq    1        dpse  pos  12188  
tgttaaCACGAAATATGGcctaaa |- [rev]  seq    2        dyak  pos  3595  
tgttaaCACGAAATATGGcctaaa `- [rev]  seq    3        dsim  pos  3177  
gaaaaaTCGGAAATATTTtgtaca -- [fwd]  seq    0       dmel   pos  2721  occ 0.38
gaaaaaGCGGAAATATTTtgtaca |- [fwd]  seq    2        dyak  pos  3032  
gaaaaaGCGGAAATATTTtgtaca `- [fwd]  seq    3        dsim  pos  2660  
gtaaaaCTAGAAACGTTAtttcag -- [fwd]  seq    0       dmel   pos  6050  occ 0.37
gtaaaaCTAGAAAAGCTAtggatt |- [fwd]  seq    2        dyak  pos  6683  
gtaaaaCTAGAAACGTTAtttcag `- [fwd]  seq    3        dsim  pos  5968  
gaaaagCGGGAAAAGCAAatgaaa -- [rev]  seq    0       dmel   pos  2104  occ 0.37
gaaaagCGGGAAAAGCAAatgaaa |- [rev]  seq    3        dsim  pos  2024  
gaaaagCGGAAAAAGCGGgaaaag `- [rev]  seq    2        dyak  pos  2358  
attaaaCGTGAAAATCCTtgacct -- [fwd]  seq    1        dpse  pos  15632  occ 0.36
attaaaCGTGAAAATCCTtgacct |- [fwd]  seq    2        dyak  pos  5814  
attaaaCGTGAAAATCCTtgacct `- [fwd]  seq    3        dsim  pos  5118  
aatgtgAGGGAAATGCAAcaagca -- [fwd]  seq    2        dyak  pos  4772  occ 0.23
aatgtgAGGGAAATGCAAcaagca `- [fwd]  seq    3        dsim  pos  4206  
attgagAGGGAAATGCAGgaaagt -- [fwd]  seq    0       dmel   pos   375  occ 0.23
attgcgAGGGAAATGCAGgaaagt `- [fwd]  seq    3        dsim  pos   374  
agatgaGCGGAAATGCAAcagttt -- [rev]  seq    0       dmel   pos  1766  occ 0.11
aagctgGGGAAAATGCAAcagttt |- [rev]  seq    2        dyak  pos  2002  
agatggGCGGAAATGCAAcagttt `- [rev]  seq    3        dsim  pos  1699  
tttggcCGGGCAAAACACgtaaaa -- [fwd]  seq    0       dmel   pos  1387  occ 0.11
ttcggcCGGGCAAAACACggaaaa |- [fwd]  seq    2        dyak  pos  1498  
ttcggcCTGGCAAAACACgtaaaa `- [fwd]  seq    3        dsim  pos  1305  
ctgtggGTGGAAAAGCAAgacagc -- [fwd]  seq    0       dmel   pos  1944  occ 0.08
ctatggGTGGAAAAGCAAgacagc `- [fwd]  seq    3        dsim  pos  1872  
gccgagCGGGACACACGTgtccat -- [rev]  seq    0       dmel   pos  8063  occ 0.07
gccgagCGGGACACACGTgtccat |- [rev]  seq    2        dyak  pos  8684  
gccgagCGGGACACACGTgtccat `- [rev]  seq    3        dsim  pos  7947  
aactacTGGGAAATATTAggatcc -- [rev]  seq    2        dyak  pos  5307  occ 0.07
aactacTGGGAAATATTAgactta `- [rev]  seq    3        dsim  pos  4670  
gcctgcCGGGAAAAACTGttgtga -- [rev]  seq    3        dsim  pos  1744  occ 0.07
taagttCCGAAAAACCACtgagat -- [rev]  seq    0       dmel   pos  1528  occ 0.06
taaattCCGGAAAACCACtgagat `- [rev]  seq    3        dsim  pos  1448  
acggcaTGAGAAAAGTGTtcccaa -- [rev]  seq    0       dmel   pos  10516  occ 0.06
acagcaTGGGAAAAGTGTtcccaa `- [rev]  seq    2        dyak  pos  11171  
gcttgtCGAGAAAACGGCttgaaa -- [fwd]  seq    2        dyak  pos  4733  occ 0.05
ggttgtCGAGAAAACGGCttgaaa `- [fwd]  seq    3        dsim  pos  4167  
-------- Base counts for this motif ---------
//
NA Motif_5
DE best match =  STAT_transfac
01      1.52      28.06       3.64       0.97          C        1.08
02      5.40       9.37      13.32       6.20          N        0.09
03      5.11       1.03      26.45       0.79          G        1.04
04      0.53       0.00      32.81       0.00          G        1.88
05     32.19       1.22       0.00       0.00          A        1.77
06     32.93       0.13       0.00       0.00          A        1.96
07     30.64       0.00       0.85       1.84          A        1.52
08     19.02       2.00       0.77      12.60          A        0.64
09     14.82       0.79      14.55       5.46          R        0.41
10      0.00      23.79       0.08       9.61          C        1.11
11      7.18       2.81      18.81       6.15          G        0.32
12      9.28       8.32      10.44       7.12          N        0.01
//
==============================

Tracked motif 2
--------------
ctcgggTATTTTATTTTTagcatg -- [fwd]  seq    0       dmel   pos  10467  occ 0.98
ctcgggTATTTTATTTTTagcagt |- [fwd]  seq    2        dyak  pos  11120  
ctcgggTATTTTATTTTTagcagg `- [fwd]  seq    3        dsim  pos  10221  
ttatggCTTTTTAATTTTactttg -- [rev]  seq    0       dmel   pos  3615  occ 0.98
cttatgGTTTTTTAATTTtctttg |- [rev]  seq    1        dpse  pos  12659  
ttatggGTTTTTAATTTTactttg |- [rev]  seq    2        dyak  pos  3998  
ttatggGTTTTTAATTTTactttg `- [rev]  seq    3        dsim  pos  3545  
atgaatAAATTTAATTTTatcaag -- [fwd]  seq    0       dmel   pos  2663  occ 0.98
atgaatAAATTTAATTTTctaaag |- [fwd]  seq    1        dpse  pos  11020  
atgaatAAATTTAATTTTatcaag |- [fwd]  seq    2        dyak  pos  2974  
atgaatAAATTTAATTTTatcaag `- [fwd]  seq    3        dsim  pos  2604  
tacttgAATTTTATTATTttattt -- [fwd]  seq    0       dmel   pos  3361  occ 0.97
tacttgCATTTTATTATTttattt |- [fwd]  seq    1        dpse  pos  12310  
tacttgAATTTTATTATTttattt |- [fwd]  seq    2        dyak  pos  3712  
tacttgAATTTTATTATTttattt `- [fwd]  seq    3        dsim  pos  3288  
gggccaGCTTTTAATTATgggcct -- [fwd]  seq    0       dmel   pos  9107  occ 0.97
gggccaGCTTTTAATTATgggcct |- [fwd]  seq    2        dyak  pos  9754  
gggccaGCTTTTAATTATgggcct `- [fwd]  seq    3        dsim  pos  8924  
actttaGCATTTAATTATtctgaa -- [rev]  seq    0       dmel   pos  4031  occ 0.97
actttaGCATTTAATTATtctgaa |- [rev]  seq    2        dyak  pos  4471  
actttaGCATTTAATTATtctgaa `- [rev]  seq    3        dsim  pos  3941  
gaagcgGTATTTAAATTTccaatt -- [rev]  seq    1        dpse  pos  15484  occ 0.93
ggagcgGCATTTAAATTTccaatt |- [rev]  seq    2        dyak  pos  5688  
ggagcgGCATTTAAATTTccaatt `- [rev]  seq    3        dsim  pos  5026  
agtttcTTATTTATTTATtcggtt -- [rev]  seq    0       dmel   pos  3497  occ 0.92
agtttcTTATTTATTTATtcgcct |- [rev]  seq    1        dpse  pos  12480  
agtttcTTATTTATTTATtcggtt |- [rev]  seq    2        dyak  pos  3861  
agtttcTTATTTATTTATtcggtt `- [rev]  seq    3        dsim  pos  3440  
attttcAGTTTTATTTTTccattt -- [fwd]  seq    0       dmel   pos  2380  occ 0.90
attttcAGTTTTATTTTCccaatt |- [fwd]  seq    2        dyak  pos  2696  
attttcAGTTTTATTTTTccattt `- [fwd]  seq    3        dsim  pos  2323  
acacaaAACTTTAATATTttcaaa -- [fwd]  seq    0       dmel   pos  6453  occ 0.67
acacaaAACTTTAATATTtaaaat |- [fwd]  seq    2        dyak  pos  7061  
acacaaAACTTTAATATTtaaaat `- [fwd]  seq    3        dsim  pos  6353  
ttcactTCGTTTAAATTTagtaca -- [fwd]  seq    0       dmel   pos  10365  occ 0.49
ttcagtTCGTTTAAATTTagtaca |- [fwd]  seq    2        dyak  pos  10994  
ttcactTCGTTTAAATTTagtaca `- [fwd]  seq    3        dsim  pos  10121  
ccaagaTCATTTAATTATaaattg -- [fwd]  seq    2        dyak  pos  5455  occ 0.45
ccaagaTCGTTTAATTATaaattg `- [fwd]  seq    3        dsim  pos  4819  
ttgttgCTCTTTAATTATgcgcca -- [rev]  seq    2        dyak  pos  5477  occ 0.41
ttgttgCTCTTTAATTATgcgcca `- [rev]  seq    3        dsim  pos  4841  
tgttggCGTTTTATTTCTtatttt -- [rev]  seq    0       dmel   pos  5884  occ 0.35
tgttggCGTTTCATTTTTttctta |- [rev]  seq    2        dyak  pos  6500  
tgttggCGTTTTATTTTTtatttt `- [rev]  seq    3        dsim  pos  5800  
atttatATTTATAGTTTTacacac -- [fwd]  seq    0       dmel   pos  10017  occ 0.33
attcgtATTTATAGTTTTacacac |- [fwd]  seq    2        dyak  pos  10613  
atttatATTTATAGTTTTacacac `- [fwd]  seq    3        dsim  pos  9800  
ctttggCCATTTAAGATTgtcaca -- [rev]  seq    0       dmel   pos  3686  occ 0.33
ctttggCCATTTAATATTgtcact |- [rev]  seq    2        dyak  pos  4066  
ctttgcCCATTTAATATTgtcact `- [rev]  seq    3        dsim  pos  3603  
ggtcaaAAATATATTTTTcgaaat -- [fwd]  seq    0       dmel   pos  6880  occ 0.32
ggttaaAAATATATTTATatagta |- [fwd]  seq    2        dyak  pos  7372  
ggcaaaAAATATATTTTTcgaaat `- [fwd]  seq    3        dsim  pos  6796  
ttcgaaAAATATATTTTTgaccgt -- [rev]  seq    0       dmel   pos  6878  occ 0.26
ctatatAAATATATTTTTaaccat |- [rev]  seq    2        dyak  pos  7370  
ttcgaaAAATATATTTTTtgccat `- [rev]  seq    3        dsim  pos  6794  
tggggcTGTTTTATTATTtaaatt -- [rev]  seq    0       dmel   pos  10804  occ 0.24
tgtggcTGTTTTGTTATTtaaaat |- [rev]  seq    2        dyak  pos  11502  
tggggcTGTTTTATTATTtaaatt `- [rev]  seq    3        dsim  pos  10545  
atatttATATTTATAGTTttacac -- [fwd]  seq    0       dmel   pos  10015  occ 0.19
aaattcGTATTTATAGTTttacac |- [fwd]  seq    2        dyak  pos  10611  
gtatttATATTTATAGTTttacac `- [fwd]  seq    3        dsim  pos  9798  
aatattCATTTTATTTATtaaact -- [fwd]  seq    0       dmel   pos  6637  occ 0.19
aaaaatTATTTTATTTGTtaaact `- [fwd]  seq    3        dsim  pos  6552  
atgcgcCAATTTATAATTaaatga -- [rev]  seq    2        dyak  pos  5461  occ 0.17
atgcgcCAATTTATAATTaaacga `- [rev]  seq    3        dsim  pos  4825  
aataacGTTTCTAGTTTTacaaca -- [rev]  seq    0       dmel   pos  6046  occ 0.17
catagcTTTTCTAGTTTTacacta |- [rev]  seq    2        dyak  pos  6679  
aataacGTTTCTAGTTTTacaata `- [rev]  seq    3        dsim  pos  5964  
cgcattTTATTTAAATTTttaacc -- [fwd]  seq    0       dmel   pos  9203  occ 0.16
cgcattTTATTTAAATTTgtaacc |- [fwd]  seq    1        dpse  pos  20895  
cgcattTTATTTAAATTTttaacc |- [fwd]  seq    2        dyak  pos  9852  
cgcattTTATTTAAATTTttaacc `- [fwd]  seq    3        dsim  pos  9020  
aaacctAATCTTATATTTgttaaa -- [fwd]  seq    0       dmel   pos  8346  occ 0.12
aaacctAATCTTATATTTactaaa `- [fwd]  seq    3        dsim  pos  8246  
gttgatACTTCTATTTAGtcaggc -- [rev]  seq    0       dmel   pos  6336  occ 0.11
gatgatACTTCTATTTAGtaaaac |- [rev]  seq    1        dpse  pos  18125  
gttgatACTTCTATTTAGtcaggc |- [rev]  seq    2        dyak  pos  6938  
gttgatACTTCTATTTAGtcaggc `- [rev]  seq    3        dsim  pos  6236  
cctttcATTTTCATTTACttgaat -- [fwd]  seq    0       dmel   pos  3346  occ 0.09
cctttcATTTTCATTTACttgcat |- [fwd]  seq    1        dpse  pos  12295  
cctttcATTTTCATTTACttgaat |- [fwd]  seq    2        dyak  pos  3697  
cctttcATTTTCATTTACttgaat `- [fwd]  seq    3        dsim  pos  3273  
gcaaacGAATTTATGTACattttt -- [rev]  seq    0       dmel   pos  7998  occ 0.09
taaaacGAATTCATGTACattttt |- [rev]  seq    1        dpse  pos  19644  
gcaaacGAATTTATGTACattttt |- [rev]  seq    2        dyak  pos  8624  
gcaaacGAATTTATGTACattttt `- [rev]  seq    3        dsim  pos  7875  
gtgttcGGTTTTATTTACgatcat -- [fwd]  seq    0       dmel   pos  2209  occ 0.09
tgtgcgGTTTTTATTTAAgatcat `- [fwd]  seq    3        dsim  pos  2141  
tcagttGGTATTATTTGCgctcga -- [fwd]  seq    0       dmel   pos  6170  occ 0.09
tcagttGGTATTATTTGCgctcga |- [fwd]  seq    2        dyak  pos  6783  
tcagttGGTATTATTTGCgctcga |- [fwd]  seq    3        dsim  pos  6086  
ttcttgGTATTTATTTGCgctcga `- [fwd]  seq    1        dpse  pos  17880  
catgcgCATTTTATTTAAattttt -- [fwd]  seq    0       dmel   pos  9199  occ 0.08
catgcgCATTTTATTTAAatttgt |- [fwd]  seq    1        dpse  pos  20891  
catgcgCATTTTATTTAAattttt |- [fwd]  seq    2        dyak  pos  9848  
catgcgCATTTTATTTAAattttt `- [fwd]  seq    3        dsim  pos  9016  
taataaAATTTTATTTGCctttca -- [fwd]  seq    0       dmel   pos  3329  occ 0.08
taataaAATTTTATTTGCctttca |- [fwd]  seq    1        dpse  pos  12278  
taataaAATTTTATTTGCctttca |- [fwd]  seq    2        dyak  pos  3680  
taataaAATTTTATTTGCctttca `- [fwd]  seq    3        dsim  pos  3256  
gttttaTTATTTAAATTTatgttg -- [rev]  seq    0       dmel   pos  10797  occ 0.08
gttttaTTATTTAAATTTatgttg |- [rev]  seq    3        dsim  pos  10538  
gttttgTTATTTAAAATGtagctt `- [rev]  seq    2        dyak  pos  11495  
cgaaggGAATTTATTTTGcttgcg -- [rev]  seq    0       dmel   pos  2625  occ 0.06
cgaaggGAATTTATTTTGcctgcg |- [rev]  seq    2        dyak  pos  2938  
cgaaggGAATTTATTTTGcttgcg `- [rev]  seq    3        dsim  pos  2566  
cctcttCCTCTTATTTATcgggat -- [rev]  seq    0       dmel   pos  7929  occ 0.05
tatcatCCACATATCCATagggat |- [rev]  seq    1        dpse  pos  19597  
cctcttCCTCTTATTTATcgggat |- [rev]  seq    2        dyak  pos  8555  
cctcttCCTCTTATTTATcgggat `- [rev]  seq    3        dsim  pos  7806  
-------- Base counts for this motif ---------
//
NA Motif_2
DE best match =  dmef_lit
01     10.37       4.71       8.91       7.48          N        0.05
02     11.12       7.90       3.18       9.00          H        0.11
03     12.93       1.96       1.42      14.82          W        0.51
04      0.15       0.33       0.00      30.44          T        1.87
05      1.84       0.63       0.00      28.45          T        1.53
06      0.00       0.68       0.00      30.42          T        1.85
07     29.86       0.00       0.24       0.96          A        1.74
08     15.91       0.00       1.00      14.02          A        0.83
09      5.38       0.05       0.56      25.11          T        1.19
10      5.39       0.05       0.37      25.15          T        1.23
11      9.37       0.35       0.63      21.00          T        0.91
12      0.31       1.90       0.48      28.77          T        1.48
//
==============================

Tracked motif 4
--------------
cctttcATTTTCATTTACttgaat -- [fwd]  seq    0       dmel   pos  3346  occ 0.89
cctttcATTTTCATTTACttgcat |- [fwd]  seq    1        dpse  pos  12295  
cctttcATTTTCATTTACttgaat |- [fwd]  seq    2        dyak  pos  3697  
cctttcATTTTCATTTACttgaat `- [fwd]  seq    3        dsim  pos  3273  
tcagttGGTATTATTTGCgctcga -- [fwd]  seq    0       dmel   pos  6170  occ 0.86
tcagttGGTATTATTTGCgctcga |- [fwd]  seq    2        dyak  pos  6783  
tcagttGGTATTATTTGCgctcga |- [fwd]  seq    3        dsim  pos  6086  
ttcttgGTATTTATTTGCgctcga `- [fwd]  seq    1        dpse  pos  17880  
gcaaacGAATTTATGTACattttt -- [rev]  seq    0       dmel   pos  7998  occ 0.86
taaaacGAATTCATGTACattttt |- [rev]  seq    1        dpse  pos  19644  
gcaaacGAATTTATGTACattttt |- [rev]  seq    2        dyak  pos  8624  
gcaaacGAATTTATGTACattttt `- [rev]  seq    3        dsim  pos  7875  
gtgttcGGTTTTATTTACgatcat -- [fwd]  seq    0       dmel   pos  2209  occ 0.84
tgtgcgGTTTTTATTTAAgatcat `- [fwd]  seq    3        dsim  pos  2141  
taataaAATTTTATTTGCctttca -- [fwd]  seq    0       dmel   pos  3329  occ 0.76
taataaAATTTTATTTGCctttca |- [fwd]  seq    1        dpse  pos  12278  
taataaAATTTTATTTGCctttca |- [fwd]  seq    2        dyak  pos  3680  
taataaAATTTTATTTGCctttca `- [fwd]  seq    3        dsim  pos  3256  
catgcgCATTTTATTTAAattttt -- [fwd]  seq    0       dmel   pos  9199  occ 0.73
catgcgCATTTTATTTAAatttgt |- [fwd]  seq    1        dpse  pos  20891  
catgcgCATTTTATTTAAattttt |- [fwd]  seq    2        dyak  pos  9848  
catgcgCATTTTATTTAAattttt `- [fwd]  seq    3        dsim  pos  9016  
tgcaaaGCTCTTAATTACcaatta -- [fwd]  seq    0       dmel   pos  3173  occ 0.64
ttcacaGCTTTTAATTACcaaata |- [fwd]  seq    2        dyak  pos  3529  
tgcaaaGCTCTTAATTACcaatta `- [fwd]  seq    3        dsim  pos  3117  
ccctgcGTTTTTATCTTCgatagt -- [rev]  seq    0       dmel   pos  8855  occ 0.63
cagtgcGTTTTTATCTACgttaat |- [rev]  seq    2        dyak  pos  9490  
cgctgcGTTTTTATCTTCgatagt `- [rev]  seq    3        dsim  pos  8719  
agtgctACTTTTATTTCCttaagt -- [rev]  seq    0       dmel   pos  8957  occ 0.61
agcgctACTTTTATCTCCtcgtct |- [rev]  seq    2        dyak  pos  9642  
cactctACTTTTATTTTCttaagt `- [rev]  seq    3        dsim  pos  8813  
gttgatACTTCTATTTAGtcaggc -- [rev]  seq    0       dmel   pos  6336  occ 0.58
gatgatACTTCTATTTAGtaaaac |- [rev]  seq    1        dpse  pos  18125  
gttgatACTTCTATTTAGtcaggc |- [rev]  seq    2        dyak  pos  6938  
gttgatACTTCTATTTAGtcaggc `- [rev]  seq    3        dsim  pos  6236  
ttgagtCCACTTATTTACatacta -- [rev]  seq    0       dmel   pos  9863  occ 0.46
tggaacACATTTATTTGCacacta `- [rev]  seq    2        dyak  pos  10460  
tttgatATATTTGTGTACagccac -- [rev]  seq    0       dmel   pos  6394  occ 0.35
tttgatATATTTGTGTACagccac |- [rev]  seq    2        dyak  pos  6999  
tttgatATATTTGTGTACagccac `- [rev]  seq    3        dsim  pos  6294  
aatattCATTTTATTTATtaaact -- [fwd]  seq    0       dmel   pos  6637  occ 0.25
aaaaatTATTTTATTTGTtaaact `- [fwd]  seq    3        dsim  pos  6552  
tgctgcTCTCTTATTTTCccctgc -- [rev]  seq    0       dmel   pos  9239  occ 0.19
cgccgcTCTCTCATTTTCcccggc |- [rev]  seq    2        dyak  pos  9888  
tgctgcTCTCTTATTTTCccctgc `- [rev]  seq    3        dsim  pos  9056  
ggctgtTTTATTATTTAAatttat -- [rev]  seq    0       dmel   pos  10801  occ 0.16
ggctgtTTTGTTATTTAAaatgta |- [rev]  seq    2        dyak  pos  11499  
ggctgtTTTATTATTTAAatttat `- [rev]  seq    3        dsim  pos  10542  
ccgtgtTATTGTATTTGCgtttga -- [rev]  seq    0       dmel   pos  6413  occ 0.14
tgatgtTATTGTATTTGCgtttga |- [rev]  seq    2        dyak  pos  7018  
ccgtgtTATTGTATTTGCgtttga `- [rev]  seq    3        dsim  pos  6313  
aaataaAATTTTATTAACttaaag -- [rev]  seq    0       dmel   pos  3321  occ 0.13
aaataaAATTTTATTAACtttaag |- [rev]  seq    1        dpse  pos  12270  
aaataaAATTTTATTAACttaaag |- [rev]  seq    2        dyak  pos  3672  
aaataaAATTTTATTAACttaaag `- [rev]  seq    3        dsim  pos  3248  
ctgctaACTGTTATTTGCtttgcc -- [fwd]  seq    0       dmel   pos  2128  occ 0.07
ctgctaACTGTTATTTGCttttcc |- [fwd]  seq    2        dyak  pos  2382  
ctgctaACTGTTATTTGCtttgcc `- [fwd]  seq    3        dsim  pos  2048  
agtttcTTATTTATTTATtcggtt -- [rev]  seq    0       dmel   pos  3497  occ 0.06
agtttcTTATTTATTTATtcgcct |- [rev]  seq    1        dpse  pos  12480  
agtttcTTATTTATTTATtcggtt |- [rev]  seq    2        dyak  pos  3861  
agtttcTTATTTATTTATtcggtt `- [rev]  seq    3        dsim  pos  3440  
aacttaGAATCTATTTAAaggcga -- [fwd]  seq    0       dmel   pos  2877  occ 0.06
aacttaGAATCTATTTAAaggcga `- [fwd]  seq    3        dsim  pos  2809  
cctcttCCTCTTATTTATcgggat -- [rev]  seq    0       dmel   pos  7929  occ 0.05
tatcatCCACATATCCATagggat |- [rev]  seq    1        dpse  pos  19597  
cctcttCCTCTTATTTATcgggat |- [rev]  seq    2        dyak  pos  8555  
cctcttCCTCTTATTTATcgggat `- [rev]  seq    3        dsim  pos  7806  
-------- Base counts for this motif ---------
//
NA Motif_4
DE best match =  bin
01      8.77       2.80       8.47       1.36          R        0.31
02      7.36       5.33       2.30       6.45          H        0.10
03      4.80       0.00       0.00      16.25          T        1.23
04      1.71       1.93       0.29      17.78          T        1.08
05      0.05       1.64       0.27      19.08          T        1.48
06      0.00       3.41       0.00      17.75          T        1.36
07     20.37       0.00       0.68       0.00          A        1.79
08      1.26       0.00       0.00      19.78          T        1.67
09      0.00       1.88       2.97      16.50          T        1.01
10      0.34       0.05       0.00      20.65          T        1.86
11     13.78       0.85       5.45       1.90          A        0.59
12      3.19      16.00       1.55       0.69          C        0.84
//
==============================

Tracked motif 1
--------------
attattGACGTGTGCCCCttgcaa -- [fwd]  seq    0       dmel   pos  5834  occ 0.95
attattGACGTGTGCCCCttgaac |- [fwd]  seq    1        dpse  pos  16372  
attattGACGTGTGCCCCctggaa |- [fwd]  seq    2        dyak  pos  6474  
attattGACGTGTGCCCCttggaa `- [fwd]  seq    3        dsim  pos  5757  
tgcatgCGCGTGTGCCTCtgttaa -- [fwd]  seq    0       dmel   pos  10613  occ 0.62
tgcatgCGCGTGTGCCTCtgttaa |- [fwd]  seq    2        dyak  pos  11287  
tgcatgCGCGTGTGCCTCtgttaa `- [fwd]  seq    3        dsim  pos  10356  
gtggagTTCGCGTGCCGTactgca -- [rev]  seq    0       dmel   pos  10489  occ 0.32
gtggagTTCGCGTGCCGTagtgtg |- [rev]  seq    2        dyak  pos  11144  
gtggagTTCGCGTGCCGTactgcc `- [rev]  seq    3        dsim  pos  10243  
gcagccGTCGCATGCCCAtcaaca -- [rev]  seq    0       dmel   pos  8550  occ 0.30
acacagGCCTCATGCCCAtcaaca |- [rev]  seq    1        dpse  pos  19997  
gcagccGTCGCATGCCCAtcaaca |- [rev]  seq    2        dyak  pos  9181  
gcagccGTCGCATGCCCAtcaaca `- [rev]  seq    3        dsim  pos  8425  
catggaCACGTGTGTCCCgctcgg -- [fwd]  seq    0       dmel   pos  8062  occ 0.28
catggaCACGTGTGTCCCgctcgg |- [fwd]  seq    2        dyak  pos  8683  
catggaCACGTGTGTCCCgctcgg `- [fwd]  seq    3        dsim  pos  7946  
aattcgGTTGCGTGACGCtcgcag -- [fwd]  seq    0       dmel   pos  10733  occ 0.20
aattcgGTTGCGTGACGCtcgcag |- [fwd]  seq    2        dyak  pos  11406  
aattcgGTTGCGTGACGCtcgcag `- [fwd]  seq    3        dsim  pos  10474  
tggacaCGTGTGTCCCGCtcggca -- [fwd]  seq    0       dmel   pos  8064  occ 0.10
tggacaCGTGTGTCCCGCtcggca |- [fwd]  seq    2        dyak  pos  8685  
tggacaCGTGTGTCCCGCtcggca `- [fwd]  seq    3        dsim  pos  7948  
tggatgCTCGTTTGGCGCtcggtc -- [rev]  seq    0       dmel   pos  7954  occ 0.09
tggatgCTCGTTTGGCGCtcggtc |- [rev]  seq    2        dyak  pos  8580  
tggatgCTCGTTTGGCGCtcggtc `- [rev]  seq    3        dsim  pos  7831  
gagctgTGCGAGTGCGACggggcg -- [fwd]  seq    0       dmel   pos  8575  occ 0.08
gagctgTGCGAGTGCGACggggcg |- [fwd]  seq    2        dyak  pos  9206  
gagctgTGCGAGTGCGACggggcg `- [fwd]  seq    3        dsim  pos  8450  
ttgccgCCCACGTACCGCtgctgc -- [fwd]  seq    2        dyak  pos  5739  occ 0.06
ctgccgCCCACGTACCGCtgctgt `- [fwd]  seq    3        dsim  pos  5076  
gcgggaCACACGTGTCCAtgtgga -- [rev]  seq    0       dmel   pos  8058  occ 0.05
gcgggaCACACGTGTCCAtgtgga |- [rev]  seq    2        dyak  pos  8679  
gcgggaCACACGTGTCCAtgtgga `- [rev]  seq    3        dsim  pos  7942  
tgttgcTGCGAGCGTCACgcaacc -- [rev]  seq    0       dmel   pos  10738  occ 0.05
tgttgcTGCGAGCGTCACgcaacc |- [rev]  seq    2        dyak  pos  11411  
tgttgcTGCGAGCGTCACgcaacc `- [rev]  seq    3        dsim  pos  10479  
-------- Base counts for this motif ---------
//
NA Motif_1
DE best match =  toy
01      0.00       2.32       3.74       0.90          G        0.61
02      3.18       0.40       1.67       1.72          D        0.26
03      0.00       6.37       0.00       0.59          C        1.58
04      0.21       0.00       6.46       0.30          G        1.56
05      0.26       2.05       0.00       4.65          T        0.91
06      0.81       0.00       5.98       0.17          G        1.32
07      0.00       0.10       0.00       6.86          T        1.89
08      0.10       0.19       6.67       0.00          G        1.71
09      0.40       5.64       0.17       0.75          C        1.04
10      0.00       6.80       0.16       0.00          C        1.84
11      0.26       3.99       1.49       1.22          C        0.44
12      0.92       5.41       0.00       0.63          C        1.02
//
==============================

Tracked motif 3
--------------
ccaacaTGTGTCGTCGTCattgat -- [fwd]  seq    0       dmel   pos  8522  occ 0.80
ccaacaTGTGTCGTCGTCattgat |- [fwd]  seq    1        dpse  pos  19969  
ccaacaTGTGTCGTCGTCattgat |- [fwd]  seq    2        dyak  pos  9153  
ccaacaTGTGTCGTCGTCattgat `- [fwd]  seq    3        dsim  pos  8397  
ccaatgTCAGTCGTCGTTaattca -- [rev]  seq    0       dmel   pos   675  occ 0.37
ccaatgTCAGTCGCCGTCttcatt |- [rev]  seq    2        dyak  pos   652  
ccaatgTCAGTCGTCGTCttcatt `- [rev]  seq    3        dsim  pos   626  
tcagctGGCGTCGACGTCgacgtt -- [rev]  seq    0       dmel   pos  10635  occ 0.33
tctgccGGCGTCGACGTCggcgtt |- [rev]  seq    2        dyak  pos  11309  
tcggccGGCGTCGACGTCggcgtt `- [rev]  seq    3        dsim  pos  10378  
caatgaTGTCTCATCGTCactgaa -- [fwd]  seq    2        dyak  pos  5510  occ 0.25
caatgcTGTCTCGTCGTCgttcgc `- [fwd]  seq    3        dsim  pos  4874  
tttcttGGTGTCGTCCCCactcag -- [fwd]  seq    0       dmel   pos  8453  occ 0.19
ttccttGGTGTCGTCCCCactcag |- [fwd]  seq    2        dyak  pos  9084  
tttcttGGTGTCGTCCCCactcag `- [fwd]  seq    3        dsim  pos  8328  
tagtttTGGGTCGTCGTCccacac -- [rev]  seq    1        dpse  pos  21645  occ 0.13
ttttcaGCTGTCATCGGCcacaaa -- [fwd]  seq    0       dmel   pos  7177  occ 0.11
cgttcaGCTGTCATCGTCtcattc |- [fwd]  seq    1        dpse  pos  18756  
tcatcaGCTGTCATCGGCcacaaa |- [fwd]  seq    2        dyak  pos  7663  
ttttcaGCTGTCATCGGCcacaaa `- [fwd]  seq    3        dsim  pos  7079  
atctgtTGTGTCTTCTTCacatta -- [fwd]  seq    0       dmel   pos  9147  occ 0.06
atctgtTGTGCCTTCTTCacattg |- [fwd]  seq    2        dyak  pos  9794  
atctgtTGTGTCTTCTTCccatta |- [fwd]  seq    3        dsim  pos  8964  
tttacaGTTGTTGTCTTCgcatta `- [fwd]  seq    1        dpse  pos  20780  
-------- Base counts for this motif ---------
//
NA Motif_3
DE best match =  Ci_cons
01      0.00       0.00       1.36       3.48          T        1.14
02      0.00       1.02       3.78       0.06          G        1.17
03      0.72       0.64       0.13       3.36          T        0.70
04      0.00       0.39       4.46       0.00          G        1.59
05      0.00       0.06       0.00       4.81          T        1.91
06      0.00       4.79       0.00       0.06          C        1.91
07      0.55       0.00       4.32       0.10          G        1.36
08      0.64       0.36       0.00       4.03          T        1.09
09      0.00       4.85       0.00       0.00          C        2.00
10      0.00       0.37       4.33       0.15          G        1.41
11      0.00       0.37       0.19       4.29          T        1.38
12      0.00       4.68       0.00       0.36          C        1.63
//
==============================

Tracked motif 7
--------------
tggtccTCTCGTTCGCACccactt -- [fwd]  seq    0       dmel   pos  6285  occ 0.78
gagcccTCTCGTTCGCACccactt |- [fwd]  seq    2        dyak  pos  6883  
cttcgcTCTCGTTCGCACccactt |- [fwd]  seq    3        dsim  pos  6185  
ccaccaGAACGTTCTCACtcactt `- [fwd]  seq    1        dpse  pos  18021  
tgaggcGAACGTTCGCCTttaaat -- [rev]  seq    0       dmel   pos  2889  occ 0.38
ttaggcGAACGTTCGCAGttcctt |- [rev]  seq    2        dyak  pos  3213  
taaggcGAACGTTCGCCTttaaat `- [rev]  seq    3        dsim  pos  2821  
cttgcaAATCGTTCCAGGaaattg -- [fwd]  seq    0       dmel   pos  2537  occ 0.34
cctgcaAATCGTTCCAAAaaatgg |- [fwd]  seq    1        dpse  pos  10034  
cttgcaAATCGTTCCAGGaaattg |- [fwd]  seq    2        dyak  pos  2856  
cttgcaAATCGTTCCAGGaaattg `- [fwd]  seq    3        dsim  pos  2482  
aaaggcGAACGTTCGCCTcaagtg -- [fwd]  seq    0       dmel   pos  2893  occ 0.33
aactgcGAACGTTCGCCTaaagtg |- [fwd]  seq    2        dyak  pos  3217  
aaaggcGAACGTTCGCCTtaagtg `- [fwd]  seq    3        dsim  pos  2825  
aactgaGAACTTTCCATAccaaac -- [rev]  seq    0       dmel   pos  9076  occ 0.25
agcgaaGAACTTTCCATGcgctca |- [rev]  seq    1        dpse  pos  20694  
aactgaGAACTTTCCATActcccg |- [rev]  seq    2        dyak  pos  9723  
aactgaGAACTTTCCATGccaatc `- [rev]  seq    3        dsim  pos  8893  
tcttggTGTCGTCCCCACtcagca -- [fwd]  seq    0       dmel   pos  8455  occ 0.18
ccttggTGTCGTCCCCACtcagca |- [fwd]  seq    2        dyak  pos  9086  
tcttggTGTCGTCCCCACtcagca `- [fwd]  seq    3        dsim  pos  8330  
ggtatgGAAAGTTCTCAGttgcat -- [fwd]  seq    0       dmel   pos  9080  occ 0.14
cgcatgGAAAGTTCTTCGctgcat |- [fwd]  seq    1        dpse  pos  20698  
agtatgGAAAGTTCTCAGttgcat |- [fwd]  seq    2        dyak  pos  9727  
ggcatgGAAAGTTCTCAGttgcat `- [fwd]  seq    3        dsim  pos  8897  
tttggcGCTCGGTCGCCTcttcct -- [rev]  seq    0       dmel   pos  7944  occ 0.10
tttggcGCTCGGTCGCCTcttcct |- [rev]  seq    2        dyak  pos  8570  
tttggcGCTCGGTCGCCTcttcct `- [rev]  seq    3        dsim  pos  7821  
-------- Base counts for this motif ---------
//
NA Motif_7
DE best match =  shn1_lit
01      0.91       0.00       3.40       1.67          G        0.61
02      4.12       1.51       0.34       0.00          A        0.89
03      3.21       0.00       0.00       2.77          A        1.00
04      0.36       5.61       0.00       0.00          C        1.67
05      0.00       0.00       5.30       0.67          G        1.49
06      0.00       0.00       0.19       5.78          T        1.80
07      0.00       0.34       0.00       5.63          T        1.68
08      0.00       5.97       0.00       0.00          C        2.00
09      0.00       1.93       2.92       1.12          S        0.52
10      1.59       4.25       0.00       0.13          C        1.02
11      3.36       1.55       0.58       0.67          A        0.35
12      0.69       2.42       1.76       1.42          B        0.12
//
==============================

Tracked motif 8
--------------
catttaACGCGCCCTAAAagcaat -- [fwd]  seq    0       dmel   pos  3255  occ 0.45
ccttaaACGCGCCCTAAAcacaca |- [fwd]  seq    1        dpse  pos  12210  
catttaACGCGCCCTAAAagcagc |- [fwd]  seq    2        dyak  pos  3617  
catttaACGCGCCCTAAAagccac `- [fwd]  seq    3        dsim  pos  3199  
cataatAATTGCCCTACTagcggc -- [fwd]  seq    0       dmel   pos  6207  occ 0.31
cagtatAATTGCCCCACTagcagc |- [fwd]  seq    1        dpse  pos  17917  
cattatAATTGCCCTACTagcggc |- [fwd]  seq    2        dyak  pos  6820  
cataatAATTGCCCTACTagcggc `- [fwd]  seq    3        dsim  pos  6123  
gagttcGCGTGCCGTACTgcatgc -- [rev]  seq    0       dmel   pos  10486  occ 0.24
gagttcGCGTGCCGTAGTgtgact |- [rev]  seq    2        dyak  pos  11141  
gagttcGCGTGCCGTACTgcctgc `- [rev]  seq    3        dsim  pos  10240  
ctcaaaTCGCGACCTACAaaatct -- [rev]  seq    2        dyak  pos  7220  occ 0.12
ctcgaaTCGTGGCCTACAaaatct `- [rev]  seq    3        dsim  pos  6491  
tttttaATGGTCTCTACTtggaaa -- [fwd]  seq    0       dmel   pos  2969  occ 0.09
tttttaATGGGCTCTACTgggaaa |- [fwd]  seq    2        dyak  pos  3308  
tttttaATGGGCTCTACTtggaaa `- [fwd]  seq    3        dsim  pos  2916  
-------- Base counts for this motif ---------
//
NA Motif_8
DE best match =  knirps_b1h
01      2.21       0.00       0.47       0.19          A        1.03
02      0.82       1.86       0.00       0.18          C        0.82
03      0.00       0.00       2.05       0.82          G        1.14
04      0.00       1.33       0.18       1.41          Y        0.72
05      0.00       0.00       2.82       0.09          G        1.80
06      0.12       2.68       0.12       0.00          C        1.50
07      0.00       2.68       0.00       0.18          C        1.65
08      0.00       2.40       0.47       0.00          C        1.36
09      0.00       0.30       0.00       2.57          T        1.52
10      2.86       0.00       0.00       0.00          A        2.00
11      1.21       1.55       0.23       0.00          C        0.69
12      1.39       0.00       0.00       1.47          T        1.00
//
==============================

Tracked motif 9
--------------
ccccgcGGAGGATGTCGCctccaa -- [fwd]  seq    0       dmel   pos  9779  occ 0.35
ccccgcGGGGGATGTCTCctccaa |- [fwd]  seq    2        dyak  pos  10377  
cccccgCGGGGATGTCGCctccaa `- [fwd]  seq    3        dsim  pos  9573  
acacatGTTGGACATCCCaacttg -- [rev]  seq    0       dmel   pos  8509  occ 0.19
acacatGTTGGACATCCCgtacac |- [rev]  seq    1        dpse  pos  19956  
acacatGTTGGACATCCCaacttg |- [rev]  seq    2        dyak  pos  9140  
acacatGTTGGACATCCCaacttg `- [rev]  seq    3        dsim  pos  8384  
ttcaagTTGGGATGTCCAacatgt -- [fwd]  seq    0       dmel   pos  8507  occ 0.12
ttcaagTTGGGATGTCCAacatgt |- [fwd]  seq    2        dyak  pos  9138  
ttcaagTTGGGATGTCCAacatgt |- [fwd]  seq    3        dsim  pos  8382  
ctgtgtACGGGATGTCCAacatgt `- [fwd]  seq    1        dpse  pos  19954  
ggattgGGGGGATCTCCCggtttt -- [rev]  seq    0       dmel   pos  2768  occ 0.07
cggtcgGGGGGATCCCCCgctttt `- [rev]  seq    3        dsim  pos  2707  
ccaaaaAGTGGAGTTCGCgtgccg -- [rev]  seq    0       dmel   pos  10496  occ 0.07
ccaaaaAGTGGAGTTCGCgtgccg |- [rev]  seq    2        dyak  pos  11151  
ccaaaaAGTGGAGTTCGCgtgccg `- [rev]  seq    3        dsim  pos  10250  
gtgaggGAGGGGGGTCCCaaacgg -- [fwd]  seq    2        dyak  pos  11225  occ 0.07
gctgcgGGAGGGGGTCCCaaacgg `- [fwd]  seq    3        dsim  pos  10296  
-------- Base counts for this motif ---------
//
NA Motif_9
DE best match =  shn2_lit
01      0.25       0.34       1.20       0.20          G        0.42
02      0.07       0.12       0.99       0.70          G        0.56
03      0.40       0.00       1.01       0.63          K        0.51
04      0.00       0.00       1.84       0.00          G        2.00
05      0.00       0.00       1.84       0.00          G        2.00
06      1.74       0.00       0.10       0.00          A        1.69
07      0.00       0.50       0.23       1.11          T        0.67
08      0.50       0.11       1.10       0.13          G        0.53
09      0.00       0.07       0.00       1.80          T        1.76
10      0.00       1.84       0.00       0.00          C        2.00
11      0.00       1.03       0.65       0.34          C        0.55
12      0.32       1.53       0.00       0.00          C        1.34
//
==============================

Tracked motif 10
--------------
gcggaaACGGAAGCGCTCatcacg -- [fwd]  seq    0       dmel   pos  6229  occ 0.13
gcggaaGCGGAAGTGCTCatcaca |- [fwd]  seq    1        dpse  pos  17939  
gcggaaACGGAAGCGCTCatcacg |- [fwd]  seq    2        dyak  pos  6842  
gcggaaACGGAAGCGCTCatcacg `- [fwd]  seq    3        dsim  pos  6145  
-------- Base counts for this motif ---------
//
NA Motif_10
01      0.22       0.00       0.13       0.00          A        1.05
02      0.00       0.35       0.00       0.00          C        2.00
03      0.00       0.00       0.35       0.00          G        2.00
04      0.00       0.00       0.35       0.00          G        2.00
05      0.35       0.00       0.00       0.00          A        2.00
06      0.35       0.00       0.00       0.00          A        2.00
07      0.00       0.00       0.35       0.00          G        2.00
08      0.00       0.22       0.00       0.13          C        1.05
09      0.00       0.00       0.35       0.00          G        2.00
10      0.00       0.35       0.00       0.00          C        2.00
11      0.00       0.00       0.00       0.35          T        2.00
12      0.00       0.35       0.00       0.00          C        2.00
//
==============================
