# Supplementary material for: The Complex Spatio-Temporal Regulation of the Drosophila Myoblast Attractant Gene duf/kirre
Source: PLoS One. 2009 Sep 9;4(9):e6960. doi: 10.1371/journal.pone.0006960 (PMC2734059; doi:10.1371/journal.pone.0006960)
Supplement: Dataset S3 — The raw output of the analysis of 11 kb upstream region using PhyloGibbs-MP. The region 2945000–2956000 (about 11 kb upstream of duf) was examined in detail. Sequence preparation was as described above, but PhyloGibbs-MP was run treating 2/3 of the sequence, rather than half the sequence, as potentially regulatory (the specified “module dimension” being the entire length of the sequence). The raw output is in Supplementary data 13. (0.06 MB ZIP) [file pone.0006960.s013.zip › supporting_data_S11/supp_11kb_phylogibbs-mp/track.11kb_m9_30_p01_b1h+hd_oldv]

Command-line arguments: -p 0.01 -D 1 -L "(dmel:0.6,dpse:0.4,dsim:0.5,dyak:0.6)" -M /home/rsidd/fly/matrices/matrices_8trimmed.transfac -F /home/rsidd/fly/melanogaster-r4.1/dmel-all-intergenic-r4.1.fasta -N 1 -n 30,30 -l 11000 -m 9 -o out.11kb_m9_30_p01_b1h+hd_oldv -t track.11kb_m9_30_p01_b1h+hd_oldv -g gbr.11kb_m9_30_p01_b1h+hd_oldv kirre_2945000_2956000_sigma.fa 
Seq   0: dmel X:2945000..2956000
Seq   1: dpse
Seq   2: dyak
Seq   3: dsim

Input phylogenetic tree: (dmel:0.600000,dpse:0.400000,dsim:0.500000,dyak:0.600000)
GSL Random number seed: 989

======== Tracked window statistics ========

Tracked motif 8
--------------
aactCGGATGCTGtcag -- [fwd]  seq    0       dmel   pos  9357  occ 1.00
aacgCGGATGCTGccag |- [fwd]  seq    2        dyak  pos  9998  
aactCGGATGCTGctgt `- [fwd]  seq    3        dsim  pos  9172  
acaaCGGAAGCTGtctg -- [rev]  seq    0       dmel   pos  7560  occ 1.00
acagCGGAAGCTGtctg |- [rev]  seq    2        dyak  pos  8036  
acaaCGGAAGCTGtctg `- [rev]  seq    3        dsim  pos  7437  
atttTGGATGCTCgttt -- [rev]  seq    0       dmel   pos  7963  occ 0.98
atttTGGATGCTCgttt |- [rev]  seq    2        dyak  pos  8589  
atttTGGATGCTCgttt `- [rev]  seq    3        dsim  pos  7840  
tcgcTGGAAGCTGagtt -- [fwd]  seq    2        dyak  pos  1255  occ 0.96
tcgcTGGAAGCTGagtt `- [fwd]  seq    3        dsim  pos  1120  
attgCGGAATCTGgaat -- [fwd]  seq    0       dmel   pos  2934  occ 0.88
attgTGGATTCTGgaat |- [fwd]  seq    1        dpse  pos  11360  
attgCGGAATCTGgaaa |- [fwd]  seq    2        dyak  pos  3255  
attgCGGAATCTGgaat `- [fwd]  seq    3        dsim  pos  2863  
gcgaCGGCTGCTGagct -- [fwd]  seq    0       dmel   pos  8561  occ 0.87
gcgaCGGCTGCTGagct |- [fwd]  seq    2        dyak  pos  9192  
gcgaCGGCTGCTGagct `- [fwd]  seq    3        dsim  pos  8436  
aaacTGGAAGTCGgaag -- [rev]  seq    0       dmel   pos  8483  occ 0.38
aaacTGGAAGTCGgaag |- [rev]  seq    2        dyak  pos  9114  
aaacTGGAAGTCGgaag `- [rev]  seq    3        dsim  pos  8358  
ccaaCGGAAGTGCcaag -- [fwd]  seq    0       dmel   pos  6549  occ 0.30
ccaaCGGAAGTGCcaag |- [fwd]  seq    2        dyak  pos  7195  
ccaaCGGAAGTGCcaag `- [fwd]  seq    3        dsim  pos  6466  
aaaaGGGCAGCCGaagg -- [fwd]  seq    0       dmel   pos  1745  occ 0.16
ccaaTGGCAGCCGaagg |- [fwd]  seq    3        dsim  pos  1678  
ccacAGGCAGCCGgggg `- [fwd]  seq    2        dyak  pos  1981  
cccaTCGAGGCTGacac -- [rev]  seq    0       dmel   pos  4149  occ 0.08
cccaCCGAGGCTGacac |- [rev]  seq    2        dyak  pos  4635  
cccaCCGAGGCTGacac `- [rev]  seq    3        dsim  pos  4067  
-------- Base counts for this motif ---------
//
NA Motif_8
DE best match =  Pnt_lit
01      0.16       7.82       0.16       5.25          C        0.87
02      0.00       0.15      13.02       0.00          G        1.91
03      0.00       0.00      13.17       0.00          G        2.00
04     11.16       2.02       0.00       0.00          A        1.38
05      6.57       0.00       0.15       6.46          W        0.92
06      0.00       0.00      10.83       2.34          G        1.32
07      0.00      11.84       0.00       1.33          C        1.53
08      0.00       1.06       0.58      11.53          T        1.34
09      0.00       2.51      10.66       0.00          G        1.30
//
==============================

Tracked motif 4
--------------
cgatGGGGTTAAAtggc -- [fwd]  seq    0       dmel   pos  4159  occ 1.00
cggtGGGGTTAAAtggc |- [fwd]  seq    2        dyak  pos  4645  
cggtGGGGTTAAAtggc `- [fwd]  seq    3        dsim  pos  4077  
gtagGGGGTTAAAggcc -- [rev]  seq    0       dmel   pos   842  occ 1.00
ttagGGGGTTAAGgcac |- [rev]  seq    2        dyak  pos   850  
gttgGGGGTTAAAggcc `- [rev]  seq    3        dsim  pos   812  
ccatGGGGTTAATgtaa -- [rev]  seq    0       dmel   pos  3975  occ 1.00
ccatGGGGTTAATgtaa |- [rev]  seq    2        dyak  pos  4417  
ccatGGGGTTAATgtaa `- [rev]  seq    3        dsim  pos  3887  
ttagGGGGTTAAGgcgg -- [rev]  seq    0       dmel   pos  2492  occ 0.99
ttagGGGGTTAAGgcgg |- [rev]  seq    2        dyak  pos  2806  
ttagGGGGTTAAGgcgg `- [rev]  seq    3        dsim  pos  2433  
caaaAGGGTTAAGagcg -- [rev]  seq    1        dpse  pos  9322  occ 0.99
gaaaAGGGTTAAGagcg `- [rev]  seq    2        dyak  pos  1955  
gtaaAGGGGTAAGgaaa -- [fwd]  seq    0       dmel   pos  5465  occ 0.92
tgtaGGGGGTAAGgaaa `- [fwd]  seq    2        dyak  pos  6091  
tataAGGGGTAACatca -- [rev]  seq    0       dmel   pos  6846  occ 0.92
tttaAGGGGTAACatca |- [rev]  seq    2        dyak  pos  7338  
tataAGGGGTAACatca `- [rev]  seq    3        dsim  pos  6762  
agagGGGGCTAAAtttg -- [rev]  seq    0       dmel   pos  7867  occ 0.89
agagGGGGCTAAAtgcg |- [rev]  seq    2        dyak  pos  8459  
agagGGGGCTAAAtgcg `- [rev]  seq    3        dsim  pos  7744  
ggttGGAGTTATAgttt -- [fwd]  seq    0       dmel   pos  9982  occ 0.23
ggtgGGAGTTATAggtt |- [fwd]  seq    2        dyak  pos  10579  
ggttGGAGTTATAgttt `- [fwd]  seq    3        dsim  pos  9765  
gacaGGGGTTAAGatct -- [fwd]  seq    3        dsim  pos  5689  occ 0.18
ctggCGAGTTATGtgca -- [fwd]  seq    0       dmel   pos  1033  occ 0.17
ctggCGAGTTATGtgca |- [fwd]  seq    2        dyak  pos  1094  
aggaGGAGTTATGtgca |- [fwd]  seq    3        dsim  pos   972  
gaccGGAGTTATGtgtc `- [fwd]  seq    1        dpse  pos  1113  
aaaaGGGGTGAGCactg -- [fwd]  seq    0       dmel   pos  1928  occ 0.14
gaaaAGGGGTGAGacta `- [fwd]  seq    3        dsim  pos  1856  
agaaAGGGTTAAGagtg -- [rev]  seq    3        dsim  pos  1653  occ 0.10
aaaaAGGGTTAAGagca -- [rev]  seq    0       dmel   pos  1718  occ 0.10
atgtAGGGGTAAGgaaa -- [fwd]  seq    3        dsim  pos  5392  occ 0.10
ttctAGGGTTAAGcagg -- [rev]  seq    1        dpse  pos   833  occ 0.09
tatcGGGATTACTtact -- [rev]  seq    0       dmel   pos  7919  occ 0.08
tatcGGGATTACTtact |- [rev]  seq    2        dyak  pos  8545  
tatcGGGATTACTtact `- [rev]  seq    3        dsim  pos  7796  
-------- Base counts for this motif ---------
//
NA Motif_4
DE best match =  kruppel_b1h
01      4.85       0.24      11.73       0.00          G        1.03
02      0.00       0.00      16.19       0.00          G        2.00
03      0.91       0.00      15.29       0.00          G        1.69
04      0.16       0.00      16.03       0.00          G        1.92
05      0.00       1.75       3.40      11.11          T        0.81
06      0.00       0.00       0.14      16.12          T        1.93
07     16.12       0.00       0.14       0.00          A        1.93
08     15.05       0.16       0.14       0.91          A        1.54
09      5.65       1.95       7.05       2.12          R        0.21
//
==============================

Tracked motif 1
--------------
cgctGTCTCTTTCgcgc -- [fwd]  seq    0       dmel   pos  7521  occ 1.00
cgccGTCTCTTTCggcc |- [fwd]  seq    2        dyak  pos  7997  
cactGTCTCTTTCgcgc `- [fwd]  seq    3        dsim  pos  7398  
gtgcAGCTCACTCaatt -- [rev]  seq    0       dmel   pos  2554  occ 1.00
gtctGTCTCGCTCcatt |- [rev]  seq    1        dpse  pos  10051  
gtgcAGCTCACTCaatt |- [rev]  seq    2        dyak  pos  2873  
gtgcAGCTCACTCaatt `- [rev]  seq    3        dsim  pos  2499  
ctcaCTCTCACTCcaaa -- [fwd]  seq    0       dmel   pos  7854  occ 1.00
ccatCTCTCTCTCcgca |- [fwd]  seq    2        dyak  pos  8446  
atctCTCTCACTCcgca `- [fwd]  seq    3        dsim  pos  7731  
ctctGTCTCTCTCaccc -- [fwd]  seq    0       dmel   pos  7473  occ 0.99
ccctCTCCCCTTCatcc |- [fwd]  seq    2        dyak  pos  7946  
ctctCTCTCCTTCaccc `- [fwd]  seq    3        dsim  pos  7350  
agccCTCTCTTTCggca -- [fwd]  seq    0       dmel   pos  7545  occ 0.98
agcgCTCTCTTTCggca |- [fwd]  seq    2        dyak  pos  8021  
agccCTCTCTTTCggca `- [fwd]  seq    3        dsim  pos  7422  
acatATCTCTTTCagaa -- [fwd]  seq    0       dmel   pos  4019  occ 0.98
acatATCTCTTTCagaa |- [fwd]  seq    2        dyak  pos  4459  
acatATCTCTTTCagaa `- [fwd]  seq    3        dsim  pos  3929  
tgcgGTCTCCCTCactt -- [fwd]  seq    0       dmel   pos  2042  occ 0.97
tgcgGTCTCCCTCgctc `- [fwd]  seq    3        dsim  pos  1970  
ctctCTCTCTCTCtatg -- [rev]  seq    0       dmel   pos  10406  occ 0.96
ctccCTCTCTCTCtcgc |- [rev]  seq    2        dyak  pos  11059  
ctcgCTCTCTCTGtccg `- [rev]  seq    3        dsim  pos  10160  
gcctGTCTCCCTCtatt -- [fwd]  seq    2        dyak  pos  9251  occ 0.96
ggctGTCTCGTTCtatt `- [fwd]  seq    3        dsim  pos  8495  
ttttCTCTCTCTCtgtt -- [fwd]  seq    2        dyak  pos  10698  occ 0.94
cactCTCTCTCTCtgtc -- [fwd]  seq    0       dmel   pos  7463  occ 0.93
ccccGTCGCACTCgcac -- [rev]  seq    0       dmel   pos  8578  occ 0.91
ccccGTCGCACTCgcac |- [rev]  seq    2        dyak  pos  9209  
ccccGTCGCACTCgcac `- [rev]  seq    3        dsim  pos  8453  
ctatCTCTCTCTCgcgc -- [rev]  seq    2        dyak  pos  11041  occ 0.91
gacgCTCTCGCTTcgtc -- [fwd]  seq    0       dmel   pos  8138  occ 0.88
tcctGTCCCTTTCgctc `- [fwd]  seq    2        dyak  pos  8763  
tcgaGTCGCTCTTgttt -- [rev]  seq    0       dmel   pos  7206  occ 0.86
tcgaGTCGCTCTTgttt |- [rev]  seq    2        dyak  pos  7692  
tcgaGTCGCTCTTgttt `- [rev]  seq    3        dsim  pos  7108  
gtgtGTCCCGCTCggca -- [fwd]  seq    0       dmel   pos  8069  occ 0.84
gtgtGTCCCGCTCggca |- [fwd]  seq    2        dyak  pos  8690  
gtgtGTCCCGCTCggca `- [fwd]  seq    3        dsim  pos  7953  
ctgcTGCTCTCTTattt -- [rev]  seq    0       dmel   pos  9245  occ 0.81
acgcCGCTCTCTCattt |- [rev]  seq    2        dyak  pos  9894  
ctgcTGCTCTCTTattt `- [rev]  seq    3        dsim  pos  9062  
ctccCTCTCTCTCatgc -- [rev]  seq    1        dpse  pos  10244  occ 0.77
gttgCTCCCTCTCtttc -- [rev]  seq    0       dmel   pos  10447  occ 0.72
gttgCTCCCTCTCtttc |- [rev]  seq    2        dyak  pos  11100  
gttgCTCCCTCTCtttc `- [rev]  seq    3        dsim  pos  10201  
ggccCTCTCGCTCcgtc -- [fwd]  seq    3        dsim  pos  8018  occ 0.63
cacaCTCCCTCTCacat -- [fwd]  seq    1        dpse  pos   852  occ 0.61
gtccCTCTCTCTCtctc -- [rev]  seq    0       dmel   pos  10418  occ 0.57
gctcCCCCCTCTCtccc |- [rev]  seq    2        dyak  pos  11071  
gtccCTCTCGCTCtcgc `- [rev]  seq    3        dsim  pos  10172  
caaaGTCTCTCATaaat -- [rev]  seq    0       dmel   pos  1372  occ 0.56
caaaGTCGCTCATaaat |- [rev]  seq    1        dpse  pos  1508  
cgaaGTCTCTCATaaat |- [rev]  seq    2        dyak  pos  1483  
cgaaGTCTCTCATaaat `- [rev]  seq    3        dsim  pos  1290  
tccaCTCTCACTCtttc -- [rev]  seq    1        dpse  pos  11190  occ 0.45
ccctCTCTCTCTCtctc -- [rev]  seq    0       dmel   pos  10416  occ 0.42
tcccCCCTCTCTCcctc |- [rev]  seq    2        dyak  pos  11069  
ccctCTCGCTCTCgctc `- [rev]  seq    3        dsim  pos  10170  
ttttCACTCGTTCctgt -- [rev]  seq    0       dmel   pos  1915  occ 0.36
cgctCGCTCGCTCgtgt `- [rev]  seq    3        dsim  pos  1840  
agcaCTATCTCTTccga -- [fwd]  seq    0       dmel   pos  8473  occ 0.29
agcaCTATCTCTTccga |- [fwd]  seq    2        dyak  pos  9104  
agcaCTATCTCTTccga `- [fwd]  seq    3        dsim  pos  8348  
ctccCTCTCTTTCgctc -- [rev]  seq    0       dmel   pos  10443  occ 0.26
ctccCTCTCTTTCgctc |- [rev]  seq    2        dyak  pos  11096  
ctccCTCTCTTTCgctc `- [rev]  seq    3        dsim  pos  10197  
ccccCTCTCTTTCtcag -- [fwd]  seq    2        dyak  pos  8468  occ 0.26
cggaGGCTCTCTCctac -- [fwd]  seq    1        dpse  pos  6068  occ 0.23
aaatCGCTCTTTGgccg -- [rev]  seq    0       dmel   pos  10675  occ 0.18
aaatCGCTCTTTGgctg |- [rev]  seq    2        dyak  pos  11348  
aaatCGCTCTTTGgccg `- [rev]  seq    3        dsim  pos  10416  
ctgtCTTTCGCTCttca -- [fwd]  seq    0       dmel   pos  2858  occ 0.17
tcgtCATTCACTCccca |- [fwd]  seq    2        dyak  pos  3175  
atgtCTTTCGCTCccca `- [fwd]  seq    3        dsim  pos  2790  
ttttCTCGCTTTTctcc -- [fwd]  seq    0       dmel   pos  6139  occ 0.17
ttttCTCGCTTTTctcc `- [fwd]  seq    3        dsim  pos  6055  
ccgtCCCTCTCTCtgtc -- [fwd]  seq    2        dyak  pos  8741  occ 0.15
gtccCTCTCTCTGtccc -- [fwd]  seq    2        dyak  pos  8743  occ 0.14
ttacCTCGCACTTtcct -- [rev]  seq    0       dmel   pos   389  occ 0.14
ctacCTCGCACTTtcct `- [rev]  seq    3        dsim  pos   388  
ccccGTCCCTCTCtctg -- [fwd]  seq    2        dyak  pos  8739  occ 0.13
gattTTCTCGCTTttct -- [fwd]  seq    0       dmel   pos  6137  occ 0.09
gcttTTCTCGCTTttct `- [fwd]  seq    3        dsim  pos  6053  
ttctCTCCCTCTCtctc -- [rev]  seq    1        dpse  pos  10248  occ 0.09
cattCTCTCCCTCtctc -- [rev]  seq    1        dpse  pos  10250  occ 0.07
ttttCGCTCGCTCgctc -- [rev]  seq    3        dsim  pos  1844  occ 0.07
gcgtCTCTCCTTCttgg -- [fwd]  seq    1        dpse  pos  6130  occ 0.06
-------- Base counts for this motif ---------
//
NA Motif_1
DE best match =  Trl
01      3.62      21.18      14.74       1.34          C        0.51
02      0.53       1.13       4.30      34.30          T        1.23
03      0.57      38.58       0.00       0.33          C        1.82
04      0.00       6.30       4.91      29.72          T        0.88
05      0.00      39.48       0.00       0.00          C        2.00
06      5.79       4.06       6.66      25.21          T        0.42
07      0.00      30.11       0.00      10.95          C        1.16
08      1.48       0.00       0.00      38.00          T        1.77
09      0.00      32.88       1.44       6.44          C        1.16
//
==============================

Tracked motif 9
--------------
atgtGCGCCAGCAcata -- [fwd]  seq    0       dmel   pos  4007  occ 0.98
atatGTGCCAGCAcata |- [fwd]  seq    2        dyak  pos  4447  
atatGTGCCAGCAcata `- [fwd]  seq    3        dsim  pos  3917  
caagGTGCCAGCTccgc -- [fwd]  seq    0       dmel   pos  2479  occ 0.97
caagGTGCCAGCTccgc |- [fwd]  seq    2        dyak  pos  2793  
caagGTGCCAGCTccgc `- [fwd]  seq    3        dsim  pos  2420  
cgctGCGTCAGCGacgg -- [rev]  seq    0       dmel   pos  4076  occ 0.94
cgctGCGTCAGCGttgg |- [rev]  seq    2        dyak  pos  4514  
cgctGCGTCAGCGccga `- [rev]  seq    3        dsim  pos  3984  
ccgaGCGCCAAACgagc -- [fwd]  seq    0       dmel   pos  7954  occ 0.93
ccgaGCGCCAAACgagc |- [fwd]  seq    2        dyak  pos  8580  
ccgaGCGCCAAACgagc `- [fwd]  seq    3        dsim  pos  7831  
agtaGTGCCAGACtcct -- [fwd]  seq    0       dmel   pos  4050  occ 0.92
agtaGTGCCAGACtcct |- [fwd]  seq    2        dyak  pos  4490  
agtaGTGCCAGACtcct `- [fwd]  seq    3        dsim  pos  3960  
cagtGCGCCAGCAtatg -- [fwd]  seq    0       dmel   pos   559  occ 0.91
agcaGTGCCAACGcatg `- [fwd]  seq    3        dsim  pos   519  
cttaGCGCCTGATgccc -- [rev]  seq    0       dmel   pos  6433  occ 0.87
cttaGCGCCTAATgcct |- [rev]  seq    2        dyak  pos  7039  
cttaGCGCCTGATgccc `- [rev]  seq    3        dsim  pos  6333  
ctggGCGCCTGCCtcat -- [fwd]  seq    1        dpse  pos  1323  occ 0.85
ttatGCGCCCGCCtcat `- [fwd]  seq    2        dyak  pos  1284  
aagaGCGCCCAAGacaa -- [rev]  seq    1        dpse  pos  9312  occ 0.72
aagaGCGCCCGCAgcca `- [rev]  seq    2        dyak  pos  1945  
tccaGCGCCCACAgatg -- [fwd]  seq    2        dyak  pos  5707  occ 0.66
tccaGCGCCCACTgatg `- [fwd]  seq    3        dsim  pos  5045  
ttctGGGCCAGCTttta -- [fwd]  seq    0       dmel   pos  9101  occ 0.66
ttctGGGCCAGCTttta |- [fwd]  seq    2        dyak  pos  9748  
ttctGGGCCAGCTttta `- [fwd]  seq    3        dsim  pos  8918  
gggcGTGCCAGCAtctg -- [rev]  seq    2        dyak  pos  5718  occ 0.64
gggcGTGCCAGCAtcag `- [rev]  seq    3        dsim  pos  5056  
aaaaGTGTCAGCCtcga -- [fwd]  seq    0       dmel   pos  4145  occ 0.36
aaaaGTGTCAGCCtcgg |- [fwd]  seq    2        dyak  pos  4631  
aaaaGTGTCAGCCtcgg `- [fwd]  seq    3        dsim  pos  4063  
caatGCGCTAGCAaatg -- [rev]  seq    0       dmel   pos  9966  occ 0.31
ccaaGCGCTAGCAaatt `- [rev]  seq    3        dsim  pos  9750  
aagcGCGCCTTAAgccg -- [fwd]  seq    0       dmel   pos  3639  occ 0.23
aagcGCGCCTTAAgccg |- [fwd]  seq    2        dyak  pos  4022  
aagcGCGCCTTAAgccg `- [fwd]  seq    3        dsim  pos  3569  
taaaACGCCAACAatga -- [fwd]  seq    0       dmel   pos  5893  occ 0.18
tgaaACGCCAACAatga |- [fwd]  seq    2        dyak  pos  6509  
taaaACGCCAACAatga `- [fwd]  seq    3        dsim  pos  5809  
gacaGCGACAGCGacca -- [fwd]  seq    0       dmel   pos  1960  occ 0.17
gacaGCGACAGCGacca `- [fwd]  seq    3        dsim  pos  1888  
ggaaGTGCCAAGCatta -- [fwd]  seq    0       dmel   pos  6554  occ 0.11
ggaaGTGCCAAGCaata |- [fwd]  seq    2        dyak  pos  7200  
ggaaGTGCCAAGCatta `- [fwd]  seq    3        dsim  pos  6471  
ttatACTCCAGCTtggc -- [fwd]  seq    0       dmel   pos   873  occ 0.11
ttatACGCCGGCTtggc |- [fwd]  seq    2        dyak  pos   888  
ttatACGCCGACTgggc `- [fwd]  seq    3        dsim  pos   843  
gtcgACGCCAGCTgaga -- [fwd]  seq    0       dmel   pos  10642  occ 0.08
gtcgACGCCGGCAgaga |- [fwd]  seq    2        dyak  pos  11316  
gtcgACGCCGGCCgaga `- [fwd]  seq    3        dsim  pos  10385  
ttctTCGCCAGCTtggt -- [rev]  seq    0       dmel   pos  2690  occ 0.07
tttcGCAGCAGCTtggt |- [rev]  seq    2        dyak  pos  3001  
ttctTCGCCAGCTtgct `- [rev]  seq    3        dsim  pos  2631  
tactGCCCCAGCTaaat -- [fwd]  seq    0       dmel   pos   856  occ 0.07
aactGCCCCAGCTaaat `- [fwd]  seq    3        dsim  pos   826  
ttatGCGCCAATTtata -- [rev]  seq    2        dyak  pos  5468  occ 0.06
ttatGCGCCAATTtata `- [rev]  seq    3        dsim  pos  4832  
aatgGCGTCATAAagat -- [fwd]  seq    0       dmel   pos  1978  occ 0.05
aatgGCGTCATAAagat |- [fwd]  seq    1        dpse  pos  9748  
aatgGCGTCATAAagat |- [fwd]  seq    2        dyak  pos  2232  
aatgGCGTCATAAagat `- [fwd]  seq    3        dsim  pos  1906  
-------- Base counts for this motif ---------
//
NA Motif_9
DE best match =  brk
01      0.73       0.00      20.80       0.11          G        1.74
02      0.00      13.20       1.30       8.02          C        0.78
03      0.07       0.10      21.41       0.11          G        1.88
04      0.26      18.61       0.07       2.69          C        1.33
05      0.00      21.12       0.00       0.48          C        1.85
06     15.70       3.03       0.29       3.00          A        0.79
07      6.11       0.00      16.09       0.58          G        1.00
08      6.66      14.90       0.22       0.09          C        1.00
09      6.71       6.03       3.75       6.19          N        0.03
//
==============================

Tracked motif 5
--------------
ttgcCTTTCCGGTcttt -- [fwd]  seq    0       dmel   pos  1787  occ 1.00
ttgcCTTTCCGGTcttt |- [fwd]  seq    3        dsim  pos  1720  
tgctTTTTCCGGTcttt |- [fwd]  seq    1        dpse  pos  9529  
ttgcCTTTCCGCTcttt `- [fwd]  seq    2        dyak  pos  2022  
ttgcTTTTCCCGCtttt -- [fwd]  seq    0       dmel   pos  2108  occ 0.99
ccgcTTTTTCCGCtttt |- [fwd]  seq    2        dyak  pos  2362  
ttgcTTTTCCCGCtttt `- [fwd]  seq    3        dsim  pos  2028  
ttgcATTTCCGCTcatc -- [fwd]  seq    0       dmel   pos  1770  occ 0.98
ttgcATTTTCCCCagct |- [fwd]  seq    2        dyak  pos  2006  
ttgcATTTCCGCCcatc `- [fwd]  seq    3        dsim  pos  1703  
tggaTTTTCCGGAgtgc -- [fwd]  seq    0       dmel   pos  7417  occ 0.97
cagaCTTTCCGGAgtgc |- [fwd]  seq    2        dyak  pos  7905  
tggaTTTTCCGGAgtgc `- [fwd]  seq    3        dsim  pos  7310  
gcgcTTTTCCCCCtttc -- [rev]  seq    0       dmel   pos  9307  occ 0.97
gcgtTTTTCCCCCcttt |- [rev]  seq    2        dyak  pos  9948  
gcgcTTTTCCCCCcttt `- [rev]  seq    3        dsim  pos  9122  
cagtTTTTCCAGTtcga -- [rev]  seq    0       dmel   pos  9288  occ 0.97
cagtTTTTCCAGTtcga |- [rev]  seq    2        dyak  pos  9928  
cagtTTTTCCAGTtcga `- [rev]  seq    3        dsim  pos  9102  
acacTTTTCCCGGcttt -- [rev]  seq    0       dmel   pos  4136  occ 0.93
acacTTTTCCCGCtttt |- [rev]  seq    2        dyak  pos  4622  
acacTTTTCCCGCttct `- [rev]  seq    3        dsim  pos  4054  
ttgtTTTTCCGGCttaa -- [rev]  seq    0       dmel   pos  3648  occ 0.92
ttgtTTTTCCGGCttaa `- [rev]  seq    2        dyak  pos  4031  
ttttCTTTCCAGCctgt -- [rev]  seq    0       dmel   pos  1059  occ 0.92
ttttCTTTCCAGCctgt |- [rev]  seq    2        dyak  pos  1118  
ttttCTTTCCAGCctgt `- [rev]  seq    3        dsim  pos   998  
ccacTTTTCCCGCccac -- [fwd]  seq    2        dyak  pos  5574  occ 0.89
ccacATTTCCACAccca `- [fwd]  seq    3        dsim  pos  4912  
tcttATTTTCCCCtgcg -- [rev]  seq    0       dmel   pos  9236  occ 0.87
tctcATTTTCCCCggcg |- [rev]  seq    2        dyak  pos  9885  
tcttATTTTCCCCtgcg `- [rev]  seq    3        dsim  pos  9053  
agacCTTTCCACTgcat -- [rev]  seq    0       dmel   pos  2841  occ 0.85
acccCTTTTCCCCgctt |- [rev]  seq    2        dyak  pos  3158  
agccCTTTCCACTgcat `- [rev]  seq    3        dsim  pos  2773  
atgaATTTCCGGActcg -- [rev]  seq    1        dpse  pos  11134  occ 0.84
atgtATTTCCGGActga `- [rev]  seq    2        dyak  pos  3099  
aaatATTTCCGATtttt -- [rev]  seq    0       dmel   pos  2720  occ 0.82
aaatATTTCCGCTtttt |- [rev]  seq    2        dyak  pos  3031  
aaatATTTCCGCTtttt `- [rev]  seq    3        dsim  pos  2659  
ttgcTTTTCCACCcaca -- [rev]  seq    0       dmel   pos  1943  occ 0.81
ttgcTTTTCCACCcata `- [rev]  seq    3        dsim  pos  1871  
caaaATTTTCGGCctga -- [fwd]  seq    0       dmel   pos  6323  occ 0.80
aacaTTTTTCGGCctga |- [fwd]  seq    2        dyak  pos  6925  
caaaATTTTCGGCctga `- [fwd]  seq    3        dsim  pos  6223  
tagtATTTCCGGAttgg -- [rev]  seq    0       dmel   pos  2783  occ 0.76
cagtATTTCCGGTcggg `- [rev]  seq    3        dsim  pos  2721  
agttTTTCCCCCTtgga -- [fwd]  seq    2        dyak  pos  11251  occ 0.75
acagTTTTCCCCCccaa `- [fwd]  seq    3        dsim  pos  10320  
tttgTGTTCCACAgtac -- [rev]  seq    1        dpse  pos   900  occ 0.69
tttgTTTTCCCCActtc |- [rev]  seq    2        dyak  pos   784  
tttgTTTTCCACActtt `- [rev]  seq    3        dsim  pos   746  
ctgcATTTCCCTCtcaa -- [rev]  seq    0       dmel   pos   374  occ 0.67
ctgcATTTCCCTCgcaa `- [rev]  seq    3        dsim  pos   373  
ggcaTTTCCCGGCattt -- [rev]  seq    0       dmel   pos  4115  occ 0.63
gccgCTTTCCCGCtctt `- [rev]  seq    2        dyak  pos  4601  
ttgcATTTCCCTCacat -- [rev]  seq    2        dyak  pos  4771  occ 0.62
ttgcATTTCCCTCacat `- [rev]  seq    3        dsim  pos  4205  
cactTTTCCCCGCtttt -- [rev]  seq    2        dyak  pos  4549  occ 0.61
ccgcTTTCCCCGCtttt `- [rev]  seq    3        dsim  pos  4027  
ccgcTTTTCCTGCtaac -- [fwd]  seq    0       dmel   pos  2117  occ 0.60
ccgcTTTTCCTGCtaac |- [fwd]  seq    2        dyak  pos  2371  
ccgcTTTTCCTGCtaac `- [fwd]  seq    3        dsim  pos  2037  
ctccTTTTCCACTcatg -- [fwd]  seq    0       dmel   pos  9170  occ 0.58
cgcaTTTTCACTCacat |- [fwd]  seq    2        dyak  pos  9817  
ctccTTTTCCACTcatg `- [fwd]  seq    3        dsim  pos  8987  
gtggTTTTTCGGAactt -- [fwd]  seq    0       dmel   pos  1532  occ 0.58
gtggTTTTCCGGAattt `- [fwd]  seq    3        dsim  pos  1452  
ttgcTTTGCCCGCattc -- [fwd]  seq    0       dmel   pos  2140  occ 0.53
ttgcTTTTCCCGCattc |- [fwd]  seq    2        dyak  pos  2394  
ttgcTTTGCCCGCattc `- [fwd]  seq    3        dsim  pos  2060  
cacaTTTTCCAACcacc -- [rev]  seq    2        dyak  pos  4759  occ 0.41
cacaTTTTCCACCcatc `- [rev]  seq    3        dsim  pos  4193  
ccggTTTTCCGGCgtcc -- [rev]  seq    0       dmel   pos  2757  occ 0.41
ccgcTTTTCTGGCggcc `- [rev]  seq    3        dsim  pos  2696  
ccgcTTTTCCTGGggaa -- [rev]  seq    2        dyak  pos  4540  occ 0.37
ccgcTTTTCCGGCtttt `- [rev]  seq    3        dsim  pos  4018  
ttccTTTTTCCCCatta -- [fwd]  seq    0       dmel   pos  2019  occ 0.34
ttctTTTTGTGCCcttt |- [fwd]  seq    1        dpse  pos  9789  
ttccTTTTTCGCCatta |- [fwd]  seq    2        dyak  pos  2273  
ttccTTTTTCCCCatta `- [fwd]  seq    3        dsim  pos  1947  
gaagATTTTCGCTcagt -- [rev]  seq    0       dmel   pos  8287  occ 0.32
cacgATTTTCGCTcagt |- [rev]  seq    2        dyak  pos  8912  
gttgATTTTCGCTcagt `- [rev]  seq    3        dsim  pos  8167  
gcgaATTTCTCGCagtg -- [fwd]  seq    0       dmel   pos  8426  occ 0.30
atgcATTTCTCGCagtg |- [fwd]  seq    2        dyak  pos  9057  
tggtTTTTCTCGCagtg `- [fwd]  seq    3        dsim  pos  8301  
aataTTTCCCAGTagtt -- [fwd]  seq    2        dyak  pos  5312  occ 0.26
aataTTTCCCAGTagtt `- [fwd]  seq    3        dsim  pos  4675  
ctaaTTTTCTCACagtg -- [fwd]  seq    0       dmel   pos   990  occ 0.24
gagcTTTTCTCGCagtg |- [fwd]  seq    2        dyak  pos  1058  
ccaaTTTTCTCGCagtg `- [fwd]  seq    3        dsim  pos   937  
gcacTTTTCCCCGcttt -- [rev]  seq    2        dyak  pos  4550  occ 0.18
cccgCTTTCCCCGcttt `- [rev]  seq    3        dsim  pos  4028  
cttaTTTTCCATTacaa -- [fwd]  seq    0       dmel   pos  5933  occ 0.14
cttaTTTTTCATTccaa |- [fwd]  seq    2        dyak  pos  6544  
cttaTTTTCCATTacaa `- [fwd]  seq    3        dsim  pos  5848  
aataATTTCCCATcttt -- [fwd]  seq    0       dmel   pos   580  occ 0.13
aataATTTCCGAGcttt `- [fwd]  seq    3        dsim  pos   540  
taatATTTCCCAGtagt -- [fwd]  seq    2        dyak  pos  5311  occ 0.12
taatATTTCCCAGtagt `- [fwd]  seq    3        dsim  pos  4674  
aaaaATTTCCCAAagac -- [fwd]  seq    0       dmel   pos  8723  occ 0.12
aaaaATTTCCCAAagac `- [fwd]  seq    3        dsim  pos  8587  
cataATTTCCTACtttg -- [fwd]  seq    0       dmel   pos  2000  occ 0.11
cataATTTCCTACtttg |- [fwd]  seq    1        dpse  pos  9770  
cataATTTCCTACtttg |- [fwd]  seq    2        dyak  pos  2254  
cataATTTCCTACtttg `- [fwd]  seq    3        dsim  pos  1928  
acgaTTTTCTCGCtttt -- [fwd]  seq    0       dmel   pos  6135  occ 0.10
acgcTTTTCTCGCtttt `- [fwd]  seq    3        dsim  pos  6051  
ccggCTTTTCCCGgcat -- [rev]  seq    0       dmel   pos  4127  occ 0.10
ccgcTTTTCCTCGccgc |- [rev]  seq    2        dyak  pos  4613  
ccgcTTCTCCCGCtttc `- [rev]  seq    3        dsim  pos  4045  
ctcaATTTCCAAAcaac -- [fwd]  seq    0       dmel   pos  6365  occ 0.08
ctcaATTTCCAAAcaac |- [fwd]  seq    2        dyak  pos  6967  
ctcaATTTCCAAAcaac `- [fwd]  seq    3        dsim  pos  6265  
tgctCTTTCCAAGtaga -- [rev]  seq    0       dmel   pos  2979  occ 0.08
tttgCTTTCCCAGtaga |- [rev]  seq    2        dyak  pos  3318  
tgcaCTTTCCAAGtaga `- [rev]  seq    3        dsim  pos  2926  
cctcCTTTTCCACtcat -- [fwd]  seq    0       dmel   pos  9169  occ 0.07
ccgcATTTTCACTcaca |- [fwd]  seq    2        dyak  pos  9816  
cctcCTTTTCCACtcat `- [fwd]  seq    3        dsim  pos  8986  
gtatTTTTCAGTCttcg -- [rev]  seq    0       dmel   pos  1255  occ 0.06
gtatTTTTCAGGCttca |- [rev]  seq    2        dyak  pos  1377  
gtatTTTTCAGGCttcg `- [rev]  seq    3        dsim  pos  1190  
tgttATTTCTAGAacgt -- [fwd]  seq    0       dmel   pos  1149  occ 0.06
tgttATTTCTGGAacgt |- [fwd]  seq    1        dpse  pos  1220  
tgttATTTCTAGAacgt |- [fwd]  seq    2        dyak  pos  1225  
tgttATTTCTAGAacgt `- [fwd]  seq    3        dsim  pos  1089  
cactTTTCCCGGCtttt -- [rev]  seq    0       dmel   pos  4135  occ 0.06
cactTTTCCCGCTtttc |- [rev]  seq    2        dyak  pos  4621  
cactTTTCCCGCTtctc `- [rev]  seq    3        dsim  pos  4053  
gctcTTTCCAAGTagag -- [rev]  seq    0       dmel   pos  2978  occ 0.05
ttgcTTTCCCAGTagag |- [rev]  seq    2        dyak  pos  3317  
gcacTTTCCAAGTagag `- [rev]  seq    3        dsim  pos  2925  
gttgTTATCCCCCggga -- [fwd]  seq    0       dmel   pos  8269  occ 0.05
gttgTTGTCCCCCgaga |- [fwd]  seq    2        dyak  pos  8894  
gttgTTGTCCCCCgatg `- [fwd]  seq    3        dsim  pos  8149  
ttttTTTTCCCCCcaat -- [rev]  seq    0       dmel   pos  8677  occ 0.05
acagTTTTCCCCCccaa -- [fwd]  seq    0       dmel   pos  10570  occ 0.05
-------- Base counts for this motif ---------
//
NA Motif_5
DE best match =  dl
01     14.15       7.29       0.00      28.03          T        0.61
02      0.00       0.00       0.68      47.02          T        1.89
03      0.05       0.10       0.08      47.36          T        1.95
04      0.00       2.95       0.79      44.73          T        1.55
05      0.00      40.83       0.33       8.20          C        1.29
06      0.77      45.16       0.00       2.10          C        1.62
07     10.99      20.13      17.27       1.96          V        0.28
08      2.75      17.85      25.89       2.89          G        0.51
09      7.83      28.16       2.17      12.52          C        0.42
//
==============================

Tracked motif 7
--------------
tttcAATGTGCGTgggc -- [fwd]  seq    0       dmel   pos   828  occ 1.00
tttcAATGTGCGTgagg |- [fwd]  seq    1        dpse  pos   955  
tttcAATGTGCGTggtg |- [fwd]  seq    2        dyak  pos   836  
tttcAATGTGCGTgggc `- [fwd]  seq    3        dsim  pos   798  
tcttAATGTGCTTgcaa -- [fwd]  seq    0       dmel   pos  2525  occ 0.99
cattAATGTGCCTgcaa |- [fwd]  seq    1        dpse  pos  10022  
tcttAATGTGCTTgcaa |- [fwd]  seq    2        dyak  pos  2844  
tcttAATGTGCTTgcaa `- [fwd]  seq    3        dsim  pos  2470  
tcgcAATGTGTGTaaaa -- [rev]  seq    0       dmel   pos  10029  occ 0.94
tcgaAATGTGTGTaaaa |- [rev]  seq    2        dyak  pos  10625  
tcgcAATGTGTGTaaaa `- [rev]  seq    3        dsim  pos  9812  
tgtcCATGTGGATcagt -- [rev]  seq    0       dmel   pos  8051  occ 0.85
tgtcCATGTGGATcagt |- [rev]  seq    2        dyak  pos  8672  
tgtcCATGTGGATcagt `- [rev]  seq    3        dsim  pos  7935  
caaaAATGTGGCTatgt -- [fwd]  seq    0       dmel   pos  8884  occ 0.84
caaaAATGTGGCTattc |- [fwd]  seq    2        dyak  pos  9521  
caaaAATGTGGCTacgt `- [fwd]  seq    3        dsim  pos  8748  
gagtTATGTGCAGccta -- [fwd]  seq    0       dmel   pos  1038  occ 0.75
gagtTATGTGTCGagcc |- [fwd]  seq    1        dpse  pos  1118  
gagtTATGTGCAGcaga |- [fwd]  seq    2        dyak  pos  1099  
gagtTATGTGCAGccta `- [fwd]  seq    3        dsim  pos   977  
tgcgCGTGTGCCTctgt -- [fwd]  seq    0       dmel   pos  10615  occ 0.45
tgcgCGTGTGCCTctgt |- [fwd]  seq    2        dyak  pos  11289  
tgcgCGTGTGCCTctgt `- [fwd]  seq    3        dsim  pos  10358  
aaacAATGTGAAAtgct -- [rev]  seq    0       dmel   pos  10593  occ 0.27
aaacAATGTGAAAtgct |- [rev]  seq    2        dyak  pos  11267  
aaacAATGTGAAAtgct `- [rev]  seq    3        dsim  pos  10336  
aagtAATGTGAAAttta -- [rev]  seq    0       dmel   pos   471  occ 0.24
cagtAATGTGAAAtttt |- [rev]  seq    2        dyak  pos   454  
gagtAATGTGAAAttta `- [rev]  seq    3        dsim  pos   469  
ttgcGATGTGGGCcatg -- [fwd]  seq    0       dmel   pos  10040  occ 0.15
tttcGATGTGCGGcatg |- [fwd]  seq    2        dyak  pos  10636  
ttgcGATGTGGGGcatg `- [fwd]  seq    3        dsim  pos  9823  
tggaCACGTGTGTcccg -- [fwd]  seq    0       dmel   pos  8062  occ 0.11
tggaCACGTGTGTcccg |- [fwd]  seq    2        dyak  pos  8683  
tggaCACGTGTGTcccg `- [fwd]  seq    3        dsim  pos  7946  
gtagTATGTTAGTcaaa -- [rev]  seq    0       dmel   pos  3886  occ 0.10
gcagTATGTTAGTcaaa |- [rev]  seq    2        dyak  pos  4317  
gcagTATGTTAGTcaaa `- [rev]  seq    3        dsim  pos  3802  
tttaTATGTCCGCtgct -- [fwd]  seq    0       dmel   pos  2399  occ 0.08
caatTATGTGCGCtgct |- [fwd]  seq    2        dyak  pos  2713  
cattTATGTCCGCtgct `- [fwd]  seq    3        dsim  pos  2340  
gacaAATGTGCTGggtt -- [fwd]  seq    2        dyak  pos  6628  occ 0.08
gataAATGTGCTAgtta `- [fwd]  seq    3        dsim  pos  5932  
gtttTATGTGCACgtct -- [fwd]  seq    0       dmel   pos  1596  occ 0.08
gtttTTTGTGTACtgct |- [fwd]  seq    2        dyak  pos  1763  
gtttTATGTGCATggct `- [fwd]  seq    3        dsim  pos  1517  
atcaAATGTGTGCtgtt -- [fwd]  seq    2        dyak  pos  5142  occ 0.07
ataaAATGTGGGCtgtt `- [fwd]  seq    3        dsim  pos  4548  
gaccAATGTGGAAggga -- [rev]  seq    0       dmel   pos  6271  occ 0.06
gctcGATGTGGAAgggg |- [rev]  seq    2        dyak  pos  6868  
cgaaGATGTGGAGgggg `- [rev]  seq    3        dsim  pos  6171  
taaaCATCTGTTGtgtc -- [fwd]  seq    0       dmel   pos  9140  occ 0.06
taaaCATCTGTTGtgcc |- [fwd]  seq    2        dyak  pos  9787  
taaaCATCTGTTGtgtc `- [fwd]  seq    3        dsim  pos  8957  
cacaAATGTGCAAacgt -- [fwd]  seq    2        dyak  pos  4991  occ 0.06
cacaAATGTGGAAacgt `- [fwd]  seq    3        dsim  pos  4419  
cactCATGTTCTTtttt -- [fwd]  seq    0       dmel   pos  9179  occ 0.05
cactCATGTTCTTtttt `- [fwd]  seq    3        dsim  pos  8996  
-------- Base counts for this motif ---------
//
NA Motif_7
DE best match =  twi
01     10.19       2.97       0.38       2.50          A        0.59
02     15.09       0.00       0.89       0.07          A        1.65
03      0.00       0.22       0.00      15.79          T        1.89
04      0.00       0.12      15.89       0.00          G        1.94
05      0.00       0.00       0.00      16.01          T        2.00
06      0.00       0.12      15.66       0.28          G        1.81
07      1.19       8.14       3.79       3.07          B        0.28
08      4.29       4.25       5.49       2.00          V        0.08
09      1.24       0.52       2.47      11.94          T        0.82
//
==============================

Tracked motif 6
--------------
aattAACGACGACtgac -- [fwd]  seq    0       dmel   pos   675  occ 0.99
tgaaGACGGCGACtgac |- [fwd]  seq    2        dyak  pos   652  
tgaaGACGACGACtgac `- [fwd]  seq    3        dsim  pos   626  
aggaAGAGGCGACcgag -- [fwd]  seq    0       dmel   pos  7942  occ 0.96
aggaAGAGGCGACcgag |- [fwd]  seq    2        dyak  pos  8568  
aggaAGAGGCGACcgag `- [fwd]  seq    3        dsim  pos  7819  
gcacAGCGACGGCcaaa -- [fwd]  seq    0       dmel   pos  10666  occ 0.96
cagcAGCGACAGCcaaa |- [fwd]  seq    2        dyak  pos  11339  
cggcAGCGACGGCcaaa `- [fwd]  seq    3        dsim  pos  10407  
caaaAGCGGCAACaacg -- [fwd]  seq    0       dmel   pos  7264  occ 0.88
caaaAGCGGCAACaacg |- [fwd]  seq    2        dyak  pos  7750  
caaaAGCGGCAACaacg `- [fwd]  seq    3        dsim  pos  7166  
ctcaAGTGGCGGCtata -- [fwd]  seq    0       dmel   pos  2907  occ 0.85
ctaaAGTGGCGGCtata |- [fwd]  seq    2        dyak  pos  3231  
cttaAGTGGCGGCtata `- [fwd]  seq    3        dsim  pos  2839  
tattGGAGGCGACatcc -- [rev]  seq    0       dmel   pos  9786  occ 0.83
tattGGAGGAGACatcc |- [rev]  seq    2        dyak  pos  10384  
tattGGAGGCGACatcc `- [rev]  seq    3        dsim  pos  9580  
agccAACGACGACctgg -- [fwd]  seq    0       dmel   pos  10321  occ 0.83
gacaGCCGACGGCctgg `- [fwd]  seq    2        dyak  pos  10950  
gagtGGGGACGACacca -- [rev]  seq    0       dmel   pos  8456  occ 0.81
gagtGGGGACGACacca |- [rev]  seq    2        dyak  pos  9087  
gagtGGGGACGACacca `- [rev]  seq    3        dsim  pos  8331  
cgtcGACGCCAGCtgag -- [fwd]  seq    0       dmel   pos  10641  occ 0.52
cgtcGACGCCGGCagag |- [fwd]  seq    2        dyak  pos  11315  
cgtcGACGCCGGCcgag `- [fwd]  seq    3        dsim  pos  10384  
cgtcGACGTCGACgtta -- [rev]  seq    0       dmel   pos  10632  occ 0.51
cgtcGACGTCGGCgtta |- [rev]  seq    2        dyak  pos  11306  
cgtcGACGTCGGCgtta `- [rev]  seq    3        dsim  pos  10375  
ccaaGCCGACGTCttaa -- [fwd]  seq    2        dyak  pos  5602  occ 0.47
tccgAGCGACGTCttaa `- [fwd]  seq    3        dsim  pos  4940  
acccACTGGCGGCaaaa -- [rev]  seq    2        dyak  pos  5665  occ 0.44
acccACTGGCGGCgaaa `- [rev]  seq    3        dsim  pos  5003  
aaaaAGGGGCGTCtttg -- [rev]  seq    0       dmel   pos  8733  occ 0.44
aaagGGGGGCGTCtttg |- [rev]  seq    2        dyak  pos  9365  
aaaaAGGGGCGTCtttg `- [rev]  seq    3        dsim  pos  8597  
tgttAACGTCGACgtcg -- [fwd]  seq    0       dmel   pos  10629  occ 0.36
tgttAACGCCGACgtcg |- [fwd]  seq    2        dyak  pos  11303  
tgttAACGCCGACgtcg `- [fwd]  seq    3        dsim  pos  10372  
aaacGAAGGCAGCttcg -- [rev]  seq    0       dmel   pos  10348  occ 0.30
aaacGAAGGCAGCctcg |- [rev]  seq    2        dyak  pos  10977  
aaccGAAGGCAGCttcg `- [rev]  seq    3        dsim  pos  10104  
gtacGTGGGCGGCaaat -- [rev]  seq    2        dyak  pos  5735  occ 0.28
gtacGTGGGCGGCaggg `- [rev]  seq    3        dsim  pos  5072  
agctGGCGTCGACgtcg -- [rev]  seq    0       dmel   pos  10638  occ 0.26
tgccGGCGTCGACgtcg |- [rev]  seq    2        dyak  pos  11312  
ggccGGCGTCGACgtcg `- [rev]  seq    3        dsim  pos  10381  
gagtGGCGGCGGCactg -- [rev]  seq    2        dyak  pos  2829  occ 0.19
cactGGCGGCAAAagct -- [rev]  seq    2        dyak  pos  5662  occ 0.18
cactGGCGGCGAAagct `- [rev]  seq    3        dsim  pos  5000  
tcttGGTGTCGTCccca -- [fwd]  seq    0       dmel   pos  8453  occ 0.14
ccttGGTGTCGTCccca |- [fwd]  seq    2        dyak  pos  9084  
tcttGGTGTCGTCccca `- [fwd]  seq    3        dsim  pos  8328  
agacAGCGACAGCgacc -- [fwd]  seq    0       dmel   pos  1959  occ 0.12
agacAGCGACAGCgacc `- [fwd]  seq    3        dsim  pos  1887  
ggccAAAGGCAGCggca -- [rev]  seq    0       dmel   pos   215  occ 0.11
caagGGCGGCAGCaccg |- [rev]  seq    1        dpse  pos   271  
ggccAAAGGCAGCggcg `- [rev]  seq    3        dsim  pos   222  
tggaGGCGACATCctcc -- [rev]  seq    0       dmel   pos  9783  occ 0.10
tggaGGAGACATCcccc |- [rev]  seq    2        dyak  pos  10381  
tggaGGCGACATCcccg `- [rev]  seq    3        dsim  pos  9577  
atgcGACGGCTGCtgag -- [fwd]  seq    0       dmel   pos  8559  occ 0.10
atgcGACGGCTGCtgag |- [fwd]  seq    2        dyak  pos  9190  
atgcGACGGCTGCtgag `- [fwd]  seq    3        dsim  pos  8434  
ccatAATGGCGTCataa -- [fwd]  seq    0       dmel   pos  1974  occ 0.08
ccatAATGGCGTCataa |- [fwd]  seq    1        dpse  pos  9744  
ccatAATGGCGTCataa |- [fwd]  seq    2        dyak  pos  2228  
ccatAATGGCGTCataa `- [fwd]  seq    3        dsim  pos  1902  
gcaaGACAGCGACagcg -- [fwd]  seq    0       dmel   pos  1956  occ 0.07
gcaaGACAGCGACagcg `- [fwd]  seq    3        dsim  pos  1884  
atcgGACGACGACgatt -- [fwd]  seq    1        dpse  pos  3990  occ 0.07
cgtgGGCGGCAAAtggg -- [rev]  seq    2        dyak  pos  5732  occ 0.07
cgtgGGCGGCAGGgggc `- [rev]  seq    3        dsim  pos  5069  
gttcAGTGACGATgaga -- [rev]  seq    2        dyak  pos  5516  occ 0.06
ggcgAACGACGACgaga `- [rev]  seq    3        dsim  pos  4880  
actgGACGGCAAAgtgc -- [fwd]  seq    2        dyak  pos  5414  occ 0.06
actgGACGGCAAGgtta `- [fwd]  seq    3        dsim  pos  4777  
gttcAGCGACGACacgt -- [rev]  seq    1        dpse  pos  5082  occ 0.05
-------- Base counts for this motif ---------
//
NA Motif_6
DE best match =  Mad
01     12.24       0.00      11.62       0.00          A        1.00
02      7.00       1.98      13.75       0.43          G        0.62
03      4.38      12.39       2.88       2.90          C        0.31
04      0.11       0.00      22.34       0.00          G        1.96
05      7.53       1.57      11.90       2.14          G        0.40
06      0.82      22.05       0.00       0.00          C        1.78
07      4.79       0.00      18.31       0.19          G        1.20
08     12.14       0.00       8.75       2.28          A        0.65
09      0.41      21.93       0.13       0.06          C        1.79
//
==============================

Tracked motif 10
--------------
catgACAGTTAGTcata -- [fwd]  seq    0       dmel   pos  1858  occ 0.95
gctgACAGTTAGTcata |- [fwd]  seq    1        dpse  pos  9623  
catgACAGTTAGTcata |- [fwd]  seq    2        dyak  pos  2106  
catgACAGTTAGTcata `- [fwd]  seq    3        dsim  pos  1784  
acctGCAATTGGCggag -- [rev]  seq    0       dmel   pos   805  occ 0.82
acctGCAATTGGCggtg |- [rev]  seq    1        dpse  pos   932  
acctGCAATTGGCgatg |- [rev]  seq    2        dyak  pos   813  
acctGCAATTGGCgatg `- [rev]  seq    3        dsim  pos   775  
tgcgGCAATTAGAttaa -- [fwd]  seq    0       dmel   pos  7431  occ 0.79
tgcaGCAATTAGAttaa |- [fwd]  seq    2        dyak  pos  7919  
tgcaGCAATTAGAttaa `- [fwd]  seq    3        dsim  pos  7324  
ctgaACAATTAGGatat -- [fwd]  seq    0       dmel   pos  9591  occ 0.71
cttaACAATTAGCatat `- [fwd]  seq    3        dsim  pos  9387  
ccaaACAATTCGTcaat -- [fwd]  seq    0       dmel   pos  2443  occ 0.53
ccaaACAATTCGTcaat |- [fwd]  seq    2        dyak  pos  2757  
ccaaACAATTCGTcaat `- [fwd]  seq    3        dsim  pos  2384  
aaatCCAGTTGGCatat -- [fwd]  seq    0       dmel   pos  3907  occ 0.50
aaatCCAGTTGGCaaat |- [fwd]  seq    2        dyak  pos  4353  
aaatCCAGTTGGCaaat `- [fwd]  seq    3        dsim  pos  3822  
ttctTCAGTTGGTatta -- [fwd]  seq    0       dmel   pos  6164  occ 0.46
ttctTCAGTTGGTatta |- [fwd]  seq    2        dyak  pos  6777  
ttctTCAGTTGGTatta `- [fwd]  seq    3        dsim  pos  6080  
gctaTCCATTAGTattt -- [rev]  seq    0       dmel   pos  6106  occ 0.36
gctaCCCATTAGTattt |- [rev]  seq    2        dyak  pos  6728  
gctaTCCATTAGTattt `- [rev]  seq    3        dsim  pos  6022  
gccaACAATGAGCgact -- [fwd]  seq    0       dmel   pos  5899  occ 0.35
gccaACAATGACTtaca |- [fwd]  seq    2        dyak  pos  6515  
gccaACAATGAGCgact `- [fwd]  seq    3        dsim  pos  5815  
aataACAGTTAGCagga -- [rev]  seq    0       dmel   pos  2124  occ 0.33
aataACAGTTAGCagga |- [rev]  seq    2        dyak  pos  2378  
aataACAGTTAGCagga `- [rev]  seq    3        dsim  pos  2044  
tcaaGCAATTAGCatag -- [fwd]  seq    0       dmel   pos  9832  occ 0.22
tcaaGCTTTTAGCatac |- [fwd]  seq    2        dyak  pos  10428  
tcaaGCTATTAGCataa `- [fwd]  seq    3        dsim  pos  9624  
-------- Base counts for this motif ---------
//
NA Motif_10
DE best match =  exd
01      6.03       1.33       4.16       1.44          R        0.27
02      0.00      12.77       0.00       0.00          C        2.00
03     11.85       0.71       0.00       0.33          A        1.52
04      7.59       0.00       5.08       0.22          A        0.92
05      0.00       0.00       0.00      12.77          T        2.00
06      0.00       0.00       0.69      12.08          T        1.70
07      7.67       1.04       4.06       0.00          A        0.74
08      0.00       0.35      12.60       0.00          G        1.82
09      1.55       5.48       0.71       5.54          Y        0.36
//
==============================

Tracked motif 3
--------------
ttttGAATTTATTacct -- [fwd]  seq    0       dmel   pos  1127  occ 0.98
tttaGAATTTATTacct |- [fwd]  seq    1        dpse  pos  1198  
ttttGAATTTATTacct |- [fwd]  seq    2        dyak  pos  1203  
ttttGAATTTATTacct `- [fwd]  seq    3        dsim  pos  1067  
tttcAGTTTTATTtttc -- [fwd]  seq    0       dmel   pos  2380  occ 0.96
tttcAGTTTTATTttcc |- [fwd]  seq    2        dyak  pos  2696  
tttcAGTTTTATTtttc `- [fwd]  seq    3        dsim  pos  2323  
aattAAATTTATTcata -- [rev]  seq    0       dmel   pos  2660  occ 0.95
aattAAATTTATTcata |- [rev]  seq    1        dpse  pos  11017  
aattAAATTTATTcata |- [rev]  seq    2        dyak  pos  2971  
aattAAATTTATTcata `- [rev]  seq    3        dsim  pos  2601  
aaggGAATTTATTttgc -- [rev]  seq    0       dmel   pos  2628  occ 0.88
aaggGAATTTATTttgc |- [rev]  seq    2        dyak  pos  2941  
aaggGAATTTATTttgc `- [rev]  seq    3        dsim  pos  2569  
cgggTATTTTATTttta -- [fwd]  seq    0       dmel   pos  10467  occ 0.87
cgggTATTTTATTttta |- [fwd]  seq    2        dyak  pos  11120  
cgggTATTTTATTttta `- [fwd]  seq    3        dsim  pos  10221  
tattCATTTTATTtatt -- [fwd]  seq    0       dmel   pos  6637  occ 0.55
aaatTATTTTATTtgtt `- [fwd]  seq    3        dsim  pos  6552  
tacaAATGTTATTtcta -- [fwd]  seq    0       dmel   pos  1143  occ 0.49
tacaAATGTTATTtctg |- [fwd]  seq    1        dpse  pos  1214  
tacaAATGTTATTtcta |- [fwd]  seq    2        dyak  pos  1219  
tacaAATGTTATTtcta `- [fwd]  seq    3        dsim  pos  1083  
gttcGGTTTTATTtacg -- [fwd]  seq    0       dmel   pos  2209  occ 0.44
tgcgGTTTTTATTtaag `- [fwd]  seq    3        dsim  pos  2141  
agctAAATTTATActcc -- [fwd]  seq    0       dmel   pos   865  occ 0.42
ggctAAATTTATAcgcc |- [fwd]  seq    2        dyak  pos   880  
agctAAATTTATAcgcc `- [fwd]  seq    3        dsim  pos   835  
gtcgAGTTTTATGcgcg -- [fwd]  seq    0       dmel   pos  1204  occ 0.42
gtcgAGTTTTATGcgcg `- [fwd]  seq    3        dsim  pos  1141  
ttggCGTTTTATTtctt -- [rev]  seq    0       dmel   pos  5887  occ 0.39
ttggCGTTTCATTtttt |- [rev]  seq    2        dyak  pos  6503  
ttggCGTTTTATTtttt `- [rev]  seq    3        dsim  pos  5803  
atttATATTTATAgttt -- [fwd]  seq    0       dmel   pos  10015  occ 0.37
attcGTATTTATAgttt |- [fwd]  seq    2        dyak  pos  10611  
atttATATTTATAgttt `- [fwd]  seq    3        dsim  pos  9798  
tgctACTTTTATTtcct -- [rev]  seq    0       dmel   pos  8960  occ 0.36
cgctACTTTTATCtcct |- [rev]  seq    2        dyak  pos  9645  
ctctACTTTTATTttct `- [rev]  seq    3        dsim  pos  8816  
gggcTGTTTTATTattt -- [rev]  seq    0       dmel   pos  10807  occ 0.35
tggcTGTTTTGTTattt |- [rev]  seq    2        dyak  pos  11505  
gggcTGTTTTATTattt `- [rev]  seq    3        dsim  pos  10548  
tcatAATTTTATAgaaa -- [rev]  seq    0       dmel   pos  3037  occ 0.31
tcatAATTTTATAgaaa `- [rev]  seq    3        dsim  pos  2980  
atggGATGTTATTttaa -- [fwd]  seq    0       dmel   pos   457  occ 0.30
gcagGATTTTATTtaaa |- [fwd]  seq    2        dyak  pos   440  
acggGGTTTTACTttaa `- [fwd]  seq    3        dsim  pos   455  
gtcgAGTTTTATGcgcc -- [fwd]  seq    2        dyak  pos  1276  occ 0.23
ggcgCTGCCTGGGcgcc `- [fwd]  seq    1        dpse  pos  1315  
tatcATCTTTATGacgc -- [rev]  seq    0       dmel   pos  1982  occ 0.22
tatcATCTTTATGacgc |- [rev]  seq    1        dpse  pos  9752  
tatcATCTTTATGacgc |- [rev]  seq    2        dyak  pos  2236  
tatcATCTTTATGacgc `- [rev]  seq    3        dsim  pos  1910  
ctgcGTTTTTATCttcg -- [rev]  seq    0       dmel   pos  8858  occ 0.21
gtgcGTTTTTATCtacg |- [rev]  seq    2        dyak  pos  9493  
ctgcGTTTTTATCttcg `- [rev]  seq    3        dsim  pos  8722  
gcgcTTTTTTATGgctt -- [rev]  seq    0       dmel   pos  3628  occ 0.19
gcgcTTTTTTATGggtt |- [rev]  seq    2        dyak  pos  4011  
gcgcTTTTTTATGggtt `- [rev]  seq    3        dsim  pos  3558  
tttaTAATTTATAaaca -- [fwd]  seq    2        dyak  pos  5267  occ 0.18
tttaTAATTTATTagca `- [fwd]  seq    3        dsim  pos  4633  
aatcCGATTTATAtgga -- [rev]  seq    0       dmel   pos  7024  occ 0.18
aatcGGATTTATAcaaa `- [rev]  seq    3        dsim  pos  6940  
aattAAATTTATAccat -- [rev]  seq    0       dmel   pos  3789  occ 0.17
acttAAATTTATGcctt `- [rev]  seq    3        dsim  pos  3697  
gctaACTGTTATTtgct -- [fwd]  seq    0       dmel   pos  2128  occ 0.13
gctaACTGTTATTtgct |- [fwd]  seq    2        dyak  pos  2382  
gctaACTGTTATTtgct `- [fwd]  seq    3        dsim  pos  2048  
ctggATTTTTATGcgac -- [fwd]  seq    0       dmel   pos   419  occ 0.11
ctggATTTTTATGcggc `- [fwd]  seq    3        dsim  pos   418  
ttagCATTTAATTattc -- [rev]  seq    0       dmel   pos  4033  occ 0.10
ttagCATTTAATTattc |- [rev]  seq    2        dyak  pos  4473  
ttagCATTTAATTattc `- [rev]  seq    3        dsim  pos  3943  
ttgtACATTTATAtaaa -- [fwd]  seq    0       dmel   pos  3129  occ 0.07
atatTTATTTATTtatt `- [fwd]  seq    3        dsim  pos  3073  
-------- Base counts for this motif ---------
//
NA Motif_3
DE best match =  Abd-B_group
01     10.53       1.93       6.58       3.66          R        0.24
02     13.23       1.04       5.22       3.00          A        0.47
03      9.38       0.58       0.23      11.96          T        0.79
04      0.00       0.23       1.86      20.21          T        1.51
05      0.00       0.23       0.00      21.91          T        1.92
06      0.20       0.38       0.00      21.67          T        1.80
07     21.75       0.00       0.57       0.00          A        1.83
08      0.00       0.29       0.23      21.74          T        1.82
09      2.74       0.78       2.28      16.63          T        0.80
//
==============================

Tracked motif 2
--------------
ggcaTAATTATCCcagg -- [fwd]  seq    0       dmel   pos  1485  occ 0.87
gccaTAATTATCCcagg |- [fwd]  seq    1        dpse  pos  1637  
ggcaTAATTATCCcagc |- [fwd]  seq    2        dyak  pos  1633  
ggcaTAATTATCCcagg `- [fwd]  seq    3        dsim  pos  1405  
ccccTAATGAACGcgca -- [rev]  seq    0       dmel   pos  1215  occ 0.73
cgccTAATGAACGcgtt |- [rev]  seq    1        dpse  pos  1341  
tgccTAATGAACGcgct |- [rev]  seq    2        dyak  pos  1302  
ccccTAATGAACGcgca `- [rev]  seq    3        dsim  pos  1152  
cagcTAATGATCCattt -- [rev]  seq    0       dmel   pos  6928  occ 0.73
cagcTAATGATCCgatt |- [rev]  seq    2        dyak  pos  7429  
cagcTAATGATCCaatt `- [rev]  seq    3        dsim  pos  6844  
aattTAATGATGTtttt -- [rev]  seq    0       dmel   pos  1358  occ 0.71
aattTAATGATGTtttt |- [rev]  seq    1        dpse  pos  1494  
aattTAATGATGTtttt |- [rev]  seq    2        dyak  pos  1469  
aattTAATGATGTtttt `- [rev]  seq    3        dsim  pos  1276  
gaaaTAATGATCGtaaa -- [rev]  seq    0       dmel   pos  2220  occ 0.70
gaaaTAATGATCTtaaa `- [rev]  seq    3        dsim  pos  2152  
ctctTAATTACCAatta -- [fwd]  seq    0       dmel   pos  3178  occ 0.55
ctttTAATTACCAaata |- [fwd]  seq    2        dyak  pos  3534  
ctctTAATTACCAatta `- [fwd]  seq    3        dsim  pos  3122  
aataTAATTACGAgtct -- [rev]  seq    0       dmel   pos  6767  occ 0.41
aataTAATTACGAgtct `- [rev]  seq    3        dsim  pos  6681  
accaTAATGGCGTcata -- [fwd]  seq    0       dmel   pos  1973  occ 0.36
accaTAATGGCGTcata |- [fwd]  seq    1        dpse  pos  9743  
accaTAATGGCGTcata |- [fwd]  seq    2        dyak  pos  2227  
accaTAATGGCGTcata `- [fwd]  seq    3        dsim  pos  1901  
tcttTAATTATGCgcca -- [rev]  seq    2        dyak  pos  5475  occ 0.36
tcttTAATTATGCgcca `- [rev]  seq    3        dsim  pos  4839  
cattTAATTATTCtgaa -- [rev]  seq    0       dmel   pos  4029  occ 0.30
cattTAATTATTCtgaa |- [rev]  seq    2        dyak  pos  4469  
cattTAATTATTCtgaa `- [rev]  seq    3        dsim  pos  3939  
agaaTAATTAAATgcta -- [fwd]  seq    0       dmel   pos  4032  occ 0.30
agaaTAATTAAATgcta |- [fwd]  seq    2        dyak  pos  4472  
agaaTAATTAAATgcta `- [fwd]  seq    3        dsim  pos  3942  
ttttTAATGGTCTctac -- [fwd]  seq    0       dmel   pos  2967  occ 0.29
ttttTAATGGGCTctac |- [fwd]  seq    2        dyak  pos  3306  
ttttTAATGGGCTctac `- [fwd]  seq    3        dsim  pos  2914  
ctcgTAATTATATtgcc -- [fwd]  seq    0       dmel   pos  6770  occ 0.28
ctcgTAATTATATtgcc `- [fwd]  seq    3        dsim  pos  6684  
ttggTAATTAAGAgctt -- [rev]  seq    0       dmel   pos  3175  occ 0.25
ttggTAATTAAAAgctg |- [rev]  seq    2        dyak  pos  3531  
ttggTAATTAAGAgctt `- [rev]  seq    3        dsim  pos  3119  
acaaTAATGGGGAaaaa -- [rev]  seq    0       dmel   pos  2023  occ 0.24
acaaTAATGGCGAaaaa |- [rev]  seq    2        dyak  pos  2277  
acaaTAATGGGGAaaaa `- [rev]  seq    3        dsim  pos  1951  
cgcaTAATTAAAGagca -- [fwd]  seq    2        dyak  pos  5478  occ 0.21
cgcaTAATTAAAGagca `- [fwd]  seq    3        dsim  pos  4842  
cattTAATTATAAattg -- [fwd]  seq    2        dyak  pos  5460  occ 0.19
cgttTAATTATAAattg `- [fwd]  seq    3        dsim  pos  4824  
tttaTAATTAAATgatc -- [rev]  seq    2        dyak  pos  5457  occ 0.16
tttaTAATTAAACgatc `- [rev]  seq    3        dsim  pos  4821  
aacaTCATTAAATttat -- [fwd]  seq    0       dmel   pos  1361  occ 0.13
aacaTCATTAAATttat |- [fwd]  seq    1        dpse  pos  1497  
aacaTCATTAAATttat |- [fwd]  seq    2        dyak  pos  1472  
aacaTCATTAAATttat `- [fwd]  seq    3        dsim  pos  1279  
gcgtTCATTAGGCgcca -- [fwd]  seq    1        dpse  pos  1344  occ 0.12
gcgtTCATTAGGCacca `- [fwd]  seq    2        dyak  pos  1305  
gcgtTCATTAGGGgcat -- [fwd]  seq    0       dmel   pos  1218  occ 0.12
gcgtTCATTAGGGgcac `- [fwd]  seq    3        dsim  pos  1155  
tggaTCATTAGCTgcac -- [fwd]  seq    0       dmel   pos  6931  occ 0.12
cggaTCATTAGCTgctc |- [fwd]  seq    2        dyak  pos  7432  
tggaTCATTAGCTgcac `- [fwd]  seq    3        dsim  pos  6847  
acgaTCATTATTTcaac -- [fwd]  seq    0       dmel   pos  2223  occ 0.12
aagaTCATTATTTcagc `- [fwd]  seq    3        dsim  pos  2155  
caatTAATGGTTGgcca -- [fwd]  seq    0       dmel   pos  3189  occ 0.10
caaaTAATGGGTGgggt |- [fwd]  seq    2        dyak  pos  3545  
caatTAATGGGTGgcca `- [fwd]  seq    3        dsim  pos  3133  
gaaaTTATGATATcatc -- [rev]  seq    0       dmel   pos  1992  occ 0.07
gaaaTTATGATATcatc |- [rev]  seq    1        dpse  pos  9762  
gaaaTTATGATATcatc |- [rev]  seq    2        dyak  pos  2246  
gaaaTTATGATATcatc `- [rev]  seq    3        dsim  pos  1920  
atacTAATGGATAgcac -- [fwd]  seq    0       dmel   pos  6108  occ 0.05
atacTAATGGGTAgcac |- [fwd]  seq    2        dyak  pos  6730  
atacTAATGGATAgcac `- [fwd]  seq    3        dsim  pos  6024  
-------- Base counts for this motif ---------
//
NA Motif_2
DE best match =  Antp_group
01      0.00       0.00       0.00      17.63          T        2.00
02     16.26       1.18       0.00       0.19          A        1.56
03     17.63       0.00       0.00       0.00          A        2.00
04      0.00       0.00       0.00      17.63          T        2.00
05      0.00       0.00       8.88       8.74          K        1.00
06     15.31       0.00       2.32       0.00          A        1.44
07      4.04       2.93       1.64       9.37          T        0.28
08      2.68       8.69       5.32       1.07          S        0.32
09      3.09       5.26       3.36       6.31          N        0.06
//
==============================

Tracked motif 13
--------------
aggcGAACGTTCGcctc -- [fwd]  seq    0       dmel   pos  2893  occ 0.95
ctgcGAACGTTCGccta |- [fwd]  seq    2        dyak  pos  3217  
aggcGAACGTTCGcctt `- [fwd]  seq    3        dsim  pos  2825  
ctgcGAGCGTCACgcaa -- [rev]  seq    0       dmel   pos  10738  occ 0.51
ctgcGAGCGTCACgcaa |- [rev]  seq    2        dyak  pos  11411  
ctgcGAGCGTCACgcaa `- [rev]  seq    3        dsim  pos  10479  
acccGAGCGTTGCtccc -- [rev]  seq    0       dmel   pos  10455  occ 0.50
acccGAGCGTTGCtccc |- [rev]  seq    2        dyak  pos  11108  
acccGAGCGTTGCtccc `- [rev]  seq    3        dsim  pos  10209  
aggcGAGCGTAAAaaca -- [fwd]  seq    0       dmel   pos  6308  occ 0.49
aggcGAGCGTAAAaaca `- [fwd]  seq    3        dsim  pos  6208  
tgcgTGACGCTCGcagc -- [fwd]  seq    0       dmel   pos  10739  occ 0.43
tgcgTGACGCTCGcagc |- [fwd]  seq    2        dyak  pos  11412  
tgcgTGACGCTCGcagc `- [fwd]  seq    3        dsim  pos  10480  
ggagCAACGCTCGggta -- [fwd]  seq    0       dmel   pos  10456  occ 0.42
ggagCAACGCTCGggta |- [fwd]  seq    2        dyak  pos  11109  
ggagCAACGCTCGggta `- [fwd]  seq    3        dsim  pos  10210  
gtttTTACGCTCGcctc -- [rev]  seq    0       dmel   pos  6307  occ 0.42
gtttTTACGCTCGcctc `- [rev]  seq    3        dsim  pos  6207  
tgtcTAACGTTCTagaa -- [rev]  seq    0       dmel   pos  1155  occ 0.32
tgtcTAACGTTCCagaa |- [rev]  seq    1        dpse  pos  1226  
tgtcTAACGTTCTagaa |- [rev]  seq    2        dyak  pos  1231  
tgtcTAACGTTCTagaa `- [rev]  seq    3        dsim  pos  1095  
aagcGAGGGTCCTgcca -- [rev]  seq    0       dmel   pos  5782  occ 0.19
cggtGGAGGTCCTacca |- [rev]  seq    1        dpse  pos  16230  
aagcGAGGGTCCTgcca `- [rev]  seq    2        dyak  pos  6422  
ggcaGGACCCTCGcttg -- [fwd]  seq    0       dmel   pos  5783  occ 0.15
ggcaGGACCCTCGcttg `- [fwd]  seq    2        dyak  pos  6423  
aagcGCGCCTTAAgccg -- [fwd]  seq    0       dmel   pos  3639  occ 0.14
aagcGCGCCTTAAgccg |- [fwd]  seq    2        dyak  pos  4022  
aagcGCGCCTTAAgccg `- [fwd]  seq    3        dsim  pos  3569  
ggctTAAGGCGCGcttt -- [rev]  seq    0       dmel   pos  3638  occ 0.11
ggctTAAGGCGCGcttt |- [rev]  seq    2        dyak  pos  4021  
ggctTAAGGCGCGcttt `- [rev]  seq    3        dsim  pos  3568  
tctaGAACGTTAGacaa -- [fwd]  seq    0       dmel   pos  1156  occ 0.10
tctgGAACGTTAGacac |- [fwd]  seq    1        dpse  pos  1227  
tctaGAACGTTAGacac |- [fwd]  seq    2        dyak  pos  1232  
tctaGAACGTTAGacac `- [fwd]  seq    3        dsim  pos  1096  
gcgcGAGCGTTAAaaga -- [fwd]  seq    2        dyak  pos  6909  occ 0.08
ctgcTAGCATTTTgtac -- [rev]  seq    0       dmel   pos  10382  occ 0.07
cggcTAGCATGTTgtac |- [rev]  seq    2        dyak  pos  11011  
ccgcTAGCATTTTgtac `- [rev]  seq    3        dsim  pos  10138  
atgcGCGTGTGCCtctg -- [fwd]  seq    0       dmel   pos  10614  occ 0.06
atgcGCGTGTGCCtctg |- [fwd]  seq    2        dyak  pos  11288  
atgcGCGTGTGCCtctg `- [fwd]  seq    3        dsim  pos  10357  
ctttTAACGCTCGcgca -- [rev]  seq    2        dyak  pos  6908  occ 0.06
-------- Base counts for this motif ---------
//
NA Motif_13
DE best match =  Cf2-II
01      0.00       0.83       5.97       2.77          G        0.75
02      7.33       0.39       1.26       0.65          A        0.87
03      6.03       0.00       3.60       0.00          A        1.05
04      0.00       8.83       0.62       0.13          C        1.55
05      0.13       0.48       8.96       0.00          G        1.61
06      0.00       2.82       0.00       6.75          T        1.12
07      0.76       1.40       0.41       7.05          T        0.78
08      2.37       6.09       0.98       0.13          C        0.66
09      1.10       2.42       4.97       1.09          G        0.29
//
==============================

Tracked motif 12
--------------
ggtgGTTCTTAGGccaa -- [fwd]  seq    0       dmel   pos  1500  occ 0.38
ggtgGGTCTCAAGccaa |- [fwd]  seq    1        dpse  pos  1652  
gctgGTGCTTAGGccaa |- [fwd]  seq    2        dyak  pos  1648  
ggtgGTTCTTAGGccaa `- [fwd]  seq    3        dsim  pos  1420  
caaaCTGCTTAAGtatc -- [rev]  seq    0       dmel   pos  5957  occ 0.30
tgaaCTGCTTAAGtatc |- [rev]  seq    2        dyak  pos  6568  
caaaCTGCTTAAGtatc `- [rev]  seq    3        dsim  pos  5872  
gtggGGGCTTAAGtgat -- [rev]  seq    2        dyak  pos  10800  occ 0.29
cgggGGGCTTAAGtgat `- [rev]  seq    3        dsim  pos  9971  
ccgaCGTCTTAAGcttc -- [fwd]  seq    2        dyak  pos  5607  occ 0.24
gcgaCGTCTTAAGcttt `- [fwd]  seq    3        dsim  pos  4945  
cactGTGCTTGAGgcgg -- [fwd]  seq    0       dmel   pos  7145  occ 0.22
cactGTACTTGAGgcgg |- [fwd]  seq    2        dyak  pos  7622  
cactGTGCTTGAGgcgg `- [fwd]  seq    3        dsim  pos  7047  
tttcGGTTTCAAGttgg -- [fwd]  seq    0       dmel   pos  8498  occ 0.14
tttcGGTTTCAAGttgg |- [fwd]  seq    2        dyak  pos  9129  
tttcGGTTTCAAGttgg `- [fwd]  seq    3        dsim  pos  8373  
tgagGTAGTTGAGcggt -- [rev]  seq    0       dmel   pos  8168  occ 0.08
tgagGTAGTTGAGcggt |- [rev]  seq    2        dyak  pos  8793  
tgagGTAGTTGAGcggt `- [rev]  seq    3        dsim  pos  8048  
attgATACTTAAGcagt -- [fwd]  seq    0       dmel   pos  5954  occ 0.07
attgATACTTAAGcagt |- [fwd]  seq    2        dyak  pos  6565  
attgATACTTAAGcagt `- [fwd]  seq    3        dsim  pos  5869  
ccgtTTGGTCAAGgtgc -- [fwd]  seq    0       dmel   pos  2470  occ 0.06
ccgtTTGGTCAAGgtgc |- [fwd]  seq    2        dyak  pos  2784  
ccgtTTGGTCAAGgtgc `- [fwd]  seq    3        dsim  pos  2411  
aataTTTGTCAAGccgt -- [fwd]  seq    0       dmel   pos  2457  occ 0.06
aataTTTGTCAAGccgt |- [fwd]  seq    2        dyak  pos  2771  
aataTTTGTCAAGccgt `- [fwd]  seq    3        dsim  pos  2398  
taatTTTATCAAGcgcg -- [fwd]  seq    0       dmel   pos  2672  occ 0.05
taatTTTCTAAAGcagg |- [fwd]  seq    1        dpse  pos  11029  
taatTTTATCAAGcgca |- [fwd]  seq    2        dyak  pos  2983  
taatTTTATCAAGcgcg `- [fwd]  seq    3        dsim  pos  2613  
-------- Base counts for this motif ---------
//
NA Motif_12
DE best match =  NK2_group
01      0.14       0.95       2.34       0.37          G        0.57
02      0.00       0.00       1.46       2.34          T        1.04
03      0.51       0.00       1.86       1.64          K        0.58
04      0.09       3.04       0.39       0.28          C        1.00
05      0.00       0.00       0.00       3.80          T        2.00
06      0.05       0.97       0.00       2.78          T        1.08
07      3.20       0.00       0.59       0.00          A        1.38
08      3.15       0.00       0.65       0.00          A        1.34
09      0.00       0.00       3.80       0.00          G        2.00
//
==============================

Tracked motif 15
--------------
cgacCATAATGGCgtca -- [fwd]  seq    0       dmel   pos  1971  occ 0.10
ccacCATAATGGCgtca |- [fwd]  seq    1        dpse  pos  9741  
cgacCATAATGGCgtca |- [fwd]  seq    2        dyak  pos  2225  
cgacCATAATGGCgtca `- [fwd]  seq    3        dsim  pos  1899  
-------- Base counts for this motif ---------
//
NA Motif_15
01      0.00       0.26       0.00       0.00          C        2.00
02      0.26       0.00       0.00       0.00          A        2.00
03      0.00       0.00       0.00       0.26          T        2.00
04      0.26       0.00       0.00       0.00          A        2.00
05      0.26       0.00       0.00       0.00          A        2.00
06      0.00       0.00       0.00       0.26          T        2.00
07      0.00       0.00       0.26       0.00          G        2.00
08      0.00       0.00       0.26       0.00          G        2.00
09      0.00       0.26       0.00       0.00          C        2.00
//
==============================
