# Supplementary material for: The Complex Spatio-Temporal Regulation of the Drosophila Myoblast Attractant Gene duf/kirre
Source: PLoS One. 2009 Sep 9;4(9):e6960. doi: 10.1371/journal.pone.0006960 (PMC2734059; doi:10.1371/journal.pone.0006960)
Supplement: Dataset S3 — The raw output of the analysis of 11 kb upstream region using PhyloGibbs-MP. The region 2945000–2956000 (about 11 kb upstream of duf) was examined in detail. Sequence preparation was as described above, but PhyloGibbs-MP was run treating 2/3 of the sequence, rather than half the sequence, as potentially regulatory (the specified “module dimension” being the entire length of the sequence). The raw output is in Supplementary data 13. (0.06 MB ZIP) [file pone.0006960.s013.zip › supporting_data_S11/README]

This is part of the supplementary material for the computational study
of the duf enhancer using Stubb and PhyloGibbs-MP.  It contains all
raw output of all programs.

This directory contains the following files:

matrices_8trimmed.transfac,
matrices_12trimmed.transfac:
    The lists of transcription factor weight matrices, used as input
    for PhyloGibbs-MP.  Since these are of varying lengths, the full 
    list was split in two, of length 8bp or less and length over 8bp.
    The matrices are from various sources, as described in the paper.

Subdirectory supp_11kb_phylogibbs-mp:
    Input and PhyloGibbs-MP output for the 11kb upstream region.  
    gbr.*.ann files may be uploaded to the Generic Genome Browser 
    for visualisation.
