# Supplementary material for: The Complex Spatio-Temporal Regulation of the Drosophila Myoblast Attractant Gene duf/kirre
Source: PLoS One. 2009 Sep 9;4(9):e6960. doi: 10.1371/journal.pone.0006960 (PMC2734059; doi:10.1371/journal.pone.0006960)
Supplement: Dataset S3 — The raw output of the analysis of 11 kb upstream region using PhyloGibbs-MP. The region 2945000–2956000 (about 11 kb upstream of duf) was examined in detail. Sequence preparation was as described above, but PhyloGibbs-MP was run treating 2/3 of the sequence, rather than half the sequence, as potentially regulatory (the specified “module dimension” being the entire length of the sequence). The raw output is in Supplementary data 13. (0.06 MB ZIP) [file pone.0006960.s013.zip › supporting_data_S11/matrices_12trimmed.transfac]

//
NA bin
PO         A          C          G          T       
01         0.00       4.60       0.41       1.48    
02         0.00       1.37       0.00       5.12    
03         1.80       0.00       3.02       1.40    
04         0.00       0.00       0.00       5.86    
05         5.86       0.00       0.00       0.00    
06         5.86       0.00       0.00       0.00    
07         5.86       0.00       0.00       0.00    
08         0.00       2.84       0.00       3.29    
09         5.86       0.00       0.00       0.00    
10         5.68       0.00       0.00       0.18    
11         4.82       0.00       1.25       0.18    
//
//
NA byn
PO         A          C          G          T       
01         12.12      0.21       0.00       1.20    
02         6.76       0.00       3.24       3.53    
03         0.29       0.51       11.95      0.78    
04         0.00       0.29       0.00       13.24   
05         0.12       0.00       12.70      0.72    
06         0.87       10.35      0.32       1.98    
07         3.16       0.32       6.81       3.24    
08         12.90      0.34       0.00       0.29    
09         4.22       3.85       0.00       5.47    
10         4.86       0.20       0.60       7.87    
11         2.63       0.11       0.00       10.97   
12         0.11       5.65       1.92       5.86    
//
//
NA E-spl-
PO         A          C          G          T       
01         1.38       3.65       0.00       0.00    
02         1.38       0.00       3.65       0.00    
03         0.00       1.98       3.05       0.00    
04         0.00       5.03       0.00       0.00    
05         5.03       0.00       0.00       0.00    
06         0.00       5.03       0.00       0.00    
07         0.00       0.00       5.03       0.00    
08         1.98       1.68       0.00       1.38    
09         0.00       0.00       5.03       0.00    
10         1.68       1.98       0.00       1.38    
11         0.00       5.03       0.00       0.00    
12         5.03       0.00       0.00       0.00    
//
//
NA toy
PO         A          C          G          T       
01         0.38       0.15       0.24       7.08    
02         2.03       5.63       0.00       0.25    
03         5.19       0.51       2.15       0.00    
04         0.85       6.11       0.19       1.13    
05         0.10       0.27       2.76       4.73    
06         0.00       0.00       2.97       4.88    
07         0.70       0.52       6.85       0.21    
08         2.54       0.00       5.92       0.09    
09         0.68       5.45       0.25       1.48    
10         7.57       0.06       0.10       0.12    
11         3.67       3.34       0.85       0.00    
12         5.19       0.06       0.45       2.15    
13         2.89       2.52       2.00       0.45    
14         5.33       0.90       0.36       1.77    
//
//
NA knirps_b1h
PO         A          C          G          T       
01         19.50      1.50       2.50       4.50    
02         25.50      1.50       0.50       0.50    
03         16.50      0.50       0.50       10.50   
04         5.50       9.50       6.50       6.50    
05         0.50       4.50       1.50       21.50   
06         21.50      0.50       5.50       0.50    
07         0.50       0.50       26.50      0.50    
08         17.50      0.50       8.50       1.50    
09         1.50       3.50       18.50      4.50    
10         0.50       26.50      0.50       0.50    
11         25.50      0.50       1.50       0.50    
12         5.50       12.50      7.50       2.50    
//
//
NA shn1_lit
PO         A          C          G          T       
01         2.00       2.00       102.00     2.00    
02         2.00       2.00       102.00     2.00    
03         2.00       2.00       82.00      22.00   
04         102.00     2.00       2.00       2.00    
05         49.00      15.00      2.00       42.00   
06         2.00       95.00      2.00       9.00    
07         2.00       2.00       102.00     2.00    
08         2.00       2.00       9.00       95.00   
09         2.00       9.00       2.00       95.00   
10         2.00       102.00     2.00       2.00    
11         2.00       102.00     2.00       2.00    
12         9.00       82.00      2.00       15.00   
//
//
NA shn2_lit
PO         A          C          G          T       
01         13.00      68.00      85.00      2.00    
02         8.00       2.00       96.00      2.00    
03         2.00       2.00       102.00     2.00    
04         2.00       2.00       102.00     2.00    
05         91.00      13.00      2.00       2.00    
06         58.00      35.00      2.00       13.00   
07         41.00      13.00      8.00       46.00   
08         19.00      2.00       8.00       79.00   
09         2.00       102.00     2.00       2.00    
10         2.00       96.00      2.00       8.00    
11         19.00      79.00      2.00       8.00    
//
//
AC   M00259
XX
ID   I$STAT_01
XX
DT   02.12.1996 (created); ewi.
DT   02.12.1996 (updated); ewi.
CO   Copyright (C), Biobase GmbH.
XX
NA STAT_transfac
XX
DE   signal transducers and activators of transcription
XX
BF   T01988 STAT; Species: fruit fly, Drosophila melanogaster.
XX
PO      A      C      G      T
01     12      6      5      7      N
02      5      7      9      9      N
03      9      5      6     10      N
04      2      0      0     28      T
05      0      0      0     30      T
06      0      0      0     30      T
07      0     30      0      0      C
08      2     21      4      3      C
09      4     14     11      1      S
10      3      4     20      3      G
11      0      0     30      0      G
12     30      0      0      0      A
13     30      0      0      0      A
14     30      0      0      0      A
15      4      8      5     12      N
BA   30 selected binding sequences
XX
CC   sequences were selected from a pool of 26-mers by 6 rounds of immunoprecipitation and amplification from D-STAT-transfected S2 cell extracts
XX
RN   [1]; RE0005083.
RX   PUBMED: 8608596.
RA   Yan R., Small S., Desplan C., Dearolf C. R., Darnell jr J. E.
RT   Identification of a STAT gene that functions in Drosophila development
RL   Cell 84:421-430 (1996).
XX
//
//
NA Ci_cons
PO         A          C          G          T       
01         0.50       0.50       0.50       8.50    
02         0.50       0.50       8.50       0.50    
03         0.50       0.50       8.50       0.50    
04         0.50       0.50       8.50       0.50    
05         0.50       0.50       0.50       8.50    
06         0.50       0.50       8.50       0.50    
07         0.50       0.50       8.50       0.50    
08         0.50       0.50       0.50       8.50    
09         0.50       8.50       0.50       0.50    
//
//
NA dmef_lit
PO         A          C          G          T       
01         0          14         0          16      
02         0          0          0          30      
03         30         0          0          0       
04         21         0          0          9       
05         27         0          0          3       
06         25         0          0          5       
07         25         0          0          5       
08         0          0          0          30      
09         30         0          0          0       
10         14         0          16         0       
//
