# Supplementary material for: The Complex Spatio-Temporal Regulation of the Drosophila Myoblast Attractant Gene duf/kirre
Source: PLoS One. 2009 Sep 9;4(9):e6960. doi: 10.1371/journal.pone.0006960 (PMC2734059; doi:10.1371/journal.pone.0006960)
Supplement: Dataset S3 — The raw output of the analysis of 11 kb upstream region using PhyloGibbs-MP. The region 2945000–2956000 (about 11 kb upstream of duf) was examined in detail. Sequence preparation was as described above, but PhyloGibbs-MP was run treating 2/3 of the sequence, rather than half the sequence, as potentially regulatory (the specified “module dimension” being the entire length of the sequence). The raw output is in Supplementary data 13. (0.06 MB ZIP) [file pone.0006960.s013.zip › supporting_data_S11/matrices_8trimmed.transfac]

//
NA brk
PO         A          C          G          T       
01         0.25       1.54       0.13       5.04    
02         0.73       0.00       6.12       0.00    
03         0.75       0.43       5.73       0.12    
04         0.24       6.38       0.28       0.00    
05         0.22       0.00       6.35       0.30    
06         0.10       5.26       0.41       1.30    
07         0.00       5.86       0.52       0.57    
//
//
NA dl
PO         A          C          G          T       
01         36.05      0.87       30.54      2.10    
02         28.87      8.86       1.85       32.20   
03         8.78       0.59       0.35       61.60   
04         1.63       0.17       2.24       65.22   
05         0.92       6.31       0.20       62.67   
06         0.10       46.94      0.31       25.42   
07         0.25       62.99      1.36       5.48    
08         12.14      37.40      16.61      5.96    
//
//
NA Mad
PO         A          C          G          T       
01         3.59       0.00       13.99      2.18    
02         9.46       2.18       9.96       0.55    
03         1.75       17.58      0.07       0.93    
04         0.36       0.06       17.45      1.79    
05         2.24       0.28       18.39      0.00    
06         1.37       18.12      0.13       0.00    
07         10.09      0.07       9.54       0.72    
//
//
NA pan
PO         A          C          G          T       
01         31.74      0.71       0.90       11.74   
02         6.09       4.64       1.23       34.00   
03         4.94       37.50      2.32       0.58    
04         41.86      1.09       0.53       1.33    
05         39.95      3.07       0.77       1.61    
06         34.10      0.00       3.34       7.22    
//
//
NA Su-H-
PO         A          C          G          T       
01         1.10       0.00       2.65       0.00    
02         0.38       0.17       2.44       0.78    
03         1.17       0.10       0.00       2.57    
04         0.13       0.00       1.47       2.40    
05         0.00       0.73       0.14       2.87    
06         0.00       0.35       0.67       3.20    
07         0.25       3.59       0.00       0.00    
//
//
NA twi
PO         A          C          G          T       
01         18.02      7.87       0.86       0.36    
02         22.36      1.83       0.65       1.84    
03         4.74       21.46      0.00       0.85    
04         24.73      0.06       1.92       0.27    
05         1.79       6.71       2.05       16.52   
06         12.00      0.14       15.02      0.12    
07         0.00       0.51       0.00       26.22   
08         0.38       0.83       22.12      3.75    
//
//
NA Cf2-II
PO         A          C          G          T       
01         0.20       0.19       2.87       0.18    
02         0.18       1.87       1.05       0.35    
03         0.00       0.00       2.21       1.23    
04         2.23       0.72       1.71       0.06    
05         0.98       0.48       1.99       0.00    
06         0.00       3.25       0.00       0.20    
07         0.32       0.39       2.59       0.24    
08         0.46       0.14       0.00       2.91    
//
//
NA Eip74EF
PO         A          C          G          T       
01         3.05       0.14       1.11       3.53    
02         3.79       2.80       1.07       0.42    
03         6.38       0.82       0.00       0.11    
04         6.74       0.63       0.09       0.00    
05         0.30       0.00       7.10       0.09    
06         1.37       3.04       4.11       0.15    
07         5.06       2.18       0.09       0.00    
08         7.13       0.00       0.19       0.15    
09         3.18       0.15       3.48       0.69    
10         2.80       0.93       0.24       4.77    
//
//
NA exd
PO         A          C          G          T       
01         0.79       8.05       0.00       0.16    
02         6.57       0.83       1.25       0.75    
03         8.86       0.00       0.00       0.17    
04         0.20       0.10       0.00       8.84    
05         0.14       0.57       1.53       7.01    
06         5.95       0.15       3.18       0.42    
07         0.34       3.19       6.60       0.12    
//
//
NA kruppel_b1h
PO         A          C          G          T       
01         3.50       17.50      5.50       6.50    
02         11.50      4.50       10.50      6.50    
03         24.50      0.50       7.50       0.50    
04         30.50      0.50       0.50       1.50    
05         18.50      6.50       7.50       0.50    
06         0.50       0.50       31.50      0.50    
07         2.50       0.50       29.50      0.50    
08         2.50       0.50       29.50      0.50    
09         0.50       1.50       7.50       23.50   
10         4.50       0.50       5.50       22.50   
11         20.50      4.50       3.50       4.50    
//
//
NA Med
PO         A          C          G          T       
01         1.30       1.16       0.82       5.19    
02         0.00       0.47       5.68       1.93    
03         0.27       3.38       3.56       0.94    
04         0.51       5.95       0.88       0.79    
05         0.23       0.77       6.87       0.27    
06         0.42       5.56       1.46       0.68    
07         0.93       6.34       0.31       0.56    
//
//
NA prd
PO         A          C          G          T       
01         1.10       0.90       5.54       2.80    
02         1.40       4.48       0.28       4.42    
03         2.37       2.14       4.56       1.70    
04         6.68       0.61       2.12       0.78    
05         0.96       0.00       0.34       8.90    
06         5.52       0.46       0.41       3.82    
07         9.67       0.00       0.08       0.45    
08         0.69       1.24       0.50       7.77    
09         1.40       3.68       2.06       3.51    
10         2.46       0.00       5.87       2.23    
11         1.95       5.36       1.25       1.71    
//
//
NA sd
PO         A          C          G          T       
01         32.22      1.44       0.00       0.00    
02         0.00       0.00       0.53       33.05   
03         4.05       1.30       14.37      14.48   
04         0.59       25.41      0.39       7.15    
05         2.76       20.32      10.58      0.92    
06         24.57      0.38       0.27       9.32    
//
//
NA Trl
PO         A          C          G          T       
01         45.39      10.00      110.05     6.50    
02         143.17     7.81       7.77       12.66   
03         28.91      0.98       137.33     2.35    
04         106.83     33.61      22.13      10.88   
05         29.13      12.06      124.13     3.52    
06         99.70      30.11      17.00      24.77   
07         32.93      22.82      117.19     0.06    
08         131.29     33.47      4.11       1.12    
09         62.18      12.48      91.92      6.26    
//
//
NA Pnt_lit
PO         A          C          G          T       
01         1.00       2.00       2.00       3.00    
02         1.00       5.00       2.00       0.00    
03         1.00       4.00       1.00       2.00    
04         0.00       0.00       8.00       0.00    
05         0.00       0.00       8.00       0.00    
06         8.00       0.00       0.00       0.00    
07         3.00       0.00       0.00       5.00    
08         0.00       1.00       7.00       0.00    
09         0.00       6.00       0.00       2.00    
//
//
NA Abd-B_group
DE factors AbdB, Cad from B1H data (Noyes et al.)
PO         A          C          G          T       
01         11         13         18         14      
02         16         5          7          28      
03         2          2          2          50      
04         3          0          0          56      
05         19         0          1          39      
06         59         0          0          0       
07         0          3          0          56      
08         8          0          19         32      
09         35         0          19         5       
10         8          18         19         12      
//
//
NA Antp_group
DE factors Antp, AbdA, Ubx, Dfd, Zen from B1H data (Noyes et al.)
PO         A          C          G          T       
01         20         28         20         29      
02         16         32         16         34      
03         6          14         4          73      
04         2          0          0          96      
05         93         0          0          5       
06         98         0          0          0       
07         1          0          0          97      
08         1          0          52         45      
09         82         1          15         0       
10         17         33         24         21      
//
//
NA Ap_group
DE factors Ap from B1H data (Noyes et al.)
PO         A          C          G          T       
01         3          6          4          4       
02         4          5          7          1       
03         2          5          0          11      
04         1          0          0          19      
05         19         0          0          1       
06         20         0          0          0       
07         0          0          0          20      
08         0          0          6          14      
09         15         0          4          1       
10         1          1          13         2       
//
//
NA Bcd_group
DE factors Bcd, Ct from B1H data (Noyes et al.)
PO         A          C          G          T       
01         5          6          17         13      
02         3          13         18         10      
03         6          10         2          26      
04         0          2          0          42      
05         31         0          12         1       
06         44         0          0          0       
07         16         1          4          23      
08         0          44         0          0       
09         4          24         4          9       
10         13         11         10         7       
//
//
NA Ladybird_group
DE factors Eve, Ftz from B1H data (Noyes et al.)
PO         A          C          G          T       
01         8          4          11         17      
02         7          8          18         9       
03         4          12         1          25      
04         2          0          0          40      
05         39         0          1          2       
06         42         0          0          0       
07         0          2          1          39      
08         1          0          22         19      
09         31         0          8          2       
10         8          12         13         9       
//
//
NA NK2_group
DE factors Tin, Bap, Vnd from B1H data (Noyes et al.)
PO         A          C          G          T       
01         18         12         11         29      
02         4          29         14         24      
03         5          0          3          62      
04         0          26         3          42      
05         70         0          1          0       
06         71         0          0          0       
07         0          2          65         4       
08         6          0          2          63      
09         25         1          42         1       
10         11         22         27         11      
//
